# Supplementary material for: Defining the expression of piRNA and transposable elements in Drosophila ovarian germline stem cells and somatic support cells
Source: Life Sci Alliance. 2019 Oct 16;2(5):e201800211. doi: 10.26508/lsa.201800211 (PMC6796194; doi:10.26508/lsa.201800211)
Supplement: Supplementary file 1 [file LSA-2018-00211_Supplemental_Data1.zip]

Archive with 6 entries (6 files):
- piRNA_GSC.csv
- piRNA_SC.csv
- piRNA_WT.csv
- piRNA_bam.csv
- piRNA_bgcn.csv
- piRNA_tkv.csv
