# Supplementary material for: Defining the expression of piRNA and transposable elements in Drosophila ovarian germline stem cells and somatic support cells
Source: Life Sci Alliance. 2019 Oct 16;2(5):e201800211. doi: 10.26508/lsa.201800211 (PMC6796194; doi:10.26508/lsa.201800211)
Supplement: Supplementary file 1 [file LSA-2018-00211_Supplemental_Data1.zip › piRNA_GSC.csv]

	seqnames	start	end	width	strand	counts	gene_overlaps
1	chr2L	5105	5105	1	+	2
2	chr2L	5153	5153	1	-	1
3	chr2L	5135	5135	1	+	1
4	chr2L	5136	5136	1	+	19
5	chr2L	5137	5137	1	+	1
6	chr2L	5138	5138	1	+	16
7	chr2L	5141	5141	1	+	7
8	chr2L	5177	5177	1	-	1
9	chr2L	5164	5164	1	+	7
10	chr2L	5165	5165	1	+	3
11	chr2L	5166	5166	1	+	2
12	chr2L	5197	5197	1	-	8
13	chr2L	5202	5202	1	-	2
14	chr2L	5205	5205	1	-	14
15	chr2L	5209	5209	1	-	5
16	chr2L	5206	5206	1	-	5
17	chr2L	5208	5208	1	-	4
18	chr2L	5185	5185	1	+	1
19	chr2L	5211	5211	1	-	4
20	chr2L	5215	5215	1	-	1
21	chr2L	5194	5194	1	+	1
22	chr2L	5234	5234	1	-	1
23	chr2L	5240	5240	1	-	3
24	chr2L	5239	5239	1	-	2
25	chr2L	5242	5242	1	-	4
26	chr2L	5247	5247	1	-	4
27	chr2L	5245	5245	1	-	4
28	chr2L	5248	5248	1	-	1
29	chr2L	5254	5254	1	-	3
30	chr2L	5230	5230	1	+	3
31	chr2L	5258	5258	1	-	3
32	chr2L	5260	5260	1	-	4
33	chr2L	5263	5263	1	-	1
34	chr2L	5289	5289	1	-	2
35	chr2L	5269	5269	1	+	1
36	chr2L	5278	5278	1	+	3
37	chr2L	5282	5282	1	+	1
38	chr2L	5288	5288	1	+	2
39	chr2L	5290	5290	1	+	2
40	chr2L	5293	5293	1	+	1
41	chr2L	5328	5328	1	-	8
42	chr2L	5330	5330	1	-	22
43	chr2L	5331	5331	1	-	1
44	chr2L	5341	5341	1	-	1
45	chr2L	5343	5343	1	-	2
46	chr2L	5361	5361	1	-	3
47	chr2L	5344	5344	1	+	1
48	chr2L	5345	5345	1	+	2
49	chr2L	5346	5346	1	+	2
50	chr2L	5347	5347	1	+	2
51	chr2L	5348	5348	1	+	1
52	chr2L	5349	5349	1	+	1
53	chr2L	5383	5383	1	-	1
54	chr2L	5388	5388	1	-	11
55	chr2L	5394	5394	1	-	2
56	chr2L	5379	5379	1	+	2
57	chr2L	5408	5408	1	-	4
58	chr2L	5406	5406	1	-	1
59	chr2L	5411	5411	1	-	1
60	chr2L	5413	5413	1	-	1
61	chr2L	5412	5412	1	-	2
62	chr2L	5417	5417	1	-	2
63	chr2L	5420	5420	1	-	1
64	chr2L	5459	5459	1	-	2
65	chr2L	5462	5462	1	-	2
66	chr2L	5476	5476	1	-	1
67	chr2L	5490	5490	1	-	7
68	chr2L	5488	5488	1	-	6
69	chr2L	5486	5486	1	-	2
70	chr2L	5487	5487	1	-	1
71	chr2L	5489	5489	1	-	3
72	chr2L	5491	5491	1	-	4
73	chr2L	5465	5465	1	+	3
74	chr2L	5469	5469	1	+	5
75	chr2L	5473	5473	1	+	3
76	chr2L	5505	5505	1	-	1
77	chr2L	5482	5482	1	+	2
78	chr2L	5509	5509	1	-	3
79	chr2L	5492	5492	1	+	1
80	chr2L	5520	5520	1	-	1
81	chr2L	5511	5511	1	+	4
82	chr2L	5549	5549	1	-	3
83	chr2L	5545	5545	1	-	1
84	chr2L	5547	5547	1	-	2
85	chr2L	5551	5551	1	-	7
86	chr2L	5552	5552	1	-	2
87	chr2L	5556	5556	1	-	1
88	chr2L	5539	5539	1	+	1
89	chr2L	5570	5570	1	-	1
90	chr2L	5578	5578	1	-	8
91	chr2L	5579	5579	1	-	7
92	chr2L	5577	5577	1	-	5
93	chr2L	5581	5581	1	-	2
94	chr2L	5587	5587	1	-	1
95	chr2L	5611	5611	1	-	9
96	chr2L	5610	5610	1	-	4
97	chr2L	5586	5586	1	+	1
98	chr2L	5631	5631	1	-	1
99	chr2L	5621	5621	1	+	5
100	chr2L	5662	5662	1	-	9
101	chr2L	5664	5664	1	-	7
102	chr2L	5677	5677	1	-	3
103	chr2L	5693	5693	1	-	3
104	chr2L	5694	5694	1	-	2
105	chr2L	5692	5692	1	-	2
106	chr2L	5697	5697	1	-	2
107	chr2L	5695	5695	1	+	1
108	chr2L	5722	5722	1	-	16
109	chr2L	5739	5739	1	-	1
110	chr2L	5744	5744	1	+	1
111	chr2L	5778	5778	1	-	1
112	chr2L	5840	5840	1	+	2
113	chr2L	5842	5842	1	+	1
114	chr2L	5874	5874	1	-	6
115	chr2L	5870	5870	1	-	1
116	chr2L	5883	5883	1	-	1
117	chr2L	5890	5890	1	+	3
118	chr2L	5897	5897	1	+	1
119	chr2L	5922	5922	1	+	2
120	chr2L	5924	5924	1	+	1
121	chr2L	5954	5954	1	+	2
122	chr2L	5978	5978	1	-	2
123	chr2L	5982	5982	1	-	1
124	chr2L	5956	5956	1	+	6
125	chr2L	5958	5958	1	+	2
126	chr2L	5962	5962	1	+	3
127	chr2L	5964	5964	1	+	2
128	chr2L	5977	5977	1	+	2
129	chr2L	5978	5978	1	+	6
130	chr2L	5979	5979	1	+	4
131	chr2L	6008	6008	1	-	1
132	chr2L	5986	5986	1	+	1
133	chr2L	5992	5992	1	+	1
134	chr2L	6008	6008	1	+	1
135	chr2L	6041	6041	1	-	2
136	chr2L	6043	6043	1	-	3
137	chr2L	6036	6036	1	+	2
138	chr2L	6040	6040	1	+	2
139	chr2L	6042	6042	1	+	1
140	chr2L	6046	6046	1	+	3
141	chr2L	6049	6049	1	+	2
142	chr2L	6053	6053	1	+	1
143	chr2L	6089	6089	1	+	1
144	chr2L	6093	6093	1	+	1
145	chr2L	6282	6282	1	-	3
146	chr2L	6291	6291	1	-	1
147	chr2L	6294	6294	1	-	1
148	chr2L	6561	6561	1	+	1
149	chr2L	6661	6661	1	-	1
150	chr2L	6677	6677	1	-	2
151	chr2L	6679	6679	1	-	1
152	chr2L	6668	6668	1	+	14
153	chr2L	6698	6698	1	+	1
154	chr2L	6756	6756	1	-	2
155	chr2L	6757	6757	1	-	1
156	chr2L	6784	6784	1	+	1
157	chr2L	6836	6836	1	+	2
158	chr2L	6848	6848	1	+	1
159	chr2L	6875	6875	1	-	1
160	chr2L	6854	6854	1	+	2
161	chr2L	6867	6867	1	+	1
162	chr2L	6906	6906	1	-	2
163	chr2L	7012	7012	1	-	1
164	chr2L	7035	7035	1	+	1
165	chr2L	7131	7131	1	-	6
166	chr2L	7129	7129	1	-	2
167	chr2L	7126	7126	1	-	2
168	chr2L	7127	7127	1	-	3
169	chr2L	7162	7162	1	+	1
170	chr2L	7265	7265	1	-	5
171	chr2L	7266	7266	1	-	5
172	chr2L	7285	7285	1	-	1
173	chr2L	7276	7276	1	+	1
174	chr2L	7308	7308	1	+	7
175	chr2L	7310	7310	1	+	1
176	chr2L	7336	7336	1	+	1
177	chr2L	7343	7343	1	+	1
178	chr2L	7374	7374	1	-	1
179	chr2L	7432	7432	1	+	1
180	chr2L	7435	7435	1	+	5
181	chr2L	7502	7502	1	-	5
182	chr2L	7504	7504	1	-	2
183	chr2L	7503	7503	1	-	2
184	chr2L	7506	7506	1	-	1
185	chr2L	7598	7598	1	+	1	FBgn0031208
186	chr2L	7600	7600	1	+	2	FBgn0031208
187	chr2L	7646	7646	1	+	2	FBgn0031208
188	chr2L	7672	7672	1	-	1
189	chr2L	7671	7671	1	-	4
190	chr2L	7674	7674	1	-	7
191	chr2L	7693	7693	1	-	1
192	chr2L	7702	7702	1	-	1
193	chr2L	7705	7705	1	-	1
194	chr2L	7694	7694	1	+	3	FBgn0031208
195	chr2L	7716	7716	1	-	4
196	chr2L	7724	7724	1	-	12
197	chr2L	7721	7721	1	-	4
198	chr2L	7722	7722	1	-	4
199	chr2L	7730	7730	1	+	1	FBgn0031208
200	chr2L	7778	7778	1	-	1
201	chr2L	7834	7834	1	-	1
202	chr2L	7841	7841	1	-	4
203	chr2L	7847	7847	1	+	1	FBgn0031208
204	chr2L	7872	7872	1	-	1
205	chr2L	7877	7877	1	-	2
206	chr2L	7883	7883	1	-	4
207	chr2L	7884	7884	1	-	5
208	chr2L	7889	7889	1	-	1
209	chr2L	7890	7890	1	-	7
210	chr2L	7891	7891	1	-	7
211	chr2L	7937	7937	1	-	2
212	chr2L	7962	7962	1	-	3
213	chr2L	7965	7965	1	-	1
214	chr2L	7974	7974	1	+	1	FBgn0031208
215	chr2L	7999	7999	1	-	2
216	chr2L	8020	8020	1	-	1
217	chr2L	8025	8025	1	-	4
218	chr2L	8027	8027	1	-	2
219	chr2L	8030	8030	1	-	6
220	chr2L	8031	8031	1	-	1
221	chr2L	8036	8036	1	-	2
222	chr2L	8037	8037	1	-	3
223	chr2L	8040	8040	1	-	1
224	chr2L	8048	8048	1	-	2
225	chr2L	8047	8047	1	-	1
226	chr2L	8072	8072	1	-	6
227	chr2L	8073	8073	1	-	5
228	chr2L	8071	8071	1	-	3
229	chr2L	8075	8075	1	-	1
230	chr2L	8074	8074	1	-	1
231	chr2L	8077	8077	1	-	4
232	chr2L	8079	8079	1	-	4
233	chr2L	8058	8058	1	+	4	FBgn0031208
234	chr2L	8104	8104	1	-	3
235	chr2L	8103	8103	1	-	1
236	chr2L	8106	8106	1	-	1
237	chr2L	8105	8105	1	-	2
238	chr2L	8123	8123	1	-	1
239	chr2L	8144	8144	1	-	2
240	chr2L	8211	8211	1	-	3
241	chr2L	8219	8219	1	-	5
242	chr2L	8220	8220	1	-	2
243	chr2L	8239	8239	1	-	1
244	chr2L	8243	8243	1	-	1
245	chr2L	8221	8221	1	+	1	FBgn0031208
246	chr2L	8228	8228	1	+	1	FBgn0031208
247	chr2L	8230	8230	1	+	6	FBgn0031208
248	chr2L	8231	8231	1	+	2	FBgn0031208
249	chr2L	8232	8232	1	+	9	FBgn0031208
250	chr2L	8260	8260	1	-	1
251	chr2L	8265	8265	1	-	3
252	chr2L	8276	8276	1	-	1
253	chr2L	8309	8309	1	-	1
254	chr2L	8313	8313	1	-	2
255	chr2L	8332	8332	1	-	2
256	chr2L	8316	8316	1	+	1	FBgn0031208
257	chr2L	8342	8342	1	-	1
258	chr2L	8352	8352	1	-	2
259	chr2L	8329	8329	1	+	1	FBgn0031208
260	chr2L	8361	8361	1	-	1
261	chr2L	8338	8338	1	+	2	FBgn0031208
262	chr2L	8392	8392	1	-	5
263	chr2L	8389	8389	1	-	3
264	chr2L	8396	8396	1	-	7
265	chr2L	8385	8385	1	+	1	FBgn0031208
266	chr2L	8392	8392	1	+	1	FBgn0031208
267	chr2L	8393	8393	1	+	1	FBgn0031208
268	chr2L	8433	8433	1	-	1
269	chr2L	8439	8439	1	+	1	FBgn0031208
270	chr2L	8466	8466	1	-	1
271	chr2L	8465	8465	1	-	3
272	chr2L	8474	8474	1	+	2	FBgn0031208
273	chr2L	8475	8475	1	+	2	FBgn0031208
274	chr2L	8517	8517	1	-	1
275	chr2L	8539	8539	1	-	1
276	chr2L	8538	8538	1	-	3
277	chr2L	8540	8540	1	-	5
278	chr2L	8542	8542	1	-	1
279	chr2L	8566	8566	1	-	3
280	chr2L	8565	8565	1	-	3
281	chr2L	8581	8581	1	-	2
282	chr2L	8572	8572	1	+	6	FBgn0031208
283	chr2L	8598	8598	1	-	1
284	chr2L	8601	8601	1	-	1
285	chr2L	8606	8606	1	-	1
286	chr2L	8706	8706	1	-	2
287	chr2L	8712	8712	1	-	3
288	chr2L	8716	8716	1	-	1
289	chr2L	8776	8776	1	-	3
290	chr2L	8791	8791	1	-	2
291	chr2L	8892	8892	1	-	2
292	chr2L	8891	8891	1	-	1
293	chr2L	8923	8923	1	-	1
294	chr2L	8925	8925	1	-	6
295	chr2L	8980	8980	1	-	2
296	chr2L	8978	8978	1	-	1
297	chr2L	8993	8993	1	-	3
298	chr2L	8996	8996	1	-	2
299	chr2L	9008	9008	1	-	1
300	chr2L	9009	9009	1	-	1
301	chr2L	9032	9032	1	-	4
302	chr2L	9039	9039	1	-	1
303	chr2L	9043	9043	1	-	3
304	chr2L	9047	9047	1	-	5
305	chr2L	9049	9049	1	-	2
306	chr2L	9051	9051	1	-	4
307	chr2L	9063	9063	1	-	3
308	chr2L	9064	9064	1	-	3
309	chr2L	9065	9065	1	-	1
310	chr2L	9083	9083	1	-	1
311	chr2L	9106	9106	1	-	2
312	chr2L	9112	9112	1	-	2
313	chr2L	9113	9113	1	-	1
314	chr2L	9122	9122	1	-	1
315	chr2L	9126	9126	1	-	3
316	chr2L	9145	9145	1	-	1
317	chr2L	9150	9150	1	-	1
318	chr2L	9151	9151	1	-	1
319	chr2L	9157	9157	1	-	2
320	chr2L	9192	9192	1	-	1
321	chr2L	9194	9194	1	-	2
322	chr2L	9198	9198	1	-	1
323	chr2L	9221	9221	1	-	7
324	chr2L	9223	9223	1	-	7
325	chr2L	9222	9222	1	-	6
326	chr2L	9208	9208	1	+	2	FBgn0031208
327	chr2L	9210	9210	1	+	4	FBgn0031208
328	chr2L	9254	9254	1	-	1
329	chr2L	9267	9267	1	-	9
330	chr2L	9269	9269	1	-	6
331	chr2L	9245	9245	1	+	1	FBgn0031208
332	chr2L	9275	9275	1	-	3
333	chr2L	9284	9284	1	-	3
334	chr2L	9287	9287	1	-	4
335	chr2L	9295	9295	1	-	1
336	chr2L	9348	9348	1	-	1
337	chr2L	9370	9370	1	-	2
338	chr2L	9381	9381	1	+	1	FBgn0031208
339	chr2L	9407	9407	1	-	1
340	chr2L	9409	9409	1	-	2
341	chr2L	9385	9385	1	+	3	FBgn0031208
342	chr2L	9417	9417	1	-	1
343	chr2L	9419	9419	1	-	1
344	chr2L	9425	9425	1	-	4
345	chr2L	9424	9424	1	-	9
346	chr2L	9429	9429	1	-	3
347	chr2L	9437	9437	1	-	2
348	chr2L	9442	9442	1	-	12
349	chr2L	9443	9443	1	-	7
350	chr2L	9440	9440	1	-	2
351	chr2L	9447	9447	1	-	2
352	chr2L	9515	9515	1	-	1
353	chr2L	9511	9511	1	-	1
354	chr2L	9576	9576	1	-	1
355	chr2L	9578	9578	1	-	2
356	chr2L	9599	9599	1	-	2
357	chr2L	9604	9604	1	-	3
358	chr2L	9629	9629	1	-	1
359	chr2L	9663	9663	1	-	1
360	chr2L	9668	9668	1	-	1
361	chr2L	9673	9673	1	-	1
362	chr2L	9707	9707	1	-	2
363	chr2L	9709	9709	1	-	2
364	chr2L	9719	9719	1	-	3
365	chr2L	9727	9727	1	-	2
366	chr2L	9740	9740	1	-	3
367	chr2L	9753	9753	1	-	3
368	chr2L	9754	9754	1	-	2
369	chr2L	9755	9755	1	-	4
370	chr2L	9758	9758	1	-	2
371	chr2L	9784	9784	1	-	4
372	chr2L	9783	9783	1	-	1
373	chr2L	9785	9785	1	-	1
374	chr2L	9797	9797	1	-	3
375	chr2L	9796	9796	1	-	1
376	chr2L	9802	9802	1	-	3
377	chr2L	9803	9803	1	-	1
378	chr2L	9818	9818	1	-	3
379	chr2L	9819	9819	1	-	2
380	chr2L	9821	9821	1	-	1
381	chr2L	9826	9826	1	-	2
382	chr2L	9873	9873	1	-	4	FBgn0002121
383	chr2L	9872	9872	1	-	8	FBgn0002121
384	chr2L	9879	9879	1	-	1	FBgn0002121
385	chr2L	9885	9885	1	-	2	FBgn0002121
386	chr2L	9887	9887	1	-	2	FBgn0002121
387	chr2L	9954	9954	1	-	3	FBgn0002121
388	chr2L	9957	9957	1	-	8	FBgn0002121
389	chr2L	9988	9988	1	+	1
390	chr2L	10014	10014	1	-	2	FBgn0002121
391	chr2L	10017	10017	1	-	1	FBgn0002121
392	chr2L	10016	10016	1	-	1	FBgn0002121
393	chr2L	9996	9996	1	+	1
394	chr2L	10025	10025	1	-	1	FBgn0002121
395	chr2L	10039	10039	1	-	2	FBgn0002121
396	chr2L	10043	10043	1	-	9	FBgn0002121
397	chr2L	10041	10041	1	-	3	FBgn0002121
398	chr2L	10042	10042	1	-	2	FBgn0002121
399	chr2L	10044	10044	1	-	3	FBgn0002121
400	chr2L	10046	10046	1	-	3	FBgn0002121
401	chr2L	10026	10026	1	+	3
402	chr2L	10052	10052	1	-	9	FBgn0002121
403	chr2L	10053	10053	1	-	9	FBgn0002121
404	chr2L	10030	10030	1	+	2
405	chr2L	10055	10055	1	-	3	FBgn0002121
406	chr2L	10058	10058	1	-	6	FBgn0002121
407	chr2L	10059	10059	1	-	6	FBgn0002121
408	chr2L	10060	10060	1	-	6	FBgn0002121
409	chr2L	10061	10061	1	-	10	FBgn0002121
410	chr2L	10063	10063	1	-	3	FBgn0002121
411	chr2L	10100	10100	1	-	5	FBgn0002121
412	chr2L	10075	10075	1	+	1
413	chr2L	10099	10099	1	-	5	FBgn0002121
414	chr2L	10104	10104	1	-	5	FBgn0002121
415	chr2L	10105	10105	1	-	9	FBgn0002121
416	chr2L	10110	10110	1	-	3	FBgn0002121
417	chr2L	10108	10108	1	-	7	FBgn0002121
418	chr2L	10087	10087	1	+	1
419	chr2L	10116	10116	1	+	1
420	chr2L	10119	10119	1	+	1
421	chr2L	10145	10145	1	-	1	FBgn0002121
422	chr2L	10124	10124	1	+	2
423	chr2L	10158	10158	1	-	4	FBgn0002121
424	chr2L	10156	10156	1	-	2	FBgn0002121
425	chr2L	10157	10157	1	-	2	FBgn0002121
426	chr2L	10154	10154	1	-	2	FBgn0002121
427	chr2L	10162	10162	1	-	2	FBgn0002121
428	chr2L	10194	10194	1	-	2	FBgn0002121
429	chr2L	10282	10282	1	-	3	FBgn0002121
430	chr2L	10283	10283	1	-	3	FBgn0002121
431	chr2L	10348	10348	1	-	3	FBgn0002121
432	chr2L	10351	10351	1	-	7	FBgn0002121
433	chr2L	10349	10349	1	-	1	FBgn0002121
434	chr2L	10352	10352	1	-	6	FBgn0002121
435	chr2L	10359	10359	1	-	1	FBgn0002121
436	chr2L	10362	10362	1	-	2	FBgn0002121
437	chr2L	10363	10363	1	-	3	FBgn0002121
438	chr2L	10361	10361	1	-	3	FBgn0002121
439	chr2L	10365	10365	1	-	4	FBgn0002121
440	chr2L	10367	10367	1	-	2	FBgn0002121
441	chr2L	10395	10395	1	-	1	FBgn0002121
442	chr2L	10386	10386	1	+	1
443	chr2L	10451	10451	1	-	2	FBgn0002121
444	chr2L	10450	10450	1	-	7	FBgn0002121
445	chr2L	10449	10449	1	-	1	FBgn0002121
446	chr2L	10453	10453	1	-	7	FBgn0002121
447	chr2L	10448	10448	1	-	1	FBgn0002121
448	chr2L	10444	10444	1	+	1
449	chr2L	10482	10482	1	-	2	FBgn0002121
450	chr2L	10478	10478	1	-	3	FBgn0002121
451	chr2L	10488	10488	1	-	1	FBgn0002121
452	chr2L	10495	10495	1	-	1	FBgn0002121
453	chr2L	10497	10497	1	-	2	FBgn0002121
454	chr2L	10517	10517	1	-	6	FBgn0002121
455	chr2L	10520	10520	1	-	5	FBgn0002121
456	chr2L	10519	10519	1	-	6	FBgn0002121
457	chr2L	10548	10548	1	-	2	FBgn0002121
458	chr2L	10554	10554	1	-	1	FBgn0002121
459	chr2L	10555	10555	1	-	1	FBgn0002121
460	chr2L	10569	10569	1	-	3	FBgn0002121
461	chr2L	10572	10572	1	-	4	FBgn0002121
462	chr2L	10571	10571	1	-	1	FBgn0002121
463	chr2L	10574	10574	1	-	5	FBgn0002121
464	chr2L	10589	10589	1	-	1	FBgn0002121
465	chr2L	10587	10587	1	-	3	FBgn0002121
466	chr2L	10596	10596	1	-	4	FBgn0002121
467	chr2L	10598	10598	1	-	6	FBgn0002121
468	chr2L	10599	10599	1	-	4	FBgn0002121
469	chr2L	10601	10601	1	-	3	FBgn0002121
470	chr2L	10605	10605	1	-	6	FBgn0002121
471	chr2L	10606	10606	1	-	5	FBgn0002121
472	chr2L	10607	10607	1	-	2	FBgn0002121
473	chr2L	10603	10603	1	-	2	FBgn0002121
474	chr2L	10604	10604	1	-	2	FBgn0002121
475	chr2L	10637	10637	1	-	1	FBgn0002121
476	chr2L	10619	10619	1	+	1
477	chr2L	10656	10656	1	-	4	FBgn0002121
478	chr2L	10657	10657	1	-	3	FBgn0002121
479	chr2L	10659	10659	1	-	2	FBgn0002121
480	chr2L	10665	10665	1	-	9	FBgn0002121
481	chr2L	10663	10663	1	-	3	FBgn0002121
482	chr2L	10666	10666	1	-	1	FBgn0002121
483	chr2L	10667	10667	1	-	2	FBgn0002121
484	chr2L	10673	10673	1	-	2	FBgn0002121
485	chr2L	10675	10675	1	-	1	FBgn0002121
486	chr2L	10715	10715	1	-	4	FBgn0002121
487	chr2L	10743	10743	1	-	1	FBgn0002121
488	chr2L	10753	10753	1	-	3	FBgn0002121
489	chr2L	10754	10754	1	-	2	FBgn0002121
490	chr2L	10773	10773	1	-	3	FBgn0002121
491	chr2L	10775	10775	1	-	2	FBgn0002121
492	chr2L	10778	10778	1	-	5	FBgn0002121
493	chr2L	10777	10777	1	-	4	FBgn0002121
494	chr2L	10781	10781	1	-	2	FBgn0002121
495	chr2L	10788	10788	1	-	2	FBgn0002121
496	chr2L	10792	10792	1	-	11	FBgn0002121
497	chr2L	10796	10796	1	-	3	FBgn0002121
498	chr2L	10794	10794	1	-	4	FBgn0002121
499	chr2L	10795	10795	1	-	4	FBgn0002121
500	chr2L	10816	10816	1	-	2	FBgn0002121
501	chr2L	10813	10813	1	-	4	FBgn0002121
502	chr2L	10834	10834	1	-	2	FBgn0002121
503	chr2L	10808	10808	1	+	1
504	chr2L	10835	10835	1	-	1	FBgn0002121
505	chr2L	10809	10809	1	+	3
506	chr2L	10837	10837	1	-	5	FBgn0002121
507	chr2L	10839	10839	1	-	2	FBgn0002121
508	chr2L	10841	10841	1	-	3	FBgn0002121
509	chr2L	10840	10840	1	-	3	FBgn0002121
510	chr2L	10856	10856	1	-	2	FBgn0002121
511	chr2L	10864	10864	1	-	1	FBgn0002121
512	chr2L	10863	10863	1	-	1	FBgn0002121
513	chr2L	10914	10914	1	-	7	FBgn0002121
514	chr2L	10916	10916	1	-	3	FBgn0002121
515	chr2L	10921	10921	1	-	2	FBgn0002121
516	chr2L	10919	10919	1	-	2	FBgn0002121
517	chr2L	10926	10926	1	-	1	FBgn0002121
518	chr2L	10924	10924	1	-	4	FBgn0002121
519	chr2L	10929	10929	1	-	5	FBgn0002121
520	chr2L	10930	10930	1	-	5	FBgn0002121
521	chr2L	10931	10931	1	-	4	FBgn0002121
522	chr2L	10932	10932	1	-	3	FBgn0002121
523	chr2L	10937	10937	1	-	1	FBgn0002121
524	chr2L	11104	11104	1	+	3
525	chr2L	11159	11159	1	-	1	FBgn0002121
526	chr2L	11166	11166	1	-	2	FBgn0002121
527	chr2L	11149	11149	1	+	1
528	chr2L	11186	11186	1	+	1
529	chr2L	11261	11261	1	-	1	FBgn0002121
530	chr2L	11270	11270	1	-	1	FBgn0002121
531	chr2L	11272	11272	1	-	1	FBgn0002121
532	chr2L	11275	11275	1	-	5	FBgn0002121
533	chr2L	11273	11273	1	-	3	FBgn0002121
534	chr2L	11310	11310	1	+	1
535	chr2L	11341	11341	1	-	4	FBgn0002121
536	chr2L	11316	11316	1	+	1
537	chr2L	11347	11347	1	-	1	FBgn0002121
538	chr2L	11324	11324	1	+	11
539	chr2L	11325	11325	1	+	7
540	chr2L	11331	11331	1	+	1
541	chr2L	11375	11375	1	+	1
542	chr2L	11403	11403	1	-	1	FBgn0002121
543	chr2L	11382	11382	1	+	1
544	chr2L	11424	11424	1	-	1	FBgn0002121
545	chr2L	11429	11429	1	-	2	FBgn0002121
546	chr2L	11438	11438	1	-	6	FBgn0002121
547	chr2L	11439	11439	1	-	6	FBgn0002121
548	chr2L	11440	11440	1	-	4	FBgn0002121
549	chr2L	11443	11443	1	-	1	FBgn0002121
550	chr2L	11442	11442	1	-	5	FBgn0002121
551	chr2L	11445	11445	1	-	1	FBgn0002121
552	chr2L	11448	11448	1	-	3	FBgn0002121
553	chr2L	11462	11462	1	+	4
554	chr2L	11469	11469	1	+	1
555	chr2L	11538	11538	1	-	2	FBgn0002121
556	chr2L	11540	11540	1	-	1	FBgn0002121
557	chr2L	11567	11567	1	-	1	FBgn0002121
558	chr2L	11598	11598	1	-	1	FBgn0002121
559	chr2L	11600	11600	1	+	1
560	chr2L	11635	11635	1	-	1	FBgn0002121
561	chr2L	11684	11684	1	-	1	FBgn0002121
562	chr2L	11700	11700	1	-	1	FBgn0002121
563	chr2L	11845	11845	1	-	1	FBgn0002121
564	chr2L	11826	11826	1	+	2
565	chr2L	11856	11856	1	-	1	FBgn0002121
566	chr2L	11857	11857	1	+	4
567	chr2L	11886	11886	1	-	3	FBgn0002121
568	chr2L	11885	11885	1	-	9	FBgn0002121
569	chr2L	11888	11888	1	-	4	FBgn0002121
570	chr2L	11884	11884	1	-	6	FBgn0002121
571	chr2L	11875	11875	1	+	1
572	chr2L	11902	11902	1	-	1	FBgn0002121
573	chr2L	11896	11896	1	+	1
574	chr2L	11931	11931	1	-	1	FBgn0002121
575	chr2L	11939	11939	1	-	1	FBgn0002121
576	chr2L	11922	11922	1	+	3
577	chr2L	11923	11923	1	+	1
578	chr2L	11954	11954	1	-	1	FBgn0002121
579	chr2L	11963	11963	1	-	6	FBgn0002121
580	chr2L	11939	11939	1	+	1
581	chr2L	11940	11940	1	+	2
582	chr2L	11941	11941	1	+	4
583	chr2L	11942	11942	1	+	2
584	chr2L	11968	11968	1	-	1	FBgn0002121
585	chr2L	11944	11944	1	+	2
586	chr2L	11945	11945	1	+	2
587	chr2L	11952	11952	1	+	2
588	chr2L	12059	12059	1	-	2	FBgn0002121
589	chr2L	12074	12074	1	-	2	FBgn0002121
590	chr2L	12076	12076	1	-	1	FBgn0002121
591	chr2L	12057	12057	1	+	2
592	chr2L	12094	12094	1	-	4	FBgn0002121
593	chr2L	12101	12101	1	-	2	FBgn0002121
594	chr2L	12105	12105	1	-	6	FBgn0002121
595	chr2L	12104	12104	1	-	12	FBgn0002121
596	chr2L	12103	12103	1	-	7	FBgn0002121
597	chr2L	12107	12107	1	-	6	FBgn0002121
598	chr2L	12108	12108	1	-	1	FBgn0002121
599	chr2L	12113	12113	1	-	8	FBgn0002121
600	chr2L	12115	12115	1	+	1
601	chr2L	12169	12169	1	-	2	FBgn0002121
602	chr2L	12166	12166	1	-	1	FBgn0002121
603	chr2L	12167	12167	1	-	2	FBgn0002121
604	chr2L	12176	12176	1	-	7	FBgn0002121
605	chr2L	12178	12178	1	-	2	FBgn0002121
606	chr2L	12181	12181	1	-	3	FBgn0002121
607	chr2L	12185	12185	1	-	1	FBgn0002121
608	chr2L	12193	12193	1	-	6	FBgn0002121
609	chr2L	12198	12198	1	-	3	FBgn0002121
610	chr2L	12195	12195	1	-	2	FBgn0002121
611	chr2L	12206	12206	1	-	3	FBgn0002121
612	chr2L	12215	12215	1	-	3	FBgn0002121
613	chr2L	12197	12197	1	+	2
614	chr2L	12251	12251	1	-	1	FBgn0002121
615	chr2L	12252	12252	1	-	1	FBgn0002121
616	chr2L	12253	12253	1	-	1	FBgn0002121
617	chr2L	12283	12283	1	+	11
618	chr2L	12309	12309	1	-	1	FBgn0002121
619	chr2L	12331	12331	1	-	1	FBgn0002121
620	chr2L	12339	12339	1	-	10	FBgn0002121
621	chr2L	12383	12383	1	-	2	FBgn0002121
622	chr2L	12389	12389	1	-	2	FBgn0002121
623	chr2L	12390	12390	1	+	5
624	chr2L	12442	12442	1	-	1	FBgn0002121
625	chr2L	12438	12438	1	-	4	FBgn0002121
626	chr2L	12441	12441	1	-	3	FBgn0002121
627	chr2L	12434	12434	1	+	4
628	chr2L	12464	12464	1	-	3	FBgn0002121
629	chr2L	12463	12463	1	-	3	FBgn0002121
630	chr2L	12460	12460	1	+	1
631	chr2L	12505	12505	1	-	3	FBgn0002121
632	chr2L	12508	12508	1	-	2	FBgn0002121
633	chr2L	12495	12495	1	+	1
634	chr2L	12520	12520	1	-	2	FBgn0002121
635	chr2L	12524	12524	1	-	1	FBgn0002121
636	chr2L	12510	12510	1	+	3
637	chr2L	12535	12535	1	-	2	FBgn0002121
638	chr2L	12536	12536	1	-	12	FBgn0002121
639	chr2L	12545	12545	1	-	1	FBgn0002121
640	chr2L	12562	12562	1	-	1	FBgn0002121
641	chr2L	12564	12564	1	-	1	FBgn0002121
642	chr2L	12543	12543	1	+	1
643	chr2L	12572	12572	1	-	1	FBgn0002121
644	chr2L	12573	12573	1	-	3	FBgn0002121
645	chr2L	12589	12589	1	-	1	FBgn0002121
646	chr2L	12589	12589	1	+	4
647	chr2L	12619	12619	1	+	1
648	chr2L	12656	12656	1	-	2	FBgn0002121
649	chr2L	12664	12664	1	-	5	FBgn0002121
650	chr2L	12663	12663	1	-	3	FBgn0002121
651	chr2L	12674	12674	1	-	3	FBgn0002121
652	chr2L	12678	12678	1	-	1	FBgn0002121
653	chr2L	12693	12693	1	-	5	FBgn0002121
654	chr2L	12674	12674	1	+	2
655	chr2L	12677	12677	1	+	1
656	chr2L	12705	12705	1	-	9	FBgn0002121
657	chr2L	12702	12702	1	-	4	FBgn0002121
658	chr2L	12706	12706	1	-	3	FBgn0002121
659	chr2L	12686	12686	1	+	2
660	chr2L	12713	12713	1	-	1	FBgn0002121
661	chr2L	12714	12714	1	-	3	FBgn0002121
662	chr2L	12720	12720	1	-	2	FBgn0002121
663	chr2L	12726	12726	1	-	3	FBgn0002121
664	chr2L	12724	12724	1	-	1	FBgn0002121
665	chr2L	12760	12760	1	-	2	FBgn0002121
666	chr2L	12829	12829	1	-	5	FBgn0002121
667	chr2L	12830	12830	1	-	5	FBgn0002121
668	chr2L	12845	12845	1	-	1	FBgn0002121
669	chr2L	12856	12856	1	-	1	FBgn0002121
670	chr2L	12861	12861	1	-	1	FBgn0002121
671	chr2L	12878	12878	1	-	1	FBgn0002121
672	chr2L	12880	12880	1	-	2	FBgn0002121
673	chr2L	12885	12885	1	-	6	FBgn0002121
674	chr2L	12874	12874	1	+	1
675	chr2L	12875	12875	1	+	3
676	chr2L	12876	12876	1	+	15
677	chr2L	12922	12922	1	-	6	FBgn0002121
678	chr2L	12928	12928	1	-	3	FBgn0002121
679	chr2L	12927	12927	1	-	1	FBgn0002121
680	chr2L	12904	12904	1	+	1
681	chr2L	12933	12933	1	-	5	FBgn0002121
682	chr2L	12935	12935	1	-	2	FBgn0002121
683	chr2L	12934	12934	1	-	6	FBgn0002121
684	chr2L	12939	12939	1	-	2	FBgn0002121
685	chr2L	12941	12941	1	-	1	FBgn0002121
686	chr2L	12940	12940	1	-	2	FBgn0002121
687	chr2L	12983	12983	1	-	2	FBgn0002121
688	chr2L	12985	12985	1	-	1	FBgn0002121
689	chr2L	12988	12988	1	-	5	FBgn0002121
690	chr2L	12990	12990	1	-	6	FBgn0002121
691	chr2L	12995	12995	1	-	1	FBgn0002121
692	chr2L	13013	13013	1	-	1	FBgn0002121
693	chr2L	13019	13019	1	-	11	FBgn0002121
694	chr2L	13021	13021	1	-	5	FBgn0002121
695	chr2L	13012	13012	1	+	1
696	chr2L	13072	13072	1	-	1	FBgn0002121
697	chr2L	13083	13083	1	-	3	FBgn0002121
698	chr2L	13092	13092	1	-	1	FBgn0002121
699	chr2L	13074	13074	1	+	4
700	chr2L	13129	13129	1	-	6	FBgn0002121
701	chr2L	13176	13176	1	-	1	FBgn0002121
702	chr2L	13177	13177	1	-	6	FBgn0002121
703	chr2L	13249	13249	1	+	1
704	chr2L	13288	13288	1	-	1	FBgn0002121
705	chr2L	13272	13272	1	+	1
706	chr2L	13308	13308	1	-	1	FBgn0002121
707	chr2L	13314	13314	1	-	8	FBgn0002121
708	chr2L	13315	13315	1	-	2	FBgn0002121
709	chr2L	13385	13385	1	-	1	FBgn0002121
710	chr2L	13387	13387	1	-	1	FBgn0002121
711	chr2L	13394	13394	1	-	1	FBgn0002121
712	chr2L	13403	13403	1	-	1	FBgn0002121
713	chr2L	13406	13406	1	-	3	FBgn0002121
714	chr2L	13408	13408	1	-	1	FBgn0002121
715	chr2L	13436	13436	1	-	2	FBgn0002121
716	chr2L	13441	13441	1	-	6	FBgn0002121
717	chr2L	13443	13443	1	-	4	FBgn0002121
718	chr2L	13446	13446	1	-	1	FBgn0002121
719	chr2L	13448	13448	1	-	5	FBgn0002121
720	chr2L	13455	13455	1	-	3	FBgn0002121
721	chr2L	13454	13454	1	-	1	FBgn0002121
722	chr2L	13430	13430	1	+	1
723	chr2L	13462	13462	1	-	7	FBgn0002121
724	chr2L	13463	13463	1	-	1	FBgn0002121
725	chr2L	13460	13460	1	-	3	FBgn0002121
726	chr2L	13587	13587	1	-	2	FBgn0002121
727	chr2L	13590	13590	1	-	1	FBgn0002121
728	chr2L	13601	13601	1	-	2	FBgn0002121
729	chr2L	13597	13597	1	-	2	FBgn0002121
730	chr2L	13613	13613	1	-	5	FBgn0002121
731	chr2L	13614	13614	1	-	4	FBgn0002121
732	chr2L	13618	13618	1	-	1	FBgn0002121
733	chr2L	13604	13604	1	+	1
734	chr2L	13668	13668	1	+	2
735	chr2L	13716	13716	1	-	4	FBgn0002121
736	chr2L	13692	13692	1	+	4
737	chr2L	13721	13721	1	-	2	FBgn0002121
738	chr2L	13696	13696	1	+	1
739	chr2L	13725	13725	1	-	1	FBgn0002121
740	chr2L	13740	13740	1	-	3	FBgn0002121
741	chr2L	13743	13743	1	-	2	FBgn0002121
742	chr2L	13730	13730	1	+	1
743	chr2L	13739	13739	1	+	1
744	chr2L	13809	13809	1	-	8	FBgn0002121
745	chr2L	13819	13819	1	-	2	FBgn0002121
746	chr2L	13827	13827	1	-	1	FBgn0002121
747	chr2L	13837	13837	1	-	2	FBgn0002121
748	chr2L	13836	13836	1	-	1	FBgn0002121
749	chr2L	13839	13839	1	-	1	FBgn0002121
750	chr2L	13840	13840	1	-	2	FBgn0002121
751	chr2L	13843	13843	1	-	1	FBgn0002121
752	chr2L	13867	13867	1	-	5	FBgn0002121
753	chr2L	13856	13856	1	+	7
754	chr2L	13858	13858	1	+	1
755	chr2L	13884	13884	1	-	7	FBgn0002121
756	chr2L	13895	13895	1	-	1	FBgn0002121
757	chr2L	13924	13924	1	-	1	FBgn0002121
758	chr2L	13950	13950	1	-	1	FBgn0002121
759	chr2L	13969	13969	1	-	5	FBgn0002121
760	chr2L	13971	13971	1	-	7	FBgn0002121
761	chr2L	13968	13968	1	-	2	FBgn0002121
762	chr2L	13970	13970	1	-	1	FBgn0002121
763	chr2L	13972	13972	1	-	9	FBgn0002121
764	chr2L	14011	14011	1	-	3	FBgn0002121
765	chr2L	13984	13984	1	+	1
766	chr2L	14014	14014	1	-	3	FBgn0002121
767	chr2L	14004	14004	1	+	1
768	chr2L	14032	14032	1	-	2	FBgn0002121
769	chr2L	14005	14005	1	+	7
770	chr2L	14033	14033	1	-	2	FBgn0002121
771	chr2L	14010	14010	1	+	2
772	chr2L	14037	14037	1	-	1	FBgn0002121
773	chr2L	14051	14051	1	-	2	FBgn0002121
774	chr2L	14053	14053	1	-	1	FBgn0002121
775	chr2L	14061	14061	1	-	3	FBgn0002121
776	chr2L	14048	14048	1	+	3
777	chr2L	14052	14052	1	+	1
778	chr2L	14079	14079	1	-	3	FBgn0002121
779	chr2L	14057	14057	1	+	1
780	chr2L	14081	14081	1	-	1	FBgn0002121
781	chr2L	14093	14093	1	-	2	FBgn0002121
782	chr2L	14132	14132	1	-	1	FBgn0002121
783	chr2L	14107	14107	1	+	1
784	chr2L	14134	14134	1	-	7	FBgn0002121
785	chr2L	14136	14136	1	-	10	FBgn0002121
786	chr2L	14137	14137	1	-	5	FBgn0002121
787	chr2L	14135	14135	1	-	2	FBgn0002121
788	chr2L	14133	14133	1	-	1	FBgn0002121
789	chr2L	14140	14140	1	-	10	FBgn0002121
790	chr2L	14119	14119	1	+	1
791	chr2L	14154	14154	1	-	1	FBgn0002121
792	chr2L	14164	14164	1	-	1	FBgn0002121
793	chr2L	14175	14175	1	-	1	FBgn0002121
794	chr2L	14186	14186	1	-	1	FBgn0002121
795	chr2L	14191	14191	1	-	1	FBgn0002121
796	chr2L	14194	14194	1	-	1	FBgn0002121
797	chr2L	14199	14199	1	-	2	FBgn0002121
798	chr2L	14185	14185	1	+	1
799	chr2L	14224	14224	1	-	4	FBgn0002121
800	chr2L	14226	14226	1	-	8	FBgn0002121
801	chr2L	14225	14225	1	-	3	FBgn0002121
802	chr2L	14254	14254	1	-	6	FBgn0002121
803	chr2L	14255	14255	1	-	5	FBgn0002121
804	chr2L	14256	14256	1	-	5	FBgn0002121
805	chr2L	14253	14253	1	-	5	FBgn0002121
806	chr2L	14257	14257	1	-	4	FBgn0002121
807	chr2L	14259	14259	1	-	2	FBgn0002121
808	chr2L	14267	14267	1	-	1	FBgn0002121
809	chr2L	14271	14271	1	-	2	FBgn0002121
810	chr2L	14270	14270	1	-	1	FBgn0002121
811	chr2L	14280	14280	1	-	13	FBgn0002121
812	chr2L	14279	14279	1	-	4	FBgn0002121
813	chr2L	14282	14282	1	-	6	FBgn0002121
814	chr2L	14281	14281	1	-	1	FBgn0002121
815	chr2L	14262	14262	1	+	1
816	chr2L	14288	14288	1	-	1	FBgn0002121
817	chr2L	14292	14292	1	-	1	FBgn0002121
818	chr2L	14271	14271	1	+	6
819	chr2L	14298	14298	1	-	1	FBgn0002121
820	chr2L	14314	14314	1	-	5	FBgn0002121
821	chr2L	14315	14315	1	-	8	FBgn0002121
822	chr2L	14310	14310	1	-	1	FBgn0002121
823	chr2L	14316	14316	1	-	2	FBgn0002121
824	chr2L	14321	14321	1	-	6	FBgn0002121
825	chr2L	14320	14320	1	-	3	FBgn0002121
826	chr2L	14325	14325	1	-	1	FBgn0002121
827	chr2L	14327	14327	1	-	1	FBgn0002121
828	chr2L	14301	14301	1	+	4
829	chr2L	14336	14336	1	-	1	FBgn0002121
830	chr2L	14343	14343	1	-	3	FBgn0002121
831	chr2L	14349	14349	1	-	3	FBgn0002121
832	chr2L	14350	14350	1	-	2	FBgn0002121
833	chr2L	14392	14392	1	-	3	FBgn0002121
834	chr2L	14393	14393	1	-	1	FBgn0002121
835	chr2L	14397	14397	1	-	8	FBgn0002121
836	chr2L	14398	14398	1	-	2	FBgn0002121
837	chr2L	14400	14400	1	-	2	FBgn0002121
838	chr2L	14402	14402	1	-	8	FBgn0002121
839	chr2L	14403	14403	1	-	4	FBgn0002121
840	chr2L	14408	14408	1	-	2	FBgn0002121
841	chr2L	14414	14414	1	-	2	FBgn0002121
842	chr2L	14389	14389	1	+	1
843	chr2L	14394	14394	1	+	2
844	chr2L	14395	14395	1	+	1
845	chr2L	14396	14396	1	+	5
846	chr2L	14422	14422	1	-	5	FBgn0002121
847	chr2L	14426	14426	1	-	1	FBgn0002121
848	chr2L	14433	14433	1	-	2	FBgn0002121
849	chr2L	14439	14439	1	-	2	FBgn0002121
850	chr2L	14448	14448	1	-	1	FBgn0002121
851	chr2L	14424	14424	1	+	2
852	chr2L	14453	14453	1	-	4	FBgn0002121
853	chr2L	14463	14463	1	-	1	FBgn0002121
854	chr2L	14460	14460	1	-	3	FBgn0002121
855	chr2L	14462	14462	1	-	5	FBgn0002121
856	chr2L	14468	14468	1	-	1	FBgn0002121
857	chr2L	14471	14471	1	-	3	FBgn0002121
858	chr2L	14475	14475	1	-	3	FBgn0002121
859	chr2L	14477	14477	1	-	1	FBgn0002121
860	chr2L	14483	14483	1	-	2	FBgn0002121
861	chr2L	14484	14484	1	-	9	FBgn0002121
862	chr2L	14487	14487	1	-	5	FBgn0002121
863	chr2L	14499	14499	1	-	3	FBgn0002121
864	chr2L	14501	14501	1	-	2	FBgn0002121
865	chr2L	14500	14500	1	-	3	FBgn0002121
866	chr2L	14526	14526	1	-	3	FBgn0002121
867	chr2L	14523	14523	1	-	1	FBgn0002121
868	chr2L	14513	14513	1	+	4
869	chr2L	14516	14516	1	+	3
870	chr2L	14517	14517	1	+	4
871	chr2L	14548	14548	1	-	5	FBgn0002121
872	chr2L	14521	14521	1	+	2
873	chr2L	14549	14549	1	-	9	FBgn0002121
874	chr2L	14547	14547	1	-	3	FBgn0002121
875	chr2L	14551	14551	1	-	6	FBgn0002121
876	chr2L	14550	14550	1	-	4	FBgn0002121
877	chr2L	14553	14553	1	-	3	FBgn0002121
878	chr2L	14563	14563	1	-	2	FBgn0002121
879	chr2L	14547	14547	1	+	1
880	chr2L	14574	14574	1	-	1	FBgn0002121
881	chr2L	14576	14576	1	-	2	FBgn0002121
882	chr2L	14558	14558	1	+	1
883	chr2L	14559	14559	1	+	1
884	chr2L	14583	14583	1	-	2	FBgn0002121
885	chr2L	14561	14561	1	+	1
886	chr2L	14589	14589	1	-	1	FBgn0002121
887	chr2L	14591	14591	1	-	7	FBgn0002121
888	chr2L	14563	14563	1	+	3
889	chr2L	14592	14592	1	-	1	FBgn0002121
890	chr2L	14611	14611	1	-	2	FBgn0002121
891	chr2L	14624	14624	1	-	1	FBgn0002121
892	chr2L	14628	14628	1	-	7	FBgn0002121
893	chr2L	14632	14632	1	-	2	FBgn0002121
894	chr2L	14629	14629	1	-	1	FBgn0002121
895	chr2L	14630	14630	1	-	3	FBgn0002121
896	chr2L	14610	14610	1	+	7
897	chr2L	14637	14637	1	-	1	FBgn0002121
898	chr2L	14635	14635	1	-	1	FBgn0002121
899	chr2L	14646	14646	1	-	1	FBgn0002121
900	chr2L	14643	14643	1	+	2
901	chr2L	14674	14674	1	-	1	FBgn0002121
902	chr2L	14683	14683	1	-	1	FBgn0002121
903	chr2L	14695	14695	1	-	8	FBgn0002121
904	chr2L	14693	14693	1	-	1	FBgn0002121
905	chr2L	14698	14698	1	-	5	FBgn0002121
906	chr2L	14697	14697	1	-	1	FBgn0002121
907	chr2L	14700	14700	1	-	3	FBgn0002121
908	chr2L	14689	14689	1	+	4
909	chr2L	14716	14716	1	-	2	FBgn0002121
910	chr2L	14694	14694	1	+	3
911	chr2L	14720	14720	1	-	2	FBgn0002121
912	chr2L	14724	14724	1	-	2	FBgn0002121
913	chr2L	14721	14721	1	-	1	FBgn0002121
914	chr2L	14727	14727	1	-	9	FBgn0002121
915	chr2L	14733	14733	1	-	6	FBgn0002121
916	chr2L	14735	14735	1	-	7	FBgn0002121
917	chr2L	14755	14755	1	-	6	FBgn0002121
918	chr2L	14753	14753	1	-	1	FBgn0002121
919	chr2L	14731	14731	1	+	1
920	chr2L	14760	14760	1	-	7	FBgn0002121
921	chr2L	14759	14759	1	-	2	FBgn0002121
922	chr2L	14795	14795	1	+	2
923	chr2L	14823	14823	1	+	1
924	chr2L	14870	14870	1	-	3	FBgn0002121
925	chr2L	14867	14867	1	-	1	FBgn0002121
926	chr2L	14878	14878	1	-	5	FBgn0002121
927	chr2L	14880	14880	1	-	2	FBgn0002121
928	chr2L	14861	14861	1	+	3
929	chr2L	14893	14893	1	-	2	FBgn0002121
930	chr2L	14904	14904	1	-	5	FBgn0002121
931	chr2L	14905	14905	1	-	1	FBgn0002121
932	chr2L	14926	14926	1	+	1
933	chr2L	14958	14958	1	-	5	FBgn0002121
934	chr2L	14960	14960	1	-	1	FBgn0002121
935	chr2L	14974	14974	1	-	5	FBgn0002121
936	chr2L	14973	14973	1	-	2	FBgn0002121
937	chr2L	14992	14992	1	-	1	FBgn0002121
938	chr2L	15013	15013	1	-	5	FBgn0002121
939	chr2L	14993	14993	1	+	2
940	chr2L	15019	15019	1	-	6	FBgn0002121
941	chr2L	15022	15022	1	-	6	FBgn0002121
942	chr2L	15026	15026	1	-	15	FBgn0002121
943	chr2L	15025	15025	1	-	2	FBgn0002121
944	chr2L	15028	15028	1	-	4	FBgn0002121
945	chr2L	15034	15034	1	-	3	FBgn0002121
946	chr2L	15032	15032	1	+	1
947	chr2L	15079	15079	1	-	6	FBgn0002121
948	chr2L	15080	15080	1	-	10	FBgn0002121
949	chr2L	15081	15081	1	-	2	FBgn0002121
950	chr2L	15082	15082	1	-	2	FBgn0002121
951	chr2L	15089	15089	1	-	1	FBgn0002121
952	chr2L	15070	15070	1	+	1
953	chr2L	15071	15071	1	+	5
954	chr2L	15101	15101	1	-	3	FBgn0002121
955	chr2L	15100	15100	1	-	1	FBgn0002121
956	chr2L	15079	15079	1	+	1
957	chr2L	15085	15085	1	+	2
958	chr2L	15086	15086	1	+	12
959	chr2L	15087	15087	1	+	1
960	chr2L	15088	15088	1	+	2
961	chr2L	15121	15121	1	-	5	FBgn0002121
962	chr2L	15124	15124	1	-	1	FBgn0002121
963	chr2L	15122	15122	1	-	4	FBgn0002121
964	chr2L	15120	15120	1	-	3	FBgn0002121
965	chr2L	15131	15131	1	-	1	FBgn0002121
966	chr2L	15129	15129	1	-	5	FBgn0002121
967	chr2L	15127	15127	1	-	2	FBgn0002121
968	chr2L	15124	15124	1	+	4
969	chr2L	15126	15126	1	+	1
970	chr2L	15128	15128	1	+	1
971	chr2L	15157	15157	1	-	1	FBgn0002121
972	chr2L	15165	15165	1	-	2	FBgn0002121
973	chr2L	15172	15172	1	-	1	FBgn0002121
974	chr2L	15171	15171	1	-	4	FBgn0002121
975	chr2L	15173	15173	1	-	4	FBgn0002121
976	chr2L	15186	15186	1	-	4	FBgn0002121
977	chr2L	15198	15198	1	-	3	FBgn0002121
978	chr2L	15177	15177	1	+	8
979	chr2L	15217	15217	1	-	1	FBgn0002121
980	chr2L	15227	15227	1	+	5
981	chr2L	15228	15228	1	+	5
982	chr2L	15232	15232	1	+	1
983	chr2L	15238	15238	1	+	1
984	chr2L	15248	15248	1	+	6
985	chr2L	15250	15250	1	+	4
986	chr2L	15251	15251	1	+	1
987	chr2L	15289	15289	1	-	2	FBgn0002121
988	chr2L	15291	15291	1	-	4	FBgn0002121
989	chr2L	15294	15294	1	-	14	FBgn0002121
990	chr2L	15293	15293	1	-	5	FBgn0002121
991	chr2L	15298	15298	1	-	3	FBgn0002121
992	chr2L	15296	15296	1	-	3	FBgn0002121
993	chr2L	15297	15297	1	-	1	FBgn0002121
994	chr2L	15299	15299	1	-	4	FBgn0002121
995	chr2L	15301	15301	1	-	2	FBgn0002121
996	chr2L	15303	15303	1	-	3	FBgn0002121
997	chr2L	15310	15310	1	-	2	FBgn0002121
998	chr2L	15315	15315	1	-	2	FBgn0002121
999	chr2L	15317	15317	1	-	3	FBgn0002121
1000	chr2L	15316	15316	1	-	4	FBgn0002121
1001	chr2L	15330	15330	1	+	1
1002	chr2L	15362	15362	1	-	2	FBgn0002121
1003	chr2L	15379	15379	1	-	1	FBgn0002121
1004	chr2L	15383	15383	1	-	10	FBgn0002121
1005	chr2L	15384	15384	1	-	2	FBgn0002121
1006	chr2L	15387	15387	1	-	2	FBgn0002121
1007	chr2L	15403	15403	1	-	8	FBgn0002121
1008	chr2L	15399	15399	1	-	2	FBgn0002121
1009	chr2L	15376	15376	1	+	1
1010	chr2L	15402	15402	1	-	7	FBgn0002121
1011	chr2L	15377	15377	1	+	2
1012	chr2L	15378	15378	1	+	7
1013	chr2L	15412	15412	1	-	4	FBgn0002121
1014	chr2L	15413	15413	1	-	2	FBgn0002121
1015	chr2L	15416	15416	1	-	1	FBgn0002121
1016	chr2L	15446	15446	1	-	5	FBgn0002121
1017	chr2L	15449	15449	1	-	2	FBgn0002121
1018	chr2L	15445	15445	1	-	2	FBgn0002121
1019	chr2L	15479	15479	1	-	4	FBgn0002121
1020	chr2L	15480	15480	1	-	3	FBgn0002121
1021	chr2L	15509	15509	1	-	1	FBgn0002121
1022	chr2L	15497	15497	1	+	1
1023	chr2L	15537	15537	1	-	8	FBgn0002121
1024	chr2L	15542	15542	1	-	1	FBgn0002121
1025	chr2L	15561	15561	1	-	2	FBgn0002121
1026	chr2L	15568	15568	1	-	1	FBgn0002121
1027	chr2L	15577	15577	1	-	2	FBgn0002121
1028	chr2L	15574	15574	1	-	2	FBgn0002121
1029	chr2L	15593	15593	1	-	1	FBgn0002121
1030	chr2L	15581	15581	1	+	1
1031	chr2L	15647	15647	1	+	1
1032	chr2L	15648	15648	1	+	1
1033	chr2L	15676	15676	1	-	3	FBgn0002121
1034	chr2L	15696	15696	1	-	2	FBgn0002121
1035	chr2L	15762	15762	1	-	3	FBgn0002121
1036	chr2L	15761	15761	1	-	2	FBgn0002121
1037	chr2L	15760	15760	1	-	1	FBgn0002121
1038	chr2L	15752	15752	1	+	1
1039	chr2L	15836	15836	1	-	2	FBgn0002121
1040	chr2L	15835	15835	1	-	1	FBgn0002121
1041	chr2L	15826	15826	1	+	1
1042	chr2L	15853	15853	1	-	1	FBgn0002121
1043	chr2L	15832	15832	1	+	4
1044	chr2L	15842	15842	1	+	3
1045	chr2L	15873	15873	1	-	1	FBgn0002121
1046	chr2L	15871	15871	1	-	5	FBgn0002121
1047	chr2L	15872	15872	1	-	2	FBgn0002121
1048	chr2L	15875	15875	1	-	2	FBgn0002121
1049	chr2L	15876	15876	1	-	1	FBgn0002121
1050	chr2L	15941	15941	1	-	9	FBgn0002121
1051	chr2L	15939	15939	1	-	1	FBgn0002121
1052	chr2L	15942	15942	1	-	1	FBgn0002121
1053	chr2L	16018	16018	1	-	3	FBgn0002121
1054	chr2L	16016	16016	1	-	2	FBgn0002121
1055	chr2L	16024	16024	1	-	1	FBgn0002121
1056	chr2L	16029	16029	1	-	2	FBgn0002121
1057	chr2L	16042	16042	1	-	2	FBgn0002121
1058	chr2L	16045	16045	1	-	3	FBgn0002121
1059	chr2L	16033	16033	1	+	2
1060	chr2L	16036	16036	1	+	10
1061	chr2L	16083	16083	1	-	7	FBgn0002121
1062	chr2L	16085	16085	1	-	1	FBgn0002121
1063	chr2L	16087	16087	1	-	1	FBgn0002121
1064	chr2L	16086	16086	1	-	2	FBgn0002121
1065	chr2L	16085	16085	1	+	1
1066	chr2L	16086	16086	1	+	5
1067	chr2L	16111	16111	1	-	1	FBgn0002121
1068	chr2L	16089	16089	1	+	1
1069	chr2L	16183	16183	1	-	9	FBgn0002121
1070	chr2L	16158	16158	1	+	7
1071	chr2L	16186	16186	1	-	4	FBgn0002121
1072	chr2L	16185	16185	1	-	2	FBgn0002121
1073	chr2L	16230	16230	1	-	1	FBgn0002121
1074	chr2L	16271	16271	1	-	1	FBgn0002121
1075	chr2L	16448	16448	1	-	1	FBgn0002121
1076	chr2L	16451	16451	1	-	1	FBgn0002121
1077	chr2L	16621	16621	1	+	1
1078	chr2L	16653	16653	1	-	2	FBgn0002121
1079	chr2L	16654	16654	1	-	1	FBgn0002121
1080	chr2L	16859	16859	1	+	1
1081	chr2L	16861	16861	1	+	2
1082	chr2L	16862	16862	1	+	8
1083	chr2L	16967	16967	1	+	1
1084	chr2L	17011	17011	1	-	1	FBgn0002121
1085	chr2L	17009	17009	1	-	1	FBgn0002121
1086	chr2L	17030	17030	1	+	7
1087	chr2L	17055	17055	1	+	4
1088	chr2L	17083	17083	1	-	1	FBgn0002121
1089	chr2L	17098	17098	1	-	4	FBgn0002121
1090	chr2L	17094	17094	1	-	1	FBgn0002121
1091	chr2L	17076	17076	1	+	2
1092	chr2L	17121	17121	1	+	1
1093	chr2L	17177	17177	1	-	4	FBgn0002121
1094	chr2L	17192	17192	1	+	1
1095	chr2L	17221	17221	1	-	4	FBgn0002121
1096	chr2L	17220	17220	1	-	1	FBgn0002121
1097	chr2L	17427	17427	1	-	3	FBgn0002121
1098	chr2L	17428	17428	1	-	1	FBgn0002121
1099	chr2L	17430	17430	1	-	4	FBgn0002121
1100	chr2L	17432	17432	1	-	3	FBgn0002121
1101	chr2L	17447	17447	1	-	6	FBgn0002121
1102	chr2L	17426	17426	1	+	1
1103	chr2L	17433	17433	1	+	2
1104	chr2L	17717	17717	1	+	2
1105	chr2L	17719	17719	1	+	6
1106	chr2L	17720	17720	1	+	10
1107	chr2L	18353	18353	1	-	1	FBgn0002121
1108	chr2L	18605	18605	1	+	2
1109	chr2L	18688	18688	1	-	3	FBgn0002121
1110	chr2L	18751	18751	1	+	5
1111	chr2L	18788	18788	1	-	1	FBgn0002121
1112	chr2L	18804	18804	1	-	2	FBgn0002121
1113	chr2L	18779	18779	1	+	2
1114	chr2L	18889	18889	1	+	1
1115	chr2L	18951	18951	1	-	13	FBgn0002121
1116	chr2L	18954	18954	1	-	2	FBgn0002121
1117	chr2L	19002	19002	1	-	1	FBgn0002121
1118	chr2L	19028	19028	1	+	3
1119	chr2L	19219	19219	1	-	1	FBgn0002121
1120	chr2L	19283	19283	1	-	1	FBgn0002121
1121	chr2L	19455	19455	1	+	1
1122	chr2L	19500	19500	1	-	1	FBgn0002121
1123	chr2L	19511	19511	1	-	1	FBgn0002121
1124	chr2L	19694	19694	1	+	5
1125	chr2L	19798	19798	1	-	1	FBgn0002121
1126	chr2L	19839	19839	1	-	3	FBgn0002121
1127	chr2L	19819	19819	1	+	2
1128	chr2L	19906	19906	1	-	1	FBgn0002121
1129	chr2L	19882	19882	1	+	6
1130	chr2L	19884	19884	1	+	1
1131	chr2L	19929	19929	1	+	2
1132	chr2L	20016	20016	1	-	1	FBgn0002121
1133	chr2L	20024	20024	1	-	1	FBgn0002121
1134	chr2L	20026	20026	1	-	4	FBgn0002121
1135	chr2L	20027	20027	1	-	1	FBgn0002121
1136	chr2L	20029	20029	1	-	2	FBgn0002121
1137	chr2L	20235	20235	1	-	1	FBgn0002121
1138	chr2L	20239	20239	1	-	3	FBgn0002121
1139	chr2L	20236	20236	1	-	1	FBgn0002121
1140	chr2L	20514	20514	1	+	2
1141	chr2L	20556	20556	1	+	1
1142	chr2L	20635	20635	1	+	1
1143	chr2L	20638	20638	1	+	1
1144	chr2L	20666	20666	1	-	5	FBgn0002121
1145	chr2L	20657	20657	1	+	3
1146	chr2L	21565	21565	1	+	1
1147	chr2L	21568	21568	1	+	5
1148	chr2L	21629	21629	1	-	3
1149	chr2L	21660	21660	1	+	2
1150	chr2L	21662	21662	1	+	1
1151	chr2L	21715	21715	1	+	3
1152	chr2L	21729	21729	1	+	1
1153	chr2L	21775	21775	1	-	2
1154	chr2L	21776	21776	1	-	7
1155	chr2L	21826	21826	1	-	2	FBgn0031209
1156	chr2L	21806	21806	1	+	3
1157	chr2L	21911	21911	1	+	1
1158	chr2L	21950	21950	1	-	1	FBgn0031209
1159	chr2L	21937	21937	1	+	3
1160	chr2L	21951	21951	1	+	1
1161	chr2L	21991	21991	1	-	6	FBgn0031209
1162	chr2L	21974	21974	1	+	7	FBgn0263584
1163	chr2L	21978	21978	1	+	3	FBgn0263584
1164	chr2L	21982	21982	1	+	6	FBgn0263584
1165	chr2L	21988	21988	1	+	1	FBgn0263584
1166	chr2L	21991	21991	1	+	2	FBgn0263584
1167	chr2L	21995	21995	1	+	7	FBgn0263584
1168	chr2L	21996	21996	1	+	3	FBgn0263584
1169	chr2L	21997	21997	1	+	3	FBgn0263584
1170	chr2L	21998	21998	1	+	2	FBgn0263584
1171	chr2L	22020	22020	1	-	4	FBgn0031209
1172	chr2L	22026	22026	1	-	2	FBgn0031209
1173	chr2L	22029	22029	1	-	3	FBgn0031209
1174	chr2L	22036	22036	1	-	1	FBgn0031209
1175	chr2L	22045	22045	1	+	11	FBgn0263584
1176	chr2L	22049	22049	1	+	1	FBgn0263584
1177	chr2L	22081	22081	1	-	2	FBgn0031209
1178	chr2L	22071	22071	1	+	4	FBgn0263584
1179	chr2L	22101	22101	1	-	2	FBgn0031209
1180	chr2L	22102	22102	1	-	1	FBgn0031209
1181	chr2L	22107	22107	1	-	1	FBgn0031209
1182	chr2L	22116	22116	1	-	2	FBgn0031209
1183	chr2L	22118	22118	1	-	1	FBgn0031209
1184	chr2L	22124	22124	1	+	1	FBgn0263584
1185	chr2L	22154	22154	1	+	5	FBgn0263584
1186	chr2L	22155	22155	1	+	12	FBgn0263584
1187	chr2L	22179	22179	1	+	1	FBgn0263584
1188	chr2L	22182	22182	1	+	2	FBgn0263584
1189	chr2L	22183	22183	1	+	1	FBgn0263584
1190	chr2L	22210	22210	1	-	2	FBgn0031209
1191	chr2L	22232	22232	1	-	1	FBgn0031209
1192	chr2L	22224	22224	1	+	1	FBgn0263584
1193	chr2L	22272	22272	1	-	1	FBgn0031209
1194	chr2L	22251	22251	1	+	3	FBgn0263584
1195	chr2L	22258	22258	1	+	3	FBgn0263584
1196	chr2L	22290	22290	1	-	1	FBgn0031209
1197	chr2L	22316	22316	1	-	1	FBgn0031209
1198	chr2L	22318	22318	1	+	1	FBgn0263584
1199	chr2L	22321	22321	1	+	2	FBgn0263584
1200	chr2L	22359	22359	1	-	2	FBgn0031209
1201	chr2L	22361	22361	1	-	2	FBgn0031209
1202	chr2L	22340	22340	1	+	2	FBgn0263584
1203	chr2L	22364	22364	1	-	4	FBgn0031209
1204	chr2L	22363	22363	1	-	1	FBgn0031209
1205	chr2L	22352	22352	1	+	1	FBgn0263584
1206	chr2L	22353	22353	1	+	3	FBgn0263584
1207	chr2L	22355	22355	1	+	5	FBgn0263584
1208	chr2L	22360	22360	1	+	1	FBgn0263584
1209	chr2L	22416	22416	1	-	1	FBgn0031209
1210	chr2L	22415	22415	1	-	5	FBgn0031209
1211	chr2L	22405	22405	1	+	3	FBgn0263584
1212	chr2L	22406	22406	1	+	9	FBgn0263584
1213	chr2L	22409	22409	1	+	2	FBgn0263584
1214	chr2L	22410	22410	1	+	2	FBgn0263584
1215	chr2L	22417	22417	1	+	4	FBgn0263584
1216	chr2L	22463	22463	1	-	1	FBgn0031209
1217	chr2L	22452	22452	1	+	5	FBgn0263584
1218	chr2L	22454	22454	1	+	3	FBgn0263584
1219	chr2L	22456	22456	1	+	5	FBgn0263584
1220	chr2L	22469	22469	1	+	1	FBgn0263584
1221	chr2L	22507	22507	1	-	3	FBgn0031209
1222	chr2L	22498	22498	1	+	11	FBgn0263584
1223	chr2L	22513	22513	1	+	1	FBgn0263584
1224	chr2L	22543	22543	1	+	2	FBgn0263584
1225	chr2L	22557	22557	1	+	1	FBgn0263584
1226	chr2L	22570	22570	1	+	3	FBgn0263584
1227	chr2L	22604	22604	1	-	2	FBgn0031209
1228	chr2L	22588	22588	1	+	3	FBgn0263584
1229	chr2L	22595	22595	1	+	7	FBgn0263584
1230	chr2L	22596	22596	1	+	4	FBgn0263584
1231	chr2L	22598	22598	1	+	1	FBgn0263584
1232	chr2L	22633	22633	1	-	6	FBgn0031209
1233	chr2L	22634	22634	1	-	5	FBgn0031209
1234	chr2L	22632	22632	1	-	3	FBgn0031209
1235	chr2L	22628	22628	1	-	3	FBgn0031209
1236	chr2L	22629	22629	1	-	1	FBgn0031209
1237	chr2L	22625	22625	1	+	1	FBgn0263584
1238	chr2L	22651	22651	1	+	1	FBgn0263584
1239	chr2L	22652	22652	1	+	3	FBgn0263584
1240	chr2L	22754	22754	1	+	7	FBgn0263584
1241	chr2L	22788	22788	1	-	1	FBgn0031209
1242	chr2L	22763	22763	1	+	1	FBgn0263584
1243	chr2L	22770	22770	1	+	3	FBgn0263584
1244	chr2L	22774	22774	1	+	1	FBgn0263584
1245	chr2L	22820	22820	1	-	2	FBgn0031209
1246	chr2L	22807	22807	1	+	1	FBgn0263584
1247	chr2L	22829	22829	1	+	1	FBgn0263584
1248	chr2L	22856	22856	1	-	2	FBgn0031209
1249	chr2L	22832	22832	1	+	1	FBgn0263584
1250	chr2L	22857	22857	1	-	2	FBgn0031209
1251	chr2L	22835	22835	1	+	1	FBgn0263584
1252	chr2L	22841	22841	1	+	3	FBgn0263584
1253	chr2L	22842	22842	1	+	7	FBgn0263584
1254	chr2L	22843	22843	1	+	4	FBgn0263584
1255	chr2L	22845	22845	1	+	4	FBgn0263584
1256	chr2L	22847	22847	1	+	8	FBgn0263584
1257	chr2L	22876	22876	1	-	2	FBgn0031209
1258	chr2L	22883	22883	1	-	6	FBgn0031209
1259	chr2L	22872	22872	1	+	1	FBgn0263584
1260	chr2L	22874	22874	1	+	3	FBgn0263584
1261	chr2L	22910	22910	1	-	3	FBgn0031209
1262	chr2L	22911	22911	1	-	7	FBgn0031209
1263	chr2L	22912	22912	1	-	9	FBgn0031209
1264	chr2L	22917	22917	1	-	1	FBgn0031209
1265	chr2L	22915	22915	1	-	1	FBgn0031209
1266	chr2L	22894	22894	1	+	4	FBgn0263584
1267	chr2L	22918	22918	1	-	1	FBgn0031209
1268	chr2L	22926	22926	1	-	1	FBgn0031209
1269	chr2L	22900	22900	1	+	2	FBgn0263584
1270	chr2L	22932	22932	1	-	1	FBgn0031209
1271	chr2L	22931	22931	1	-	1	FBgn0031209
1272	chr2L	22941	22941	1	-	3	FBgn0031209
1273	chr2L	22940	22940	1	-	5	FBgn0031209
1274	chr2L	22968	22968	1	-	1	FBgn0031209
1275	chr2L	22967	22967	1	-	10	FBgn0031209
1276	chr2L	22966	22966	1	-	2	FBgn0031209
1277	chr2L	22958	22958	1	+	5	FBgn0263584
1278	chr2L	22961	22961	1	+	1	FBgn0263584
1279	chr2L	22963	22963	1	+	1	FBgn0263584
1280	chr2L	22992	22992	1	-	1	FBgn0031209
1281	chr2L	23018	23018	1	-	3	FBgn0031209
1282	chr2L	23047	23047	1	-	1	FBgn0031209
1283	chr2L	23025	23025	1	+	1	FBgn0263584
1284	chr2L	23058	23058	1	-	8	FBgn0031209
1285	chr2L	23056	23056	1	-	5	FBgn0031209
1286	chr2L	23057	23057	1	-	6	FBgn0031209
1287	chr2L	23050	23050	1	+	2	FBgn0263584
1288	chr2L	23087	23087	1	-	2	FBgn0031209
1289	chr2L	23104	23104	1	+	1	FBgn0263584
1290	chr2L	23168	23168	1	-	2	FBgn0031209
1291	chr2L	23191	23191	1	-	2	FBgn0031209
1292	chr2L	23199	23199	1	-	1	FBgn0031209
1293	chr2L	23193	23193	1	+	1	FBgn0263584
1294	chr2L	23280	23280	1	-	1	FBgn0031209
1295	chr2L	23264	23264	1	+	2	FBgn0263584
1296	chr2L	23289	23289	1	-	4	FBgn0031209
1297	chr2L	23292	23292	1	-	17	FBgn0031209
1298	chr2L	23291	23291	1	-	5	FBgn0031209
1299	chr2L	23293	23293	1	-	4	FBgn0031209
1300	chr2L	23266	23266	1	+	1	FBgn0263584
1301	chr2L	23296	23296	1	-	2	FBgn0031209
1302	chr2L	23270	23270	1	+	4	FBgn0263584
1303	chr2L	23298	23298	1	-	1	FBgn0031209
1304	chr2L	23312	23312	1	+	1	FBgn0263584
1305	chr2L	23341	23341	1	-	2	FBgn0031209
1306	chr2L	23325	23325	1	+	1	FBgn0263584
1307	chr2L	23348	23348	1	-	2	FBgn0031209
1308	chr2L	23358	23358	1	+	3	FBgn0263584
1309	chr2L	23404	23404	1	-	4	FBgn0031209
1310	chr2L	23407	23407	1	-	8	FBgn0031209
1311	chr2L	23408	23408	1	-	2	FBgn0031209
1312	chr2L	23425	23425	1	-	2	FBgn0031209
1313	chr2L	23423	23423	1	-	1	FBgn0031209
1314	chr2L	23426	23426	1	-	1	FBgn0031209
1315	chr2L	23400	23400	1	+	2	FBgn0263584
1316	chr2L	23447	23447	1	-	5	FBgn0031209
1317	chr2L	23448	23448	1	-	1	FBgn0031209
1318	chr2L	23442	23442	1	-	3	FBgn0031209
1319	chr2L	23424	23424	1	+	2	FBgn0263584
1320	chr2L	23455	23455	1	-	2	FBgn0031209
1321	chr2L	23483	23483	1	-	1	FBgn0031209
1322	chr2L	23465	23465	1	+	1	FBgn0263584
1323	chr2L	23511	23511	1	-	13	FBgn0031209
1324	chr2L	23509	23509	1	-	4	FBgn0031209
1325	chr2L	23488	23488	1	+	1	FBgn0263584
1326	chr2L	23502	23502	1	+	6	FBgn0263584
1327	chr2L	23547	23547	1	-	2	FBgn0031209
1328	chr2L	23530	23530	1	+	3	FBgn0263584
1329	chr2L	23583	23583	1	-	8	FBgn0031209
1330	chr2L	23584	23584	1	-	2	FBgn0031209
1331	chr2L	23627	23627	1	+	1	FBgn0263584
1332	chr2L	23674	23674	1	-	1	FBgn0031209
1333	chr2L	23681	23681	1	-	2	FBgn0031209
1334	chr2L	23680	23680	1	-	3	FBgn0031209
1335	chr2L	23671	23671	1	+	1	FBgn0263584
1336	chr2L	23732	23732	1	-	1	FBgn0031209
1337	chr2L	23801	23801	1	-	1	FBgn0031209
1338	chr2L	23784	23784	1	+	1	FBgn0263584
1339	chr2L	23832	23832	1	-	13	FBgn0031209
1340	chr2L	23805	23805	1	+	1	FBgn0263584
1341	chr2L	23833	23833	1	-	1	FBgn0031209
1342	chr2L	23808	23808	1	+	4	FBgn0263584
1343	chr2L	23809	23809	1	+	8	FBgn0263584
1344	chr2L	23836	23836	1	-	2	FBgn0031209
1345	chr2L	23838	23838	1	-	9	FBgn0031209
1346	chr2L	23839	23839	1	-	1	FBgn0031209
1347	chr2L	23843	23843	1	-	1	FBgn0031209
1348	chr2L	23842	23842	1	-	6	FBgn0031209
1349	chr2L	23840	23840	1	-	3	FBgn0031209
1350	chr2L	23841	23841	1	-	1	FBgn0031209
1351	chr2L	23835	23835	1	+	1	FBgn0263584
1352	chr2L	23866	23866	1	-	1	FBgn0031209
1353	chr2L	23846	23846	1	+	3	FBgn0263584
1354	chr2L	23852	23852	1	+	3	FBgn0263584
1355	chr2L	23907	23907	1	+	2	FBgn0263584
1356	chr2L	23915	23915	1	+	1	FBgn0263584
1357	chr2L	24000	24000	1	-	1	FBgn0031209
1358	chr2L	24003	24003	1	-	1	FBgn0031209
1359	chr2L	24004	24004	1	-	2	FBgn0031209
1360	chr2L	24024	24024	1	-	1	FBgn0031209
1361	chr2L	24027	24027	1	+	3	FBgn0263584
1362	chr2L	24029	24029	1	+	1	FBgn0263584
1363	chr2L	24031	24031	1	+	3	FBgn0263584
1364	chr2L	24057	24057	1	-	4	FBgn0031209
1365	chr2L	24067	24067	1	-	2	FBgn0031209
1366	chr2L	24066	24066	1	-	1	FBgn0031209
1367	chr2L	24071	24071	1	-	1	FBgn0031209
1368	chr2L	24048	24048	1	+	2	FBgn0263584
1369	chr2L	24062	24062	1	+	1	FBgn0263584
1370	chr2L	24089	24089	1	-	7	FBgn0031209
1371	chr2L	24094	24094	1	-	2	FBgn0031209
1372	chr2L	24099	24099	1	-	3	FBgn0031209
1373	chr2L	24100	24100	1	-	1	FBgn0031209
1374	chr2L	24136	24136	1	+	7	FBgn0263584
1375	chr2L	24164	24164	1	+	1	FBgn0263584
1376	chr2L	24216	24216	1	-	1	FBgn0031209
1377	chr2L	24283	24283	1	-	1	FBgn0031209
1378	chr2L	24353	24353	1	-	2	FBgn0031209
1379	chr2L	24386	24386	1	-	2	FBgn0031209
1380	chr2L	24389	24389	1	-	6	FBgn0031209
1381	chr2L	24388	24388	1	-	2	FBgn0031209
1382	chr2L	24390	24390	1	-	4	FBgn0031209
1383	chr2L	24374	24374	1	+	2
1384	chr2L	24376	24376	1	+	5
1385	chr2L	24378	24378	1	+	2
1386	chr2L	24406	24406	1	-	1	FBgn0031209
1387	chr2L	24387	24387	1	+	1
1388	chr2L	24415	24415	1	-	1	FBgn0031209
1389	chr2L	24444	24444	1	+	4
1390	chr2L	24445	24445	1	+	2
1391	chr2L	24502	24502	1	+	1
1392	chr2L	24506	24506	1	+	1
1393	chr2L	24509	24509	1	+	4
1394	chr2L	24515	24515	1	+	5
1395	chr2L	24516	24516	1	+	2
1396	chr2L	24518	24518	1	+	3
1397	chr2L	24553	24553	1	-	1	FBgn0031209
1398	chr2L	24541	24541	1	+	8
1399	chr2L	24545	24545	1	+	3
1400	chr2L	24566	24566	1	+	4
1401	chr2L	24568	24568	1	+	6
1402	chr2L	24622	24622	1	-	1	FBgn0031209
1403	chr2L	24602	24602	1	+	1
1404	chr2L	24627	24627	1	-	1	FBgn0031209
1405	chr2L	24637	24637	1	-	6	FBgn0031209
1406	chr2L	24636	24636	1	-	1	FBgn0031209
1407	chr2L	24643	24643	1	+	1
1408	chr2L	24647	24647	1	+	1
1409	chr2L	24651	24651	1	+	2
1410	chr2L	24654	24654	1	+	1
1411	chr2L	24658	24658	1	+	2
1412	chr2L	24674	24674	1	+	1
1413	chr2L	24711	24711	1	-	2	FBgn0031209
1414	chr2L	24754	24754	1	-	1	FBgn0031209
1415	chr2L	24763	24763	1	-	4	FBgn0031209
1416	chr2L	24764	24764	1	-	2	FBgn0031209
1417	chr2L	24798	24798	1	-	4	FBgn0031209
1418	chr2L	24795	24795	1	-	1	FBgn0031209
1419	chr2L	24789	24789	1	+	1
1420	chr2L	24791	24791	1	+	2
1421	chr2L	24808	24808	1	+	1
1422	chr2L	24813	24813	1	+	2
1423	chr2L	24819	24819	1	+	3
1424	chr2L	24821	24821	1	+	3
1425	chr2L	24823	24823	1	+	2
1426	chr2L	24824	24824	1	+	3
1427	chr2L	24893	24893	1	-	3	FBgn0031209
1428	chr2L	24883	24883	1	+	2
1429	chr2L	24884	24884	1	+	4
1430	chr2L	24891	24891	1	+	1
1431	chr2L	24893	24893	1	+	3
1432	chr2L	24916	24916	1	-	3	FBgn0031209
1433	chr2L	24905	24905	1	+	1
1434	chr2L	24915	24915	1	+	1
1435	chr2L	24918	24918	1	+	3
1436	chr2L	24976	24976	1	-	2	FBgn0031209
1437	chr2L	24957	24957	1	+	1
1438	chr2L	24988	24988	1	+	1
1439	chr2L	25043	25043	1	+	1
1440	chr2L	25081	25081	1	-	2	FBgn0031209
1441	chr2L	25058	25058	1	+	3
1442	chr2L	25067	25067	1	+	1
1443	chr2L	25072	25072	1	+	3
1444	chr2L	25104	25104	1	-	1	FBgn0031209
1445	chr2L	25150	25150	1	-	3	FBgn0031209
1446	chr2L	25141	25141	1	+	3
1447	chr2L	25146	25146	1	+	3
1448	chr2L	25179	25179	1	-	7
1449	chr2L	25176	25176	1	-	2
1450	chr2L	25178	25178	1	-	1
1451	chr2L	25180	25180	1	-	2
1452	chr2L	25181	25181	1	-	1
1453	chr2L	25182	25182	1	-	3
1454	chr2L	25185	25185	1	-	3
1455	chr2L	25191	25191	1	-	2
1456	chr2L	25192	25192	1	-	2
1457	chr2L	25171	25171	1	+	5
1458	chr2L	25172	25172	1	+	3
1459	chr2L	25178	25178	1	+	2
1460	chr2L	25180	25180	1	+	2
1461	chr2L	25204	25204	1	+	1
1462	chr2L	25233	25233	1	-	1
1463	chr2L	25258	25258	1	-	1
1464	chr2L	25323	25323	1	+	8
1465	chr2L	25350	25350	1	+	1
1466	chr2L	25567	25567	1	-	1	FBgn0051973
1467	chr2L	25607	25607	1	-	2	FBgn0051973
1468	chr2L	25615	25615	1	+	1
1469	chr2L	25655	25655	1	-	1	FBgn0051973
1470	chr2L	25668	25668	1	+	3
1471	chr2L	25671	25671	1	+	2
1472	chr2L	25723	25723	1	+	1
1473	chr2L	25727	25727	1	+	7
1474	chr2L	25767	25767	1	-	1	FBgn0051973
1475	chr2L	25766	25766	1	+	3
1476	chr2L	25860	25860	1	+	3
1477	chr2L	25912	25912	1	+	4
1478	chr2L	25938	25938	1	+	1
1479	chr2L	25975	25975	1	+	1
1480	chr2L	26015	26015	1	+	1
1481	chr2L	26019	26019	1	+	1
1482	chr2L	26020	26020	1	+	5
1483	chr2L	26073	26073	1	+	1
1484	chr2L	26081	26081	1	+	4
1485	chr2L	26082	26082	1	+	3
1486	chr2L	26128	26128	1	+	1
1487	chr2L	26137	26137	1	+	1
1488	chr2L	26212	26212	1	-	5	FBgn0051973
1489	chr2L	26214	26214	1	-	2	FBgn0051973
1490	chr2L	26192	26192	1	+	1
1491	chr2L	26194	26194	1	+	1
1492	chr2L	26204	26204	1	+	1
1493	chr2L	26205	26205	1	+	1
1494	chr2L	26292	26292	1	-	2	FBgn0051973
1495	chr2L	26321	26321	1	-	1	FBgn0051973
1496	chr2L	26386	26386	1	+	3
1497	chr2L	26398	26398	1	+	3
1498	chr2L	26432	26432	1	+	13
1499	chr2L	26435	26435	1	+	2
1500	chr2L	26440	26440	1	+	1
1501	chr2L	26442	26442	1	+	1
1502	chr2L	26444	26444	1	+	2
1503	chr2L	26488	26488	1	-	2	FBgn0051973
1504	chr2L	26463	26463	1	+	1
1505	chr2L	26518	26518	1	-	2	FBgn0051973
1506	chr2L	26498	26498	1	+	1
1507	chr2L	26508	26508	1	+	1
1508	chr2L	26509	26509	1	+	2
1509	chr2L	26512	26512	1	+	4
1510	chr2L	26513	26513	1	+	7
1511	chr2L	26514	26514	1	+	9
1512	chr2L	26519	26519	1	+	1
1513	chr2L	26544	26544	1	-	1	FBgn0051973
1514	chr2L	26520	26520	1	+	1
1515	chr2L	26552	26552	1	-	2	FBgn0051973
1516	chr2L	26533	26533	1	+	1
1517	chr2L	26537	26537	1	+	2
1518	chr2L	26543	26543	1	+	2
1519	chr2L	26568	26568	1	+	2
1520	chr2L	26578	26578	1	+	3
1521	chr2L	26606	26606	1	-	1	FBgn0051973
1522	chr2L	26610	26610	1	+	2
1523	chr2L	26612	26612	1	+	1
1524	chr2L	26635	26635	1	-	1	FBgn0051973
1525	chr2L	26621	26621	1	+	1
1526	chr2L	26648	26648	1	-	1	FBgn0051973
1527	chr2L	26624	26624	1	+	2
1528	chr2L	26651	26651	1	+	1
1529	chr2L	26652	26652	1	+	2
1530	chr2L	26659	26659	1	+	2
1531	chr2L	26662	26662	1	+	1
1532	chr2L	26666	26666	1	+	2
1533	chr2L	26667	26667	1	+	2
1534	chr2L	26698	26698	1	-	2	FBgn0051973
1535	chr2L	26696	26696	1	-	5	FBgn0051973
1536	chr2L	26699	26699	1	-	1	FBgn0051973
1537	chr2L	26677	26677	1	+	1
1538	chr2L	26713	26713	1	+	2
1539	chr2L	26728	26728	1	+	2
1540	chr2L	26742	26742	1	+	1
1541	chr2L	26748	26748	1	+	1
1542	chr2L	26788	26788	1	-	1	FBgn0051973
1543	chr2L	26774	26774	1	+	1
1544	chr2L	26779	26779	1	+	1
1545	chr2L	26806	26806	1	-	1	FBgn0051973
1546	chr2L	26788	26788	1	+	1
1547	chr2L	26793	26793	1	+	1
1548	chr2L	26825	26825	1	-	1	FBgn0051973
1549	chr2L	26805	26805	1	+	3
1550	chr2L	26862	26862	1	-	1	FBgn0051973
1551	chr2L	26916	26916	1	-	4	FBgn0051973
1552	chr2L	26961	26961	1	-	1	FBgn0051973
1553	chr2L	26999	26999	1	+	2
1554	chr2L	27028	27028	1	-	1	FBgn0051973
1555	chr2L	27030	27030	1	+	5
1556	chr2L	27057	27057	1	+	1
1557	chr2L	27093	27093	1	-	1	FBgn0051973
1558	chr2L	27101	27101	1	-	1	FBgn0051973
1559	chr2L	27084	27084	1	+	9
1560	chr2L	27087	27087	1	+	1
1561	chr2L	27112	27112	1	+	3
1562	chr2L	27113	27113	1	+	7
1563	chr2L	27114	27114	1	+	3
1564	chr2L	27122	27122	1	+	1
1565	chr2L	27127	27127	1	+	1
1566	chr2L	27160	27160	1	-	3	FBgn0051973
1567	chr2L	27175	27175	1	-	1	FBgn0051973
1568	chr2L	27186	27186	1	-	1	FBgn0051973
1569	chr2L	27189	27189	1	-	2	FBgn0051973
1570	chr2L	27172	27172	1	+	2
1571	chr2L	27213	27213	1	+	3
1572	chr2L	27242	27242	1	-	5	FBgn0051973
1573	chr2L	27225	27225	1	+	1
1574	chr2L	27253	27253	1	-	12	FBgn0051973
1575	chr2L	27252	27252	1	-	1	FBgn0051973
1576	chr2L	27231	27231	1	+	2
1577	chr2L	27233	27233	1	+	7
1578	chr2L	27244	27244	1	+	14
1579	chr2L	27246	27246	1	+	1
1580	chr2L	27249	27249	1	+	1
1581	chr2L	27292	27292	1	-	1	FBgn0051973
1582	chr2L	27272	27272	1	+	3
1583	chr2L	27273	27273	1	+	1
1584	chr2L	27277	27277	1	+	2
1585	chr2L	27284	27284	1	+	2
1586	chr2L	27318	27318	1	-	5	FBgn0051973
1587	chr2L	27303	27303	1	+	2
1588	chr2L	27309	27309	1	+	3
1589	chr2L	27313	27313	1	+	2
1590	chr2L	27346	27346	1	+	1
1591	chr2L	27358	27358	1	+	2
1592	chr2L	27363	27363	1	+	1
1593	chr2L	27374	27374	1	+	1
1594	chr2L	27379	27379	1	+	3
1595	chr2L	27381	27381	1	+	3
1596	chr2L	27382	27382	1	+	1
1597	chr2L	27383	27383	1	+	5
1598	chr2L	27436	27436	1	-	1	FBgn0051973
1599	chr2L	27417	27417	1	+	1
1600	chr2L	27443	27443	1	-	2	FBgn0051973
1601	chr2L	27442	27442	1	-	2	FBgn0051973
1602	chr2L	27445	27445	1	-	1	FBgn0051973
1603	chr2L	27453	27453	1	-	7	FBgn0051973
1604	chr2L	27454	27454	1	-	9	FBgn0051973
1605	chr2L	27455	27455	1	-	3	FBgn0051973
1606	chr2L	27446	27446	1	+	2
1607	chr2L	27459	27459	1	+	1
1608	chr2L	27478	27478	1	+	4
1609	chr2L	27507	27507	1	-	3	FBgn0051973
1610	chr2L	27486	27486	1	+	2
1611	chr2L	27488	27488	1	+	3
1612	chr2L	27547	27547	1	+	1
1613	chr2L	27572	27572	1	-	1	FBgn0051973
1614	chr2L	27556	27556	1	+	2
1615	chr2L	27563	27563	1	+	3
1616	chr2L	27568	27568	1	+	7
1617	chr2L	27601	27601	1	-	1	FBgn0051973
1618	chr2L	27575	27575	1	+	2
1619	chr2L	27577	27577	1	+	1
1620	chr2L	27578	27578	1	+	4
1621	chr2L	27583	27583	1	+	2
1622	chr2L	27627	27627	1	+	3
1623	chr2L	27653	27653	1	+	1
1624	chr2L	27740	27740	1	+	1
1625	chr2L	27742	27742	1	+	3
1626	chr2L	27744	27744	1	+	4
1627	chr2L	27749	27749	1	+	8
1628	chr2L	27763	27763	1	+	2
1629	chr2L	27772	27772	1	+	4
1630	chr2L	27774	27774	1	+	5
1631	chr2L	27775	27775	1	+	7
1632	chr2L	27799	27799	1	-	2	FBgn0051973
1633	chr2L	27893	27893	1	-	2	FBgn0051973
1634	chr2L	27884	27884	1	+	11
1635	chr2L	27887	27887	1	+	3
1636	chr2L	27888	27888	1	+	2
1637	chr2L	27933	27933	1	+	4
1638	chr2L	27938	27938	1	+	1
1639	chr2L	27941	27941	1	+	5
1640	chr2L	27967	27967	1	-	1	FBgn0051973
1641	chr2L	27977	27977	1	-	4	FBgn0051973
1642	chr2L	27968	27968	1	+	11
1643	chr2L	27971	27971	1	+	3
1644	chr2L	28008	28008	1	+	3
1645	chr2L	28009	28009	1	+	1
1646	chr2L	28012	28012	1	+	3
1647	chr2L	28020	28020	1	+	3
1648	chr2L	28024	28024	1	+	1
1649	chr2L	28060	28060	1	-	3	FBgn0051973
1650	chr2L	28034	28034	1	+	2
1651	chr2L	28061	28061	1	-	1	FBgn0051973
1652	chr2L	28036	28036	1	+	1
1653	chr2L	28041	28041	1	+	6
1654	chr2L	28045	28045	1	+	9
1655	chr2L	28051	28051	1	+	6
1656	chr2L	28060	28060	1	+	2
1657	chr2L	28092	28092	1	+	3
1658	chr2L	28109	28109	1	+	3
1659	chr2L	28144	28144	1	-	1	FBgn0051973
1660	chr2L	28148	28148	1	-	2	FBgn0051973
1661	chr2L	28143	28143	1	+	2
1662	chr2L	28168	28168	1	+	5
1663	chr2L	28169	28169	1	+	5
1664	chr2L	28177	28177	1	+	3
1665	chr2L	28178	28178	1	+	2
1666	chr2L	28179	28179	1	+	1
1667	chr2L	28180	28180	1	+	3
1668	chr2L	28181	28181	1	+	2
1669	chr2L	28182	28182	1	+	4
1670	chr2L	28194	28194	1	+	4
1671	chr2L	28219	28219	1	-	2	FBgn0051973
1672	chr2L	28199	28199	1	+	11
1673	chr2L	28200	28200	1	+	6
1674	chr2L	28201	28201	1	+	4
1675	chr2L	28202	28202	1	+	1
1676	chr2L	28205	28205	1	+	1
1677	chr2L	28234	28234	1	-	2	FBgn0051973
1678	chr2L	28237	28237	1	+	1
1679	chr2L	28274	28274	1	+	1
1680	chr2L	28279	28279	1	+	1
1681	chr2L	28282	28282	1	+	6
1682	chr2L	28330	28330	1	-	1	FBgn0051973
1683	chr2L	28332	28332	1	-	2	FBgn0051973
1684	chr2L	28315	28315	1	+	2
1685	chr2L	28328	28328	1	+	5
1686	chr2L	28382	28382	1	-	2	FBgn0051973
1687	chr2L	28362	28362	1	+	4
1688	chr2L	28404	28404	1	+	2
1689	chr2L	28459	28459	1	-	3	FBgn0051973
1690	chr2L	28458	28458	1	+	1
1691	chr2L	28489	28489	1	-	1	FBgn0051973
1692	chr2L	28492	28492	1	-	2	FBgn0051973
1693	chr2L	28514	28514	1	-	1	FBgn0051973
1694	chr2L	28607	28607	1	-	1	FBgn0051973
1695	chr2L	28598	28598	1	+	5
1696	chr2L	28634	28634	1	-	1	FBgn0051973
1697	chr2L	28647	28647	1	+	1
1698	chr2L	28657	28657	1	+	8
1699	chr2L	28658	28658	1	+	2
1700	chr2L	28697	28697	1	+	5
1701	chr2L	28735	28735	1	-	1	FBgn0051973
1702	chr2L	28722	28722	1	+	1
1703	chr2L	28747	28747	1	+	1
1704	chr2L	28770	28770	1	-	2	FBgn0051973
1705	chr2L	28749	28749	1	+	2
1706	chr2L	28756	28756	1	+	1
1707	chr2L	28781	28781	1	-	1	FBgn0051973
1708	chr2L	28794	28794	1	-	1	FBgn0051973
1709	chr2L	28859	28859	1	-	1	FBgn0051973
1710	chr2L	28852	28852	1	+	4
1711	chr2L	28853	28853	1	+	1
1712	chr2L	28891	28891	1	-	5	FBgn0051973
1713	chr2L	28882	28882	1	+	2
1714	chr2L	28884	28884	1	+	3
1715	chr2L	28887	28887	1	+	4
1716	chr2L	28907	28907	1	+	2
1717	chr2L	28973	28973	1	-	1	FBgn0051973
1718	chr2L	28981	28981	1	-	1	FBgn0051973
1719	chr2L	28964	28964	1	+	4
1720	chr2L	28979	28979	1	+	4
1721	chr2L	28993	28993	1	+	2
1722	chr2L	29039	29039	1	-	4	FBgn0051973
1723	chr2L	29020	29020	1	+	2
1724	chr2L	29027	29027	1	+	11
1725	chr2L	29030	29030	1	+	12
1726	chr2L	29071	29071	1	-	2	FBgn0051973
1727	chr2L	29058	29058	1	+	4
1728	chr2L	29096	29096	1	-	5	FBgn0051973
1729	chr2L	29079	29079	1	+	2
1730	chr2L	29080	29080	1	+	1
1731	chr2L	29097	29097	1	+	1
1732	chr2L	29126	29126	1	-	2	FBgn0051973
1733	chr2L	29197	29197	1	+	8
1734	chr2L	29223	29223	1	+	2
1735	chr2L	29310	29310	1	-	3	FBgn0051973
1736	chr2L	29323	29323	1	-	1	FBgn0051973
1737	chr2L	29330	29330	1	+	1
1738	chr2L	29390	29390	1	+	21
1739	chr2L	29392	29392	1	+	3
1740	chr2L	29417	29417	1	+	2
1741	chr2L	29457	29457	1	-	3	FBgn0051973
1742	chr2L	29486	29486	1	-	1	FBgn0051973
1743	chr2L	29461	29461	1	+	1
1744	chr2L	29526	29526	1	+	13
1745	chr2L	29635	29635	1	-	1	FBgn0051973
1746	chr2L	29663	29663	1	+	2
1747	chr2L	29665	29665	1	+	1
1748	chr2L	29710	29710	1	-	5	FBgn0051973
1749	chr2L	29747	29747	1	-	3	FBgn0051973
1750	chr2L	29751	29751	1	-	1	FBgn0051973
1751	chr2L	29832	29832	1	+	7
1752	chr2L	29844	29844	1	+	1
1753	chr2L	29897	29897	1	+	4
1754	chr2L	29937	29937	1	-	1	FBgn0051973
1755	chr2L	29991	29991	1	+	3
1756	chr2L	30023	30023	1	+	1
1757	chr2L	30035	30035	1	+	2
1758	chr2L	30096	30096	1	-	1	FBgn0051973
1759	chr2L	30116	30116	1	+	2
1760	chr2L	30138	30138	1	+	2
1761	chr2L	30188	30188	1	+	1
1762	chr2L	30218	30218	1	+	2
1763	chr2L	30219	30219	1	+	2
1764	chr2L	30223	30223	1	+	2
1765	chr2L	30271	30271	1	-	1	FBgn0051973
1766	chr2L	30249	30249	1	+	3
1767	chr2L	30251	30251	1	+	6
1768	chr2L	30254	30254	1	+	3
1769	chr2L	30289	30289	1	-	2	FBgn0051973
1770	chr2L	30325	30325	1	+	2
1771	chr2L	30335	30335	1	+	1
1772	chr2L	30367	30367	1	-	2	FBgn0051973
1773	chr2L	30347	30347	1	+	3
1774	chr2L	30370	30370	1	-	4	FBgn0051973
1775	chr2L	30348	30348	1	+	1
1776	chr2L	30351	30351	1	+	2
1777	chr2L	30396	30396	1	+	6
1778	chr2L	30397	30397	1	+	4
1779	chr2L	30431	30431	1	+	1
1780	chr2L	30442	30442	1	+	6
1781	chr2L	30443	30443	1	+	5
1782	chr2L	30478	30478	1	-	3	FBgn0051973
1783	chr2L	30469	30469	1	+	5
1784	chr2L	30470	30470	1	+	2
1785	chr2L	30488	30488	1	+	1
1786	chr2L	30546	30546	1	-	5	FBgn0051973
1787	chr2L	30538	30538	1	+	2
1788	chr2L	30565	30565	1	+	1
1789	chr2L	30571	30571	1	+	1
1790	chr2L	30586	30586	1	+	1
1791	chr2L	30588	30588	1	+	3
1792	chr2L	30623	30623	1	-	7	FBgn0051973
1793	chr2L	30689	30689	1	+	1
1794	chr2L	30701	30701	1	+	3
1795	chr2L	30753	30753	1	-	1	FBgn0051973
1796	chr2L	30780	30780	1	-	2	FBgn0051973
1797	chr2L	30777	30777	1	+	4
1798	chr2L	30812	30812	1	-	1	FBgn0051973
1799	chr2L	30800	30800	1	+	2
1800	chr2L	30803	30803	1	+	5
1801	chr2L	30845	30845	1	-	1	FBgn0051973
1802	chr2L	30822	30822	1	+	1
1803	chr2L	30830	30830	1	+	8
1804	chr2L	30838	30838	1	+	1
1805	chr2L	30866	30866	1	+	10
1806	chr2L	30883	30883	1	+	2
1807	chr2L	30889	30889	1	+	1
1808	chr2L	30890	30890	1	+	2
1809	chr2L	30905	30905	1	+	1
1810	chr2L	30910	30910	1	+	1
1811	chr2L	30940	30940	1	-	2	FBgn0051973
1812	chr2L	30949	30949	1	-	1	FBgn0051973
1813	chr2L	30935	30935	1	+	1
1814	chr2L	30937	30937	1	+	4
1815	chr2L	30938	30938	1	+	2
1816	chr2L	30981	30981	1	+	1
1817	chr2L	30982	30982	1	+	10
1818	chr2L	30983	30983	1	+	3
1819	chr2L	30985	30985	1	+	2
1820	chr2L	31007	31007	1	+	2
1821	chr2L	31009	31009	1	+	3
1822	chr2L	31010	31010	1	+	1
1823	chr2L	31011	31011	1	+	1
1824	chr2L	31077	31077	1	-	1	FBgn0051973
1825	chr2L	31079	31079	1	+	1
1826	chr2L	31108	31108	1	-	1	FBgn0051973
1827	chr2L	31084	31084	1	+	1
1828	chr2L	31109	31109	1	-	2	FBgn0051973
1829	chr2L	31116	31116	1	-	1	FBgn0051973
1830	chr2L	31105	31105	1	+	3
1831	chr2L	31107	31107	1	+	7
1832	chr2L	31110	31110	1	+	1
1833	chr2L	31112	31112	1	+	5
1834	chr2L	31123	31123	1	+	1
1835	chr2L	31124	31124	1	+	1
1836	chr2L	31125	31125	1	+	3
1837	chr2L	31126	31126	1	+	5
1838	chr2L	31133	31133	1	+	3
1839	chr2L	31140	31140	1	+	1
1840	chr2L	31153	31153	1	+	1
1841	chr2L	31158	31158	1	+	1
1842	chr2L	31181	31181	1	-	1	FBgn0051973
1843	chr2L	31174	31174	1	+	11
1844	chr2L	31210	31210	1	-	1	FBgn0051973
1845	chr2L	31219	31219	1	-	1	FBgn0051973
1846	chr2L	31244	31244	1	-	5	FBgn0051973
1847	chr2L	31243	31243	1	-	1	FBgn0051973
1848	chr2L	31261	31261	1	+	1
1849	chr2L	31300	31300	1	-	1	FBgn0051973
1850	chr2L	31298	31298	1	+	2
1851	chr2L	31299	31299	1	+	6
1852	chr2L	31302	31302	1	+	3
1853	chr2L	31328	31328	1	-	7	FBgn0051973
1854	chr2L	31329	31329	1	-	2	FBgn0051973
1855	chr2L	31314	31314	1	+	6
1856	chr2L	31315	31315	1	+	1
1857	chr2L	31320	31320	1	+	1
1858	chr2L	31407	31407	1	-	1	FBgn0051973
1859	chr2L	31417	31417	1	-	5	FBgn0051973
1860	chr2L	31416	31416	1	-	2	FBgn0051973
1861	chr2L	31418	31418	1	-	3	FBgn0051973
1862	chr2L	31398	31398	1	+	1
1863	chr2L	31418	31418	1	+	1
1864	chr2L	31435	31435	1	+	2
1865	chr2L	31457	31457	1	+	5
1866	chr2L	31458	31458	1	+	5
1867	chr2L	31461	31461	1	+	3
1868	chr2L	31463	31463	1	+	6
1869	chr2L	31464	31464	1	+	1
1870	chr2L	31470	31470	1	+	1
1871	chr2L	31504	31504	1	-	4	FBgn0051973
1872	chr2L	31483	31483	1	+	5
1873	chr2L	31488	31488	1	+	2
1874	chr2L	31490	31490	1	+	4
1875	chr2L	31495	31495	1	+	7
1876	chr2L	31515	31515	1	+	1
1877	chr2L	31516	31516	1	+	5
1878	chr2L	31517	31517	1	+	1
1879	chr2L	31560	31560	1	-	4	FBgn0051973
1880	chr2L	31553	31553	1	+	2
1881	chr2L	31599	31599	1	-	1	FBgn0051973
1882	chr2L	31576	31576	1	+	1
1883	chr2L	31579	31579	1	+	1
1884	chr2L	31589	31589	1	+	6
1885	chr2L	31613	31613	1	-	2	FBgn0051973
1886	chr2L	31591	31591	1	+	4
1887	chr2L	31593	31593	1	+	2
1888	chr2L	31604	31604	1	+	7
1889	chr2L	31621	31621	1	+	2
1890	chr2L	31654	31654	1	+	4
1891	chr2L	31683	31683	1	+	6
1892	chr2L	31687	31687	1	+	1
1893	chr2L	31701	31701	1	+	6
1894	chr2L	31729	31729	1	-	2	FBgn0051973
1895	chr2L	31731	31731	1	-	4	FBgn0051973
1896	chr2L	31764	31764	1	-	7	FBgn0051973
1897	chr2L	31782	31782	1	-	1	FBgn0051973
1898	chr2L	31773	31773	1	+	1
1899	chr2L	31778	31778	1	+	1
1900	chr2L	31781	31781	1	+	6
1901	chr2L	31798	31798	1	+	3
1902	chr2L	31805	31805	1	+	3
1903	chr2L	31832	31832	1	+	2
1904	chr2L	31835	31835	1	+	3
1905	chr2L	31862	31862	1	-	1	FBgn0051973
1906	chr2L	31863	31863	1	+	1
1907	chr2L	31915	31915	1	-	1	FBgn0051973
1908	chr2L	31924	31924	1	-	2	FBgn0051973
1909	chr2L	31915	31915	1	+	13
1910	chr2L	31920	31920	1	+	1
1911	chr2L	31929	31929	1	+	4
1912	chr2L	31954	31954	1	+	2
1913	chr2L	31966	31966	1	+	2
1914	chr2L	32005	32005	1	-	1	FBgn0051973
1915	chr2L	31980	31980	1	+	9
1916	chr2L	31988	31988	1	+	1
1917	chr2L	32025	32025	1	-	1	FBgn0051973
1918	chr2L	32022	32022	1	+	2
1919	chr2L	32031	32031	1	+	1
1920	chr2L	32077	32077	1	+	3
1921	chr2L	32082	32082	1	+	12
1922	chr2L	32085	32085	1	+	3
1923	chr2L	32092	32092	1	+	1
1924	chr2L	32110	32110	1	+	2
1925	chr2L	32159	32159	1	-	3	FBgn0051973
1926	chr2L	32140	32140	1	+	4
1927	chr2L	32142	32142	1	+	3
1928	chr2L	32144	32144	1	+	1
1929	chr2L	32146	32146	1	+	1
1930	chr2L	32165	32165	1	+	2
1931	chr2L	32184	32184	1	+	1
1932	chr2L	32195	32195	1	+	5
1933	chr2L	32198	32198	1	+	2
1934	chr2L	32209	32209	1	+	1
1935	chr2L	32236	32236	1	-	2	FBgn0051973
1936	chr2L	32224	32224	1	+	4
1937	chr2L	32250	32250	1	-	1	FBgn0051973
1938	chr2L	32227	32227	1	+	3
1939	chr2L	32228	32228	1	+	4
1940	chr2L	32233	32233	1	+	1
1941	chr2L	32235	32235	1	+	7
1942	chr2L	32239	32239	1	+	1
1943	chr2L	32240	32240	1	+	1
1944	chr2L	32251	32251	1	+	3
1945	chr2L	32253	32253	1	+	5
1946	chr2L	32255	32255	1	+	2
1947	chr2L	32258	32258	1	+	3
1948	chr2L	32267	32267	1	+	1
1949	chr2L	32271	32271	1	+	3
1950	chr2L	32292	32292	1	+	3
1951	chr2L	32297	32297	1	+	3
1952	chr2L	32300	32300	1	+	1
1953	chr2L	32356	32356	1	+	9
1954	chr2L	32388	32388	1	-	1	FBgn0051973
1955	chr2L	32392	32392	1	-	5	FBgn0051973
1956	chr2L	32383	32383	1	+	1
1957	chr2L	32384	32384	1	+	2
1958	chr2L	32389	32389	1	+	2
1959	chr2L	32420	32420	1	-	3	FBgn0051973
1960	chr2L	32411	32411	1	+	1
1961	chr2L	32414	32414	1	+	2
1962	chr2L	32439	32439	1	+	2
1963	chr2L	32463	32463	1	-	3	FBgn0051973
1964	chr2L	32441	32441	1	+	5
1965	chr2L	32465	32465	1	-	1	FBgn0051973
1966	chr2L	32442	32442	1	+	6
1967	chr2L	32449	32449	1	+	1
1968	chr2L	32480	32480	1	-	2	FBgn0051973
1969	chr2L	32475	32475	1	-	1	FBgn0051973
1970	chr2L	32496	32496	1	-	1	FBgn0051973
1971	chr2L	32492	32492	1	+	1
1972	chr2L	32498	32498	1	+	3
1973	chr2L	32504	32504	1	+	2
1974	chr2L	32506	32506	1	+	1
1975	chr2L	32513	32513	1	+	1
1976	chr2L	32540	32540	1	+	5
1977	chr2L	32550	32550	1	+	1
1978	chr2L	32551	32551	1	+	3
1979	chr2L	32554	32554	1	+	1
1980	chr2L	32591	32591	1	+	3
1981	chr2L	32594	32594	1	+	1
1982	chr2L	32632	32632	1	-	3	FBgn0051973
1983	chr2L	32631	32631	1	-	3	FBgn0051973
1984	chr2L	32617	32617	1	+	4
1985	chr2L	32619	32619	1	+	2
1986	chr2L	32623	32623	1	+	5
1987	chr2L	32627	32627	1	+	4
1988	chr2L	32661	32661	1	-	22	FBgn0051973
1989	chr2L	32662	32662	1	-	2	FBgn0051973
1990	chr2L	32659	32659	1	-	3	FBgn0051973
1991	chr2L	32637	32637	1	+	2
1992	chr2L	32663	32663	1	-	4	FBgn0051973
1993	chr2L	32644	32644	1	+	5
1994	chr2L	32647	32647	1	+	1
1995	chr2L	32649	32649	1	+	3
1996	chr2L	32650	32650	1	+	3
1997	chr2L	32652	32652	1	+	3
1998	chr2L	32656	32656	1	+	3
1999	chr2L	32695	32695	1	-	3	FBgn0051973
[truncated: 998,000+ more rows]
