# Supplementary material for: Defining the expression of piRNA and transposable elements in Drosophila ovarian germline stem cells and somatic support cells
Source: Life Sci Alliance. 2019 Oct 16;2(5):e201800211. doi: 10.26508/lsa.201800211 (PMC6796194; doi:10.26508/lsa.201800211)
Supplement: Supplementary file 1 [file LSA-2018-00211_Supplemental_Data1.zip › piRNA_SC.csv]

	seqnames	start	end	width	strand	counts	gene_overlaps
1	chr2L	5100	5100	1	+	1
2	chr2L	5153	5153	1	-	1
3	chr2L	5136	5136	1	+	7
4	chr2L	5138	5138	1	+	9
5	chr2L	5197	5197	1	-	4
6	chr2L	5205	5205	1	-	5
7	chr2L	5208	5208	1	-	3
8	chr2L	5247	5247	1	-	1
9	chr2L	5296	5296	1	-	2
10	chr2L	5281	5281	1	+	1
11	chr2L	5330	5330	1	-	9
12	chr2L	5331	5331	1	-	1
13	chr2L	5343	5343	1	-	2
14	chr2L	5347	5347	1	-	1
15	chr2L	5347	5347	1	+	1
16	chr2L	5388	5388	1	-	8
17	chr2L	5476	5476	1	-	1
18	chr2L	5490	5490	1	-	2
19	chr2L	5488	5488	1	-	5
20	chr2L	5491	5491	1	-	1
21	chr2L	5486	5486	1	-	2
22	chr2L	5509	5509	1	-	2
23	chr2L	5551	5551	1	-	2
24	chr2L	5571	5571	1	-	1
25	chr2L	5578	5578	1	-	1
26	chr2L	5664	5664	1	-	5
27	chr2L	5662	5662	1	-	4
28	chr2L	5681	5681	1	-	1
29	chr2L	5683	5683	1	-	1
30	chr2L	5722	5722	1	-	7
31	chr2L	5770	5770	1	-	1
32	chr2L	5839	5839	1	+	1
33	chr2L	5874	5874	1	-	2
34	chr2L	5932	5932	1	+	1
35	chr2L	5975	5975	1	-	1
36	chr2L	5958	5958	1	+	1
37	chr2L	6016	6016	1	-	1
38	chr2L	6027	6027	1	-	1
39	chr2L	6044	6044	1	-	1
40	chr2L	6046	6046	1	+	1
41	chr2L	6198	6198	1	-	1
42	chr2L	6378	6378	1	+	1
43	chr2L	6459	6459	1	-	1
44	chr2L	6668	6668	1	+	4
45	chr2L	6757	6757	1	-	1
46	chr2L	6815	6815	1	-	1
47	chr2L	6832	6832	1	-	1
48	chr2L	6892	6892	1	-	1
49	chr2L	6926	6926	1	-	1
50	chr2L	6933	6933	1	-	2
51	chr2L	7009	7009	1	-	2
52	chr2L	7015	7015	1	-	1
53	chr2L	7097	7097	1	-	1
54	chr2L	7103	7103	1	-	1
55	chr2L	7111	7111	1	-	1
56	chr2L	7131	7131	1	-	7
57	chr2L	7129	7129	1	-	2
58	chr2L	7126	7126	1	-	2
59	chr2L	7215	7215	1	-	1
60	chr2L	7259	7259	1	-	1
61	chr2L	7265	7265	1	-	8
62	chr2L	7266	7266	1	-	5
63	chr2L	7267	7267	1	-	8
64	chr2L	7269	7269	1	-	5
65	chr2L	7273	7273	1	-	2
66	chr2L	7287	7287	1	-	3
67	chr2L	7289	7289	1	-	3
68	chr2L	7295	7295	1	-	1
69	chr2L	7340	7340	1	-	1
70	chr2L	7354	7354	1	-	1
71	chr2L	7356	7356	1	-	2
72	chr2L	7369	7369	1	-	1
73	chr2L	7399	7399	1	-	2
74	chr2L	7447	7447	1	-	1
75	chr2L	7455	7455	1	-	1
76	chr2L	7454	7454	1	-	3
77	chr2L	7435	7435	1	+	4
78	chr2L	7438	7438	1	+	1
79	chr2L	7488	7488	1	-	1
80	chr2L	7502	7502	1	-	4
81	chr2L	7506	7506	1	-	4
82	chr2L	7527	7527	1	-	1
83	chr2L	7580	7580	1	-	1
84	chr2L	7605	7605	1	-	1
85	chr2L	7606	7606	1	-	1
86	chr2L	7660	7660	1	-	1
87	chr2L	7675	7675	1	-	8
88	chr2L	7674	7674	1	-	5
89	chr2L	7686	7686	1	-	2
90	chr2L	7693	7693	1	-	3
91	chr2L	7702	7702	1	-	1
92	chr2L	7711	7711	1	-	3
93	chr2L	7716	7716	1	-	4
94	chr2L	7694	7694	1	+	1	FBgn0031208
95	chr2L	7722	7722	1	-	8
96	chr2L	7721	7721	1	-	5
97	chr2L	7723	7723	1	-	2
98	chr2L	7720	7720	1	-	3
99	chr2L	7718	7718	1	-	1
100	chr2L	7724	7724	1	-	5
101	chr2L	7731	7731	1	-	3
102	chr2L	7778	7778	1	-	2
103	chr2L	7782	7782	1	-	4
104	chr2L	7787	7787	1	-	1
105	chr2L	7834	7834	1	-	5
106	chr2L	7841	7841	1	-	5
107	chr2L	7838	7838	1	-	1
108	chr2L	7844	7844	1	-	6
109	chr2L	7843	7843	1	-	2
110	chr2L	7818	7818	1	+	1	FBgn0031208
111	chr2L	7851	7851	1	-	2
112	chr2L	7870	7870	1	-	1
113	chr2L	7879	7879	1	-	3
114	chr2L	7878	7878	1	-	1
115	chr2L	7881	7881	1	-	3
116	chr2L	7884	7884	1	-	7
117	chr2L	7883	7883	1	-	5
118	chr2L	7890	7890	1	-	15
119	chr2L	7891	7891	1	-	13
120	chr2L	7892	7892	1	-	2
121	chr2L	7937	7937	1	-	3
122	chr2L	7959	7959	1	-	1
123	chr2L	7965	7965	1	-	6
124	chr2L	7973	7973	1	-	1
125	chr2L	8010	8010	1	-	2
126	chr2L	8011	8011	1	-	1
127	chr2L	8019	8019	1	-	5
128	chr2L	8024	8024	1	-	5
129	chr2L	8025	8025	1	-	7
130	chr2L	8032	8032	1	-	6
131	chr2L	8030	8030	1	-	8
132	chr2L	8040	8040	1	-	1
133	chr2L	8041	8041	1	-	1
134	chr2L	8044	8044	1	-	1
135	chr2L	8063	8063	1	-	1
136	chr2L	8068	8068	1	-	1
137	chr2L	8071	8071	1	-	7
138	chr2L	8072	8072	1	-	7
139	chr2L	8073	8073	1	-	8
140	chr2L	8075	8075	1	-	1
141	chr2L	8077	8077	1	-	5
142	chr2L	8079	8079	1	-	6
143	chr2L	8087	8087	1	-	2
144	chr2L	8086	8086	1	-	1
145	chr2L	8106	8106	1	-	3
146	chr2L	8105	8105	1	-	2
147	chr2L	8104	8104	1	-	4
148	chr2L	8109	8109	1	-	1
149	chr2L	8114	8114	1	-	1
150	chr2L	8149	8149	1	-	1
151	chr2L	8153	8153	1	-	2
152	chr2L	8163	8163	1	-	1
153	chr2L	8167	8167	1	-	2
154	chr2L	8170	8170	1	-	2
155	chr2L	8171	8171	1	-	1
156	chr2L	8219	8219	1	-	6
157	chr2L	8241	8241	1	-	2
158	chr2L	8239	8239	1	-	1
159	chr2L	8244	8244	1	-	6
160	chr2L	8252	8252	1	-	3
161	chr2L	8230	8230	1	+	3	FBgn0031208
162	chr2L	8232	8232	1	+	4	FBgn0031208
163	chr2L	8260	8260	1	-	1
164	chr2L	8235	8235	1	+	1	FBgn0031208
165	chr2L	8266	8266	1	-	7
166	chr2L	8263	8263	1	-	3
167	chr2L	8268	8268	1	-	4
168	chr2L	8282	8282	1	-	1
169	chr2L	8285	8285	1	-	2
170	chr2L	8298	8298	1	-	1
171	chr2L	8303	8303	1	-	2
172	chr2L	8301	8301	1	-	2
173	chr2L	8307	8307	1	-	2
174	chr2L	8306	8306	1	-	3
175	chr2L	8310	8310	1	-	2
176	chr2L	8313	8313	1	-	2
177	chr2L	8332	8332	1	-	1
178	chr2L	8347	8347	1	-	3
179	chr2L	8352	8352	1	-	4
180	chr2L	8357	8357	1	-	1
181	chr2L	8363	8363	1	-	1
182	chr2L	8389	8389	1	-	1
183	chr2L	8388	8388	1	-	1
184	chr2L	8392	8392	1	-	5
185	chr2L	8394	8394	1	-	5
186	chr2L	8395	8395	1	-	2
187	chr2L	8396	8396	1	-	2
188	chr2L	8429	8429	1	-	1
189	chr2L	8440	8440	1	-	1
190	chr2L	8463	8463	1	-	1
191	chr2L	8465	8465	1	-	3
192	chr2L	8467	8467	1	-	3
193	chr2L	8473	8473	1	-	1
194	chr2L	8499	8499	1	-	2
195	chr2L	8509	8509	1	-	1
196	chr2L	8535	8535	1	-	6
197	chr2L	8536	8536	1	-	2
198	chr2L	8538	8538	1	-	5
199	chr2L	8537	8537	1	-	2
200	chr2L	8540	8540	1	-	4
201	chr2L	8560	8560	1	-	2
202	chr2L	8564	8564	1	-	6
203	chr2L	8566	8566	1	-	5
204	chr2L	8567	8567	1	-	2
205	chr2L	8597	8597	1	-	4
206	chr2L	8594	8594	1	-	2
207	chr2L	8677	8677	1	+	1	FBgn0031208
208	chr2L	8706	8706	1	-	5
209	chr2L	8708	8708	1	-	3
210	chr2L	8707	8707	1	-	2
211	chr2L	8712	8712	1	-	3
212	chr2L	8716	8716	1	-	1
213	chr2L	8722	8722	1	-	2
214	chr2L	8729	8729	1	-	1
215	chr2L	8725	8725	1	-	2
216	chr2L	8762	8762	1	-	1
217	chr2L	8764	8764	1	-	2
218	chr2L	8776	8776	1	-	1
219	chr2L	8781	8781	1	-	1
220	chr2L	8789	8789	1	-	11
221	chr2L	8790	8790	1	-	1
222	chr2L	8796	8796	1	-	2
223	chr2L	8805	8805	1	-	2
224	chr2L	8832	8832	1	-	2
225	chr2L	8925	8925	1	-	12
226	chr2L	8923	8923	1	-	4
227	chr2L	8924	8924	1	-	3
228	chr2L	8967	8967	1	-	1
229	chr2L	8983	8983	1	-	1
230	chr2L	8993	8993	1	-	3
231	chr2L	8994	8994	1	-	1
232	chr2L	8996	8996	1	-	3
233	chr2L	8999	8999	1	-	3
234	chr2L	9004	9004	1	-	1
235	chr2L	9005	9005	1	-	3
236	chr2L	9003	9003	1	-	1
237	chr2L	9008	9008	1	-	2
238	chr2L	9024	9024	1	-	2
239	chr2L	9035	9035	1	-	1
240	chr2L	9036	9036	1	-	1
241	chr2L	9043	9043	1	-	2
242	chr2L	9044	9044	1	-	1
243	chr2L	9051	9051	1	-	7
244	chr2L	9064	9064	1	-	3
245	chr2L	9063	9063	1	-	4
246	chr2L	9066	9066	1	-	4
247	chr2L	9067	9067	1	-	1
248	chr2L	9077	9077	1	-	1
249	chr2L	9076	9076	1	-	1
250	chr2L	9080	9080	1	-	3
251	chr2L	9083	9083	1	-	6
252	chr2L	9079	9079	1	-	4
253	chr2L	9099	9099	1	-	2
254	chr2L	9098	9098	1	-	4
255	chr2L	9103	9103	1	-	1
256	chr2L	9106	9106	1	-	5
257	chr2L	9110	9110	1	-	2
258	chr2L	9111	9111	1	-	1
259	chr2L	9121	9121	1	-	2
260	chr2L	9119	9119	1	-	3
261	chr2L	9122	9122	1	-	2
262	chr2L	9126	9126	1	-	2
263	chr2L	9138	9138	1	-	2
264	chr2L	9157	9157	1	-	3
265	chr2L	9171	9171	1	-	3
266	chr2L	9192	9192	1	-	1
267	chr2L	9202	9202	1	-	2
268	chr2L	9221	9221	1	-	10
269	chr2L	9223	9223	1	-	9
270	chr2L	9222	9222	1	-	7
271	chr2L	9219	9219	1	-	1
272	chr2L	9226	9226	1	-	1
273	chr2L	9246	9246	1	-	1
274	chr2L	9257	9257	1	-	1
275	chr2L	9267	9267	1	-	8
276	chr2L	9266	9266	1	-	2
277	chr2L	9269	9269	1	-	8
278	chr2L	9268	9268	1	-	3
279	chr2L	9275	9275	1	-	5
280	chr2L	9276	9276	1	-	2
281	chr2L	9284	9284	1	-	5
282	chr2L	9286	9286	1	-	2
283	chr2L	9283	9283	1	-	2
284	chr2L	9287	9287	1	-	3
285	chr2L	9303	9303	1	-	8
286	chr2L	9300	9300	1	-	1
287	chr2L	9344	9344	1	-	1
288	chr2L	9405	9405	1	-	1
289	chr2L	9409	9409	1	-	1
290	chr2L	9424	9424	1	-	12
291	chr2L	9425	9425	1	-	6
292	chr2L	9423	9423	1	-	2
293	chr2L	9421	9421	1	-	3
294	chr2L	9426	9426	1	-	2
295	chr2L	9435	9435	1	-	1
296	chr2L	9437	9437	1	-	5
297	chr2L	9442	9442	1	-	10
298	chr2L	9445	9445	1	-	2
299	chr2L	9443	9443	1	-	3
300	chr2L	9450	9450	1	-	2
301	chr2L	9433	9433	1	+	1	FBgn0031208
302	chr2L	9461	9461	1	-	2
303	chr2L	9473	9473	1	-	2
304	chr2L	9541	9541	1	-	1
305	chr2L	9581	9581	1	-	1
306	chr2L	9578	9578	1	-	2
307	chr2L	9586	9586	1	-	5
308	chr2L	9599	9599	1	-	3
309	chr2L	9602	9602	1	-	1
310	chr2L	9607	9607	1	-	3
311	chr2L	9606	9606	1	-	1
312	chr2L	9609	9609	1	-	1
313	chr2L	9636	9636	1	-	5
314	chr2L	9641	9641	1	-	3
315	chr2L	9652	9652	1	-	1
316	chr2L	9657	9657	1	-	4
317	chr2L	9675	9675	1	-	2
318	chr2L	9705	9705	1	-	4
319	chr2L	9707	9707	1	-	7
320	chr2L	9706	9706	1	-	1
321	chr2L	9719	9719	1	-	1
322	chr2L	9718	9718	1	-	2
323	chr2L	9720	9720	1	-	2
324	chr2L	9724	9724	1	-	2
325	chr2L	9726	9726	1	-	3
326	chr2L	9727	9727	1	-	2
327	chr2L	9733	9733	1	-	1
328	chr2L	9740	9740	1	-	2
329	chr2L	9753	9753	1	-	7
330	chr2L	9755	9755	1	-	5
331	chr2L	9756	9756	1	-	1
332	chr2L	9752	9752	1	-	3
333	chr2L	9754	9754	1	-	5
334	chr2L	9758	9758	1	-	4
335	chr2L	9757	9757	1	-	3
336	chr2L	9762	9762	1	-	1
337	chr2L	9784	9784	1	-	5
338	chr2L	9786	9786	1	-	4
339	chr2L	9785	9785	1	-	3
340	chr2L	9793	9793	1	-	3
341	chr2L	9796	9796	1	-	5
342	chr2L	9800	9800	1	-	5
343	chr2L	9797	9797	1	-	3
344	chr2L	9799	9799	1	-	2
345	chr2L	9802	9802	1	-	4
346	chr2L	9812	9812	1	-	1
347	chr2L	9821	9821	1	-	2
348	chr2L	9820	9820	1	-	2
349	chr2L	9819	9819	1	-	3
350	chr2L	9818	9818	1	-	5
351	chr2L	9823	9823	1	-	3
352	chr2L	9826	9826	1	-	2
353	chr2L	9829	9829	1	-	1
354	chr2L	9828	9828	1	-	2
355	chr2L	9844	9844	1	-	1	FBgn0002121
356	chr2L	9851	9851	1	-	1	FBgn0002121
357	chr2L	9872	9872	1	-	4	FBgn0002121
358	chr2L	9873	9873	1	-	4	FBgn0002121
359	chr2L	9877	9877	1	-	2	FBgn0002121
360	chr2L	9879	9879	1	-	1	FBgn0002121
361	chr2L	9886	9886	1	-	4	FBgn0002121
362	chr2L	9885	9885	1	-	2	FBgn0002121
363	chr2L	9889	9889	1	-	4	FBgn0002121
364	chr2L	9893	9893	1	-	1	FBgn0002121
365	chr2L	9892	9892	1	-	1	FBgn0002121
366	chr2L	9909	9909	1	-	1	FBgn0002121
367	chr2L	9935	9935	1	-	1	FBgn0002121
368	chr2L	9951	9951	1	-	3	FBgn0002121
369	chr2L	9957	9957	1	-	14	FBgn0002121
370	chr2L	9954	9954	1	-	4	FBgn0002121
371	chr2L	9959	9959	1	-	3	FBgn0002121
372	chr2L	9958	9958	1	-	3	FBgn0002121
373	chr2L	9960	9960	1	-	3	FBgn0002121
374	chr2L	9962	9962	1	-	3	FBgn0002121
375	chr2L	9964	9964	1	-	1	FBgn0002121
376	chr2L	9978	9978	1	-	1	FBgn0002121
377	chr2L	9981	9981	1	-	1	FBgn0002121
378	chr2L	9986	9986	1	-	2	FBgn0002121
379	chr2L	10002	10002	1	-	2	FBgn0002121
380	chr2L	10010	10010	1	-	1	FBgn0002121
381	chr2L	10017	10017	1	-	2	FBgn0002121
382	chr2L	10023	10023	1	-	3	FBgn0002121
383	chr2L	10025	10025	1	-	2	FBgn0002121
384	chr2L	10030	10030	1	-	1	FBgn0002121
385	chr2L	10036	10036	1	-	2	FBgn0002121
386	chr2L	10041	10041	1	-	9	FBgn0002121
387	chr2L	10043	10043	1	-	14	FBgn0002121
388	chr2L	10039	10039	1	-	2	FBgn0002121
389	chr2L	10040	10040	1	-	1	FBgn0002121
390	chr2L	10046	10046	1	-	7	FBgn0002121
391	chr2L	10042	10042	1	-	6	FBgn0002121
392	chr2L	10045	10045	1	-	2	FBgn0002121
393	chr2L	10048	10048	1	-	1	FBgn0002121
394	chr2L	10049	10049	1	-	2	FBgn0002121
395	chr2L	10053	10053	1	-	11	FBgn0002121
396	chr2L	10052	10052	1	-	8	FBgn0002121
397	chr2L	10029	10029	1	+	1
398	chr2L	10054	10054	1	-	4	FBgn0002121
399	chr2L	10055	10055	1	-	7	FBgn0002121
400	chr2L	10056	10056	1	-	4	FBgn0002121
401	chr2L	10058	10058	1	-	7	FBgn0002121
402	chr2L	10059	10059	1	-	8	FBgn0002121
403	chr2L	10060	10060	1	-	14	FBgn0002121
404	chr2L	10061	10061	1	-	12	FBgn0002121
405	chr2L	10063	10063	1	-	5	FBgn0002121
406	chr2L	10062	10062	1	-	2	FBgn0002121
407	chr2L	10066	10066	1	-	2	FBgn0002121
408	chr2L	10091	10091	1	-	4	FBgn0002121
409	chr2L	10099	10099	1	-	6	FBgn0002121
410	chr2L	10098	10098	1	-	1	FBgn0002121
411	chr2L	10100	10100	1	-	9	FBgn0002121
412	chr2L	10103	10103	1	-	6	FBgn0002121
413	chr2L	10101	10101	1	-	1	FBgn0002121
414	chr2L	10104	10104	1	-	7	FBgn0002121
415	chr2L	10105	10105	1	-	7	FBgn0002121
416	chr2L	10110	10110	1	-	5	FBgn0002121
417	chr2L	10108	10108	1	-	9	FBgn0002121
418	chr2L	10158	10158	1	-	6	FBgn0002121
419	chr2L	10157	10157	1	-	4	FBgn0002121
420	chr2L	10155	10155	1	-	3	FBgn0002121
421	chr2L	10156	10156	1	-	2	FBgn0002121
422	chr2L	10154	10154	1	-	4	FBgn0002121
423	chr2L	10162	10162	1	-	6	FBgn0002121
424	chr2L	10167	10167	1	-	1	FBgn0002121
425	chr2L	10178	10178	1	-	2	FBgn0002121
426	chr2L	10185	10185	1	-	2	FBgn0002121
427	chr2L	10186	10186	1	-	3	FBgn0002121
428	chr2L	10188	10188	1	-	2	FBgn0002121
429	chr2L	10189	10189	1	-	1	FBgn0002121
430	chr2L	10194	10194	1	-	5	FBgn0002121
431	chr2L	10216	10216	1	-	2	FBgn0002121
432	chr2L	10233	10233	1	+	2
433	chr2L	10266	10266	1	-	3	FBgn0002121
434	chr2L	10265	10265	1	-	2	FBgn0002121
435	chr2L	10274	10274	1	-	2	FBgn0002121
436	chr2L	10282	10282	1	-	3	FBgn0002121
437	chr2L	10285	10285	1	-	2	FBgn0002121
438	chr2L	10283	10283	1	-	3	FBgn0002121
439	chr2L	10281	10281	1	-	1	FBgn0002121
440	chr2L	10300	10300	1	-	1	FBgn0002121
441	chr2L	10347	10347	1	-	2	FBgn0002121
442	chr2L	10352	10352	1	-	11	FBgn0002121
443	chr2L	10348	10348	1	-	6	FBgn0002121
444	chr2L	10351	10351	1	-	9	FBgn0002121
445	chr2L	10357	10357	1	-	3	FBgn0002121
446	chr2L	10361	10361	1	-	5	FBgn0002121
447	chr2L	10362	10362	1	-	2	FBgn0002121
448	chr2L	10363	10363	1	-	3	FBgn0002121
449	chr2L	10365	10365	1	-	5	FBgn0002121
450	chr2L	10367	10367	1	-	3	FBgn0002121
451	chr2L	10366	10366	1	-	3	FBgn0002121
452	chr2L	10368	10368	1	-	2	FBgn0002121
453	chr2L	10424	10424	1	-	1	FBgn0002121
454	chr2L	10442	10442	1	-	2	FBgn0002121
455	chr2L	10447	10447	1	-	1	FBgn0002121
456	chr2L	10450	10450	1	-	9	FBgn0002121
457	chr2L	10453	10453	1	-	11	FBgn0002121
458	chr2L	10451	10451	1	-	4	FBgn0002121
459	chr2L	10449	10449	1	-	2	FBgn0002121
460	chr2L	10455	10455	1	-	3	FBgn0002121
461	chr2L	10454	10454	1	-	1	FBgn0002121
462	chr2L	10458	10458	1	-	11	FBgn0002121
463	chr2L	10478	10478	1	-	4	FBgn0002121
464	chr2L	10479	10479	1	-	2	FBgn0002121
465	chr2L	10487	10487	1	-	3	FBgn0002121
466	chr2L	10488	10488	1	-	1	FBgn0002121
467	chr2L	10490	10490	1	-	7	FBgn0002121
468	chr2L	10492	10492	1	-	4	FBgn0002121
469	chr2L	10491	10491	1	-	6	FBgn0002121
470	chr2L	10495	10495	1	-	4	FBgn0002121
471	chr2L	10497	10497	1	-	4	FBgn0002121
472	chr2L	10504	10504	1	-	2	FBgn0002121
473	chr2L	10506	10506	1	-	1	FBgn0002121
474	chr2L	10511	10511	1	-	4	FBgn0002121
475	chr2L	10512	10512	1	-	2	FBgn0002121
476	chr2L	10519	10519	1	-	14	FBgn0002121
477	chr2L	10520	10520	1	-	8	FBgn0002121
478	chr2L	10517	10517	1	-	5	FBgn0002121
479	chr2L	10553	10553	1	-	1	FBgn0002121
480	chr2L	10554	10554	1	-	1	FBgn0002121
481	chr2L	10572	10572	1	-	9	FBgn0002121
482	chr2L	10568	10568	1	-	1	FBgn0002121
483	chr2L	10569	10569	1	-	1	FBgn0002121
484	chr2L	10574	10574	1	-	7	FBgn0002121
485	chr2L	10571	10571	1	-	2	FBgn0002121
486	chr2L	10573	10573	1	-	4	FBgn0002121
487	chr2L	10576	10576	1	-	3	FBgn0002121
488	chr2L	10588	10588	1	-	4	FBgn0002121
489	chr2L	10587	10587	1	-	4	FBgn0002121
490	chr2L	10589	10589	1	-	4	FBgn0002121
491	chr2L	10591	10591	1	-	2	FBgn0002121
492	chr2L	10590	10590	1	-	5	FBgn0002121
493	chr2L	10598	10598	1	-	11	FBgn0002121
494	chr2L	10596	10596	1	-	5	FBgn0002121
495	chr2L	10599	10599	1	-	8	FBgn0002121
496	chr2L	10601	10601	1	-	7	FBgn0002121
497	chr2L	10605	10605	1	-	6	FBgn0002121
498	chr2L	10606	10606	1	-	4	FBgn0002121
499	chr2L	10607	10607	1	-	7	FBgn0002121
500	chr2L	10604	10604	1	-	3	FBgn0002121
501	chr2L	10602	10602	1	-	1	FBgn0002121
502	chr2L	10637	10637	1	-	3	FBgn0002121
503	chr2L	10639	10639	1	-	2	FBgn0002121
504	chr2L	10643	10643	1	-	1	FBgn0002121
505	chr2L	10649	10649	1	-	3	FBgn0002121
506	chr2L	10657	10657	1	-	7	FBgn0002121
507	chr2L	10654	10654	1	-	2	FBgn0002121
508	chr2L	10658	10658	1	-	12	FBgn0002121
509	chr2L	10656	10656	1	-	5	FBgn0002121
510	chr2L	10659	10659	1	-	6	FBgn0002121
511	chr2L	10665	10665	1	-	8	FBgn0002121
512	chr2L	10666	10666	1	-	3	FBgn0002121
513	chr2L	10663	10663	1	-	6	FBgn0002121
514	chr2L	10664	10664	1	-	5	FBgn0002121
515	chr2L	10667	10667	1	-	5	FBgn0002121
516	chr2L	10668	10668	1	-	5	FBgn0002121
517	chr2L	10669	10669	1	-	3	FBgn0002121
518	chr2L	10673	10673	1	-	7	FBgn0002121
519	chr2L	10675	10675	1	-	5	FBgn0002121
520	chr2L	10677	10677	1	-	3	FBgn0002121
521	chr2L	10691	10691	1	-	1	FBgn0002121
522	chr2L	10710	10710	1	-	1	FBgn0002121
523	chr2L	10715	10715	1	-	10	FBgn0002121
524	chr2L	10713	10713	1	-	4	FBgn0002121
525	chr2L	10719	10719	1	-	3	FBgn0002121
526	chr2L	10717	10717	1	-	4	FBgn0002121
527	chr2L	10727	10727	1	-	3	FBgn0002121
528	chr2L	10743	10743	1	-	1	FBgn0002121
529	chr2L	10753	10753	1	-	4	FBgn0002121
530	chr2L	10755	10755	1	-	2	FBgn0002121
531	chr2L	10777	10777	1	-	13	FBgn0002121
532	chr2L	10775	10775	1	-	2	FBgn0002121
533	chr2L	10776	10776	1	-	2	FBgn0002121
534	chr2L	10778	10778	1	-	5	FBgn0002121
535	chr2L	10754	10754	1	+	1
536	chr2L	10781	10781	1	-	5	FBgn0002121
537	chr2L	10782	10782	1	-	3	FBgn0002121
538	chr2L	10786	10786	1	-	7	FBgn0002121
539	chr2L	10762	10762	1	+	2
540	chr2L	10792	10792	1	-	13	FBgn0002121
541	chr2L	10791	10791	1	-	3	FBgn0002121
542	chr2L	10787	10787	1	-	2	FBgn0002121
543	chr2L	10789	10789	1	-	4	FBgn0002121
544	chr2L	10794	10794	1	-	4	FBgn0002121
545	chr2L	10795	10795	1	-	4	FBgn0002121
546	chr2L	10796	10796	1	-	5	FBgn0002121
547	chr2L	10793	10793	1	-	5	FBgn0002121
548	chr2L	10797	10797	1	-	7	FBgn0002121
549	chr2L	10816	10816	1	-	5	FBgn0002121
550	chr2L	10814	10814	1	-	5	FBgn0002121
551	chr2L	10813	10813	1	-	6	FBgn0002121
552	chr2L	10827	10827	1	-	1	FBgn0002121
553	chr2L	10828	10828	1	-	2	FBgn0002121
554	chr2L	10833	10833	1	-	7	FBgn0002121
555	chr2L	10835	10835	1	-	1	FBgn0002121
556	chr2L	10837	10837	1	-	7	FBgn0002121
557	chr2L	10838	10838	1	-	6	FBgn0002121
558	chr2L	10841	10841	1	-	6	FBgn0002121
559	chr2L	10839	10839	1	-	5	FBgn0002121
560	chr2L	10840	10840	1	-	6	FBgn0002121
561	chr2L	10842	10842	1	-	2	FBgn0002121
562	chr2L	10817	10817	1	+	1
563	chr2L	10848	10848	1	-	1	FBgn0002121
564	chr2L	10852	10852	1	-	4	FBgn0002121
565	chr2L	10856	10856	1	-	5	FBgn0002121
566	chr2L	10854	10854	1	-	3	FBgn0002121
567	chr2L	10860	10860	1	-	3	FBgn0002121
568	chr2L	10866	10866	1	-	4	FBgn0002121
569	chr2L	10879	10879	1	-	1	FBgn0002121
570	chr2L	10885	10885	1	-	1	FBgn0002121
571	chr2L	10887	10887	1	-	1	FBgn0002121
572	chr2L	10896	10896	1	-	1	FBgn0002121
573	chr2L	10897	10897	1	-	1	FBgn0002121
574	chr2L	10914	10914	1	-	8	FBgn0002121
575	chr2L	10916	10916	1	-	3	FBgn0002121
576	chr2L	10918	10918	1	-	1	FBgn0002121
577	chr2L	10920	10920	1	-	5	FBgn0002121
578	chr2L	10921	10921	1	-	6	FBgn0002121
579	chr2L	10919	10919	1	-	5	FBgn0002121
580	chr2L	10922	10922	1	-	5	FBgn0002121
581	chr2L	10924	10924	1	-	6	FBgn0002121
582	chr2L	10923	10923	1	-	2	FBgn0002121
583	chr2L	10926	10926	1	-	7	FBgn0002121
584	chr2L	10929	10929	1	-	7	FBgn0002121
585	chr2L	10930	10930	1	-	9	FBgn0002121
586	chr2L	10928	10928	1	-	3	FBgn0002121
587	chr2L	10932	10932	1	-	3	FBgn0002121
588	chr2L	10931	10931	1	-	5	FBgn0002121
589	chr2L	10934	10934	1	-	3	FBgn0002121
590	chr2L	10937	10937	1	-	1	FBgn0002121
591	chr2L	10957	10957	1	-	1	FBgn0002121
592	chr2L	11012	11012	1	-	1	FBgn0002121
593	chr2L	11101	11101	1	-	1	FBgn0002121
594	chr2L	11099	11099	1	-	4	FBgn0002121
595	chr2L	11100	11100	1	-	2	FBgn0002121
596	chr2L	11107	11107	1	-	1	FBgn0002121
597	chr2L	11121	11121	1	-	1	FBgn0002121
598	chr2L	11103	11103	1	+	2
599	chr2L	11132	11132	1	-	1	FBgn0002121
600	chr2L	11157	11157	1	-	5	FBgn0002121
601	chr2L	11180	11180	1	-	3	FBgn0002121
602	chr2L	11261	11261	1	-	1	FBgn0002121
603	chr2L	11275	11275	1	-	2	FBgn0002121
604	chr2L	11332	11332	1	-	2	FBgn0002121
605	chr2L	11341	11341	1	-	4	FBgn0002121
606	chr2L	11322	11322	1	+	1
607	chr2L	11324	11324	1	+	3
608	chr2L	11325	11325	1	+	3
609	chr2L	11428	11428	1	-	1	FBgn0002121
610	chr2L	11439	11439	1	-	10	FBgn0002121
611	chr2L	11437	11437	1	-	2	FBgn0002121
612	chr2L	11438	11438	1	-	6	FBgn0002121
613	chr2L	11440	11440	1	-	9	FBgn0002121
614	chr2L	11436	11436	1	-	3	FBgn0002121
615	chr2L	11443	11443	1	-	1	FBgn0002121
616	chr2L	11442	11442	1	-	4	FBgn0002121
617	chr2L	11446	11446	1	-	1	FBgn0002121
618	chr2L	11448	11448	1	-	3	FBgn0002121
619	chr2L	11482	11482	1	-	1	FBgn0002121
620	chr2L	11468	11468	1	+	1
621	chr2L	11512	11512	1	-	1	FBgn0002121
622	chr2L	11588	11588	1	-	1	FBgn0002121
623	chr2L	11797	11797	1	+	1
624	chr2L	11845	11845	1	-	3	FBgn0002121
625	chr2L	11826	11826	1	+	1
626	chr2L	11828	11828	1	+	1
627	chr2L	11867	11867	1	-	1	FBgn0002121
628	chr2L	11887	11887	1	-	1	FBgn0002121
629	chr2L	11888	11888	1	-	4	FBgn0002121
630	chr2L	11885	11885	1	-	6	FBgn0002121
631	chr2L	11886	11886	1	-	3	FBgn0002121
632	chr2L	11898	11898	1	+	1
633	chr2L	11953	11953	1	-	2	FBgn0002121
634	chr2L	11963	11963	1	-	6	FBgn0002121
635	chr2L	11940	11940	1	+	1
636	chr2L	11992	11992	1	-	1	FBgn0002121
637	chr2L	11989	11989	1	-	2	FBgn0002121
638	chr2L	12005	12005	1	-	1	FBgn0002121
639	chr2L	12084	12084	1	-	1	FBgn0002121
640	chr2L	12095	12095	1	-	1	FBgn0002121
641	chr2L	12103	12103	1	-	7	FBgn0002121
642	chr2L	12104	12104	1	-	11	FBgn0002121
643	chr2L	12105	12105	1	-	8	FBgn0002121
644	chr2L	12108	12108	1	-	4	FBgn0002121
645	chr2L	12113	12113	1	-	9	FBgn0002121
646	chr2L	12086	12086	1	+	1
647	chr2L	12121	12121	1	-	1	FBgn0002121
648	chr2L	12115	12115	1	-	1	FBgn0002121
649	chr2L	12133	12133	1	-	1	FBgn0002121
650	chr2L	12138	12138	1	-	1	FBgn0002121
651	chr2L	12112	12112	1	+	1
652	chr2L	12176	12176	1	-	2	FBgn0002121
653	chr2L	12181	12181	1	-	1	FBgn0002121
654	chr2L	12193	12193	1	-	4	FBgn0002121
655	chr2L	12199	12199	1	-	2	FBgn0002121
656	chr2L	12198	12198	1	-	1	FBgn0002121
657	chr2L	12200	12200	1	-	2	FBgn0002121
658	chr2L	12202	12202	1	-	2	FBgn0002121
659	chr2L	12206	12206	1	-	2	FBgn0002121
660	chr2L	12205	12205	1	-	1	FBgn0002121
661	chr2L	12215	12215	1	-	2	FBgn0002121
662	chr2L	12220	12220	1	-	1	FBgn0002121
663	chr2L	12283	12283	1	+	3
664	chr2L	12287	12287	1	+	1
665	chr2L	12339	12339	1	-	2	FBgn0002121
666	chr2L	12336	12336	1	-	1	FBgn0002121
667	chr2L	12338	12338	1	-	3	FBgn0002121
668	chr2L	12339	12339	1	+	1
669	chr2L	12382	12382	1	-	2	FBgn0002121
670	chr2L	12390	12390	1	+	1
671	chr2L	12422	12422	1	-	2	FBgn0002121
672	chr2L	12424	12424	1	-	1	FBgn0002121
673	chr2L	12440	12440	1	-	1	FBgn0002121
674	chr2L	12434	12434	1	+	2
675	chr2L	12464	12464	1	-	2	FBgn0002121
676	chr2L	12505	12505	1	-	1	FBgn0002121
677	chr2L	12509	12509	1	-	1	FBgn0002121
678	chr2L	12516	12516	1	-	1	FBgn0002121
679	chr2L	12520	12520	1	-	3	FBgn0002121
680	chr2L	12536	12536	1	-	2	FBgn0002121
681	chr2L	12547	12547	1	-	1	FBgn0002121
682	chr2L	12543	12543	1	-	2	FBgn0002121
683	chr2L	12561	12561	1	-	1	FBgn0002121
684	chr2L	12580	12580	1	-	1	FBgn0002121
685	chr2L	12587	12587	1	-	1	FBgn0002121
686	chr2L	12589	12589	1	+	2
687	chr2L	12620	12620	1	-	1	FBgn0002121
688	chr2L	12664	12664	1	-	3	FBgn0002121
689	chr2L	12663	12663	1	-	3	FBgn0002121
690	chr2L	12675	12675	1	-	2	FBgn0002121
691	chr2L	12673	12673	1	-	1	FBgn0002121
692	chr2L	12674	12674	1	-	2	FBgn0002121
693	chr2L	12695	12695	1	-	1	FBgn0002121
694	chr2L	12705	12705	1	-	8	FBgn0002121
695	chr2L	12709	12709	1	-	1	FBgn0002121
696	chr2L	12720	12720	1	-	2	FBgn0002121
697	chr2L	12725	12725	1	-	2	FBgn0002121
698	chr2L	12733	12733	1	-	1	FBgn0002121
699	chr2L	12754	12754	1	-	4	FBgn0002121
700	chr2L	12765	12765	1	+	1
701	chr2L	12830	12830	1	-	2	FBgn0002121
702	chr2L	12828	12828	1	-	4	FBgn0002121
703	chr2L	12829	12829	1	-	7	FBgn0002121
704	chr2L	12860	12860	1	-	1	FBgn0002121
705	chr2L	12880	12880	1	-	3	FBgn0002121
706	chr2L	12867	12867	1	+	2
707	chr2L	12876	12876	1	+	7
708	chr2L	12988	12988	1	-	2	FBgn0002121
709	chr2L	12990	12990	1	-	4	FBgn0002121
710	chr2L	12989	12989	1	-	2	FBgn0002121
711	chr2L	12994	12994	1	-	2	FBgn0002121
712	chr2L	12968	12968	1	+	1
713	chr2L	13005	13005	1	-	1	FBgn0002121
714	chr2L	13019	13019	1	-	6	FBgn0002121
715	chr2L	13083	13083	1	-	2	FBgn0002121
716	chr2L	13177	13177	1	-	2	FBgn0002121
717	chr2L	13344	13344	1	-	1	FBgn0002121
718	chr2L	13406	13406	1	-	2	FBgn0002121
719	chr2L	13441	13441	1	-	2	FBgn0002121
720	chr2L	13434	13434	1	-	1	FBgn0002121
721	chr2L	13427	13427	1	+	2
722	chr2L	13461	13461	1	-	2	FBgn0002121
723	chr2L	13462	13462	1	-	4	FBgn0002121
724	chr2L	13556	13556	1	+	1
725	chr2L	13607	13607	1	-	1	FBgn0002121
726	chr2L	13615	13615	1	-	1	FBgn0002121
727	chr2L	13614	13614	1	-	6	FBgn0002121
728	chr2L	13613	13613	1	-	3	FBgn0002121
729	chr2L	13716	13716	1	-	3	FBgn0002121
730	chr2L	13721	13721	1	-	4	FBgn0002121
731	chr2L	13729	13729	1	-	1	FBgn0002121
732	chr2L	13738	13738	1	-	3	FBgn0002121
733	chr2L	13741	13741	1	-	1	FBgn0002121
734	chr2L	13761	13761	1	-	1	FBgn0002121
735	chr2L	13793	13793	1	-	1	FBgn0002121
736	chr2L	13809	13809	1	-	10	FBgn0002121
737	chr2L	13807	13807	1	-	2	FBgn0002121
738	chr2L	13812	13812	1	-	1	FBgn0002121
739	chr2L	13816	13816	1	-	2	FBgn0002121
740	chr2L	13850	13850	1	-	3	FBgn0002121
741	chr2L	13858	13858	1	-	1	FBgn0002121
742	chr2L	13864	13864	1	-	1	FBgn0002121
743	chr2L	13863	13863	1	-	1	FBgn0002121
744	chr2L	13867	13867	1	-	1	FBgn0002121
745	chr2L	13870	13870	1	-	2	FBgn0002121
746	chr2L	13882	13882	1	-	3	FBgn0002121
747	chr2L	13884	13884	1	-	7	FBgn0002121
748	chr2L	13893	13893	1	-	3	FBgn0002121
749	chr2L	13894	13894	1	-	1	FBgn0002121
750	chr2L	13896	13896	1	-	1	FBgn0002121
751	chr2L	13895	13895	1	-	1	FBgn0002121
752	chr2L	13900	13900	1	-	5	FBgn0002121
753	chr2L	13907	13907	1	-	1	FBgn0002121
754	chr2L	13934	13934	1	-	1	FBgn0002121
755	chr2L	13933	13933	1	-	2	FBgn0002121
756	chr2L	13969	13969	1	-	4	FBgn0002121
757	chr2L	13972	13972	1	-	2	FBgn0002121
758	chr2L	14011	14011	1	-	3	FBgn0002121
759	chr2L	14032	14032	1	-	2	FBgn0002121
760	chr2L	14033	14033	1	-	1	FBgn0002121
761	chr2L	14037	14037	1	-	1	FBgn0002121
762	chr2L	14038	14038	1	-	1	FBgn0002121
763	chr2L	14052	14052	1	-	1	FBgn0002121
764	chr2L	14056	14056	1	-	1	FBgn0002121
765	chr2L	14057	14057	1	-	2	FBgn0002121
766	chr2L	14078	14078	1	-	4	FBgn0002121
767	chr2L	14079	14079	1	-	1	FBgn0002121
768	chr2L	14082	14082	1	-	1	FBgn0002121
769	chr2L	14083	14083	1	-	1	FBgn0002121
770	chr2L	14088	14088	1	-	1	FBgn0002121
771	chr2L	14136	14136	1	-	9	FBgn0002121
772	chr2L	14132	14132	1	-	2	FBgn0002121
773	chr2L	14109	14109	1	+	1
774	chr2L	14134	14134	1	-	7	FBgn0002121
775	chr2L	14138	14138	1	-	1	FBgn0002121
776	chr2L	14137	14137	1	-	6	FBgn0002121
777	chr2L	14140	14140	1	-	2	FBgn0002121
778	chr2L	14171	14171	1	-	2	FBgn0002121
779	chr2L	14189	14189	1	-	1	FBgn0002121
780	chr2L	14188	14188	1	-	1	FBgn0002121
781	chr2L	14194	14194	1	-	3	FBgn0002121
782	chr2L	14197	14197	1	-	4	FBgn0002121
783	chr2L	14199	14199	1	-	1	FBgn0002121
784	chr2L	14198	14198	1	-	1	FBgn0002121
785	chr2L	14206	14206	1	-	2	FBgn0002121
786	chr2L	14225	14225	1	-	2	FBgn0002121
787	chr2L	14228	14228	1	-	2	FBgn0002121
788	chr2L	14232	14232	1	-	1	FBgn0002121
789	chr2L	14226	14226	1	-	1	FBgn0002121
790	chr2L	14237	14237	1	-	1	FBgn0002121
791	chr2L	14253	14253	1	-	4	FBgn0002121
792	chr2L	14254	14254	1	-	6	FBgn0002121
793	chr2L	14255	14255	1	-	6	FBgn0002121
794	chr2L	14256	14256	1	-	4	FBgn0002121
795	chr2L	14257	14257	1	-	3	FBgn0002121
796	chr2L	14259	14259	1	-	2	FBgn0002121
797	chr2L	14262	14262	1	-	2	FBgn0002121
798	chr2L	14280	14280	1	-	7	FBgn0002121
799	chr2L	14282	14282	1	-	1	FBgn0002121
800	chr2L	14286	14286	1	-	5	FBgn0002121
801	chr2L	14271	14271	1	+	1
802	chr2L	14298	14298	1	-	3	FBgn0002121
803	chr2L	14314	14314	1	-	6	FBgn0002121
804	chr2L	14311	14311	1	-	2	FBgn0002121
805	chr2L	14315	14315	1	-	10	FBgn0002121
806	chr2L	14316	14316	1	-	1	FBgn0002121
807	chr2L	14320	14320	1	-	1	FBgn0002121
808	chr2L	14317	14317	1	-	1	FBgn0002121
809	chr2L	14321	14321	1	-	4	FBgn0002121
810	chr2L	14343	14343	1	-	1	FBgn0002121
811	chr2L	14338	14338	1	-	1	FBgn0002121
812	chr2L	14350	14350	1	-	3	FBgn0002121
813	chr2L	14380	14380	1	-	1	FBgn0002121
814	chr2L	14392	14392	1	-	4	FBgn0002121
815	chr2L	14391	14391	1	-	2	FBgn0002121
816	chr2L	14397	14397	1	-	3	FBgn0002121
817	chr2L	14398	14398	1	-	1	FBgn0002121
818	chr2L	14400	14400	1	-	3	FBgn0002121
819	chr2L	14402	14402	1	-	6	FBgn0002121
820	chr2L	14403	14403	1	-	5	FBgn0002121
821	chr2L	14406	14406	1	-	2	FBgn0002121
822	chr2L	14405	14405	1	-	1	FBgn0002121
823	chr2L	14413	14413	1	-	2	FBgn0002121
824	chr2L	14410	14410	1	-	1	FBgn0002121
825	chr2L	14395	14395	1	+	2
826	chr2L	14396	14396	1	+	4
827	chr2L	14423	14423	1	-	1	FBgn0002121
828	chr2L	14435	14435	1	-	3	FBgn0002121
829	chr2L	14437	14437	1	-	2	FBgn0002121
830	chr2L	14449	14449	1	-	2	FBgn0002121
831	chr2L	14456	14456	1	-	3	FBgn0002121
832	chr2L	14453	14453	1	-	3	FBgn0002121
833	chr2L	14462	14462	1	-	3	FBgn0002121
834	chr2L	14463	14463	1	-	2	FBgn0002121
835	chr2L	14460	14460	1	-	5	FBgn0002121
836	chr2L	14471	14471	1	-	2	FBgn0002121
837	chr2L	14482	14482	1	-	5	FBgn0002121
838	chr2L	14484	14484	1	-	6	FBgn0002121
839	chr2L	14487	14487	1	-	3	FBgn0002121
840	chr2L	14486	14486	1	-	3	FBgn0002121
841	chr2L	14483	14483	1	-	3	FBgn0002121
842	chr2L	14500	14500	1	-	5	FBgn0002121
843	chr2L	14496	14496	1	-	2	FBgn0002121
844	chr2L	14497	14497	1	-	6	FBgn0002121
845	chr2L	14499	14499	1	-	3	FBgn0002121
846	chr2L	14504	14504	1	-	2	FBgn0002121
847	chr2L	14526	14526	1	-	2	FBgn0002121
848	chr2L	14549	14549	1	-	5	FBgn0002121
849	chr2L	14552	14552	1	-	2	FBgn0002121
850	chr2L	14548	14548	1	-	6	FBgn0002121
851	chr2L	14551	14551	1	-	5	FBgn0002121
852	chr2L	14550	14550	1	-	5	FBgn0002121
853	chr2L	14553	14553	1	-	4	FBgn0002121
854	chr2L	14561	14561	1	-	1	FBgn0002121
855	chr2L	14570	14570	1	-	2	FBgn0002121
856	chr2L	14572	14572	1	-	1	FBgn0002121
857	chr2L	14591	14591	1	-	5	FBgn0002121
858	chr2L	14611	14611	1	-	2	FBgn0002121
859	chr2L	14626	14626	1	-	3	FBgn0002121
860	chr2L	14622	14622	1	-	1	FBgn0002121
861	chr2L	14625	14625	1	-	2	FBgn0002121
862	chr2L	14628	14628	1	-	6	FBgn0002121
863	chr2L	14630	14630	1	-	4	FBgn0002121
864	chr2L	14632	14632	1	-	1	FBgn0002121
865	chr2L	14610	14610	1	+	1
866	chr2L	14641	14641	1	-	2	FBgn0002121
867	chr2L	14643	14643	1	-	2	FBgn0002121
868	chr2L	14678	14678	1	-	3	FBgn0002121
869	chr2L	14683	14683	1	-	1	FBgn0002121
870	chr2L	14680	14680	1	-	2	FBgn0002121
871	chr2L	14691	14691	1	-	1	FBgn0002121
872	chr2L	14695	14695	1	-	7	FBgn0002121
873	chr2L	14692	14692	1	-	3	FBgn0002121
874	chr2L	14700	14700	1	-	1	FBgn0002121
875	chr2L	14698	14698	1	-	4	FBgn0002121
876	chr2L	14701	14701	1	-	1	FBgn0002121
877	chr2L	14689	14689	1	+	2
878	chr2L	14716	14716	1	-	2	FBgn0002121
879	chr2L	14725	14725	1	-	1	FBgn0002121
880	chr2L	14727	14727	1	-	4	FBgn0002121
881	chr2L	14729	14729	1	-	1	FBgn0002121
882	chr2L	14733	14733	1	-	2	FBgn0002121
883	chr2L	14734	14734	1	-	5	FBgn0002121
884	chr2L	14735	14735	1	-	2	FBgn0002121
885	chr2L	14737	14737	1	-	1	FBgn0002121
886	chr2L	14747	14747	1	-	3	FBgn0002121
887	chr2L	14787	14787	1	+	1
888	chr2L	14870	14870	1	-	1	FBgn0002121
889	chr2L	14861	14861	1	+	3
890	chr2L	14960	14960	1	-	1	FBgn0002121
891	chr2L	14974	14974	1	-	5	FBgn0002121
892	chr2L	14975	14975	1	-	3	FBgn0002121
893	chr2L	14973	14973	1	-	2	FBgn0002121
894	chr2L	14994	14994	1	-	2	FBgn0002121
895	chr2L	15013	15013	1	-	4	FBgn0002121
896	chr2L	15014	15014	1	-	4	FBgn0002121
897	chr2L	15012	15012	1	-	2	FBgn0002121
898	chr2L	15019	15019	1	-	7	FBgn0002121
899	chr2L	15022	15022	1	-	9	FBgn0002121
900	chr2L	15024	15024	1	-	4	FBgn0002121
901	chr2L	15026	15026	1	-	11	FBgn0002121
902	chr2L	15025	15025	1	-	2	FBgn0002121
903	chr2L	15029	15029	1	-	3	FBgn0002121
904	chr2L	15028	15028	1	-	3	FBgn0002121
905	chr2L	15034	15034	1	-	3	FBgn0002121
906	chr2L	15045	15045	1	-	1	FBgn0002121
907	chr2L	15079	15079	1	-	2	FBgn0002121
908	chr2L	15082	15082	1	-	2	FBgn0002121
909	chr2L	15084	15084	1	-	3	FBgn0002121
910	chr2L	15080	15080	1	-	5	FBgn0002121
911	chr2L	15089	15089	1	-	3	FBgn0002121
912	chr2L	15102	15102	1	-	1	FBgn0002121
913	chr2L	15110	15110	1	-	3	FBgn0002121
914	chr2L	15085	15085	1	+	1
915	chr2L	15120	15120	1	-	5	FBgn0002121
916	chr2L	15122	15122	1	-	4	FBgn0002121
917	chr2L	15121	15121	1	-	2	FBgn0002121
918	chr2L	15129	15129	1	-	2	FBgn0002121
919	chr2L	15131	15131	1	-	4	FBgn0002121
920	chr2L	15124	15124	1	+	1
921	chr2L	15155	15155	1	-	1	FBgn0002121
922	chr2L	15173	15173	1	-	2	FBgn0002121
923	chr2L	15186	15186	1	-	2	FBgn0002121
924	chr2L	15190	15190	1	-	1	FBgn0002121
925	chr2L	15198	15198	1	-	3	FBgn0002121
926	chr2L	15202	15202	1	-	2	FBgn0002121
927	chr2L	15177	15177	1	+	1
928	chr2L	15251	15251	1	-	1	FBgn0002121
929	chr2L	15266	15266	1	-	1	FBgn0002121
930	chr2L	15249	15249	1	+	2
931	chr2L	15250	15250	1	+	3
932	chr2L	15293	15293	1	-	2	FBgn0002121
933	chr2L	15294	15294	1	-	6	FBgn0002121
934	chr2L	15299	15299	1	-	1	FBgn0002121
935	chr2L	15303	15303	1	-	2	FBgn0002121
936	chr2L	15302	15302	1	-	2	FBgn0002121
937	chr2L	15315	15315	1	-	1	FBgn0002121
938	chr2L	15316	15316	1	-	2	FBgn0002121
939	chr2L	15317	15317	1	-	3	FBgn0002121
940	chr2L	15341	15341	1	-	1	FBgn0002121
941	chr2L	15373	15373	1	-	1	FBgn0002121
942	chr2L	15383	15383	1	-	8	FBgn0002121
943	chr2L	15363	15363	1	+	1
944	chr2L	15395	15395	1	-	1	FBgn0002121
945	chr2L	15397	15397	1	-	1	FBgn0002121
946	chr2L	15401	15401	1	-	3	FBgn0002121
947	chr2L	15403	15403	1	-	6	FBgn0002121
948	chr2L	15402	15402	1	-	5	FBgn0002121
949	chr2L	15378	15378	1	+	5
950	chr2L	15413	15413	1	-	3	FBgn0002121
951	chr2L	15412	15412	1	-	5	FBgn0002121
952	chr2L	15414	15414	1	-	2	FBgn0002121
953	chr2L	15415	15415	1	-	2	FBgn0002121
954	chr2L	15445	15445	1	-	1	FBgn0002121
955	chr2L	15449	15449	1	-	1	FBgn0002121
956	chr2L	15446	15446	1	-	3	FBgn0002121
957	chr2L	15479	15479	1	-	3	FBgn0002121
958	chr2L	15470	15470	1	+	1
959	chr2L	15550	15550	1	-	1	FBgn0002121
960	chr2L	15561	15561	1	-	3	FBgn0002121
961	chr2L	15560	15560	1	-	1	FBgn0002121
962	chr2L	15574	15574	1	-	3	FBgn0002121
963	chr2L	15593	15593	1	-	1	FBgn0002121
964	chr2L	15603	15603	1	-	1	FBgn0002121
965	chr2L	15578	15578	1	+	1
966	chr2L	15649	15649	1	-	1	FBgn0002121
967	chr2L	15643	15643	1	-	1	FBgn0002121
968	chr2L	15638	15638	1	+	1
969	chr2L	15730	15730	1	-	1	FBgn0002121
970	chr2L	15758	15758	1	-	1	FBgn0002121
971	chr2L	15909	15909	1	-	1	FBgn0002121
972	chr2L	15941	15941	1	-	3	FBgn0002121
973	chr2L	15953	15953	1	-	1	FBgn0002121
974	chr2L	16045	16045	1	-	1	FBgn0002121
975	chr2L	16158	16158	1	+	1
976	chr2L	16186	16186	1	-	1	FBgn0002121
977	chr2L	16653	16653	1	-	1	FBgn0002121
978	chr2L	16645	16645	1	+	1
979	chr2L	16862	16862	1	+	2
980	chr2L	16989	16989	1	-	1	FBgn0002121
981	chr2L	17014	17014	1	-	1	FBgn0002121
982	chr2L	17030	17030	1	+	2
983	chr2L	17078	17078	1	-	1	FBgn0002121
984	chr2L	17095	17095	1	-	2	FBgn0002121
985	chr2L	17177	17177	1	-	2	FBgn0002121
986	chr2L	17433	17433	1	+	3
987	chr2L	17720	17720	1	+	2
988	chr2L	18779	18779	1	+	1
989	chr2L	18951	18951	1	-	4	FBgn0002121
990	chr2L	19837	19837	1	-	1	FBgn0002121
991	chr2L	19841	19841	1	-	1	FBgn0002121
992	chr2L	19910	19910	1	-	1	FBgn0002121
993	chr2L	19929	19929	1	+	1
994	chr2L	20009	20009	1	-	1	FBgn0002121
995	chr2L	20029	20029	1	-	1	FBgn0002121
996	chr2L	20654	20654	1	+	2
997	chr2L	21715	21715	1	+	1
998	chr2L	21769	21769	1	-	2
999	chr2L	21776	21776	1	-	4
1000	chr2L	21849	21849	1	+	1
1001	chr2L	21983	21983	1	-	2	FBgn0031209
1002	chr2L	21991	21991	1	-	3	FBgn0031209
1003	chr2L	21974	21974	1	+	4	FBgn0263584
1004	chr2L	21992	21992	1	+	1	FBgn0263584
1005	chr2L	21995	21995	1	+	5	FBgn0263584
1006	chr2L	21996	21996	1	+	2	FBgn0263584
1007	chr2L	22004	22004	1	+	1	FBgn0263584
1008	chr2L	22045	22045	1	+	1	FBgn0263584
1009	chr2L	22119	22119	1	+	1	FBgn0263584
1010	chr2L	22156	22156	1	+	1	FBgn0263584
1011	chr2L	22319	22319	1	-	1	FBgn0031209
1012	chr2L	22351	22351	1	+	3	FBgn0263584
1013	chr2L	22415	22415	1	+	1	FBgn0263584
1014	chr2L	22421	22421	1	+	1	FBgn0263584
1015	chr2L	22456	22456	1	+	1	FBgn0263584
1016	chr2L	22570	22570	1	+	1	FBgn0263584
1017	chr2L	22595	22595	1	+	3	FBgn0263584
1018	chr2L	22632	22632	1	-	3	FBgn0031209
1019	chr2L	22633	22633	1	-	1	FBgn0031209
1020	chr2L	22636	22636	1	-	1	FBgn0031209
1021	chr2L	22744	22744	1	+	1	FBgn0263584
1022	chr2L	22754	22754	1	+	1	FBgn0263584
1023	chr2L	22815	22815	1	-	1	FBgn0031209
1024	chr2L	22810	22810	1	+	1	FBgn0263584
1025	chr2L	22856	22856	1	-	2	FBgn0031209
1026	chr2L	22842	22842	1	+	2	FBgn0263584
1027	chr2L	22843	22843	1	+	3	FBgn0263584
1028	chr2L	22875	22875	1	+	2	FBgn0263584
1029	chr2L	22911	22911	1	-	3	FBgn0031209
1030	chr2L	22912	22912	1	-	3	FBgn0031209
1031	chr2L	22894	22894	1	+	3	FBgn0263584
1032	chr2L	22896	22896	1	+	1	FBgn0263584
1033	chr2L	22900	22900	1	+	1	FBgn0263584
1034	chr2L	22922	22922	1	+	1	FBgn0263584
1035	chr2L	22976	22976	1	-	1	FBgn0031209
1036	chr2L	22958	22958	1	+	4	FBgn0263584
1037	chr2L	23018	23018	1	-	2	FBgn0031209
1038	chr2L	23039	23039	1	-	1	FBgn0031209
1039	chr2L	23058	23058	1	-	4	FBgn0031209
1040	chr2L	23055	23055	1	-	2	FBgn0031209
1041	chr2L	23050	23050	1	+	1	FBgn0263584
1042	chr2L	23170	23170	1	-	1	FBgn0031209
1043	chr2L	23292	23292	1	-	10	FBgn0031209
1044	chr2L	23289	23289	1	-	3	FBgn0031209
1045	chr2L	23296	23296	1	-	1	FBgn0031209
1046	chr2L	23407	23407	1	-	5	FBgn0031209
1047	chr2L	23425	23425	1	-	1	FBgn0031209
1048	chr2L	23447	23447	1	-	5	FBgn0031209
1049	chr2L	23483	23483	1	+	1	FBgn0263584
1050	chr2L	23511	23511	1	-	1	FBgn0031209
1051	chr2L	23496	23496	1	+	2	FBgn0263584
1052	chr2L	23502	23502	1	+	1	FBgn0263584
1053	chr2L	23506	23506	1	+	1	FBgn0263584
1054	chr2L	23583	23583	1	-	4	FBgn0031209
1055	chr2L	23603	23603	1	+	1	FBgn0263584
1056	chr2L	23622	23622	1	+	1	FBgn0263584
1057	chr2L	23662	23662	1	+	1	FBgn0263584
1058	chr2L	23698	23698	1	+	2	FBgn0263584
1059	chr2L	23730	23730	1	-	1	FBgn0031209
1060	chr2L	23790	23790	1	+	1	FBgn0263584
1061	chr2L	23832	23832	1	-	9	FBgn0031209
1062	chr2L	23834	23834	1	-	1	FBgn0031209
1063	chr2L	23808	23808	1	+	3	FBgn0263584
1064	chr2L	23838	23838	1	-	3	FBgn0031209
1065	chr2L	23842	23842	1	-	3	FBgn0031209
1066	chr2L	23839	23839	1	+	1	FBgn0263584
1067	chr2L	24004	24004	1	-	1	FBgn0031209
1068	chr2L	24017	24017	1	-	1	FBgn0031209
1069	chr2L	24023	24023	1	+	1	FBgn0263584
1070	chr2L	24027	24027	1	+	4	FBgn0263584
1071	chr2L	24031	24031	1	+	4	FBgn0263584
1072	chr2L	24057	24057	1	-	2	FBgn0031209
1073	chr2L	24059	24059	1	-	1	FBgn0031209
1074	chr2L	24038	24038	1	+	1	FBgn0263584
1075	chr2L	24048	24048	1	+	3	FBgn0263584
1076	chr2L	24056	24056	1	+	1	FBgn0263584
1077	chr2L	24099	24099	1	-	1	FBgn0031209
1078	chr2L	24282	24282	1	-	1	FBgn0031209
1079	chr2L	24320	24320	1	-	2	FBgn0031209
1080	chr2L	24359	24359	1	-	1	FBgn0031209
1081	chr2L	24352	24352	1	+	1
1082	chr2L	24504	24504	1	+	3
1083	chr2L	24509	24509	1	+	2
1084	chr2L	24515	24515	1	+	2
1085	chr2L	24516	24516	1	+	1
1086	chr2L	24518	24518	1	+	4
1087	chr2L	24539	24539	1	+	1
1088	chr2L	24544	24544	1	+	1
1089	chr2L	24545	24545	1	+	1
1090	chr2L	24568	24568	1	+	2
1091	chr2L	24625	24625	1	-	1	FBgn0031209
1092	chr2L	24602	24602	1	+	1
1093	chr2L	24637	24637	1	-	2	FBgn0031209
1094	chr2L	24689	24689	1	+	1
1095	chr2L	24763	24763	1	-	1	FBgn0031209
1096	chr2L	24789	24789	1	+	1
1097	chr2L	24820	24820	1	+	1
1098	chr2L	24884	24884	1	+	3
1099	chr2L	24886	24886	1	+	1
1100	chr2L	24927	24927	1	-	1	FBgn0031209
1101	chr2L	24905	24905	1	+	1
1102	chr2L	24948	24948	1	+	1
1103	chr2L	24950	24950	1	+	1
1104	chr2L	24968	24968	1	+	1
1105	chr2L	24997	24997	1	-	1	FBgn0031209
1106	chr2L	25038	25038	1	+	1
1107	chr2L	25081	25081	1	-	1	FBgn0031209
1108	chr2L	25067	25067	1	+	1
1109	chr2L	25072	25072	1	+	1
1110	chr2L	25118	25118	1	+	1
1111	chr2L	25122	25122	1	+	1
1112	chr2L	25144	25144	1	+	2
1113	chr2L	25180	25180	1	-	1
1114	chr2L	25179	25179	1	-	1
1115	chr2L	25171	25171	1	+	4
1116	chr2L	25172	25172	1	+	2
1117	chr2L	25204	25204	1	+	2
1118	chr2L	25272	25272	1	+	1
1119	chr2L	25351	25351	1	+	1
1120	chr2L	25472	25472	1	+	1
1121	chr2L	25738	25738	1	-	1	FBgn0051973
1122	chr2L	25724	25724	1	+	1
1123	chr2L	25733	25733	1	+	1
1124	chr2L	25734	25734	1	+	1
1125	chr2L	25765	25765	1	+	2
1126	chr2L	25766	25766	1	+	1
1127	chr2L	25856	25856	1	+	1
1128	chr2L	25859	25859	1	+	2
1129	chr2L	25861	25861	1	+	1
1130	chr2L	25956	25956	1	+	1
1131	chr2L	26069	26069	1	+	1
1132	chr2L	26081	26081	1	+	2
1133	chr2L	26120	26120	1	-	1	FBgn0051973
1134	chr2L	26118	26118	1	+	1
1135	chr2L	26126	26126	1	+	1
1136	chr2L	26203	26203	1	+	3
1137	chr2L	26385	26385	1	+	1
1138	chr2L	26386	26386	1	+	1
1139	chr2L	26398	26398	1	+	1
1140	chr2L	26399	26399	1	+	1
1141	chr2L	26430	26430	1	+	1
1142	chr2L	26432	26432	1	+	4
1143	chr2L	26434	26434	1	+	1
1144	chr2L	26440	26440	1	+	1
1145	chr2L	26442	26442	1	+	3
1146	chr2L	26495	26495	1	+	1
1147	chr2L	26509	26509	1	+	1
1148	chr2L	26512	26512	1	+	1
1149	chr2L	26513	26513	1	+	3
1150	chr2L	26514	26514	1	+	3
1151	chr2L	26524	26524	1	+	1
1152	chr2L	26542	26542	1	+	1
1153	chr2L	26602	26602	1	-	2	FBgn0051973
1154	chr2L	26578	26578	1	+	1
1155	chr2L	26593	26593	1	+	1
1156	chr2L	26597	26597	1	+	1
1157	chr2L	26610	26610	1	+	2
1158	chr2L	26622	26622	1	+	2
1159	chr2L	26624	26624	1	+	1
1160	chr2L	26632	26632	1	+	1
1161	chr2L	26660	26660	1	+	2
1162	chr2L	26696	26696	1	-	2	FBgn0051973
1163	chr2L	26757	26757	1	+	3
1164	chr2L	26784	26784	1	+	1
1165	chr2L	26790	26790	1	+	1
1166	chr2L	26798	26798	1	+	2
1167	chr2L	26799	26799	1	+	1
1168	chr2L	26806	26806	1	+	2
1169	chr2L	26853	26853	1	+	2
1170	chr2L	27030	27030	1	+	3
1171	chr2L	27093	27093	1	-	1	FBgn0051973
1172	chr2L	27084	27084	1	+	3
1173	chr2L	27093	27093	1	+	2
1174	chr2L	27109	27109	1	+	2
1175	chr2L	27111	27111	1	+	4
1176	chr2L	27112	27112	1	+	2
1177	chr2L	27113	27113	1	+	5
1178	chr2L	27165	27165	1	+	1
1179	chr2L	27167	27167	1	+	2
1180	chr2L	27242	27242	1	-	5	FBgn0051973
1181	chr2L	27227	27227	1	+	1
1182	chr2L	27253	27253	1	-	2	FBgn0051973
1183	chr2L	27230	27230	1	+	1
1184	chr2L	27231	27231	1	+	2
1185	chr2L	27233	27233	1	+	4
1186	chr2L	27244	27244	1	+	7
1187	chr2L	27246	27246	1	+	2
1188	chr2L	27248	27248	1	+	1
1189	chr2L	27249	27249	1	+	2
1190	chr2L	27254	27254	1	+	2
1191	chr2L	27280	27280	1	+	1
1192	chr2L	27318	27318	1	-	3	FBgn0051973
1193	chr2L	27309	27309	1	+	1
1194	chr2L	27329	27329	1	+	1
1195	chr2L	27358	27358	1	+	1
1196	chr2L	27374	27374	1	+	1
1197	chr2L	27379	27379	1	+	1
1198	chr2L	27383	27383	1	+	3
1199	chr2L	27384	27384	1	+	1
1200	chr2L	27390	27390	1	+	2
1201	chr2L	27427	27427	1	-	1	FBgn0051973
1202	chr2L	27409	27409	1	+	2
1203	chr2L	27412	27412	1	+	1
1204	chr2L	27413	27413	1	+	2
1205	chr2L	27454	27454	1	-	3	FBgn0051973
1206	chr2L	27453	27453	1	-	3	FBgn0051973
1207	chr2L	27478	27478	1	+	4
1208	chr2L	27486	27486	1	+	1
1209	chr2L	27572	27572	1	-	2	FBgn0051973
1210	chr2L	27547	27547	1	+	1
1211	chr2L	27551	27551	1	+	2
1212	chr2L	27556	27556	1	+	3
1213	chr2L	27635	27635	1	+	2
1214	chr2L	27652	27652	1	+	1
1215	chr2L	27699	27699	1	-	3	FBgn0051973
1216	chr2L	27686	27686	1	+	1
1217	chr2L	27712	27712	1	+	1
1218	chr2L	27749	27749	1	+	2
1219	chr2L	27765	27765	1	+	3
1220	chr2L	27772	27772	1	+	2
1221	chr2L	27775	27775	1	+	3
1222	chr2L	27878	27878	1	+	1
1223	chr2L	27887	27887	1	+	2
1224	chr2L	27925	27925	1	+	1
1225	chr2L	27933	27933	1	+	2
1226	chr2L	27940	27940	1	+	1
1227	chr2L	27941	27941	1	+	1
1228	chr2L	27977	27977	1	-	1	FBgn0051973
1229	chr2L	27968	27968	1	+	4
1230	chr2L	27985	27985	1	+	2
1231	chr2L	27999	27999	1	+	1
1232	chr2L	28008	28008	1	+	1
1233	chr2L	28011	28011	1	+	1
1234	chr2L	28012	28012	1	+	2
1235	chr2L	28036	28036	1	+	2
1236	chr2L	28039	28039	1	+	4
1237	chr2L	28041	28041	1	+	4
1238	chr2L	28045	28045	1	+	6
1239	chr2L	28051	28051	1	+	6
1240	chr2L	28060	28060	1	+	1
1241	chr2L	28101	28101	1	-	1	FBgn0051973
1242	chr2L	28109	28109	1	+	3
1243	chr2L	28112	28112	1	+	2
1244	chr2L	28140	28140	1	+	2
1245	chr2L	28142	28142	1	+	2
1246	chr2L	28143	28143	1	+	2
1247	chr2L	28169	28169	1	+	1
1248	chr2L	28177	28177	1	+	2
1249	chr2L	28178	28178	1	+	2
1250	chr2L	28180	28180	1	+	1
1251	chr2L	28181	28181	1	+	3
1252	chr2L	28182	28182	1	+	3
1253	chr2L	28195	28195	1	+	1
1254	chr2L	28197	28197	1	+	1
1255	chr2L	28199	28199	1	+	5
1256	chr2L	28242	28242	1	+	1
1257	chr2L	28250	28250	1	+	2
1258	chr2L	28328	28328	1	+	3
1259	chr2L	28331	28331	1	+	2
1260	chr2L	28337	28337	1	+	2
1261	chr2L	28435	28435	1	+	1
1262	chr2L	28528	28528	1	+	1
1263	chr2L	28601	28601	1	+	1
1264	chr2L	28657	28657	1	+	3
1265	chr2L	28709	28709	1	+	1
1266	chr2L	28859	28859	1	-	1	FBgn0051973
1267	chr2L	28852	28852	1	+	2
1268	chr2L	28860	28860	1	+	5
1269	chr2L	28891	28891	1	-	1	FBgn0051973
1270	chr2L	28952	28952	1	+	1
1271	chr2L	28979	28979	1	+	4
1272	chr2L	29039	29039	1	-	1	FBgn0051973
1273	chr2L	29025	29025	1	+	1
1274	chr2L	29027	29027	1	+	4
1275	chr2L	29030	29030	1	+	4
1276	chr2L	29031	29031	1	+	1
1277	chr2L	29067	29067	1	+	1
1278	chr2L	29126	29126	1	-	1	FBgn0051973
1279	chr2L	29206	29206	1	-	1	FBgn0051973
1280	chr2L	29193	29193	1	+	1
1281	chr2L	29223	29223	1	+	2
1282	chr2L	29339	29339	1	-	2	FBgn0051973
1283	chr2L	29328	29328	1	+	1
1284	chr2L	29390	29390	1	+	10
1285	chr2L	29411	29411	1	+	1
1286	chr2L	29415	29415	1	+	1
1287	chr2L	29417	29417	1	+	2
1288	chr2L	29419	29419	1	+	2
1289	chr2L	29420	29420	1	+	1
1290	chr2L	29453	29453	1	+	2
1291	chr2L	29522	29522	1	+	1
1292	chr2L	29526	29526	1	+	6
1293	chr2L	29832	29832	1	+	3
1294	chr2L	29833	29833	1	+	3
1295	chr2L	29905	29905	1	+	1
1296	chr2L	29907	29907	1	+	3
1297	chr2L	29932	29932	1	-	2	FBgn0051973
1298	chr2L	29979	29979	1	+	1
1299	chr2L	29989	29989	1	+	2
1300	chr2L	29990	29990	1	+	1
1301	chr2L	29991	29991	1	+	1
1302	chr2L	30022	30022	1	+	1
1303	chr2L	30116	30116	1	+	1
1304	chr2L	30126	30126	1	+	1
1305	chr2L	30192	30192	1	+	1
1306	chr2L	30244	30244	1	-	1	FBgn0051973
1307	chr2L	30249	30249	1	+	3
1308	chr2L	30251	30251	1	+	3
1309	chr2L	30286	30286	1	+	1
1310	chr2L	30325	30325	1	+	2
1311	chr2L	30327	30327	1	+	2
1312	chr2L	30331	30331	1	+	2
1313	chr2L	30335	30335	1	+	1
1314	chr2L	30394	30394	1	+	1
1315	chr2L	30397	30397	1	+	1
1316	chr2L	30431	30431	1	+	3
1317	chr2L	30442	30442	1	+	3
1318	chr2L	30443	30443	1	+	6
1319	chr2L	30444	30444	1	+	2
1320	chr2L	30546	30546	1	-	2	FBgn0051973
1321	chr2L	30545	30545	1	+	1
1322	chr2L	30565	30565	1	+	1
1323	chr2L	30568	30568	1	+	1
1324	chr2L	30623	30623	1	-	1	FBgn0051973
1325	chr2L	30689	30689	1	+	2
1326	chr2L	30741	30741	1	+	1
1327	chr2L	30746	30746	1	+	1
1328	chr2L	30783	30783	1	-	1	FBgn0051973
1329	chr2L	30774	30774	1	+	1
1330	chr2L	30813	30813	1	+	1
1331	chr2L	30817	30817	1	+	1
1332	chr2L	30830	30830	1	+	2
1333	chr2L	30864	30864	1	+	1
1334	chr2L	30890	30890	1	+	1
1335	chr2L	30905	30905	1	+	1
1336	chr2L	30980	30980	1	+	1
1337	chr2L	30982	30982	1	+	3
1338	chr2L	30983	30983	1	+	3
1339	chr2L	31007	31007	1	+	2
1340	chr2L	31104	31104	1	-	1	FBgn0051973
1341	chr2L	31084	31084	1	+	2
1342	chr2L	31107	31107	1	+	6
1343	chr2L	31110	31110	1	+	1
1344	chr2L	31112	31112	1	+	3
1345	chr2L	31114	31114	1	+	2
1346	chr2L	31124	31124	1	+	1
1347	chr2L	31126	31126	1	+	1
1348	chr2L	31133	31133	1	+	2
1349	chr2L	31150	31150	1	+	1
1350	chr2L	31158	31158	1	+	1
1351	chr2L	31174	31174	1	+	4
1352	chr2L	31180	31180	1	+	1
1353	chr2L	31303	31303	1	-	1	FBgn0051973
1354	chr2L	31301	31301	1	+	3
1355	chr2L	31314	31314	1	+	5
1356	chr2L	31373	31373	1	+	1
1357	chr2L	31394	31394	1	+	1
1358	chr2L	31419	31419	1	-	2	FBgn0051973
1359	chr2L	31444	31444	1	-	1	FBgn0051973
1360	chr2L	31456	31456	1	+	1
1361	chr2L	31458	31458	1	+	3
1362	chr2L	31461	31461	1	+	1
1363	chr2L	31467	31467	1	+	2
1364	chr2L	31468	31468	1	+	1
1365	chr2L	31483	31483	1	+	4
1366	chr2L	31484	31484	1	+	3
1367	chr2L	31485	31485	1	+	3
1368	chr2L	31517	31517	1	+	1
1369	chr2L	31534	31534	1	+	2
1370	chr2L	31559	31559	1	-	1	FBgn0051973
1371	chr2L	31590	31590	1	+	1
1372	chr2L	31591	31591	1	+	5
1373	chr2L	31592	31592	1	+	4
1374	chr2L	31654	31654	1	+	1
1375	chr2L	31656	31656	1	+	1
1376	chr2L	31675	31675	1	+	1
1377	chr2L	31683	31683	1	+	3
1378	chr2L	31687	31687	1	+	2
1379	chr2L	31688	31688	1	+	1
1380	chr2L	31690	31690	1	+	1
1381	chr2L	31701	31701	1	+	1
1382	chr2L	31731	31731	1	-	2	FBgn0051973
1383	chr2L	31725	31725	1	+	1
1384	chr2L	31764	31764	1	-	3	FBgn0051973
1385	chr2L	31766	31766	1	+	3
1386	chr2L	31773	31773	1	+	2
1387	chr2L	31798	31798	1	+	3
1388	chr2L	31799	31799	1	+	3
1389	chr2L	31835	31835	1	+	1
1390	chr2L	31880	31880	1	+	4
1391	chr2L	31889	31889	1	+	1
1392	chr2L	31924	31924	1	-	1	FBgn0051973
1393	chr2L	31916	31916	1	+	2
1394	chr2L	31918	31918	1	+	1
1395	chr2L	31926	31926	1	+	1
1396	chr2L	31928	31928	1	+	2
1397	chr2L	31929	31929	1	+	2
1398	chr2L	31982	31982	1	+	2
1399	chr2L	31986	31986	1	+	2
1400	chr2L	32082	32082	1	+	1
1401	chr2L	32142	32142	1	+	2
1402	chr2L	32178	32178	1	+	3
1403	chr2L	32179	32179	1	+	2
1404	chr2L	32192	32192	1	+	1
1405	chr2L	32216	32216	1	-	1	FBgn0051973
1406	chr2L	32195	32195	1	+	2
1407	chr2L	32226	32226	1	+	1
1408	chr2L	32234	32234	1	+	1
1409	chr2L	32235	32235	1	+	2
1410	chr2L	32237	32237	1	+	2
1411	chr2L	32247	32247	1	+	1
1412	chr2L	32249	32249	1	+	1
1413	chr2L	32255	32255	1	+	4
1414	chr2L	32258	32258	1	+	1
1415	chr2L	32282	32282	1	+	2
1416	chr2L	32286	32286	1	+	1
1417	chr2L	32304	32304	1	+	2
1418	chr2L	32400	32400	1	+	1
1419	chr2L	32411	32411	1	+	1
1420	chr2L	32466	32466	1	-	1	FBgn0051973
1421	chr2L	32441	32441	1	+	1
1422	chr2L	32477	32477	1	+	2
1423	chr2L	32484	32484	1	+	2
1424	chr2L	32497	32497	1	+	2
1425	chr2L	32500	32500	1	+	1
1426	chr2L	32534	32534	1	+	2
1427	chr2L	32537	32537	1	+	1
1428	chr2L	32549	32549	1	+	1
1429	chr2L	32551	32551	1	+	3
1430	chr2L	32590	32590	1	+	1
1431	chr2L	32619	32619	1	+	2
1432	chr2L	32623	32623	1	+	4
1433	chr2L	32624	32624	1	+	1
1434	chr2L	32627	32627	1	+	2
1435	chr2L	32661	32661	1	-	5	FBgn0051973
1436	chr2L	32639	32639	1	+	4
1437	chr2L	32644	32644	1	+	5
1438	chr2L	32652	32652	1	+	3
1439	chr2L	32730	32730	1	+	1
1440	chr2L	32736	32736	1	+	1
1441	chr2L	32741	32741	1	+	3
1442	chr2L	32743	32743	1	+	1
1443	chr2L	32744	32744	1	+	4
1444	chr2L	32750	32750	1	+	1
1445	chr2L	32751	32751	1	+	2
1446	chr2L	32780	32780	1	+	3
1447	chr2L	32786	32786	1	+	1
1448	chr2L	32794	32794	1	+	1
1449	chr2L	32812	32812	1	+	1
1450	chr2L	32848	32848	1	+	3
1451	chr2L	32852	32852	1	+	5
1452	chr2L	32853	32853	1	+	2
1453	chr2L	32861	32861	1	+	1
1454	chr2L	32887	32887	1	+	3
1455	chr2L	32992	32992	1	+	1
1456	chr2L	33010	33010	1	+	2
1457	chr2L	33054	33054	1	+	2
1458	chr2L	33055	33055	1	+	7
1459	chr2L	33056	33056	1	+	6
1460	chr2L	33057	33057	1	+	7
1461	chr2L	33060	33060	1	+	1
1462	chr2L	33062	33062	1	+	1
1463	chr2L	33067	33067	1	+	3
1464	chr2L	33118	33118	1	-	1	FBgn0051973
1465	chr2L	33105	33105	1	+	1
1466	chr2L	33109	33109	1	+	2
1467	chr2L	33111	33111	1	+	4
1468	chr2L	33334	33334	1	+	3
1469	chr2L	33391	33391	1	+	1
1470	chr2L	33392	33392	1	+	2
1471	chr2L	33404	33404	1	+	5
1472	chr2L	33405	33405	1	+	2
1473	chr2L	33406	33406	1	+	3
1474	chr2L	33419	33419	1	+	2
1475	chr2L	33437	33437	1	+	4
1476	chr2L	33438	33438	1	+	2
1477	chr2L	33439	33439	1	+	7
1478	chr2L	33484	33484	1	+	1
1479	chr2L	33560	33560	1	+	2
1480	chr2L	33580	33580	1	+	1
1481	chr2L	33604	33604	1	-	3	FBgn0051973
1482	chr2L	33630	33630	1	+	1
1483	chr2L	33643	33643	1	+	1
1484	chr2L	33723	33723	1	+	1
1485	chr2L	33726	33726	1	+	1
1486	chr2L	33733	33733	1	+	1
1487	chr2L	33759	33759	1	+	1
1488	chr2L	33766	33766	1	+	2
1489	chr2L	33792	33792	1	-	1	FBgn0051973
1490	chr2L	33819	33819	1	-	15	FBgn0051973
1491	chr2L	33820	33820	1	-	1	FBgn0051973
1492	chr2L	33799	33799	1	+	1
1493	chr2L	33800	33800	1	+	1
1494	chr2L	33859	33859	1	+	3
1495	chr2L	33889	33889	1	+	1
1496	chr2L	33892	33892	1	+	1
1497	chr2L	33899	33899	1	+	2
1498	chr2L	33917	33917	1	+	2
1499	chr2L	33928	33928	1	+	3
1500	chr2L	33933	33933	1	+	1
1501	chr2L	33995	33995	1	-	1	FBgn0051973
1502	chr2L	33979	33979	1	+	1
1503	chr2L	33986	33986	1	+	3
1504	chr2L	34024	34024	1	-	1	FBgn0051973
1505	chr2L	34004	34004	1	+	1
1506	chr2L	34006	34006	1	+	5
1507	chr2L	34011	34011	1	+	1
1508	chr2L	34063	34063	1	-	1	FBgn0051973
1509	chr2L	34069	34069	1	-	1	FBgn0051973
1510	chr2L	34049	34049	1	+	1
1511	chr2L	34055	34055	1	+	1
1512	chr2L	34062	34062	1	+	2
1513	chr2L	34088	34088	1	+	2
1514	chr2L	34092	34092	1	+	4
1515	chr2L	34096	34096	1	+	2
1516	chr2L	34112	34112	1	+	1
1517	chr2L	34157	34157	1	+	5
1518	chr2L	34158	34158	1	+	1
1519	chr2L	34198	34198	1	+	1
1520	chr2L	34213	34213	1	+	1
1521	chr2L	34222	34222	1	+	1
1522	chr2L	34265	34265	1	+	2
1523	chr2L	34299	34299	1	-	1	FBgn0051973
1524	chr2L	34282	34282	1	+	1
1525	chr2L	34283	34283	1	+	3
1526	chr2L	34290	34290	1	+	2
1527	chr2L	34297	34297	1	+	1
1528	chr2L	34409	34409	1	+	1
1529	chr2L	34447	34447	1	+	2
1530	chr2L	34451	34451	1	+	3
1531	chr2L	34453	34453	1	+	3
1532	chr2L	34477	34477	1	+	1
1533	chr2L	34479	34479	1	+	2
1534	chr2L	34480	34480	1	+	2
1535	chr2L	34620	34620	1	-	1	FBgn0051973
1536	chr2L	34733	34733	1	+	5
1537	chr2L	34744	34744	1	+	1
1538	chr2L	34746	34746	1	+	1
1539	chr2L	34852	34852	1	-	1	FBgn0051973
1540	chr2L	34954	34954	1	+	1
1541	chr2L	34982	34982	1	+	1
1542	chr2L	34992	34992	1	+	1
1543	chr2L	35091	35091	1	+	1
1544	chr2L	35097	35097	1	+	1
1545	chr2L	35100	35100	1	+	4
1546	chr2L	35107	35107	1	+	1
1547	chr2L	35114	35114	1	+	1
1548	chr2L	35226	35226	1	-	1	FBgn0051973
1549	chr2L	35230	35230	1	+	1
1550	chr2L	35238	35238	1	+	1
1551	chr2L	35248	35248	1	+	1
1552	chr2L	35339	35339	1	-	1	FBgn0051973
1553	chr2L	35416	35416	1	+	1
1554	chr2L	35442	35442	1	-	1	FBgn0051973
1555	chr2L	35472	35472	1	+	1
1556	chr2L	35524	35524	1	-	4	FBgn0051973
1557	chr2L	35499	35499	1	+	1
1558	chr2L	35533	35533	1	+	1
1559	chr2L	35557	35557	1	+	1
1560	chr2L	35659	35659	1	+	1
1561	chr2L	35682	35682	1	+	1
1562	chr2L	35686	35686	1	+	3
1563	chr2L	35688	35688	1	+	4
1564	chr2L	35690	35690	1	+	4
1565	chr2L	35691	35691	1	+	2
1566	chr2L	35692	35692	1	+	12
1567	chr2L	35693	35693	1	+	1
1568	chr2L	35694	35694	1	+	3
1569	chr2L	35700	35700	1	+	3
1570	chr2L	35701	35701	1	+	2
1571	chr2L	35736	35736	1	-	1	FBgn0051973
1572	chr2L	35713	35713	1	+	1
1573	chr2L	35726	35726	1	+	1
1574	chr2L	35727	35727	1	+	1
1575	chr2L	35735	35735	1	+	2
1576	chr2L	35743	35743	1	+	3
1577	chr2L	35747	35747	1	+	4
1578	chr2L	35749	35749	1	+	1
1579	chr2L	35773	35773	1	+	4
1580	chr2L	35775	35775	1	+	7
1581	chr2L	35777	35777	1	+	2
1582	chr2L	35778	35778	1	+	3
1583	chr2L	35798	35798	1	+	1
1584	chr2L	35817	35817	1	+	1
1585	chr2L	35859	35859	1	+	1
1586	chr2L	35869	35869	1	+	2
1587	chr2L	35885	35885	1	+	1
1588	chr2L	35887	35887	1	+	1
1589	chr2L	35903	35903	1	+	1
1590	chr2L	35912	35912	1	+	2
1591	chr2L	35919	35919	1	+	3
1592	chr2L	35937	35937	1	+	3
1593	chr2L	35967	35967	1	-	1	FBgn0051973
1594	chr2L	35951	35951	1	+	2
1595	chr2L	35953	35953	1	+	4
1596	chr2L	35955	35955	1	+	2
1597	chr2L	35956	35956	1	+	4
1598	chr2L	35970	35970	1	+	1
1599	chr2L	36012	36012	1	+	1
1600	chr2L	36018	36018	1	+	2
1601	chr2L	36026	36026	1	+	3
1602	chr2L	36043	36043	1	+	3
1603	chr2L	36083	36083	1	-	6	FBgn0051973
1604	chr2L	36107	36107	1	+	1
1605	chr2L	36117	36117	1	+	1
1606	chr2L	36121	36121	1	+	1
1607	chr2L	36146	36146	1	+	1
1608	chr2L	36163	36163	1	+	3
1609	chr2L	36171	36171	1	+	1
1610	chr2L	36176	36176	1	+	3
1611	chr2L	36237	36237	1	-	1	FBgn0051973
1612	chr2L	36232	36232	1	+	2
1613	chr2L	36239	36239	1	+	1
1614	chr2L	36243	36243	1	+	3
1615	chr2L	36246	36246	1	+	3
1616	chr2L	36298	36298	1	+	1
1617	chr2L	36340	36340	1	+	1
1618	chr2L	36355	36355	1	+	1
1619	chr2L	36407	36407	1	+	1
1620	chr2L	36413	36413	1	+	2
1621	chr2L	36415	36415	1	+	2
1622	chr2L	36425	36425	1	+	1
1623	chr2L	36439	36439	1	+	5
1624	chr2L	36440	36440	1	+	4
1625	chr2L	36473	36473	1	+	1
1626	chr2L	36476	36476	1	+	1
1627	chr2L	36502	36502	1	-	1	FBgn0051973
1628	chr2L	36478	36478	1	+	1
1629	chr2L	36507	36507	1	-	1	FBgn0051973
1630	chr2L	36509	36509	1	-	1	FBgn0051973
1631	chr2L	36491	36491	1	+	1
1632	chr2L	36492	36492	1	+	1
1633	chr2L	36497	36497	1	+	3
1634	chr2L	36503	36503	1	+	2
1635	chr2L	36504	36504	1	+	3
1636	chr2L	36571	36571	1	+	1
1637	chr2L	36572	36572	1	+	1
1638	chr2L	36583	36583	1	+	2
1639	chr2L	36585	36585	1	+	3
1640	chr2L	36605	36605	1	+	1
1641	chr2L	36633	36633	1	+	1
1642	chr2L	36663	36663	1	-	1	FBgn0051973
1643	chr2L	36664	36664	1	-	1	FBgn0051973
1644	chr2L	36669	36669	1	+	3
1645	chr2L	36705	36705	1	+	1
1646	chr2L	36753	36753	1	+	6
1647	chr2L	36758	36758	1	+	3
1648	chr2L	36759	36759	1	+	2
1649	chr2L	36761	36761	1	+	5
1650	chr2L	36763	36763	1	+	4
1651	chr2L	36804	36804	1	+	1
1652	chr2L	36818	36818	1	+	1
1653	chr2L	36819	36819	1	+	1
1654	chr2L	36832	36832	1	+	1
1655	chr2L	36846	36846	1	+	2
1656	chr2L	36861	36861	1	+	2
1657	chr2L	36864	36864	1	+	2
1658	chr2L	36865	36865	1	+	2
1659	chr2L	36875	36875	1	+	6
1660	chr2L	36877	36877	1	+	1
1661	chr2L	36885	36885	1	+	1
1662	chr2L	36896	36896	1	+	2
1663	chr2L	36920	36920	1	+	1
1664	chr2L	36921	36921	1	+	8
1665	chr2L	36922	36922	1	+	1
1666	chr2L	36968	36968	1	-	1	FBgn0051973
1667	chr2L	36945	36945	1	+	1
1668	chr2L	36971	36971	1	-	1	FBgn0051973
1669	chr2L	36950	36950	1	+	1
1670	chr2L	36963	36963	1	+	2
1671	chr2L	36997	36997	1	+	4
1672	chr2L	36998	36998	1	+	5
1673	chr2L	36999	36999	1	+	1
1674	chr2L	37010	37010	1	+	2
1675	chr2L	37011	37011	1	+	2
1676	chr2L	37012	37012	1	+	1
1677	chr2L	37052	37052	1	-	1	FBgn0051973
1678	chr2L	37034	37034	1	+	1
1679	chr2L	37057	37057	1	+	2
1680	chr2L	37066	37066	1	+	6
1681	chr2L	37102	37102	1	-	1	FBgn0051973
1682	chr2L	37129	37129	1	+	2
1683	chr2L	37133	37133	1	+	3
1684	chr2L	37134	37134	1	+	1
1685	chr2L	37136	37136	1	+	1
1686	chr2L	37137	37137	1	+	7
1687	chr2L	37169	37169	1	+	1
1688	chr2L	37172	37172	1	+	1
1689	chr2L	37214	37214	1	-	1	FBgn0051973
1690	chr2L	37198	37198	1	+	2
1691	chr2L	37221	37221	1	+	6
1692	chr2L	37234	37234	1	+	5
1693	chr2L	37235	37235	1	+	9
1694	chr2L	37237	37237	1	+	1
1695	chr2L	37238	37238	1	+	2
1696	chr2L	37270	37270	1	-	3	FBgn0051973
1697	chr2L	37261	37261	1	+	2
1698	chr2L	37268	37268	1	+	1
1699	chr2L	37282	37282	1	+	4
1700	chr2L	37325	37325	1	+	1
1701	chr2L	37338	37338	1	+	4
1702	chr2L	37344	37344	1	+	2
1703	chr2L	37350	37350	1	+	2
1704	chr2L	37358	37358	1	+	2
1705	chr2L	37362	37362	1	+	5
1706	chr2L	37373	37373	1	+	1
1707	chr2L	37401	37401	1	-	1	FBgn0051973
1708	chr2L	37402	37402	1	-	1	FBgn0051973
1709	chr2L	37387	37387	1	+	1
1710	chr2L	37388	37388	1	+	1
1711	chr2L	37396	37396	1	+	2
1712	chr2L	37421	37421	1	+	2
1713	chr2L	37485	37485	1	-	1	FBgn0051973
1714	chr2L	37478	37478	1	+	3
1715	chr2L	37480	37480	1	+	2
1716	chr2L	37481	37481	1	+	2
1717	chr2L	37496	37496	1	+	4
1718	chr2L	37524	37524	1	-	1	FBgn0051973
1719	chr2L	37499	37499	1	+	3
1720	chr2L	37501	37501	1	+	3
1721	chr2L	37502	37502	1	+	5
1722	chr2L	37507	37507	1	+	3
1723	chr2L	37510	37510	1	+	2
1724	chr2L	37594	37594	1	+	3
1725	chr2L	37714	37714	1	-	2	FBgn0051973
1726	chr2L	37717	37717	1	+	1
1727	chr2L	37718	37718	1	+	2
1728	chr2L	37729	37729	1	+	2
1729	chr2L	37732	37732	1	+	2
1730	chr2L	37736	37736	1	+	1
1731	chr2L	37759	37759	1	+	1
1732	chr2L	37801	37801	1	+	1
1733	chr2L	37804	37804	1	+	2
1734	chr2L	37846	37846	1	+	1
1735	chr2L	37875	37875	1	-	1	FBgn0051973
1736	chr2L	37861	37861	1	+	1
1737	chr2L	37878	37878	1	+	1
1738	chr2L	37939	37939	1	+	5
1739	chr2L	37968	37968	1	+	1
1740	chr2L	37980	37980	1	+	1
1741	chr2L	37982	37982	1	+	3
1742	chr2L	38011	38011	1	+	1
1743	chr2L	38032	38032	1	+	1
1744	chr2L	38041	38041	1	+	1
1745	chr2L	38071	38071	1	+	1
1746	chr2L	38079	38079	1	+	2
1747	chr2L	38080	38080	1	+	2
1748	chr2L	38108	38108	1	+	2
1749	chr2L	38110	38110	1	+	1
1750	chr2L	38114	38114	1	+	1
1751	chr2L	38127	38127	1	+	1
1752	chr2L	38160	38160	1	+	3
1753	chr2L	38197	38197	1	-	1	FBgn0051973
1754	chr2L	38196	38196	1	-	3	FBgn0051973
1755	chr2L	38187	38187	1	+	2
1756	chr2L	38190	38190	1	+	3
1757	chr2L	38191	38191	1	+	1
1758	chr2L	38193	38193	1	+	1
1759	chr2L	38216	38216	1	+	1
1760	chr2L	38228	38228	1	+	1
1761	chr2L	38244	38244	1	+	2
1762	chr2L	38245	38245	1	+	7
1763	chr2L	38294	38294	1	-	2	FBgn0051973
1764	chr2L	38327	38327	1	-	1	FBgn0051973
1765	chr2L	38326	38326	1	-	1	FBgn0051973
1766	chr2L	38320	38320	1	+	3
1767	chr2L	38345	38345	1	+	5
1768	chr2L	38351	38351	1	+	1
1769	chr2L	38485	38485	1	-	1	FBgn0051973
1770	chr2L	38465	38465	1	+	1
1771	chr2L	38476	38476	1	+	2
1772	chr2L	38480	38480	1	+	2
1773	chr2L	38495	38495	1	+	4
1774	chr2L	38565	38565	1	-	2	FBgn0051973
1775	chr2L	38616	38616	1	+	1
1776	chr2L	38638	38638	1	+	4
1777	chr2L	38665	38665	1	+	1
1778	chr2L	38666	38666	1	+	2
1779	chr2L	38706	38706	1	-	1	FBgn0051973
1780	chr2L	38711	38711	1	-	1	FBgn0051973
1781	chr2L	38842	38842	1	+	1
1782	chr2L	38904	38904	1	+	1
1783	chr2L	38912	38912	1	+	1
1784	chr2L	38974	38974	1	+	2
1785	chr2L	39005	39005	1	+	2
1786	chr2L	39006	39006	1	+	1
1787	chr2L	39167	39167	1	+	1
1788	chr2L	39214	39214	1	+	1
1789	chr2L	39216	39216	1	+	1
1790	chr2L	39217	39217	1	+	1
1791	chr2L	39299	39299	1	-	1	FBgn0051973
1792	chr2L	39293	39293	1	+	2
1793	chr2L	39302	39302	1	+	2
1794	chr2L	39304	39304	1	+	1
1795	chr2L	39354	39354	1	+	1
1796	chr2L	39365	39365	1	+	1
1797	chr2L	39366	39366	1	+	2
1798	chr2L	39402	39402	1	+	3
1799	chr2L	39405	39405	1	+	1
1800	chr2L	39413	39413	1	+	1
1801	chr2L	39434	39434	1	+	1
1802	chr2L	39435	39435	1	+	2
1803	chr2L	39495	39495	1	-	2	FBgn0051973
1804	chr2L	39495	39495	1	+	2
1805	chr2L	39502	39502	1	+	2
1806	chr2L	39511	39511	1	+	4
1807	chr2L	39532	39532	1	+	1
1808	chr2L	39541	39541	1	+	4
1809	chr2L	39566	39566	1	+	1
1810	chr2L	39568	39568	1	+	2
1811	chr2L	39582	39582	1	+	1
1812	chr2L	39635	39635	1	+	1
1813	chr2L	39848	39848	1	+	2
1814	chr2L	39850	39850	1	+	1
1815	chr2L	39908	39908	1	+	1
1816	chr2L	40080	40080	1	+	1
1817	chr2L	40092	40092	1	+	2
1818	chr2L	40095	40095	1	+	2
1819	chr2L	40114	40114	1	+	1
1820	chr2L	40125	40125	1	+	1
1821	chr2L	40214	40214	1	+	2
1822	chr2L	40294	40294	1	-	1	FBgn0051973
1823	chr2L	40279	40279	1	+	1
1824	chr2L	40282	40282	1	+	2
1825	chr2L	40287	40287	1	+	1
1826	chr2L	40341	40341	1	-	1	FBgn0051973
1827	chr2L	40367	40367	1	+	1
1828	chr2L	40378	40378	1	+	2
1829	chr2L	40421	40421	1	+	4
1830	chr2L	40488	40488	1	+	1
1831	chr2L	40585	40585	1	-	1	FBgn0051973
1832	chr2L	40576	40576	1	+	2
1833	chr2L	40581	40581	1	+	1
1834	chr2L	40612	40612	1	+	1
1835	chr2L	40649	40649	1	-	1	FBgn0051973
1836	chr2L	40650	40650	1	-	1	FBgn0051973
1837	chr2L	40627	40627	1	+	1
1838	chr2L	40630	40630	1	+	1
1839	chr2L	40636	40636	1	+	3
1840	chr2L	40641	40641	1	+	1
1841	chr2L	40657	40657	1	+	1
1842	chr2L	40749	40749	1	-	1	FBgn0051973
1843	chr2L	40958	40958	1	+	2
1844	chr2L	40988	40988	1	+	1
1845	chr2L	40995	40995	1	+	1
1846	chr2L	41042	41042	1	+	2
1847	chr2L	41114	41114	1	-	1	FBgn0051973
1848	chr2L	41137	41137	1	-	1	FBgn0051973
1849	chr2L	41119	41119	1	+	1
1850	chr2L	41277	41277	1	+	4
1851	chr2L	41281	41281	1	+	3
1852	chr2L	41283	41283	1	+	4
1853	chr2L	41284	41284	1	+	2
1854	chr2L	41288	41288	1	+	1
1855	chr2L	41324	41324	1	-	2	FBgn0051973
1856	chr2L	41326	41326	1	-	2	FBgn0051973
1857	chr2L	41501	41501	1	-	1	FBgn0051973
1858	chr2L	41485	41485	1	+	1
1859	chr2L	41630	41630	1	+	1
1860	chr2L	41708	41708	1	+	3
1861	chr2L	41776	41776	1	+	1
1862	chr2L	41829	41829	1	-	2	FBgn0051973
1863	chr2L	41828	41828	1	-	2	FBgn0051973
1864	chr2L	41830	41830	1	-	6	FBgn0051973
1865	chr2L	41833	41833	1	-	1	FBgn0051973
1866	chr2L	41837	41837	1	-	1	FBgn0051973
1867	chr2L	41930	41930	1	-	2	FBgn0051973
1868	chr2L	41985	41985	1	+	1
1869	chr2L	42046	42046	1	+	1
1870	chr2L	42053	42053	1	+	1
1871	chr2L	42155	42155	1	+	1
1872	chr2L	42195	42195	1	+	1
1873	chr2L	42310	42310	1	+	1
1874	chr2L	42326	42326	1	+	2
1875	chr2L	42327	42327	1	+	2
1876	chr2L	42439	42439	1	+	1
1877	chr2L	42503	42503	1	-	1	FBgn0051973
1878	chr2L	42550	42550	1	+	1
1879	chr2L	42569	42569	1	+	1
1880	chr2L	42579	42579	1	+	2
1881	chr2L	42638	42638	1	+	1
1882	chr2L	42639	42639	1	+	1
1883	chr2L	42648	42648	1	+	1
1884	chr2L	42767	42767	1	+	1
1885	chr2L	42770	42770	1	+	1
1886	chr2L	42776	42776	1	+	1
1887	chr2L	42791	42791	1	+	2
1888	chr2L	42812	42812	1	+	1
1889	chr2L	42930	42930	1	-	2	FBgn0051973
1890	chr2L	42943	42943	1	-	1	FBgn0051973
1891	chr2L	42944	42944	1	+	1
1892	chr2L	42948	42948	1	+	2
1893	chr2L	42954	42954	1	+	1
1894	chr2L	43059	43059	1	+	2
1895	chr2L	43065	43065	1	+	2
1896	chr2L	43115	43115	1	+	2
1897	chr2L	43125	43125	1	+	2
1898	chr2L	43178	43178	1	-	1	FBgn0051973
1899	chr2L	43198	43198	1	+	3
1900	chr2L	43199	43199	1	+	2
1901	chr2L	43200	43200	1	+	2
1902	chr2L	43304	43304	1	+	1
1903	chr2L	43311	43311	1	+	1
1904	chr2L	43335	43335	1	+	1
1905	chr2L	43352	43352	1	+	3
1906	chr2L	43394	43394	1	-	1	FBgn0051973
1907	chr2L	43414	43414	1	+	1
1908	chr2L	43423	43423	1	+	2
1909	chr2L	43428	43428	1	+	3
1910	chr2L	43477	43477	1	-	1	FBgn0051973
1911	chr2L	43482	43482	1	-	1	FBgn0051973
1912	chr2L	43486	43486	1	-	1	FBgn0051973
1913	chr2L	43467	43467	1	+	1
1914	chr2L	43479	43479	1	+	1
1915	chr2L	43550	43550	1	+	3
1916	chr2L	43555	43555	1	+	1
1917	chr2L	43572	43572	1	+	1
1918	chr2L	43578	43578	1	+	2
1919	chr2L	43581	43581	1	+	1
1920	chr2L	43789	43789	1	+	2
1921	chr2L	43827	43827	1	-	1	FBgn0051973
1922	chr2L	43844	43844	1	+	2
1923	chr2L	43851	43851	1	+	3
1924	chr2L	43962	43962	1	-	1	FBgn0051973
1925	chr2L	44112	44112	1	+	1
1926	chr2L	44132	44132	1	+	2
1927	chr2L	44133	44133	1	+	3
1928	chr2L	44138	44138	1	+	1
1929	chr2L	44149	44149	1	+	1
1930	chr2L	44213	44213	1	-	1	FBgn0051973
1931	chr2L	44263	44263	1	-	1	FBgn0051973
1932	chr2L	44259	44259	1	+	5
1933	chr2L	44310	44310	1	+	2
1934	chr2L	44315	44315	1	+	5
1935	chr2L	44319	44319	1	+	2
1936	chr2L	44320	44320	1	+	3
1937	chr2L	44332	44332	1	+	1
1938	chr2L	44338	44338	1	+	2
1939	chr2L	44346	44346	1	+	2
1940	chr2L	44371	44371	1	+	2
1941	chr2L	44410	44410	1	-	1	FBgn0051973
1942	chr2L	44404	44404	1	+	1
1943	chr2L	44637	44637	1	+	1
1944	chr2L	44641	44641	1	+	1
1945	chr2L	44684	44684	1	+	2
1946	chr2L	44685	44685	1	+	1
1947	chr2L	44686	44686	1	+	3
1948	chr2L	44737	44737	1	-	6	FBgn0051973
1949	chr2L	44734	44734	1	-	1	FBgn0051973
1950	chr2L	44738	44738	1	-	1	FBgn0051973
1951	chr2L	44719	44719	1	+	1
1952	chr2L	44724	44724	1	+	1
1953	chr2L	44834	44834	1	+	1
1954	chr2L	44890	44890	1	+	1
1955	chr2L	44976	44976	1	-	1	FBgn0051973
1956	chr2L	45040	45040	1	-	1	FBgn0051973
1957	chr2L	45020	45020	1	+	1
1958	chr2L	45032	45032	1	+	2
1959	chr2L	45043	45043	1	+	1
1960	chr2L	45055	45055	1	+	1
1961	chr2L	45088	45088	1	+	2
1962	chr2L	45161	45161	1	-	5	FBgn0051973
1963	chr2L	45146	45146	1	+	1
1964	chr2L	45198	45198	1	-	1	FBgn0051973
1965	chr2L	45392	45392	1	+	1
1966	chr2L	45439	45439	1	-	1	FBgn0051973
1967	chr2L	45423	45423	1	+	1
1968	chr2L	45450	45450	1	-	1	FBgn0051973
1969	chr2L	45449	45449	1	+	1
1970	chr2L	45469	45469	1	+	2
1971	chr2L	45470	45470	1	+	1
1972	chr2L	45477	45477	1	+	2
1973	chr2L	45482	45482	1	+	1
1974	chr2L	45729	45729	1	+	1
1975	chr2L	45766	45766	1	-	1	FBgn0051973
1976	chr2L	45844	45844	1	+	2
1977	chr2L	45863	45863	1	+	1
1978	chr2L	45994	45994	1	+	1
1979	chr2L	45999	45999	1	+	1
1980	chr2L	46002	46002	1	+	2
1981	chr2L	46100	46100	1	+	1
1982	chr2L	46104	46104	1	+	2
1983	chr2L	46105	46105	1	+	3
1984	chr2L	46151	46151	1	+	1
1985	chr2L	46221	46221	1	-	1	FBgn0051973
1986	chr2L	46484	46484	1	-	1	FBgn0051973
1987	chr2L	46496	46496	1	-	1	FBgn0051973
1988	chr2L	46511	46511	1	-	3	FBgn0051973
1989	chr2L	46512	46512	1	-	3	FBgn0051973
1990	chr2L	46578	46578	1	+	1
1991	chr2L	46667	46667	1	+	1
1992	chr2L	46682	46682	1	+	5
1993	chr2L	46705	46705	1	+	1
1994	chr2L	46707	46707	1	+	1
1995	chr2L	46868	46868	1	-	4	FBgn0051973
1996	chr2L	46997	46997	1	-	1	FBgn0051973
1997	chr2L	47399	47399	1	+	3
1998	chr2L	47405	47405	1	+	1
1999	chr2L	47408	47408	1	+	1
[truncated: 998,000+ more rows]
