# Supplementary material for: Defining the expression of piRNA and transposable elements in Drosophila ovarian germline stem cells and somatic support cells
Source: Life Sci Alliance. 2019 Oct 16;2(5):e201800211. doi: 10.26508/lsa.201800211 (PMC6796194; doi:10.26508/lsa.201800211)
Supplement: Supplementary file 1 [file LSA-2018-00211_Supplemental_Data1.zip › piRNA_WT.csv]

	seqnames	start	end	width	strand	counts	gene_overlaps
1	chr2L	5127	5127	1	+	1
2	chr2L	5193	5193	1	+	5
3	chr2L	5330	5330	1	-	8
4	chr2L	5470	5470	1	+	1
5	chr2L	5917	5917	1	+	3
6	chr2L	5919	5919	1	+	1
7	chr2L	5982	5982	1	+	1
8	chr2L	7434	7434	1	+	1
9	chr2L	7637	7637	1	+	1	FBgn0031208
10	chr2L	7646	7646	1	+	2	FBgn0031208
11	chr2L	9208	9208	1	+	1	FBgn0031208
12	chr2L	10053	10053	1	-	3	FBgn0002121
13	chr2L	10058	10058	1	-	1	FBgn0002121
14	chr2L	10072	10072	1	+	1
15	chr2L	10119	10119	1	+	1
16	chr2L	10299	10299	1	-	1	FBgn0002121
17	chr2L	10361	10361	1	-	1	FBgn0002121
18	chr2L	10519	10519	1	-	2	FBgn0002121
19	chr2L	10656	10656	1	-	1	FBgn0002121
20	chr2L	14254	14254	1	-	3	FBgn0002121
21	chr2L	14630	14630	1	-	1	FBgn0002121
22	chr2L	15022	15022	1	-	1	FBgn0002121
23	chr2L	15367	15367	1	-	1	FBgn0002121
24	chr2L	68588	68588	1	+	1	FBgn0067779
25	chr2L	73553	73553	1	+	1	FBgn0031213
26	chr2L	73588	73588	1	+	1	FBgn0031213
27	chr2L	74489	74489	1	+	1	FBgn0031213
28	chr2L	74990	74990	1	+	1	FBgn0031213
29	chr2L	75348	75348	1	+	1	FBgn0031213
30	chr2L	75567	75567	1	+	1	FBgn0031213
31	chr2L	75624	75624	1	+	1	FBgn0031213
32	chr2L	75802	75802	1	+	1	FBgn0031213
33	chr2L	75814	75814	1	+	1	FBgn0031213
34	chr2L	76005	76005	1	+	1	FBgn0031213
35	chr2L	99755	99755	1	+	1	FBgn0031216
36	chr2L	101393	101393	1	+	1	FBgn0031216
37	chr2L	112926	112926	1	+	1	FBgn0005278
38	chr2L	113085	113085	1	+	1	FBgn0005278
39	chr2L	113087	113087	1	+	2	FBgn0005278
40	chr2L	113327	113327	1	+	3	FBgn0005278
41	chr2L	113330	113330	1	+	2	FBgn0005278
42	chr2L	114218	114218	1	+	3	FBgn0005278
43	chr2L	123347	123347	1	-	1	FBgn0025683
44	chr2L	123672	123672	1	+	1	FBgn0031228;FBgn0266304
45	chr2L	126189	126189	1	-	1	FBgn0025683
46	chr2L	126194	126194	1	-	1	FBgn0025683
47	chr2L	157066	157066	1	+	1	FBgn0031229
48	chr2L	185771	185771	1	+	1	FBgn0016977
49	chr2L	186424	186424	1	+	1	FBgn0016977
50	chr2L	187653	187653	1	+	1	FBgn0016977
51	chr2L	198565	198565	1	+	1	FBgn0016977
52	chr2L	198988	198988	1	+	1	FBgn0016977
53	chr2L	211531	211531	1	-	1	FBgn0266557
54	chr2L	212017	212017	1	-	1	FBgn0266557
55	chr2L	212134	212134	1	-	1	FBgn0266557
56	chr2L	230567	230567	1	-	2	FBgn0266557
57	chr2L	230642	230642	1	-	1	FBgn0266557
58	chr2L	234977	234977	1	-	1	FBgn0266557
59	chr2L	237459	237459	1	-	1	FBgn0266557
60	chr2L	239977	239977	1	-	1	FBgn0266557
61	chr2L	243118	243118	1	-	2	FBgn0266557;FBgn0262252
62	chr2L	251652	251652	1	-	1	FBgn0283652
63	chr2L	274001	274001	1	+	1	FBgn0086856
64	chr2L	274186	274186	1	+	1	FBgn0086856
65	chr2L	277207	277207	1	-	1	FBgn0086855
66	chr2L	282180	282180	1	-	1	FBgn0031244
67	chr2L	295840	295840	1	+	1	FBgn0024352
68	chr2L	296431	296431	1	+	1	FBgn0024352
69	chr2L	296641	296641	1	+	1	FBgn0024352
70	chr2L	303909	303909	1	+	1	FBgn0020622
71	chr2L	304363	304363	1	+	1	FBgn0020622
72	chr2L	305003	305003	1	+	1	FBgn0020622
73	chr2L	320704	320704	1	+	1	FBgn0004611
74	chr2L	342609	342609	1	+	1	FBgn0004611
75	chr2L	344068	344068	1	+	1	FBgn0004611
76	chr2L	359054	359054	1	+	1
77	chr2L	407296	407296	1	+	1	FBgn0003278
78	chr2L	411819	411819	1	-	1	FBgn0264855
79	chr2L	417749	417749	1	+	2	FBgn0263933
80	chr2L	417954	417954	1	+	1	FBgn0263933
81	chr2L	418014	418014	1	+	1	FBgn0263933
82	chr2L	418117	418117	1	+	1	FBgn0263933
83	chr2L	418274	418274	1	+	2	FBgn0263933
84	chr2L	420065	420065	1	+	1	FBgn0002593
85	chr2L	420075	420075	1	+	1	FBgn0002593
86	chr2L	420410	420410	1	+	1	FBgn0002593
87	chr2L	420595	420595	1	+	1	FBgn0002593
88	chr2L	421037	421037	1	+	1
89	chr2L	449727	449727	1	-	1	FBgn0015924
90	chr2L	449750	449750	1	-	2	FBgn0015924
91	chr2L	450529	450529	1	-	1	FBgn0015924
92	chr2L	473553	473553	1	+	1	FBgn0027592
93	chr2L	476665	476665	1	-	1	FBgn0043364
94	chr2L	476695	476695	1	-	1	FBgn0043364
95	chr2L	568623	568623	1	+	1	FBgn0031266
96	chr2L	709053	709053	1	-	1	FBgn0284247
97	chr2L	776469	776469	1	+	1
98	chr2L	784962	784962	1	+	1	FBgn0031279
99	chr2L	824186	824186	1	+	1	FBgn0031285
100	chr2L	832875	832875	1	+	1	FBgn0010583
101	chr2L	832877	832877	1	+	1	FBgn0010583
102	chr2L	834068	834068	1	-	1	FBgn0020304
103	chr2L	834093	834093	1	-	1	FBgn0020304
104	chr2L	841803	841803	1	-	1	FBgn0020304
105	chr2L	853587	853587	1	+	1	FBgn0020545
106	chr2L	863757	863757	1	-	1	FBgn0029095
107	chr2L	873790	873790	1	+	1	FBgn0053526
108	chr2L	1115648	1115648	1	-	1	FBgn0016926
109	chr2L	1160308	1160308	1	+	1
110	chr2L	1168465	1168465	1	-	1	FBgn0024314
111	chr2L	1168512	1168512	1	-	2	FBgn0024314
112	chr2L	1181015	1181015	1	+	1	FBgn0031319
113	chr2L	1181051	1181051	1	+	2	FBgn0031319
114	chr2L	1181534	1181534	1	+	1	FBgn0031319
115	chr2L	1181956	1181956	1	+	1	FBgn0031319
116	chr2L	1182198	1182198	1	+	1	FBgn0031319
117	chr2L	1389695	1389695	1	+	1
118	chr2L	1496938	1496938	1	+	1	FBgn0051926
119	chr2L	1725227	1725227	1	-	1	FBgn0000579
120	chr2L	1725974	1725974	1	-	3	FBgn0000579
121	chr2L	1726072	1726072	1	-	1	FBgn0000579
122	chr2L	1726350	1726350	1	-	1	FBgn0000579
123	chr2L	1726358	1726358	1	-	2	FBgn0000579
124	chr2L	1726359	1726359	1	-	2	FBgn0000579
125	chr2L	1726577	1726577	1	-	1	FBgn0000579
126	chr2L	1726626	1726626	1	-	1	FBgn0000579
127	chr2L	1730906	1730906	1	+	1	FBgn0031360
128	chr2L	1902221	1902221	1	+	1	FBgn0031374
129	chr2L	1938165	1938165	1	-	1
130	chr2L	1943343	1943343	1	+	1	FBgn0031374
131	chr2L	1974217	1974217	1	+	1	FBgn0267972
132	chr2L	2010654	2010654	1	-	2	FBgn0051939
133	chr2L	2013189	2013189	1	-	3	FBgn0051669
134	chr2L	2021048	2021048	1	+	1	FBgn0031384
135	chr2L	2031747	2031747	1	+	1	FBgn0011860
136	chr2L	2041031	2041031	1	+	1	FBgn0003557
137	chr2L	2043424	2043424	1	+	1	FBgn0003557
138	chr2L	2044561	2044561	1	+	1
139	chr2L	2130817	2130817	1	+	1	FBgn0004507
140	chr2L	2151000	2151000	1	+	2	FBgn0027509
141	chr2L	2153735	2153735	1	+	1	FBgn0031392
142	chr2L	2156537	2156537	1	+	1	FBgn0031393
143	chr2L	2156728	2156728	1	+	1	FBgn0031393
144	chr2L	2160298	2160298	1	-	1	FBgn0000097
145	chr2L	2224803	2224803	1	+	1	FBgn0031401
146	chr2L	2230210	2230210	1	+	1	FBgn0267378
147	chr2L	2230710	2230710	1	+	1	FBgn0267378
148	chr2L	2231572	2231572	1	-	1	FBgn0262126
149	chr2L	2232528	2232528	1	-	1	FBgn0262126
150	chr2L	2351173	2351173	1	-	1	FBgn0031413
151	chr2L	2382475	2382475	1	+	1	FBgn0264672
152	chr2L	2576451	2576451	1	-	1	FBgn0031434
153	chr2L	2576820	2576820	1	-	1	FBgn0031434
154	chr2L	2583114	2583114	1	-	1	FBgn0026479
155	chr2L	2739778	2739778	1	+	1	FBgn0031449
156	chr2L	2748112	2748112	1	-	1	FBgn0250906
157	chr2L	2748111	2748111	1	-	1	FBgn0250906
158	chr2L	2753214	2753214	1	+	1	FBgn0031453
159	chr2L	2766614	2766614	1	+	1	FBgn0031458
160	chr2L	2856273	2856273	1	+	1	FBgn0015521
161	chr2L	2856384	2856384	1	+	1	FBgn0015521
162	chr2L	2856417	2856417	1	+	1	FBgn0015521
163	chr2L	2856424	2856424	1	+	1	FBgn0015521
164	chr2L	2856427	2856427	1	+	5	FBgn0015521
165	chr2L	2856440	2856440	1	+	1	FBgn0015521
166	chr2L	2865157	2865157	1	+	1	FBgn0031474
167	chr2L	2873835	2873835	1	-	1	FBgn0051694
168	chr2L	2874345	2874345	1	-	1	FBgn0051694
169	chr2L	2921076	2921076	1	+	1	FBgn0041111
170	chr2L	2949283	2949283	1	+	1	FBgn0041111
171	chr2L	2974013	2974013	1	+	1	FBgn0260639
172	chr2L	3020976	3020976	1	+	1	FBgn0031490
173	chr2L	3024532	3024532	1	+	1	FBgn0031492
174	chr2L	3027726	3027726	1	-	1	FBgn0031493
175	chr2L	3035519	3035519	1	-	1	FBgn0031497
176	chr2L	3046858	3046858	1	+	1	FBgn0042627;FBgn0263847
177	chr2L	3048784	3048784	1	+	1	FBgn0042627;FBgn0003934
178	chr2L	3048786	3048786	1	+	1	FBgn0042627;FBgn0003934
179	chr2L	3048787	3048787	1	+	1	FBgn0042627;FBgn0003934
180	chr2L	3048789	3048789	1	+	1	FBgn0042627;FBgn0003934
181	chr2L	3048809	3048809	1	+	1	FBgn0042627;FBgn0003934
182	chr2L	3064443	3064443	1	+	1	FBgn0283427
183	chr2L	3066501	3066501	1	+	1	FBgn0283427
184	chr2L	3145349	3145349	1	-	1	FBgn0031505
185	chr2L	3335554	3335554	1	-	1	FBgn0020445
186	chr2L	3367707	3367707	1	-	1	FBgn0085423
187	chr2L	3462341	3462341	1	-	1	FBgn0005616
188	chr2L	3466163	3466163	1	+	1	FBgn0021967
189	chr2L	3466964	3466964	1	+	3	FBgn0021967
190	chr2L	3481099	3481099	1	+	1
191	chr2L	3510412	3510412	1	-	2	FBgn0284253
192	chr2L	3510417	3510417	1	-	2	FBgn0284253
193	chr2L	3621249	3621249	1	+	1	FBgn0015663
194	chr2L	3622262	3622262	1	-	2	FBgn0000721
195	chr2L	3622662	3622662	1	-	1	FBgn0000721
196	chr2L	3623060	3623060	1	-	1	FBgn0000721
197	chr2L	3645885	3645885	1	-	1	FBgn0000721
198	chr2L	3978531	3978531	1	+	1
199	chr2L	4170874	4170874	1	-	1
200	chr2L	4189591	4189591	1	-	1	FBgn0031589
201	chr2L	4228024	4228024	1	+	1	FBgn0003941
202	chr2L	4228087	4228087	1	+	3	FBgn0003941
203	chr2L	4228088	4228088	1	+	1	FBgn0003941
204	chr2L	4228089	4228089	1	+	1	FBgn0003941
205	chr2L	4228090	4228090	1	+	2	FBgn0003941
206	chr2L	4228092	4228092	1	+	3	FBgn0003941
207	chr2L	4228094	4228094	1	+	2	FBgn0003941
208	chr2L	4228187	4228187	1	+	1	FBgn0003941
209	chr2L	4228189	4228189	1	+	1	FBgn0003941
210	chr2L	4228255	4228255	1	+	1	FBgn0003941
211	chr2L	4228275	4228275	1	+	1	FBgn0003941
212	chr2L	4228386	4228386	1	+	2	FBgn0003941
213	chr2L	4322316	4322316	1	+	1	FBgn0010473
214	chr2L	4322882	4322882	1	+	1	FBgn0010473
215	chr2L	4323454	4323454	1	+	1	FBgn0010473
216	chr2L	4381474	4381474	1	+	1
217	chr2L	4393666	4393666	1	-	1	FBgn0031600
218	chr2L	4394952	4394952	1	+	2	FBgn0022153
219	chr2L	4394954	4394954	1	+	2	FBgn0022153
220	chr2L	4396296	4396296	1	+	1	FBgn0022153
221	chr2L	4457630	4457630	1	-	10	FBgn0285948;FBgn0065053
222	chr2L	4457631	4457631	1	-	3	FBgn0285948;FBgn0065053
223	chr2L	4457629	4457629	1	-	3	FBgn0285948;FBgn0065053
224	chr2L	4457627	4457627	1	-	1	FBgn0285948;FBgn0065053
225	chr2L	4457687	4457687	1	-	9	FBgn0285948
226	chr2L	4457808	4457808	1	-	5	FBgn0285948
227	chr2L	4457845	4457845	1	-	5	FBgn0285948
228	chr2L	4457848	4457848	1	-	1	FBgn0285948
229	chr2L	4457847	4457847	1	-	4	FBgn0285948
230	chr2L	4457886	4457886	1	-	1	FBgn0285948
231	chr2L	4457901	4457901	1	-	1	FBgn0285948
232	chr2L	4457977	4457977	1	-	2	FBgn0285948
233	chr2L	4457993	4457993	1	-	1	FBgn0285948
234	chr2L	4458052	4458052	1	-	1	FBgn0285948
235	chr2L	4459090	4459090	1	-	1	FBgn0053002
236	chr2L	4459118	4459118	1	-	1	FBgn0053002
237	chr2L	4461127	4461127	1	+	1	FBgn0031608
238	chr2L	4461218	4461218	1	+	1	FBgn0031608
239	chr2L	4461452	4461452	1	+	1	FBgn0031608
240	chr2L	4463904	4463904	1	+	1	FBgn0031610
241	chr2L	4835775	4835775	1	-	1	FBgn0031635
242	chr2L	4843967	4843967	1	-	1	FBgn0031637
243	chr2L	4876687	4876687	1	-	1
244	chr2L	4881556	4881556	1	-	1	FBgn0000286
245	chr2L	4882242	4882242	1	-	1	FBgn0000286
246	chr2L	4885306	4885306	1	+	1	FBgn0031643
247	chr2L	4903321	4903321	1	+	1	FBgn0031645
248	chr2L	4909132	4909132	1	-	1	FBgn0041150
249	chr2L	4909870	4909870	1	-	1	FBgn0041150
250	chr2L	4947477	4947477	1	+	1	FBgn0015000
251	chr2L	4966460	4966460	1	-	1	FBgn0015834
252	chr2L	4966812	4966812	1	-	1	FBgn0015834
253	chr2L	4992279	4992279	1	+	2	FBgn0083962
254	chr2L	4992320	4992320	1	+	1	FBgn0083962
255	chr2L	4994404	4994404	1	-	1	FBgn0053113
256	chr2L	5012258	5012258	1	-	1	FBgn0016075
257	chr2L	5031033	5031033	1	-	1
258	chr2L	5051765	5051765	1	-	1	FBgn0022023
259	chr2L	5054818	5054818	1	-	1	FBgn0031677
260	chr2L	5071250	5071250	1	+	1	FBgn0261608
261	chr2L	5071652	5071652	1	+	2	FBgn0261608
262	chr2L	5071654	5071654	1	+	3	FBgn0261608
263	chr2L	5071655	5071655	1	+	1	FBgn0261608
264	chr2L	5073813	5073813	1	-	2	FBgn0031681
265	chr2L	5073811	5073811	1	-	1	FBgn0031681
266	chr2L	5084779	5084779	1	-	1	FBgn0031681
267	chr2L	5094152	5094152	1	+	1	FBgn0031682
268	chr2L	5099905	5099905	1	-	1	FBgn0031684
269	chr2L	5219376	5219376	1	-	1	FBgn0003716
270	chr2L	5219375	5219375	1	-	1	FBgn0003716
271	chr2L	5220363	5220363	1	-	1	FBgn0003716
272	chr2L	5229945	5229945	1	-	1	FBgn0003716
273	chr2L	5240813	5240813	1	+	1	FBgn0051971
274	chr2L	5270674	5270674	1	-	1	FBgn0003716
275	chr2L	5305787	5305787	1	+	1	FBgn0016076
276	chr2L	5317176	5317176	1	-	1	FBgn0031698
277	chr2L	5318852	5318852	1	+	1
278	chr2L	5327841	5327841	1	+	1	FBgn0015031
279	chr2L	5529189	5529189	1	+	1	FBgn0051989;FBgn0051915
280	chr2L	5541901	5541901	1	-	1	FBgn0014189
281	chr2L	5545684	5545684	1	+	1	FBgn0002525
282	chr2L	5641315	5641315	1	+	3	FBgn0262200
283	chr2L	5642005	5642005	1	+	2	FBgn0262333
284	chr2L	5757456	5757456	1	+	1	FBgn0031736
285	chr2L	5758960	5758960	1	+	1	FBgn0031736
286	chr2L	5768421	5768421	1	-	1	FBgn0031738
287	chr2L	5795063	5795063	1	-	1	FBgn0031738
288	chr2L	5801083	5801083	1	-	1	FBgn0031739
289	chr2L	5860083	5860083	1	-	1	FBgn0031745
290	chr2L	5862944	5862944	1	-	1	FBgn0031745
291	chr2L	5862945	5862945	1	-	1	FBgn0031745
292	chr2L	5877115	5877115	1	-	1	FBgn0031745
293	chr2L	5957088	5957088	1	+	1	FBgn0003980
294	chr2L	5964336	5964336	1	-	1	FBgn0086265
295	chr2L	5971085	5971085	1	-	1
296	chr2L	5979629	5979629	1	-	1	FBgn0000308
297	chr2L	5984533	5984533	1	+	1	FBgn0001942
298	chr2L	5985368	5985368	1	+	2	FBgn0001942
299	chr2L	5988097	5988097	1	+	1	FBgn0001941
300	chr2L	6003182	6003182	1	+	1	FBgn0031760
301	chr2L	6011701	6011701	1	-	1	FBgn0031762
302	chr2L	6031365	6031365	1	-	1	FBgn0031765
303	chr2L	6042927	6042927	1	-	1	FBgn0000052
304	chr2L	6046843	6046843	1	-	1	FBgn0029161;FBgn0085208
305	chr2L	6048330	6048330	1	+	1	FBgn0031768
306	chr2L	6048435	6048435	1	-	1	FBgn0029161;FBgn0085208
307	chr2L	6066934	6066934	1	+	1	FBgn0031774
308	chr2L	6072416	6072416	1	+	1	FBgn0266449
309	chr2L	6077132	6077132	1	-	1
310	chr2L	6096945	6096945	1	-	1	FBgn0031779
311	chr2L	6122777	6122777	1	+	1	FBgn0266521
312	chr2L	6123601	6123601	1	+	1	FBgn0266521
313	chr2L	6123634	6123634	1	+	1	FBgn0266521
314	chr2L	6337218	6337218	1	-	1	FBgn0031799
315	chr2L	6346107	6346107	1	+	1	FBgn0015623
316	chr2L	6368251	6368251	1	-	1
317	chr2L	6425942	6425942	1	+	1	FBgn0263278
318	chr2L	6481040	6481040	1	+	1	FBgn0031820
319	chr2L	6484531	6484531	1	+	1	FBgn0031820
320	chr2L	6486938	6486938	1	+	1	FBgn0031820
321	chr2L	6487217	6487217	1	+	1	FBgn0031820
322	chr2L	6527682	6527682	1	-	1	FBgn0000320
323	chr2L	6540615	6540615	1	+	1
324	chr2L	6563076	6563076	1	+	1	FBgn0263916
325	chr2L	6612601	6612601	1	+	1	FBgn0031836
326	chr2L	6616829	6616829	1	+	1	FBgn0031836
327	chr2L	6616836	6616836	1	+	1	FBgn0031836
328	chr2L	6640843	6640843	1	-	1	FBgn0051635
329	chr2L	6648665	6648665	1	-	1	FBgn0051635
330	chr2L	6650729	6650729	1	+	1	FBgn0031842
331	chr2L	6651128	6651128	1	+	1	FBgn0031842
332	chr2L	6651308	6651308	1	+	1	FBgn0031842
333	chr2L	6668571	6668571	1	+	1	FBgn0000392;FBgn0085339
334	chr2L	6673216	6673216	1	-	1	FBgn0028990
335	chr2L	6675047	6675047	1	-	1	FBgn0000351
336	chr2L	6680468	6680468	1	-	1	FBgn0028703
337	chr2L	6720777	6720777	1	-	1	FBgn0025777
338	chr2L	6728063	6728063	1	+	1	FBgn0046704
339	chr2L	6744062	6744062	1	-	1
340	chr2L	6779128	6779128	1	-	1	FBgn0015776
341	chr2L	6779333	6779333	1	-	1	FBgn0015776
342	chr2L	6779419	6779419	1	-	1	FBgn0015776
343	chr2L	6906727	6906727	1	-	1	FBgn0042092
344	chr2L	6911028	6911028	1	-	1
345	chr2L	6911030	6911030	1	-	1
346	chr2L	6914612	6914612	1	-	1	FBgn0028554
347	chr2L	6914656	6914656	1	-	1	FBgn0028554
348	chr2L	6914816	6914816	1	-	1	FBgn0028554
349	chr2L	6914822	6914822	1	-	1	FBgn0028554
350	chr2L	6917258	6917258	1	-	1	FBgn0028554;FBgn0026196;FBgn0263467
351	chr2L	6925905	6925905	1	+	2	FBgn0004838
352	chr2L	6929177	6929177	1	+	1	FBgn0004838
353	chr2L	6930070	6930070	1	+	1	FBgn0004838
354	chr2L	6970160	6970160	1	-	1	FBgn0016978
355	chr2L	7045156	7045156	1	+	1	FBgn0262872
356	chr2L	7051389	7051389	1	+	1	FBgn0262872
357	chr2L	7055461	7055461	1	+	1	FBgn0262872
358	chr2L	7055465	7055465	1	+	1	FBgn0262872
359	chr2L	7061637	7061637	1	+	1	FBgn0031885
360	chr2L	7220904	7220904	1	-	1	FBgn0263133
361	chr2L	7419291	7419291	1	-	1
362	chr2L	7424233	7424233	1	+	1	FBgn0264439
363	chr2L	7425814	7425814	1	+	3	FBgn0264439;FBgn0262453
364	chr2L	7425853	7425853	1	+	6	FBgn0264439;FBgn0262453
365	chr2L	7425979	7425979	1	+	9	FBgn0262458
366	chr2L	7426012	7426012	1	+	4	FBgn0262458
367	chr2L	7426014	7426014	1	+	3	FBgn0262458
368	chr2L	7426015	7426015	1	+	3	FBgn0262458
369	chr2L	7426016	7426016	1	+	8	FBgn0262458
370	chr2L	7426017	7426017	1	+	6	FBgn0262458
371	chr2L	7430117	7430117	1	+	4	FBgn0283658
372	chr2L	7430169	7430169	1	+	1	FBgn0283658
373	chr2L	7430264	7430264	1	+	1	FBgn0283658
374	chr2L	7443800	7443800	1	+	1	FBgn0031914
375	chr2L	7474342	7474342	1	-	1	FBgn0260486
376	chr2L	7522914	7522914	1	-	1	FBgn0264895
377	chr2L	7792322	7792322	1	-	3	FBgn0025687
378	chr2L	7793627	7793627	1	-	3	FBgn0025687
379	chr2L	7793689	7793689	1	-	2	FBgn0025687
380	chr2L	7817053	7817053	1	+	1	FBgn0261800
381	chr2L	7824587	7824587	1	+	1	FBgn0027515
382	chr2L	7825686	7825686	1	-	1	FBgn0020618
383	chr2L	7825748	7825748	1	-	1	FBgn0020618
384	chr2L	7825809	7825809	1	-	1	FBgn0020618
385	chr2L	7825875	7825875	1	-	2	FBgn0020618
386	chr2L	7826054	7826054	1	-	2	FBgn0020618
387	chr2L	7826308	7826308	1	-	1	FBgn0020618
388	chr2L	7826831	7826831	1	-	2	FBgn0020618
389	chr2L	7826934	7826934	1	-	1	FBgn0020618
390	chr2L	7827118	7827118	1	-	1	FBgn0020618
391	chr2L	7827116	7827116	1	-	1	FBgn0020618
392	chr2L	7830887	7830887	1	+	1	FBgn0004177
393	chr2L	7942465	7942465	1	-	1	FBgn0085450
394	chr2L	7950851	7950851	1	-	1	FBgn0085450
395	chr2L	7999300	7999300	1	+	1	FBgn0031971
396	chr2L	8037362	8037362	1	-	1	FBgn0031976
397	chr2L	8038782	8038782	1	+	1	FBgn0044323
398	chr2L	8042012	8042012	1	-	1	FBgn0031980
399	chr2L	8042212	8042212	1	-	2	FBgn0031980;FBgn0065055
400	chr2L	8051113	8051113	1	+	1	FBgn0031981
401	chr2L	8056156	8056156	1	-	1	FBgn0011230
402	chr2L	8056179	8056179	1	+	1
403	chr2L	8056755	8056755	1	-	1	FBgn0011230
404	chr2L	8056904	8056904	1	-	1	FBgn0011230
405	chr2L	8057571	8057571	1	-	1	FBgn0011230
406	chr2L	8058980	8058980	1	-	1	FBgn0011230
407	chr2L	8059113	8059113	1	-	1	FBgn0011230
408	chr2L	8063432	8063432	1	-	1	FBgn0011230
409	chr2L	8064499	8064499	1	-	1	FBgn0011230
410	chr2L	8075501	8075501	1	-	1	FBgn0267488
411	chr2L	8077859	8077859	1	-	1	FBgn0267488
412	chr2L	8087763	8087763	1	+	4	FBgn0261822
413	chr2L	8088159	8088159	1	+	2	FBgn0261822
414	chr2L	8088160	8088160	1	+	1	FBgn0261822
415	chr2L	8088531	8088531	1	+	1	FBgn0261822
416	chr2L	8093421	8093421	1	+	1	FBgn0261822
417	chr2L	8139562	8139562	1	-	1	FBgn0031990
418	chr2L	8159337	8159337	1	+	1
419	chr2L	8160906	8160906	1	+	1	FBgn0261064
420	chr2L	8195278	8195278	1	-	1	FBgn0031995
421	chr2L	8200526	8200526	1	+	1	FBgn0031997
422	chr2L	8206043	8206043	1	+	1
423	chr2L	8206355	8206355	1	+	1	FBgn0031999
424	chr2L	8210823	8210823	1	-	1	FBgn0003607
425	chr2L	8261123	8261123	1	-	1	FBgn0003502
426	chr2L	8290727	8290727	1	+	3	FBgn0011902
427	chr2L	8290729	8290729	1	+	3	FBgn0011902
428	chr2L	8321488	8321488	1	+	1
429	chr2L	8321584	8321584	1	+	1
430	chr2L	8356075	8356075	1	-	1	FBgn0032026
431	chr2L	8356889	8356889	1	-	1	FBgn0032026
432	chr2L	8357245	8357245	1	-	1	FBgn0032026
433	chr2L	8358326	8358326	1	-	1	FBgn0032026
434	chr2L	8363724	8363724	1	-	1	FBgn0010265
435	chr2L	8364028	8364028	1	-	2	FBgn0010265
436	chr2L	8364029	8364029	1	-	2	FBgn0010265
437	chr2L	8364568	8364568	1	-	1	FBgn0010265
438	chr2L	8367987	8367987	1	+	1	FBgn0260439
439	chr2L	8387220	8387220	1	+	1	FBgn0032036
440	chr2L	8387222	8387222	1	+	1	FBgn0032036
441	chr2L	8387226	8387226	1	+	3	FBgn0032036
442	chr2L	8389731	8389731	1	+	1	FBgn0041717
443	chr2L	8405083	8405083	1	+	1	FBgn0020497
444	chr2L	8407399	8407399	1	-	1
445	chr2L	8410711	8410711	1	-	1	FBgn0014417
446	chr2L	8485795	8485795	1	+	1	FBgn0262029;FBgn0263489
447	chr2L	8485877	8485877	1	+	1	FBgn0262029;FBgn0263489
448	chr2L	8485887	8485887	1	+	10	FBgn0262029;FBgn0263489
449	chr2L	8485888	8485888	1	+	10	FBgn0262029;FBgn0263489
450	chr2L	8667745	8667745	1	+	1	FBgn0011259
451	chr2L	8678109	8678109	1	+	1
452	chr2L	8693795	8693795	1	-	1	FBgn0004914
453	chr2L	9013800	9013800	1	-	1	FBgn0032089
454	chr2L	9161663	9161663	1	-	1
455	chr2L	9167450	9167450	1	+	1	FBgn0041092
456	chr2L	9168126	9168126	1	+	1	FBgn0041092
457	chr2L	9168290	9168290	1	+	1	FBgn0041092
458	chr2L	9179499	9179499	1	+	2	FBgn0041092
459	chr2L	9204431	9204431	1	+	1	FBgn0041092
460	chr2L	9205120	9205120	1	+	1	FBgn0041092
461	chr2L	9216818	9216818	1	+	1	FBgn0041092
462	chr2L	9331334	9331334	1	+	1	FBgn0010314
463	chr2L	9462756	9462756	1	+	1	FBgn0002973
464	chr2L	9463694	9463694	1	+	1	FBgn0002973
465	chr2L	9491275	9491275	1	-	1	FBgn0004868
466	chr2L	9491625	9491625	1	-	1	FBgn0004868
467	chr2L	9491623	9491623	1	-	2	FBgn0004868
468	chr2L	9504621	9504621	1	+	1	FBgn0032120
469	chr2L	9539806	9539806	1	+	1	FBgn0032123
470	chr2L	9575459	9575459	1	-	1	FBgn0028479
471	chr2L	9691780	9691780	1	-	1	FBgn0000273
472	chr2L	9697431	9697431	1	-	1	FBgn0000273
473	chr2L	9763869	9763869	1	+	1	FBgn0283478
474	chr2L	9785195	9785195	1	-	1
475	chr2L	9788877	9788877	1	-	3	FBgn0285991
476	chr2L	9788881	9788881	1	-	2	FBgn0285991
477	chr2L	9788884	9788884	1	-	1	FBgn0285991
478	chr2L	9788880	9788880	1	-	3	FBgn0285991
479	chr2L	9788893	9788893	1	-	5	FBgn0285991
480	chr2L	9788983	9788983	1	-	1	FBgn0285991
481	chr2L	9788986	9788986	1	-	2	FBgn0285991
482	chr2L	9788994	9788994	1	-	1	FBgn0285991
483	chr2L	9789003	9789003	1	-	12	FBgn0285991
484	chr2L	9789004	9789004	1	-	5	FBgn0285991
485	chr2L	9789052	9789052	1	-	2	FBgn0285991
486	chr2L	9789051	9789051	1	-	4	FBgn0285991
487	chr2L	9789049	9789049	1	-	3	FBgn0285991
488	chr2L	9789959	9789959	1	-	1	FBgn0285991
489	chr2L	9790030	9790030	1	-	3	FBgn0285991
490	chr2L	9790109	9790109	1	-	1	FBgn0285991
491	chr2L	9790164	9790164	1	-	1	FBgn0285991
492	chr2L	9892272	9892272	1	-	1	FBgn0032154
493	chr2L	9893969	9893969	1	-	3	FBgn0063449;FBgn0063391
494	chr2L	9894025	9894025	1	-	3	FBgn0063449;FBgn0063391
495	chr2L	9894096	9894096	1	-	1	FBgn0063449
496	chr2L	9894232	9894232	1	-	3	FBgn0063449;FBgn0063392
497	chr2L	9894231	9894231	1	-	3	FBgn0063449;FBgn0063392
498	chr2L	9894233	9894233	1	-	2	FBgn0063449;FBgn0063392
499	chr2L	9894504	9894504	1	-	9	FBgn0063449;FBgn0063389
500	chr2L	9894503	9894503	1	-	2	FBgn0063449;FBgn0063389
501	chr2L	9894505	9894505	1	-	5	FBgn0063449;FBgn0063389
502	chr2L	9894543	9894543	1	-	4	FBgn0063449;FBgn0063389
503	chr2L	9894697	9894697	1	-	5	FBgn0063449
504	chr2L	9894906	9894906	1	-	13	FBgn0063449;FBgn0025881
505	chr2L	9896387	9896387	1	-	1	FBgn0004867
506	chr2L	9896421	9896421	1	-	1	FBgn0004867
507	chr2L	9896435	9896435	1	-	1	FBgn0004867
508	chr2L	9896528	9896528	1	-	2	FBgn0004867
509	chr2L	9896708	9896708	1	-	2	FBgn0004867
510	chr2L	9896715	9896715	1	-	1	FBgn0004867
511	chr2L	9897036	9897036	1	-	1	FBgn0004867
512	chr2L	9911399	9911399	1	-	1	FBgn0032157
513	chr2L	9914494	9914494	1	+	1	FBgn0024285
514	chr2L	9914562	9914562	1	+	1	FBgn0024285
515	chr2L	9931650	9931650	1	-	2
516	chr2L	9939280	9939280	1	+	1	FBgn0032166
517	chr2L	9950456	9950456	1	-	2	FBgn0262428
518	chr2L	9953959	9953959	1	-	2	FBgn0032168
519	chr2L	9958032	9958032	1	+	1	FBgn0032170
520	chr2L	9959000	9959000	1	+	1	FBgn0032170
521	chr2L	9959949	9959949	1	+	1	FBgn0032170
522	chr2L	9960107	9960107	1	+	1	FBgn0032170
523	chr2L	9968204	9968204	1	+	1	FBgn0011272
524	chr2L	10000395	10000395	1	-	1	FBgn0051875;FBgn0051755
525	chr2L	10007824	10007824	1	+	1	FBgn0043456
526	chr2L	10058546	10058546	1	+	1	FBgn0267727
527	chr2L	10058634	10058634	1	+	1	FBgn0267727
528	chr2L	10059084	10059084	1	+	2	FBgn0267727
529	chr2L	10059092	10059092	1	+	1	FBgn0267727
530	chr2L	10059646	10059646	1	+	1	FBgn0267727
531	chr2L	10182614	10182614	1	-	1	FBgn0028675
532	chr2L	10201377	10201377	1	+	4	FBgn0005593
533	chr2L	10201913	10201913	1	+	1	FBgn0005593
534	chr2L	10204826	10204826	1	-	1	FBgn0032191
535	chr2L	10204898	10204898	1	-	1	FBgn0032191
536	chr2L	10204897	10204897	1	-	6	FBgn0032191
537	chr2L	10204956	10204956	1	-	1	FBgn0032191
538	chr2L	10204955	10204955	1	-	1	FBgn0032191
539	chr2L	10214021	10214021	1	-	1	FBgn0024320
540	chr2L	10214031	10214031	1	-	1	FBgn0024320
541	chr2L	10214284	10214284	1	-	1	FBgn0024320
542	chr2L	10214397	10214397	1	-	1	FBgn0024320
543	chr2L	10214423	10214423	1	-	1	FBgn0024320
544	chr2L	10215645	10215645	1	-	1	FBgn0024320
545	chr2L	10216017	10216017	1	-	2	FBgn0024320
546	chr2L	10217118	10217118	1	-	1	FBgn0024320
547	chr2L	10217119	10217119	1	-	1	FBgn0024320
548	chr2L	10217133	10217133	1	-	2	FBgn0024320
549	chr2L	10221864	10221864	1	+	1	FBgn0250843
550	chr2L	10227905	10227905	1	-	1	FBgn0032197
551	chr2L	10234305	10234305	1	+	1	FBgn0032198
552	chr2L	10236425	10236425	1	-	1	FBgn0051720
553	chr2L	10240690	10240690	1	+	1	FBgn0004419
554	chr2L	10240894	10240894	1	+	1	FBgn0004419
555	chr2L	10242004	10242004	1	+	1	FBgn0004419
556	chr2L	10243710	10243710	1	-	1	FBgn0024248
557	chr2L	10282609	10282609	1	-	1	FBgn0032208
558	chr2L	10282949	10282949	1	-	1	FBgn0032208
559	chr2L	10285905	10285905	1	-	1	FBgn0032208
560	chr2L	10288938	10288938	1	-	1	FBgn0032208
561	chr2L	10288942	10288942	1	-	1	FBgn0032208
562	chr2L	10289822	10289822	1	-	1	FBgn0032208
563	chr2L	10301021	10301021	1	+	1
564	chr2L	10317136	10317136	1	+	1	FBgn0032217
565	chr2L	10317249	10317249	1	+	1	FBgn0032217
566	chr2L	10317253	10317253	1	+	2	FBgn0032217
567	chr2L	10321767	10321767	1	-	1	FBgn0032218
568	chr2L	10337044	10337044	1	+	1	FBgn0032223
569	chr2L	10337173	10337173	1	+	1	FBgn0032223
570	chr2L	10375060	10375060	1	-	1	FBgn0053303
571	chr2L	10380604	10380604	1	+	4	FBgn0032234
572	chr2L	10381640	10381640	1	+	1	FBgn0032234
573	chr2L	10381642	10381642	1	+	1	FBgn0032234
574	chr2L	10382676	10382676	1	+	1	FBgn0032234;FBgn0032235
575	chr2L	10388108	10388108	1	+	2	FBgn0267821
576	chr2L	10408942	10408942	1	+	1	FBgn0003942;FBgn0025366
577	chr2L	10410892	10410892	1	-	1	FBgn0032242
578	chr2L	10411671	10411671	1	-	1	FBgn0032242
579	chr2L	10412845	10412845	1	-	1	FBgn0032242
580	chr2L	10412968	10412968	1	-	1	FBgn0032242
581	chr2L	10426072	10426072	1	-	1	FBgn0262601
582	chr2L	10446262	10446262	1	+	1	FBgn0032252
583	chr2L	10490012	10490012	1	+	1	FBgn0032259
584	chr2L	10732021	10732021	1	-	1	FBgn0032292
585	chr2L	10738154	10738154	1	+	1	FBgn0032295
586	chr2L	10740713	10740713	1	+	1	FBgn0032295
587	chr2L	10747998	10747998	1	+	1
588	chr2L	10755047	10755047	1	-	1	FBgn0032297
589	chr2L	10838826	10838826	1	-	1	FBgn0032305
590	chr2L	10838944	10838944	1	-	1	FBgn0032305
591	chr2L	10839121	10839121	1	-	1	FBgn0032305
592	chr2L	10848298	10848298	1	-	1	FBgn0004363
593	chr2L	10848654	10848654	1	-	1	FBgn0004363
594	chr2L	10848767	10848767	1	-	1	FBgn0004363
595	chr2L	10854734	10854734	1	-	1	FBgn0027453
596	chr2L	10976126	10976126	1	-	1	FBgn0010612
597	chr2L	10976125	10976125	1	-	2	FBgn0010612
598	chr2L	10976282	10976282	1	-	2	FBgn0010612
599	chr2L	10982324	10982324	1	+	1	FBgn0041781
600	chr2L	10983404	10983404	1	-	1	FBgn0004872
601	chr2L	10985471	10985471	1	-	1	FBgn0004872
602	chr2L	10985726	10985726	1	-	1	FBgn0004872
603	chr2L	10995193	10995193	1	+	1	FBgn0026147
604	chr2L	11002942	11002942	1	-	4	FBgn0015756
605	chr2L	11003580	11003580	1	-	1	FBgn0015756
606	chr2L	11063311	11063311	1	-	2	FBgn0032330
607	chr2L	11064318	11064318	1	+	1
608	chr2L	11098532	11098532	1	-	1	FBgn0283682
609	chr2L	11110991	11110991	1	+	1
610	chr2L	11122708	11122708	1	-	1	FBgn0032346
611	chr2L	11122712	11122712	1	-	1	FBgn0032346
612	chr2L	11123453	11123453	1	-	3	FBgn0032346
613	chr2L	11126928	11126928	1	+	1	FBgn0262647
614	chr2L	11152378	11152378	1	-	1	FBgn0032350
615	chr2L	11267429	11267429	1	-	1	FBgn0040232
616	chr2L	11796635	11796635	1	-	2	FBgn0020309
617	chr2L	11808130	11808130	1	-	1	FBgn0020309
618	chr2L	11853441	11853441	1	+	1	FBgn0261805
619	chr2L	11953486	11953486	1	-	12	FBgn0263019;FBgn0263107
620	chr2L	11953485	11953485	1	-	6	FBgn0263019;FBgn0263107
621	chr2L	11989210	11989210	1	-	1	FBgn0261266
622	chr2L	12047418	12047418	1	-	1	FBgn0032401
623	chr2L	12052392	12052392	1	-	2	FBgn0028425
624	chr2L	12095726	12095726	1	-	1	FBgn0032408
625	chr2L	12095873	12095873	1	-	1	FBgn0032408
626	chr2L	12106743	12106743	1	+	1	FBgn0027081
627	chr2L	12157139	12157139	1	+	1	FBgn0051760
628	chr2L	12208145	12208145	1	+	1	FBgn0000114;FBgn0051759
629	chr2L	12367850	12367850	1	-	1
630	chr2L	12393537	12393537	1	+	1	FBgn0262475
631	chr2L	12426158	12426158	1	-	1
632	chr2L	12432823	12432823	1	-	1	FBgn0265298;FBgn0263468
633	chr2L	12433065	12433065	1	-	2	FBgn0265298;FBgn0263469
634	chr2L	12439395	12439395	1	+	1	FBgn0020443
635	chr2L	12440228	12440228	1	+	1	FBgn0020443
636	chr2L	12455609	12455609	1	-	1	FBgn0259176
637	chr2L	12537904	12537904	1	-	1	FBgn0259176
638	chr2L	12707952	12707952	1	+	1	FBgn0032453
639	chr2L	12714205	12714205	1	-	1	FBgn0032455
640	chr2L	12861128	12861128	1	-	1
641	chr2L	12976297	12976297	1	+	1	FBgn0263598
642	chr2L	12976727	12976727	1	+	1	FBgn0263598
643	chr2L	13003668	13003668	1	-	1	FBgn0265262
644	chr2L	13016134	13016134	1	-	1	FBgn0032467
645	chr2L	13021951	13021951	1	-	1	FBgn0262160
646	chr2L	13052926	13052926	1	-	1	FBgn0262160
647	chr2L	13163929	13163929	1	-	1	FBgn0032474
648	chr2L	13197071	13197071	1	-	1
649	chr2L	13198026	13198026	1	-	1	FBgn0032481
650	chr2L	13204039	13204039	1	+	2	FBgn0032482
651	chr2L	13211788	13211788	1	-	1	FBgn0032483
652	chr2L	13211815	13211815	1	-	1
653	chr2L	13224310	13224310	1	+	1	FBgn0032488
654	chr2L	13244929	13244929	1	+	5	FBgn0003935
655	chr2L	13244947	13244947	1	+	2	FBgn0003935
656	chr2L	13297147	13297147	1	+	1	FBgn0051729
657	chr2L	13299006	13299006	1	+	1	FBgn0051729
658	chr2L	13363985	13363985	1	-	1	FBgn0022069
659	chr2L	13365311	13365311	1	-	2	FBgn0022069
660	chr2L	13392918	13392918	1	-	1
661	chr2L	13394057	13394057	1	-	1	FBgn0032518
662	chr2L	13394685	13394685	1	-	1	FBgn0032518
663	chr2L	13394761	13394761	1	-	1	FBgn0032518
664	chr2L	13394789	13394789	1	-	1	FBgn0032518
665	chr2L	13411531	13411531	1	-	1	FBgn0003983
666	chr2L	13513274	13513274	1	-	1	FBgn0023407
667	chr2L	13567291	13567291	1	+	1	FBgn0259984
668	chr2L	13574716	13574716	1	+	1	FBgn0259984
669	chr2L	13582220	13582220	1	+	1	FBgn0259984
670	chr2L	13587055	13587055	1	+	1	FBgn0259984
671	chr2L	13644544	13644544	1	+	1
672	chr2L	13739751	13739751	1	-	1
673	chr2L	13771743	13771743	1	+	1	FBgn0028541
674	chr2L	13772335	13772335	1	+	1	FBgn0028541
675	chr2L	13773468	13773468	1	+	1	FBgn0028541
676	chr2L	13781058	13781058	1	+	1	FBgn0024846
677	chr2L	13782591	13782591	1	-	1	FBgn0028932
678	chr2L	13796389	13796389	1	+	1	FBgn0028538
679	chr2L	13797388	13797388	1	-	1
680	chr2L	13813826	13813826	1	+	1	FBgn0001965
681	chr2L	13824202	13824202	1	-	1	FBgn0004406
682	chr2L	13843436	13843436	1	+	1	FBgn0028509
683	chr2L	14010610	14010610	1	-	11	FBgn0028909
684	chr2L	14010611	14010611	1	-	5	FBgn0028909
685	chr2L	14010617	14010617	1	-	2	FBgn0028909
686	chr2L	14010625	14010625	1	-	2	FBgn0028909
687	chr2L	14360438	14360438	1	+	1	FBgn0001970
688	chr2L	14368184	14368184	1	+	1
689	chr2L	14375681	14375681	1	+	1
690	chr2L	14518146	14518146	1	+	2	FBgn0011862
691	chr2L	14525146	14525146	1	+	1	FBgn0053648
692	chr2L	14599731	14599731	1	+	1	FBgn0028910
693	chr2L	14599732	14599732	1	+	3	FBgn0028910
694	chr2L	14599733	14599733	1	+	6	FBgn0028910
695	chr2L	14599735	14599735	1	+	1	FBgn0028910
696	chr2L	14641360	14641360	1	-	1	FBgn0003016
697	chr2L	15038363	15038363	1	-	1	FBgn0001977
698	chr2L	15048426	15048426	1	-	1	FBgn0000317
699	chr2L	15073028	15073028	1	+	1	FBgn0283442
700	chr2L	15073330	15073330	1	+	1	FBgn0283442
701	chr2L	15073525	15073525	1	+	1	FBgn0283442
702	chr2L	15073526	15073526	1	+	1	FBgn0283442
703	chr2L	15073595	15073595	1	+	1	FBgn0283442
704	chr2L	15113667	15113667	1	+	1	FBgn0001978
705	chr2L	15228938	15228938	1	-	1	FBgn0028516
706	chr2L	15230099	15230099	1	-	1	FBgn0028516
707	chr2L	15268341	15268341	1	-	1	FBgn0261268
708	chr2L	15504068	15504068	1	+	2	FBgn0002524
709	chr2L	15737747	15737747	1	-	1	FBgn0010382
710	chr2L	15741314	15741314	1	-	1	FBgn0010382
711	chr2L	15744061	15744061	1	-	1	FBgn0010382
712	chr2L	15754817	15754817	1	+	1	FBgn0001986
713	chr2L	15931120	15931120	1	+	1
714	chr2L	15931320	15931320	1	-	1	FBgn0028645
715	chr2L	15994421	15994421	1	+	1
716	chr2L	15994566	15994566	1	+	1
717	chr2L	16044211	16044211	1	+	1	FBgn0000182;FBgn0266459
718	chr2L	16046147	16046147	1	+	1	FBgn0000182;FBgn0266459
719	chr2L	16046646	16046646	1	+	1	FBgn0000182;FBgn0266459
720	chr2L	16046677	16046677	1	+	1	FBgn0000182;FBgn0266459
721	chr2L	16048399	16048399	1	-	3
722	chr2L	16185074	16185074	1	-	1
723	chr2L	16251773	16251773	1	-	1	FBgn0024734;FBgn0284225
724	chr2L	16253494	16253494	1	-	1	FBgn0024734
725	chr2L	16259817	16259817	1	-	1	FBgn0002673
726	chr2L	16263865	16263865	1	-	2	FBgn0001994
727	chr2L	16265788	16265788	1	-	1	FBgn0001994
728	chr2L	16271268	16271268	1	-	1	FBgn0001994
729	chr2L	16289266	16289266	1	+	1	FBgn0040079
730	chr2L	16297822	16297822	1	-	1	FBgn0028375
731	chr2L	16313109	16313109	1	-	1	FBgn0000250
732	chr2L	16313773	16313773	1	-	1	FBgn0000250
733	chr2L	16328436	16328436	1	-	1	FBgn0001995
734	chr2L	16333423	16333423	1	+	1
735	chr2L	16342651	16342651	1	-	1	FBgn0000307;FBgn0087041
736	chr2L	16352189	16352189	1	-	1	FBgn0000307;FBgn0087041
737	chr2L	16353944	16353944	1	+	3	FBgn0028506
738	chr2L	16353945	16353945	1	+	1	FBgn0028506
739	chr2L	16395365	16395365	1	+	1
740	chr2L	16561131	16561131	1	+	1	FBgn0259735
741	chr2L	16585390	16585390	1	+	1	FBgn0259735
742	chr2L	16657742	16657742	1	+	1	FBgn0259735
743	chr2L	16660699	16660699	1	+	1	FBgn0259735
744	chr2L	16662638	16662638	1	+	1	FBgn0259735
745	chr2L	16681227	16681227	1	+	1	FBgn0261278;FBgn0267347
746	chr2L	16697936	16697936	1	+	6	FBgn0261278;FBgn0262430
747	chr2L	16698204	16698204	1	+	1	FBgn0261278
748	chr2L	16698612	16698612	1	+	1	FBgn0261278;FBgn0262452
749	chr2L	16698758	16698758	1	+	6	FBgn0261278;FBgn0262413
750	chr2L	16698798	16698798	1	+	4	FBgn0261278;FBgn0262413
751	chr2L	16704894	16704894	1	-	1	FBgn0062978
752	chr2L	16713496	16713496	1	-	1	FBgn0062978
753	chr2L	16722402	16722402	1	+	1	FBgn0284248
754	chr2L	16723293	16723293	1	-	1	FBgn0027779
755	chr2L	16724817	16724817	1	-	3	FBgn0027779;FBgn0262438
756	chr2L	16727128	16727128	1	-	1	FBgn0027779
757	chr2L	16730759	16730759	1	+	1	FBgn0051812
758	chr2L	16738048	16738048	1	-	1	FBgn0015391
759	chr2L	16751179	16751179	1	+	1	FBgn0032600
760	chr2L	16751180	16751180	1	+	1	FBgn0032600
761	chr2L	16751217	16751217	1	+	1	FBgn0032600
762	chr2L	16751218	16751218	1	+	2	FBgn0032600
763	chr2L	16821508	16821508	1	-	1	FBgn0022213
764	chr2L	16821820	16821820	1	-	1	FBgn0022213
765	chr2L	16907146	16907146	1	+	1	FBgn0261671
766	chr2L	16908604	16908604	1	-	1	FBgn0026150
767	chr2L	17017526	17017526	1	-	1
768	chr2L	17481905	17481905	1	-	1
769	chr2L	17756941	17756941	1	-	1	FBgn0015609
770	chr2L	17758491	17758491	1	-	1	FBgn0015609
771	chr2L	17779056	17779056	1	-	1
772	chr2L	17973750	17973750	1	+	1	FBgn0032656
773	chr2L	17973938	17973938	1	+	1	FBgn0032656
774	chr2L	17974153	17974153	1	+	1	FBgn0032656
775	chr2L	18109029	18109029	1	-	1
776	chr2L	18130458	18130458	1	-	2	FBgn0001301
777	chr2L	18441965	18441965	1	-	1	FBgn0261597
778	chr2L	18442702	18442702	1	-	1	FBgn0261597
779	chr2L	18442720	18442720	1	-	1	FBgn0261597
780	chr2L	18442905	18442905	1	-	3	FBgn0261597
781	chr2L	18452588	18452588	1	-	1	FBgn0284256
782	chr2L	18471445	18471445	1	+	1	FBgn0263049;FBgn0262463
783	chr2L	18533034	18533034	1	-	1	FBgn0085370
784	chr2L	18533168	18533168	1	-	3	FBgn0085370
785	chr2L	18593008	18593008	1	+	1	FBgn0032688
786	chr2L	18602530	18602530	1	-	1	FBgn0032689
787	chr2L	18681835	18681835	1	-	1	FBgn0015553
788	chr2L	18689956	18689956	1	+	1	FBgn0032698
789	chr2L	18700986	18700986	1	-	1	FBgn0032702
790	chr2L	18701022	18701022	1	-	1	FBgn0032702
791	chr2L	18701297	18701297	1	-	1	FBgn0032702
792	chr2L	18703981	18703981	1	+	1	FBgn0032703
793	chr2L	18706660	18706660	1	-	1	FBgn0025608
794	chr2L	18841247	18841247	1	-	1	FBgn0051752
795	chr2L	18855453	18855453	1	-	1	FBgn0032721
796	chr2L	18859021	18859021	1	-	1	FBgn0032721;FBgn0032720
797	chr2L	18916657	18916657	1	-	1	FBgn0032723
798	chr2L	18949744	18949744	1	+	1	FBgn0032724
799	chr2L	18950727	18950727	1	+	1	FBgn0032724
800	chr2L	18996103	18996103	1	-	1
801	chr2L	19008539	19008539	1	-	9	FBgn0086710
802	chr2L	19008752	19008752	1	-	1	FBgn0086710
803	chr2L	19009086	19009086	1	-	1	FBgn0086710
804	chr2L	19049212	19049212	1	+	1	FBgn0032746
805	chr2L	19053343	19053343	1	+	1	FBgn0261396
806	chr2L	19058507	19058507	1	+	1	FBgn0032748
807	chr2L	19066642	19066642	1	-	1	FBgn0032752
808	chr2L	19121671	19121671	1	-	1	FBgn0002031
809	chr2L	19122715	19122715	1	-	1	FBgn0002031
810	chr2L	19130007	19130007	1	-	1	FBgn0086443
811	chr2L	19130160	19130160	1	-	1	FBgn0086443
812	chr2L	19130698	19130698	1	-	1	FBgn0086443
813	chr2L	19172325	19172325	1	+	1	FBgn0010300
814	chr2L	19172349	19172349	1	+	2	FBgn0010300
815	chr2L	19172350	19172350	1	+	2	FBgn0010300
816	chr2L	19172353	19172353	1	+	2	FBgn0010300
817	chr2L	19172362	19172362	1	+	2	FBgn0010300
818	chr2L	19172364	19172364	1	+	2	FBgn0010300
819	chr2L	19173173	19173173	1	+	1	FBgn0010300
820	chr2L	19337348	19337348	1	-	1
821	chr2L	19431465	19431465	1	+	1	FBgn0032781
822	chr2L	19436126	19436126	1	-	1	FBgn0032783
823	chr2L	19447442	19447442	1	-	3	FBgn0284220
824	chr2L	19451005	19451005	1	-	1	FBgn0284220
825	chr2L	19466271	19466271	1	+	1	FBgn0000964
826	chr2L	19466519	19466519	1	+	1	FBgn0000964
827	chr2L	19466748	19466748	1	+	1	FBgn0000964
828	chr2L	19466825	19466825	1	+	5	FBgn0000964
829	chr2L	19466826	19466826	1	+	6	FBgn0000964
830	chr2L	19466899	19466899	1	+	1	FBgn0000964
831	chr2L	19466919	19466919	1	+	2	FBgn0000964
832	chr2L	19467415	19467415	1	+	1	FBgn0000964
833	chr2L	19485551	19485551	1	+	3	FBgn0032788
834	chr2L	19487510	19487510	1	+	1	FBgn0032789
835	chr2L	19488460	19488460	1	+	2	FBgn0032789
836	chr2L	19492452	19492452	1	-	1	FBgn0032793
837	chr2L	19501494	19501494	1	+	1	FBgn0040268
838	chr2L	19506973	19506973	1	-	3	FBgn0032796
839	chr2L	19536647	19536647	1	+	1	FBgn0053116
840	chr2L	19536734	19536734	1	+	1	FBgn0053116
841	chr2L	19536736	19536736	1	+	1	FBgn0053116
842	chr2L	19544172	19544172	1	+	1	FBgn0003231
843	chr2L	19568262	19568262	1	-	1	FBgn0005672
844	chr2L	19568456	19568456	1	-	1	FBgn0005672
845	chr2L	19568540	19568540	1	-	1	FBgn0005672
846	chr2L	19569516	19569516	1	-	7	FBgn0005672;FBgn0262460
847	chr2L	19570256	19570256	1	-	5	FBgn0005672;FBgn0262449
848	chr2L	19570804	19570804	1	-	1	FBgn0005672
849	chr2L	19582382	19582382	1	-	1	FBgn0032812
850	chr2L	19584897	19584897	1	+	1	FBgn0032814
851	chr2L	19608156	19608156	1	+	1	FBgn0000464;FBgn0267964
852	chr2L	19676786	19676786	1	+	1	FBgn0000464;FBgn0267964
853	chr2L	19691058	19691058	1	+	1	FBgn0000464;FBgn0267964
854	chr2L	19728171	19728171	1	+	1	FBgn0000464;FBgn0267964
855	chr2L	19733691	19733691	1	-	1	FBgn0032815
856	chr2L	19739495	19739495	1	-	1
857	chr2L	19742900	19742900	1	-	1	FBgn0032817
858	chr2L	19810846	19810846	1	+	5	FBgn0263873;FBgn0003931
859	chr2L	19888584	19888584	1	+	1	FBgn0263873
860	chr2L	19959483	19959483	1	+	2	FBgn0032833
861	chr2L	19959485	19959485	1	+	1	FBgn0032833
862	chr2L	19959487	19959487	1	+	1	FBgn0032833
863	chr2L	20061890	20061890	1	+	1	FBgn0019686
864	chr2L	20063532	20063532	1	+	1	FBgn0019686
865	chr2L	20063694	20063694	1	+	1	FBgn0019686
866	chr2L	20064327	20064327	1	+	1	FBgn0019686
867	chr2L	20082071	20082071	1	-	2	FBgn0263773
868	chr2L	20100915	20100915	1	-	1
869	chr2L	20104752	20104752	1	-	1
870	chr2L	20104773	20104773	1	-	2
871	chr2L	20104765	20104765	1	+	1
872	chr2L	20104884	20104884	1	+	1
873	chr2L	20104918	20104918	1	+	1
874	chr2L	20104934	20104934	1	+	2
875	chr2L	20104960	20104960	1	-	1
876	chr2L	20105049	20105049	1	-	2
877	chr2L	20105143	20105143	1	+	5
878	chr2L	20105175	20105175	1	+	1
879	chr2L	20105179	20105179	1	+	1
880	chr2L	20105180	20105180	1	+	2
881	chr2L	20105284	20105284	1	+	3
882	chr2L	20105321	20105321	1	+	2
883	chr2L	20105323	20105323	1	+	1
884	chr2L	20105339	20105339	1	+	1
885	chr2L	20105379	20105379	1	+	4
886	chr2L	20105385	20105385	1	+	2
887	chr2L	20105482	20105482	1	-	1
888	chr2L	20105486	20105486	1	-	3
889	chr2L	20105495	20105495	1	-	1
890	chr2L	20105536	20105536	1	-	1
891	chr2L	20105516	20105516	1	+	3
892	chr2L	20105542	20105542	1	+	1
893	chr2L	20105576	20105576	1	-	1
894	chr2L	20105626	20105626	1	+	1
895	chr2L	20105632	20105632	1	+	2
896	chr2L	20105633	20105633	1	+	1
897	chr2L	20105657	20105657	1	+	1
898	chr2L	20105750	20105750	1	+	5
899	chr2L	20105805	20105805	1	+	1
900	chr2L	20105932	20105932	1	+	2
901	chr2L	20105975	20105975	1	+	3
902	chr2L	20106019	20106019	1	+	4
903	chr2L	20106022	20106022	1	+	6
904	chr2L	20106051	20106051	1	-	3
905	chr2L	20106028	20106028	1	+	3
906	chr2L	20106107	20106107	1	+	2
907	chr2L	20106122	20106122	1	+	1
908	chr2L	20106130	20106130	1	+	1
909	chr2L	20106132	20106132	1	+	6
910	chr2L	20106134	20106134	1	+	2
911	chr2L	20106160	20106160	1	-	2
912	chr2L	20106147	20106147	1	+	3
913	chr2L	20106150	20106150	1	+	1
914	chr2L	20106152	20106152	1	+	4
915	chr2L	20106172	20106172	1	+	1
916	chr2L	20106208	20106208	1	+	2
917	chr2L	20106223	20106223	1	+	1
918	chr2L	20106225	20106225	1	+	1
919	chr2L	20106239	20106239	1	+	3
920	chr2L	20106299	20106299	1	-	3
921	chr2L	20106427	20106427	1	-	2
922	chr2L	20106412	20106412	1	+	2
923	chr2L	20106483	20106483	1	-	1
924	chr2L	20106601	20106601	1	+	1
925	chr2L	20106621	20106621	1	+	2
926	chr2L	20106627	20106627	1	+	1
927	chr2L	20106673	20106673	1	-	1
928	chr2L	20106742	20106742	1	+	1
929	chr2L	20106745	20106745	1	+	4
930	chr2L	20106778	20106778	1	-	1
931	chr2L	20106862	20106862	1	-	4
932	chr2L	20106858	20106858	1	-	4
933	chr2L	20106864	20106864	1	-	12
934	chr2L	20106860	20106860	1	-	5
935	chr2L	20106866	20106866	1	-	12
936	chr2L	20106865	20106865	1	-	1
937	chr2L	20106863	20106863	1	-	2
938	chr2L	20106847	20106847	1	+	1
939	chr2L	20106983	20106983	1	+	3
940	chr2L	20106984	20106984	1	+	1
941	chr2L	20107040	20107040	1	+	1
942	chr2L	20107111	20107111	1	-	1
943	chr2L	20107309	20107309	1	-	2
944	chr2L	20107541	20107541	1	+	1
945	chr2L	20109030	20109030	1	+	1
946	chr2L	20109049	20109049	1	+	2
947	chr2L	20109050	20109050	1	+	5
948	chr2L	20109051	20109051	1	+	2
949	chr2L	20109143	20109143	1	-	1
950	chr2L	20109795	20109795	1	-	1
951	chr2L	20109873	20109873	1	-	4
952	chr2L	20109909	20109909	1	+	1
953	chr2L	20109991	20109991	1	+	2
954	chr2L	20110141	20110141	1	+	1
955	chr2L	20110252	20110252	1	+	6
956	chr2L	20110255	20110255	1	+	2
957	chr2L	20110256	20110256	1	+	2
958	chr2L	20110276	20110276	1	+	1
959	chr2L	20110282	20110282	1	+	2
960	chr2L	20110307	20110307	1	+	1
961	chr2L	20110313	20110313	1	+	1
962	chr2L	20110340	20110340	1	-	2
963	chr2L	20110355	20110355	1	-	1
964	chr2L	20110348	20110348	1	+	1
965	chr2L	20110358	20110358	1	+	4
966	chr2L	20110411	20110411	1	+	1
967	chr2L	20110570	20110570	1	-	3
968	chr2L	20110623	20110623	1	+	3
969	chr2L	20110636	20110636	1	+	2
970	chr2L	20110662	20110662	1	+	3
971	chr2L	20110663	20110663	1	+	2
972	chr2L	20110708	20110708	1	-	1
973	chr2L	20110833	20110833	1	+	1
974	chr2L	20110846	20110846	1	+	1
975	chr2L	20111411	20111411	1	+	2
976	chr2L	20111421	20111421	1	+	1
977	chr2L	20111655	20111655	1	-	1
978	chr2L	20111717	20111717	1	-	1
979	chr2L	20112320	20112320	1	-	5
980	chr2L	20112318	20112318	1	-	1
981	chr2L	20112441	20112441	1	+	1
982	chr2L	20112442	20112442	1	+	2
983	chr2L	20112479	20112479	1	-	3
984	chr2L	20112552	20112552	1	-	1
985	chr2L	20112684	20112684	1	-	1
986	chr2L	20112665	20112665	1	+	1
987	chr2L	20112725	20112725	1	-	1
988	chr2L	20112750	20112750	1	+	1
989	chr2L	20112924	20112924	1	+	2
990	chr2L	20112928	20112928	1	+	3
991	chr2L	20112929	20112929	1	+	1
992	chr2L	20113034	20113034	1	-	1
993	chr2L	20113039	20113039	1	-	3
994	chr2L	20113374	20113374	1	+	1
995	chr2L	20113471	20113471	1	-	1
996	chr2L	20113465	20113465	1	+	2
997	chr2L	20113818	20113818	1	+	3
998	chr2L	20113891	20113891	1	+	1
999	chr2L	20113892	20113892	1	+	5
1000	chr2L	20113906	20113906	1	+	2
1001	chr2L	20113909	20113909	1	+	3
1002	chr2L	20113946	20113946	1	-	1
1003	chr2L	20113945	20113945	1	-	1
1004	chr2L	20113951	20113951	1	-	1
1005	chr2L	20113950	20113950	1	-	3
1006	chr2L	20113980	20113980	1	+	1
1007	chr2L	20114029	20114029	1	+	1
1008	chr2L	20114078	20114078	1	-	6
1009	chr2L	20114055	20114055	1	+	1
1010	chr2L	20114146	20114146	1	+	1
1011	chr2L	20114157	20114157	1	+	1
1012	chr2L	20114187	20114187	1	-	1
1013	chr2L	20114775	20114775	1	-	2
1014	chr2L	20114763	20114763	1	+	1
1015	chr2L	20114787	20114787	1	-	1
1016	chr2L	20114876	20114876	1	+	1
1017	chr2L	20115044	20115044	1	+	1
1018	chr2L	20115120	20115120	1	+	1
1019	chr2L	20115137	20115137	1	+	2
1020	chr2L	20115186	20115186	1	-	2
1021	chr2L	20115216	20115216	1	-	1
1022	chr2L	20115282	20115282	1	+	3
1023	chr2L	20115288	20115288	1	+	1
1024	chr2L	20115333	20115333	1	-	1
1025	chr2L	20115324	20115324	1	+	8
1026	chr2L	20115393	20115393	1	-	1
1027	chr2L	20115421	20115421	1	+	2
1028	chr2L	20115472	20115472	1	+	1
1029	chr2L	20115476	20115476	1	+	2
1030	chr2L	20115477	20115477	1	+	1
1031	chr2L	20115478	20115478	1	+	3
1032	chr2L	20115553	20115553	1	+	4
1033	chr2L	20115604	20115604	1	+	2
1034	chr2L	20115657	20115657	1	+	1
1035	chr2L	20115698	20115698	1	-	1
1036	chr2L	20115912	20115912	1	+	4
1037	chr2L	20115915	20115915	1	+	2
1038	chr2L	20115944	20115944	1	+	1
1039	chr2L	20115969	20115969	1	+	2
1040	chr2L	20116089	20116089	1	+	1
1041	chr2L	20116091	20116091	1	+	3
1042	chr2L	20116199	20116199	1	+	1
1043	chr2L	20116266	20116266	1	+	1
1044	chr2L	20116276	20116276	1	+	1
1045	chr2L	20116381	20116381	1	+	1
1046	chr2L	20116476	20116476	1	+	4
1047	chr2L	20116477	20116477	1	+	2
1048	chr2L	20116479	20116479	1	+	2
1049	chr2L	20116480	20116480	1	+	6
1050	chr2L	20116481	20116481	1	+	7
1051	chr2L	20116537	20116537	1	-	1
1052	chr2L	20116523	20116523	1	+	1
1053	chr2L	20116542	20116542	1	+	1
1054	chr2L	20116611	20116611	1	+	1
1055	chr2L	20116617	20116617	1	+	2
1056	chr2L	20116619	20116619	1	+	2
1057	chr2L	20116648	20116648	1	+	1
1058	chr2L	20116678	20116678	1	+	3
1059	chr2L	20116723	20116723	1	+	1
1060	chr2L	20116848	20116848	1	+	2
1061	chr2L	20117183	20117183	1	+	3
1062	chr2L	20117905	20117905	1	-	1
1063	chr2L	20119312	20119312	1	+	1
1064	chr2L	20132144	20132144	1	-	1
1065	chr2L	20148603	20148603	1	-	1
1066	chr2L	20148966	20148966	1	+	1
1067	chr2L	20148968	20148968	1	+	10
1068	chr2L	20148987	20148987	1	+	1
1069	chr2L	20149087	20149087	1	+	7
1070	chr2L	20149091	20149091	1	+	3
1071	chr2L	20149352	20149352	1	+	3
1072	chr2L	20149512	20149512	1	+	6
1073	chr2L	20149514	20149514	1	+	1
1074	chr2L	20149714	20149714	1	+	1
1075	chr2L	20149958	20149958	1	+	3
1076	chr2L	20149965	20149965	1	+	3
1077	chr2L	20149967	20149967	1	+	4
1078	chr2L	20150122	20150122	1	+	1
1079	chr2L	20150914	20150914	1	+	2
1080	chr2L	20151184	20151184	1	+	3
1081	chr2L	20151185	20151185	1	+	7
1082	chr2L	20151186	20151186	1	+	1
1083	chr2L	20151452	20151452	1	+	4
1084	chr2L	20151462	20151462	1	+	3
1085	chr2L	20151466	20151466	1	+	6
1086	chr2L	20151569	20151569	1	-	5
1087	chr2L	20151576	20151576	1	-	2
1088	chr2L	20151680	20151680	1	+	12
1089	chr2L	20151838	20151838	1	+	3
1090	chr2L	20152269	20152269	1	+	1
1091	chr2L	20152716	20152716	1	+	1
1092	chr2L	20152722	20152722	1	+	1
1093	chr2L	20152775	20152775	1	+	5
1094	chr2L	20152777	20152777	1	+	4
1095	chr2L	20152959	20152959	1	-	1
1096	chr2L	20165238	20165238	1	-	3
1097	chr2L	20165713	20165713	1	+	1
1098	chr2L	20166042	20166042	1	+	2
1099	chr2L	20166264	20166264	1	-	1
1100	chr2L	20166265	20166265	1	-	4
1101	chr2L	20171574	20171574	1	+	2
1102	chr2L	20171599	20171599	1	+	1
1103	chr2L	20171603	20171603	1	+	1
1104	chr2L	20171735	20171735	1	+	1
1105	chr2L	20171947	20171947	1	+	1
1106	chr2L	20172381	20172381	1	+	1
1107	chr2L	20172983	20172983	1	+	1
1108	chr2L	20173031	20173031	1	+	3
1109	chr2L	20173032	20173032	1	+	1
1110	chr2L	20173184	20173184	1	+	1
1111	chr2L	20173327	20173327	1	+	1
1112	chr2L	20173564	20173564	1	-	5
1113	chr2L	20173560	20173560	1	-	1
1114	chr2L	20173551	20173551	1	+	2
1115	chr2L	20173591	20173591	1	-	1
1116	chr2L	20174154	20174154	1	+	1
1117	chr2L	20174694	20174694	1	+	1
1118	chr2L	20200914	20200914	1	+	1
1119	chr2L	20200939	20200939	1	-	2
1120	chr2L	20201053	20201053	1	-	2
1121	chr2L	20201079	20201079	1	-	2
1122	chr2L	20201187	20201187	1	+	2
1123	chr2L	20201214	20201214	1	-	4
1124	chr2L	20201673	20201673	1	-	1
1125	chr2L	20201888	20201888	1	-	8
1126	chr2L	20201889	20201889	1	-	6
1127	chr2L	20201892	20201892	1	-	2
1128	chr2L	20201938	20201938	1	+	1
1129	chr2L	20202310	20202310	1	+	2
1130	chr2L	20202997	20202997	1	-	1
1131	chr2L	20203298	20203298	1	-	2
1132	chr2L	20204025	20204025	1	+	1
1133	chr2L	20204317	20204317	1	+	1
1134	chr2L	20204332	20204332	1	+	8
1135	chr2L	20204419	20204419	1	+	2
1136	chr2L	20204424	20204424	1	+	1
1137	chr2L	20205096	20205096	1	-	1
1138	chr2L	20205216	20205216	1	+	4
1139	chr2L	20205248	20205248	1	-	1
1140	chr2L	20205247	20205247	1	-	3
1141	chr2L	20205307	20205307	1	+	1
1142	chr2L	20205361	20205361	1	-	1
1143	chr2L	20205851	20205851	1	+	1
1144	chr2L	20205906	20205906	1	+	3
1145	chr2L	20205907	20205907	1	+	3
1146	chr2L	20206511	20206511	1	-	1
1147	chr2L	20206762	20206762	1	+	3
1148	chr2L	20206945	20206945	1	+	1
1149	chr2L	20207058	20207058	1	+	3
1150	chr2L	20207100	20207100	1	+	1
1151	chr2L	20207203	20207203	1	-	10
1152	chr2L	20207204	20207204	1	-	7
1153	chr2L	20207454	20207454	1	+	3
1154	chr2L	20207687	20207687	1	-	1
1155	chr2L	20207698	20207698	1	-	3
1156	chr2L	20207720	20207720	1	-	3
1157	chr2L	20208752	20208752	1	-	1
1158	chr2L	20208905	20208905	1	+	2
1159	chr2L	20209437	20209437	1	+	3
1160	chr2L	20209439	20209439	1	+	2
1161	chr2L	20209972	20209972	1	-	1
1162	chr2L	20213621	20213621	1	+	5
1163	chr2L	20213624	20213624	1	+	1
1164	chr2L	20219576	20219576	1	-	1
1165	chr2L	20220810	20220810	1	-	4
1166	chr2L	20222250	20222250	1	-	4
1167	chr2L	20222465	20222465	1	-	1
1168	chr2L	20222940	20222940	1	-	2
1169	chr2L	20222941	20222941	1	-	2
1170	chr2L	20222963	20222963	1	-	3
1171	chr2L	20223815	20223815	1	+	2
1172	chr2L	20223821	20223821	1	+	1
1173	chr2L	20224605	20224605	1	+	1
1174	chr2L	20345621	20345621	1	+	1	FBgn0003475
1175	chr2L	20419404	20419404	1	+	1	FBgn0032859;FBgn0083024
1176	chr2L	20419882	20419882	1	+	3	FBgn0032859;FBgn0083033
1177	chr2L	20420917	20420917	1	+	1	FBgn0032859
1178	chr2L	20421040	20421040	1	+	1	FBgn0032859
1179	chr2L	20461021	20461021	1	+	1	FBgn0032863
1180	chr2L	20462834	20462834	1	-	1	FBgn0032864
1181	chr2L	20463208	20463208	1	-	1	FBgn0032864
1182	chr2L	20477110	20477110	1	+	1
1183	chr2L	20632621	20632621	1	-	1
1184	chr2L	20635697	20635697	1	-	1
1185	chr2L	20635817	20635817	1	-	1
1186	chr2L	20635929	20635929	1	-	10
1187	chr2L	20635928	20635928	1	-	7
1188	chr2L	20635930	20635930	1	-	8
1189	chr2L	20635927	20635927	1	-	4
1190	chr2L	20635952	20635952	1	-	1
1191	chr2L	20635993	20635993	1	-	3
1192	chr2L	20635995	20635995	1	-	1
1193	chr2L	20636015	20636015	1	-	1
1194	chr2L	20636064	20636064	1	-	4
1195	chr2L	20636442	20636442	1	-	1
1196	chr2L	20636606	20636606	1	+	1
1197	chr2L	20637757	20637757	1	-	2
1198	chr2L	20638185	20638185	1	-	2
1199	chr2L	20644295	20644295	1	-	1	FBgn0016054
1200	chr2L	20647819	20647819	1	+	5	FBgn0259936;FBgn0082938
1201	chr2L	20648222	20648222	1	+	2	FBgn0259936
1202	chr2L	20648223	20648223	1	+	1	FBgn0259936
1203	chr2L	20648424	20648424	1	+	2	FBgn0259936
1204	chr2L	20673802	20673802	1	-	2	FBgn0051678
1205	chr2L	20679329	20679329	1	-	1	FBgn0032876
1206	chr2L	20683153	20683153	1	+	1	FBgn0032877
1207	chr2L	20734036	20734036	1	-	1	FBgn0032880
1208	chr2L	20736928	20736928	1	+	1	FBgn0262743
1209	chr2L	20750441	20750441	1	+	2	FBgn0262743
1210	chr2L	20750442	20750442	1	+	1	FBgn0262743
1211	chr2L	20766964	20766964	1	+	1	FBgn0011202
1212	chr2L	20767025	20767025	1	+	1	FBgn0011202
1213	chr2L	20771033	20771033	1	+	1	FBgn0000251
1214	chr2L	20788409	20788409	1	+	1	FBgn0032884
1215	chr2L	20788444	20788444	1	+	1	FBgn0032884
1216	chr2L	20857985	20857985	1	-	1
1217	chr2L	20915825	20915825	1	+	1
1218	chr2L	20956527	20956527	1	-	1
1219	chr2L	21038315	21038315	1	-	1	FBgn0250867
1220	chr2L	21095186	21095186	1	-	1	FBgn0284251
1221	chr2L	21095198	21095198	1	-	1	FBgn0284251
1222	chr2L	21099920	21099920	1	-	1	FBgn0284251
1223	chr2L	21104047	21104047	1	+	1	FBgn0032916
1224	chr2L	21104063	21104063	1	+	3	FBgn0032916
1225	chr2L	21104065	21104065	1	+	2	FBgn0032916
1226	chr2L	21104066	21104066	1	+	4	FBgn0032916
1227	chr2L	21104067	21104067	1	+	3	FBgn0032916
1228	chr2L	21104249	21104249	1	+	1	FBgn0032916
1229	chr2L	21104282	21104282	1	+	1	FBgn0032916
1230	chr2L	21119372	21119372	1	+	1	FBgn0040297;FBgn0284223
1231	chr2L	21134085	21134085	1	+	1	FBgn0040297
1232	chr2L	21139578	21139578	1	-	1	FBgn0023388
1233	chr2L	21144708	21144708	1	+	1	FBgn0032919
1234	chr2L	21153553	21153553	1	-	1
1235	chr2L	21154371	21154371	1	+	1
1236	chr2L	21154764	21154764	1	-	2	FBgn0024371
1237	chr2L	21164433	21164433	1	+	1	FBgn0032925
1238	chr2L	21165529	21165529	1	-	1
1239	chr2L	21215066	21215066	1	-	3	FBgn0032935;FBgn0003930
1240	chr2L	21242907	21242907	1	+	1	FBgn0261239
1241	chr2L	21258714	21258714	1	+	1	FBgn0261239
1242	chr2L	21261800	21261800	1	+	1	FBgn0021856
1243	chr2L	21277153	21277153	1	+	1	FBgn0032938
1244	chr2L	21283993	21283993	1	-	1	FBgn0041336
1245	chr2L	21287643	21287643	1	-	1	FBgn0032940
1246	chr2L	21312495	21312495	1	+	1	FBgn0000370
1247	chr2L	21366696	21366696	1	+	1	FBgn0023090
1248	chr2L	21398313	21398313	1	-	1
1249	chr2L	21399831	21399831	1	+	1
1250	chr2L	21402237	21402237	1	+	1
1251	chr2L	21402739	21402739	1	+	1
1252	chr2L	21412372	21412372	1	-	2
1253	chr2L	21545524	21545524	1	+	2
1254	chr2L	21548690	21548690	1	+	1
1255	chr2L	21550239	21550239	1	+	1
1256	chr2L	21555621	21555621	1	+	1
1257	chr2L	21555937	21555937	1	+	2
1258	chr2L	21556607	21556607	1	-	1
1259	chr2L	21556897	21556897	1	+	1
1260	chr2L	21557552	21557552	1	+	1
1261	chr2L	21558517	21558517	1	+	1
1262	chr2L	21577029	21577029	1	+	1	FBgn0032949
1263	chr2L	21584999	21584999	1	-	1	FBgn0016919
1264	chr2L	21592249	21592249	1	-	1
1265	chr2L	21594410	21594410	1	-	1
1266	chr2L	21604885	21604885	1	-	1
1267	chr2L	21605251	21605251	1	+	1
1268	chr2L	21616344	21616344	1	-	1	FBgn0032955
1269	chr2L	21623355	21623355	1	-	1	FBgn0032955
1270	chr2L	21651558	21651558	1	+	1
1271	chr2L	21651604	21651604	1	-	1
1272	chr2L	21656584	21656584	1	+	1
1273	chr2L	21678217	21678217	1	-	1	FBgn0000559
1274	chr2L	21678266	21678266	1	-	1	FBgn0000559
1275	chr2L	21678551	21678551	1	-	1	FBgn0000559
1276	chr2L	21678639	21678639	1	-	2	FBgn0000559
1277	chr2L	21678654	21678654	1	-	1	FBgn0000559
1278	chr2L	21678667	21678667	1	-	1	FBgn0000559
1279	chr2L	21678872	21678872	1	-	3	FBgn0000559
1280	chr2L	21679153	21679153	1	-	1	FBgn0000559
1281	chr2L	21679182	21679182	1	-	1	FBgn0000559
1282	chr2L	21679334	21679334	1	-	1	FBgn0000559
1283	chr2L	21679369	21679369	1	-	1	FBgn0000559
1284	chr2L	21679772	21679772	1	-	2	FBgn0000559
1285	chr2L	21679770	21679770	1	-	1	FBgn0000559
1286	chr2L	21680604	21680604	1	-	3	FBgn0000559
1287	chr2L	21680959	21680959	1	-	1	FBgn0000559
1288	chr2L	21681178	21681178	1	-	1	FBgn0000559
1289	chr2L	21681551	21681551	1	-	2	FBgn0000559
1290	chr2L	21681552	21681552	1	-	1	FBgn0000559
1291	chr2L	21682050	21682050	1	-	1	FBgn0000559
1292	chr2L	21729807	21729807	1	-	1
1293	chr2L	21733455	21733455	1	-	2
1294	chr2L	21733629	21733629	1	+	1
1295	chr2L	21760726	21760726	1	+	1	FBgn0032961
1296	chr2L	22028053	22028053	1	+	1
1297	chr2L	22091622	22091622	1	-	1
1298	chr2L	22115235	22115235	1	-	1
1299	chr2L	22120899	22120899	1	+	1
1300	chr2L	22146304	22146304	1	+	1	FBgn0261802
1301	chr2L	22149516	22149516	1	+	1	FBgn0261802
1302	chr2L	22171940	22171940	1	-	1
1303	chr2L	22173323	22173323	1	-	1
1304	chr2L	22175198	22175198	1	-	1
1305	chr2L	22176346	22176346	1	-	1
1306	chr2L	22180754	22180754	1	-	3
1307	chr2L	22182122	22182122	1	-	1
1308	chr2L	22182549	22182549	1	+	1	FBgn0032981
1309	chr2L	22187723	22187723	1	+	1
1310	chr2L	22188462	22188462	1	+	2
1311	chr2L	22188490	22188490	1	+	2
1312	chr2L	22190994	22190994	1	-	2	FBgn0259683
1313	chr2L	22195472	22195472	1	-	1	FBgn0259683
1314	chr2L	22195909	22195909	1	-	1	FBgn0259683
1315	chr2L	22199934	22199934	1	-	1	FBgn0259683
1316	chr2L	22201203	22201203	1	+	1
1317	chr2L	22207204	22207204	1	+	4
1318	chr2L	22207701	22207701	1	-	2	FBgn0259683
1319	chr2L	22210001	22210001	1	+	1
1320	chr2L	22210227	22210227	1	-	1	FBgn0259683
1321	chr2L	22210429	22210429	1	+	1
1322	chr2L	22216115	22216115	1	-	2
1323	chr2L	22218731	22218731	1	+	1
1324	chr2L	22220460	22220460	1	+	1
1325	chr2L	22220462	22220462	1	+	2
1326	chr2L	22223812	22223812	1	-	1
1327	chr2L	22224115	22224115	1	+	1
1328	chr2L	22224684	22224684	1	-	1
1329	chr2L	22224680	22224680	1	+	1
1330	chr2L	22225194	22225194	1	+	1
1331	chr2L	22225913	22225913	1	+	1
1332	chr2L	22227053	22227053	1	+	1
1333	chr2L	22227356	22227356	1	-	3
1334	chr2L	22227793	22227793	1	-	1
1335	chr2L	22227854	22227854	1	+	1
1336	chr2L	22228683	22228683	1	+	3
1337	chr2L	22228684	22228684	1	+	2
1338	chr2L	22228689	22228689	1	+	1
1339	chr2L	22228815	22228815	1	+	1
1340	chr2L	22229485	22229485	1	-	2
1341	chr2L	22231616	22231616	1	-	1
1342	chr2L	22235127	22235127	1	+	4
1343	chr2L	22235926	22235926	1	-	1
1344	chr2L	22237599	22237599	1	+	1
1345	chr2L	22246489	22246489	1	+	1	FBgn0032986
1346	chr2L	22247275	22247275	1	-	2	FBgn0032987
1347	chr2L	22247544	22247544	1	-	1	FBgn0032987
1348	chr2L	22250550	22250550	1	+	1	FBgn0032988
1349	chr2L	22252923	22252923	1	+	1	FBgn0032988
1350	chr2L	22253759	22253759	1	+	1	FBgn0032988
1351	chr2L	22253852	22253852	1	+	1	FBgn0032988
1352	chr2L	22255835	22255835	1	-	1
1353	chr2L	22255887	22255887	1	-	1
1354	chr2L	22257985	22257985	1	+	1	FBgn0032988
1355	chr2L	22257996	22257996	1	+	1	FBgn0032988
1356	chr2L	22262181	22262181	1	-	2
1357	chr2L	22262189	22262189	1	-	1
1358	chr2L	22262282	22262282	1	+	1
1359	chr2L	22262284	22262284	1	+	1
1360	chr2L	22262297	22262297	1	+	1
1361	chr2L	22262349	22262349	1	-	2
1362	chr2L	22262353	22262353	1	-	2
1363	chr2L	22262534	22262534	1	-	1
1364	chr2L	22262602	22262602	1	+	1
1365	chr2L	22262636	22262636	1	-	3
1366	chr2L	22262686	22262686	1	-	2
1367	chr2L	22263547	22263547	1	+	2
1368	chr2L	22264287	22264287	1	+	4
1369	chr2L	22264324	22264324	1	-	1
1370	chr2L	22264381	22264381	1	+	1
1371	chr2L	22264383	22264383	1	+	3
1372	chr2L	22264783	22264783	1	+	4
1373	chr2L	22264790	22264790	1	+	2
1374	chr2L	22264900	22264900	1	+	1
1375	chr2L	22264958	22264958	1	+	3
1376	chr2L	22265058	22265058	1	+	1
1377	chr2L	22265332	22265332	1	+	1
1378	chr2L	22265339	22265339	1	+	1
1379	chr2L	22265392	22265392	1	+	2
1380	chr2L	22265674	22265674	1	+	3
1381	chr2L	22269439	22269439	1	+	1
1382	chr2L	22271618	22271618	1	+	1
1383	chr2L	22272031	22272031	1	+	1
1384	chr2L	22274788	22274788	1	+	2
1385	chr2L	22276529	22276529	1	-	1
1386	chr2L	22276608	22276608	1	+	6
1387	chr2L	22276685	22276685	1	+	2
1388	chr2L	22277185	22277185	1	+	1
1389	chr2L	22277226	22277226	1	+	2
1390	chr2L	22277231	22277231	1	+	1
1391	chr2L	22277278	22277278	1	+	1
1392	chr2L	22277285	22277285	1	+	1
1393	chr2L	22278191	22278191	1	+	2
1394	chr2L	22278542	22278542	1	+	1
1395	chr2L	22279920	22279920	1	-	1
1396	chr2L	22281001	22281001	1	+	1
1397	chr2L	22282037	22282037	1	-	1
1398	chr2L	22282062	22282062	1	+	1
1399	chr2L	22282325	22282325	1	-	1
1400	chr2L	22282896	22282896	1	+	1
1401	chr2L	22282916	22282916	1	+	1
1402	chr2L	22290544	22290544	1	+	1
1403	chr2L	22290818	22290818	1	-	1
1404	chr2L	22292480	22292480	1	-	1
1405	chr2L	22323685	22323685	1	+	1	FBgn0039972
1406	chr2L	22341087	22341087	1	+	1	FBgn0039972;FBgn0263091
1407	chr2L	22347921	22347921	1	-	1
1408	chr2L	22350485	22350485	1	+	1	FBgn0039972
1409	chr2L	22357950	22357950	1	+	1	FBgn0039972
1410	chr2L	22362202	22362202	1	+	1	FBgn0039972
1411	chr2L	22363116	22363116	1	+	1	FBgn0039972
1412	chr2L	22367351	22367351	1	+	1	FBgn0039972
1413	chr2L	22367446	22367446	1	+	1	FBgn0039972
1414	chr2L	22370626	22370626	1	-	1
1415	chr2L	22373873	22373873	1	+	1
1416	chr2L	22374128	22374128	1	+	1
1417	chr2L	22374486	22374486	1	+	1
1418	chr2L	22375257	22375257	1	+	1
1419	chr2L	22375260	22375260	1	+	4
1420	chr2L	22375262	22375262	1	+	2
1421	chr2L	22375372	22375372	1	+	1
1422	chr2L	22375417	22375417	1	+	1
1423	chr2L	22376457	22376457	1	-	1
1424	chr2L	22377054	22377054	1	-	1
1425	chr2L	22377053	22377053	1	-	2
1426	chr2L	22377416	22377416	1	+	1
1427	chr2L	22389682	22389682	1	-	1
1428	chr2L	22389846	22389846	1	-	2
1429	chr2L	22390220	22390220	1	+	1
1430	chr2L	22390222	22390222	1	+	1
1431	chr2L	22390557	22390557	1	-	1
1432	chr2L	22390574	22390574	1	-	1
1433	chr2L	22390796	22390796	1	-	2
1434	chr2L	22390785	22390785	1	+	1
1435	chr2L	22390787	22390787	1	+	7
1436	chr2L	22390861	22390861	1	+	1
1437	chr2L	22390862	22390862	1	+	1
1438	chr2L	22391061	22391061	1	+	1
1439	chr2L	22391309	22391309	1	-	1
1440	chr2L	22391308	22391308	1	-	1
1441	chr2L	22391364	22391364	1	-	1
1442	chr2L	22391449	22391449	1	-	2
1443	chr2L	22391659	22391659	1	-	10
1444	chr2L	22391661	22391661	1	-	13
1445	chr2L	22391658	22391658	1	-	1
1446	chr2L	22391657	22391657	1	-	5
1447	chr2L	22391750	22391750	1	-	1
1448	chr2L	22393737	22393737	1	+	4
1449	chr2L	22393883	22393883	1	-	1
1450	chr2L	22394262	22394262	1	+	1
1451	chr2L	22394867	22394867	1	+	1
1452	chr2L	22394990	22394990	1	+	5
1453	chr2L	22394991	22394991	1	+	1
1454	chr2L	22395314	22395314	1	+	1
1455	chr2L	22397019	22397019	1	+	1
1456	chr2L	22402663	22402663	1	-	2
1457	chr2L	22402665	22402665	1	-	1
1458	chr2L	22403046	22403046	1	+	2
1459	chr2L	22403484	22403484	1	+	4
1460	chr2L	22403636	22403636	1	+	2
1461	chr2L	22403824	22403824	1	-	1
1462	chr2L	22403830	22403830	1	-	4
1463	chr2L	22403827	22403827	1	-	6
1464	chr2L	22403828	22403828	1	-	1
1465	chr2L	22404042	22404042	1	-	1
1466	chr2L	22404539	22404539	1	+	2
1467	chr2L	22404940	22404940	1	-	2
1468	chr2L	22405595	22405595	1	-	2
1469	chr2L	22406617	22406617	1	+	4
1470	chr2L	22406622	22406622	1	+	1
1471	chr2L	22406849	22406849	1	-	1
1472	chr2L	22406937	22406937	1	+	1
1473	chr2L	22407781	22407781	1	+	1
1474	chr2L	22408766	22408766	1	+	15
1475	chr2L	22410705	22410705	1	+	6
1476	chr2L	22479590	22479590	1	-	1
1477	chr2L	22507114	22507114	1	+	3
1478	chr2L	22508641	22508641	1	+	1
1479	chr2L	22512999	22512999	1	-	1
1480	chr2L	22513969	22513969	1	-	1
1481	chr2L	22524490	22524490	1	-	1
1482	chr2L	22529534	22529534	1	-	1
1483	chr2L	22529591	22529591	1	-	1
1484	chr2L	22536216	22536216	1	-	1	FBgn0064225
1485	chr2L	22536268	22536268	1	-	2	FBgn0064225
1486	chr2L	22540114	22540114	1	+	1	FBgn0040009;FBgn0278598
1487	chr2L	22550636	22550636	1	+	2	FBgn0040010
1488	chr2L	22550974	22550974	1	+	1	FBgn0040010
1489	chr2L	22562842	22562842	1	+	1
1490	chr2L	22563040	22563040	1	+	1
1491	chr2L	22579975	22579975	1	+	1	FBgn0040011
1492	chr2L	22580420	22580420	1	+	1	FBgn0040011
1493	chr2L	22583907	22583907	1	-	1
1494	chr2L	22584297	22584297	1	+	1	FBgn0040011
1495	chr2L	22591554	22591554	1	+	1
1496	chr2L	22591820	22591820	1	-	1
1497	chr2L	22591833	22591833	1	+	2
1498	chr2L	22591864	22591864	1	-	3
1499	chr2L	22591866	22591866	1	-	1
1500	chr2L	22591915	22591915	1	+	1
1501	chr2L	22592579	22592579	1	+	1
1502	chr2L	22597049	22597049	1	+	12
1503	chr2L	22597053	22597053	1	+	1
1504	chr2L	22598673	22598673	1	+	1
1505	chr2L	22598800	22598800	1	-	1
1506	chr2L	22599146	22599146	1	+	1
1507	chr2L	22599483	22599483	1	-	1
1508	chr2L	22599557	22599557	1	+	1
1509	chr2L	22600394	22600394	1	-	1
1510	chr2L	22626593	22626593	1	-	1	FBgn0058006
1511	chr2L	22626604	22626604	1	+	2
1512	chr2L	22627364	22627364	1	-	1	FBgn0058006
1513	chr2L	22628298	22628298	1	+	1
1514	chr2L	22630955	22630955	1	+	2
1515	chr2L	22630956	22630956	1	+	1
1516	chr2L	22630957	22630957	1	+	3
1517	chr2L	22630958	22630958	1	+	5
1518	chr2L	22631339	22631339	1	+	1
1519	chr2L	22631340	22631340	1	+	1
1520	chr2L	22632097	22632097	1	-	1	FBgn0058006
1521	chr2L	22632649	22632649	1	+	1
1522	chr2L	22632930	22632930	1	+	2
1523	chr2L	22633238	22633238	1	-	1	FBgn0058006
1524	chr2L	22633647	22633647	1	-	1	FBgn0058006
1525	chr2L	22633867	22633867	1	-	1	FBgn0058006
1526	chr2L	22634243	22634243	1	+	6
1527	chr2L	22634421	22634421	1	+	2
1528	chr2L	22634490	22634490	1	+	1
1529	chr2L	22634616	22634616	1	+	1
1530	chr2L	22634871	22634871	1	+	3
1531	chr2L	22637269	22637269	1	+	1
1532	chr2L	22640888	22640888	1	-	1	FBgn0058006
1533	chr2L	22644032	22644032	1	-	1	FBgn0058006
1534	chr2L	22646218	22646218	1	+	1
1535	chr2L	22646428	22646428	1	+	1
1536	chr2L	22658182	22658182	1	-	1	FBgn0058006
1537	chr2L	22678475	22678475	1	-	1	FBgn0058006
1538	chr2L	22687167	22687167	1	-	1	FBgn0058006
1539	chr2L	22696153	22696153	1	-	1	FBgn0058006
1540	chr2L	22714205	22714205	1	-	1	FBgn0058006
1541	chr2L	22723702	22723702	1	+	1
1542	chr2L	22734647	22734647	1	+	1
1543	chr2L	22735399	22735399	1	-	2	FBgn0058006
1544	chr2L	22735400	22735400	1	-	1	FBgn0058006
1545	chr2L	22742062	22742062	1	+	1
1546	chr2L	22756379	22756379	1	-	1
1547	chr2L	22765001	22765001	1	+	1
1548	chr2L	22775932	22775932	1	+	1
1549	chr2L	22778576	22778576	1	-	1
1550	chr2L	22782636	22782636	1	-	1
1551	chr2L	22921129	22921129	1	-	2
1552	chr2L	22930491	22930491	1	+	1	FBgn0002566
1553	chr2L	22939759	22939759	1	+	1	FBgn0002566
1554	chr2L	22940663	22940663	1	+	1	FBgn0002566
1555	chr2L	22962315	22962315	1	-	2
1556	chr2L	22964697	22964697	1	+	1
1557	chr2L	22965573	22965573	1	-	1
1558	chr2L	22968826	22968826	1	+	1
1559	chr2L	22972004	22972004	1	-	1
1560	chr2L	22976553	22976553	1	-	1
1561	chr2L	22977112	22977112	1	+	2
1562	chr2L	22977790	22977790	1	-	1
1563	chr2L	22977801	22977801	1	+	2
1564	chr2L	22977931	22977931	1	+	1
1565	chr2L	22978337	22978337	1	-	1
1566	chr2L	22979437	22979437	1	+	1
1567	chr2L	22979882	22979882	1	+	1
1568	chr2L	22993707	22993707	1	+	1
1569	chr2L	22997270	22997270	1	+	1
1570	chr2L	23022735	23022735	1	-	1	FBgn0250907
1571	chr2L	23034144	23034144	1	-	1
1572	chr2L	23039726	23039726	1	-	1
1573	chr2L	23040757	23040757	1	+	1
1574	chr2L	23041441	23041441	1	+	2
1575	chr2L	23041857	23041857	1	+	1
1576	chr2L	23042155	23042155	1	-	1
1577	chr2L	23044982	23044982	1	+	2
1578	chr2L	23047341	23047341	1	-	5
1579	chr2L	23048598	23048598	1	-	1
1580	chr2L	23053381	23053381	1	-	1
1581	chr2L	23064463	23064463	1	+	1
1582	chr2L	23064515	23064515	1	+	1
1583	chr2L	23066023	23066023	1	+	1
1584	chr2L	23066641	23066641	1	+	1
1585	chr2L	23068451	23068451	1	-	1
1586	chr2L	23070167	23070167	1	+	1	FBgn0262887
1587	chr2L	23070181	23070181	1	+	4	FBgn0262887
1588	chr2L	23070203	23070203	1	+	1	FBgn0262887
1589	chr2L	23070285	23070285	1	-	1
1590	chr2L	23070700	23070700	1	-	1
1591	chr2L	23070734	23070734	1	-	1
1592	chr2L	23070797	23070797	1	-	2
1593	chr2L	23072446	23072446	1	-	1
1594	chr2L	23072871	23072871	1	-	1
1595	chr2L	23073167	23073167	1	-	1
1596	chr2L	23073519	23073519	1	-	1
1597	chr2L	23073804	23073804	1	-	1
1598	chr2L	23073961	23073961	1	+	1
1599	chr2L	23074258	23074258	1	-	1
1600	chr2L	23074566	23074566	1	-	1
1601	chr2L	23074591	23074591	1	+	1
1602	chr2L	23074663	23074663	1	+	1
1603	chr2L	23075076	23075076	1	-	1
1604	chr2L	23075981	23075981	1	-	1
1605	chr2L	23076082	23076082	1	-	1
1606	chr2L	23076104	23076104	1	-	1
1607	chr2L	23077998	23077998	1	-	1
1608	chr2L	23078327	23078327	1	-	1
1609	chr2L	23079203	23079203	1	+	1
1610	chr2L	23079206	23079206	1	+	2
1611	chr2L	23079395	23079395	1	-	1
1612	chr2L	23079379	23079379	1	+	1
1613	chr2L	23079873	23079873	1	+	1
1614	chr2L	23079900	23079900	1	+	5
1615	chr2L	23080106	23080106	1	+	1
1616	chr2L	23080933	23080933	1	+	1
1617	chr2L	23081206	23081206	1	+	1
1618	chr2L	23081409	23081409	1	+	2
1619	chr2L	23084134	23084134	1	+	1
1620	chr2L	23084504	23084504	1	+	3
1621	chr2L	23085034	23085034	1	+	2
1622	chr2L	23085825	23085825	1	-	1
1623	chr2L	23085832	23085832	1	-	4
1624	chr2L	23087575	23087575	1	-	1
1625	chr2L	23087760	23087760	1	-	2
1626	chr2L	23089816	23089816	1	-	4
1627	chr2L	23089838	23089838	1	-	2
1628	chr2L	23091178	23091178	1	+	1
1629	chr2L	23091305	23091305	1	+	1
1630	chr2L	23091307	23091307	1	+	1
1631	chr2L	23091350	23091350	1	+	1
1632	chr2L	23091473	23091473	1	+	3
1633	chr2L	23093105	23093105	1	+	1
1634	chr2L	23119678	23119678	1	-	1
1635	chr2L	23129254	23129254	1	+	1
1636	chr2L	23133797	23133797	1	-	1
1637	chr2L	23161798	23161798	1	-	1	FBgn0039958
1638	chr2L	23168465	23168465	1	-	1	FBgn0039958
1639	chr2L	23169874	23169874	1	-	1	FBgn0039958
1640	chr2L	23172021	23172021	1	-	1	FBgn0039958
1641	chr2L	23174192	23174192	1	-	1	FBgn0039958
1642	chr2L	23177087	23177087	1	-	1
1643	chr2L	23177335	23177335	1	-	1
1644	chr2L	23177456	23177456	1	-	2
1645	chr2L	23177500	23177500	1	-	2
1646	chr2L	23179759	23179759	1	+	1
1647	chr2L	23181173	23181173	1	+	1
1648	chr2L	23181174	23181174	1	+	2
1649	chr2L	23182110	23182110	1	-	1
1650	chr2L	23182765	23182765	1	-	1
1651	chr2L	23182806	23182806	1	+	3
1652	chr2L	23184665	23184665	1	+	1
1653	chr2L	23184920	23184920	1	-	3
1654	chr2L	23187312	23187312	1	+	1
1655	chr2L	23187344	23187344	1	-	6
1656	chr2L	23187719	23187719	1	+	1
1657	chr2L	23187828	23187828	1	-	2
1658	chr2L	23188052	23188052	1	+	1
1659	chr2L	23188077	23188077	1	-	2
1660	chr2L	23188078	23188078	1	+	2
1661	chr2L	23188080	23188080	1	+	2
1662	chr2L	23189007	23189007	1	-	1
1663	chr2L	23189019	23189019	1	-	1
1664	chr2L	23189106	23189106	1	+	1
1665	chr2L	23189215	23189215	1	+	7
1666	chr2L	23189216	23189216	1	+	4
1667	chr2L	23189217	23189217	1	+	5
1668	chr2L	23189296	23189296	1	-	2
1669	chr2L	23189303	23189303	1	-	1
1670	chr2L	23189349	23189349	1	+	1
1671	chr2L	23189382	23189382	1	-	1
1672	chr2L	23189374	23189374	1	+	1
1673	chr2L	23189383	23189383	1	+	1
1674	chr2L	23191550	23191550	1	+	1
1675	chr2L	23191928	23191928	1	+	2
1676	chr2L	23191943	23191943	1	+	2
1677	chr2L	23191944	23191944	1	+	4
1678	chr2L	23191955	23191955	1	+	1
1679	chr2L	23192028	23192028	1	+	1
1680	chr2L	23192974	23192974	1	-	1
1681	chr2L	23193055	23193055	1	-	1
1682	chr2L	23193059	23193059	1	-	8
1683	chr2L	23194837	23194837	1	-	1
1684	chr2L	23197533	23197533	1	-	5
1685	chr2L	23197534	23197534	1	-	2
1686	chr2L	23197532	23197532	1	-	1
1687	chr2L	23197539	23197539	1	-	1
1688	chr2L	23197770	23197770	1	-	1
1689	chr2L	23197774	23197774	1	-	1
1690	chr2L	23197780	23197780	1	-	1
1691	chr2L	23197835	23197835	1	-	4
1692	chr2L	23197949	23197949	1	-	1
1693	chr2L	23214181	23214181	1	-	1
1694	chr2L	23214182	23214182	1	-	5
1695	chr2L	23214184	23214184	1	-	3
1696	chr2L	23214192	23214192	1	-	1
1697	chr2L	23214191	23214191	1	-	2
1698	chr2L	23214194	23214194	1	-	1
1699	chr2L	23214219	23214219	1	+	1
1700	chr2L	23214611	23214611	1	-	3
1701	chr2L	23214667	23214667	1	+	2
1702	chr2L	23214709	23214709	1	+	2
1703	chr2L	23214780	23214780	1	-	2
1704	chr2L	23214782	23214782	1	-	1
1705	chr2L	23214856	23214856	1	-	1
1706	chr2L	23214860	23214860	1	-	1
1707	chr2L	23215406	23215406	1	-	1
1708	chr2L	23215461	23215461	1	-	1
1709	chr2L	23215675	23215675	1	-	1
1710	chr2L	23216683	23216683	1	+	1
1711	chr2L	23217508	23217508	1	-	1
1712	chr2L	23217566	23217566	1	-	2
1713	chr2L	23223290	23223290	1	-	4
1714	chr2L	23223601	23223601	1	-	5
1715	chr2L	23224463	23224463	1	+	1
1716	chr2L	23225448	23225448	1	+	1
1717	chr2L	23225485	23225485	1	-	1
1718	chr2L	23228606	23228606	1	+	2
1719	chr2L	23229062	23229062	1	-	2
1720	chr2L	23231681	23231681	1	-	1
1721	chr2L	23231993	23231993	1	-	1
1722	chr2L	23233325	23233325	1	-	1
1723	chr2L	23233510	23233510	1	+	1
1724	chr2L	23234017	23234017	1	+	1
1725	chr2L	23234029	23234029	1	+	2
1726	chr2L	23235760	23235760	1	+	1
1727	chr2L	23239441	23239441	1	+	1	FBgn0267986
1728	chr2L	23239652	23239652	1	-	1
1729	chr2L	23240405	23240405	1	-	1
1730	chr2L	23240465	23240465	1	+	1
1731	chr2L	23240490	23240490	1	-	1
1732	chr2L	23240492	23240492	1	-	3
1733	chr2L	23240641	23240641	1	-	1
1734	chr2L	23240647	23240647	1	-	1
1735	chr2L	23240673	23240673	1	+	1
1736	chr2L	23240727	23240727	1	-	1
1737	chr2L	23240783	23240783	1	-	2
1738	chr2L	23240957	23240957	1	+	1
1739	chr2L	23240994	23240994	1	+	6
1740	chr2L	23241052	23241052	1	+	1
1741	chr2L	23241056	23241056	1	+	1
1742	chr2L	23241120	23241120	1	-	3
1743	chr2L	23241122	23241122	1	-	5
1744	chr2L	23241124	23241124	1	+	3
1745	chr2L	23241170	23241170	1	-	2
1746	chr2L	23241192	23241192	1	+	2
1747	chr2L	23241280	23241280	1	+	1
1748	chr2L	23241377	23241377	1	-	3
1749	chr2L	23241376	23241376	1	-	1
1750	chr2L	23241491	23241491	1	-	2
1751	chr2L	23241470	23241470	1	+	1
1752	chr2L	23241472	23241472	1	+	1
1753	chr2L	23241548	23241548	1	+	2
1754	chr2L	23241564	23241564	1	+	5
1755	chr2L	23241566	23241566	1	+	1
1756	chr2L	23241595	23241595	1	-	2
1757	chr2L	23241679	23241679	1	+	2
1758	chr2L	23241682	23241682	1	+	2
1759	chr2L	23241695	23241695	1	+	3
1760	chr2L	23241784	23241784	1	+	2
1761	chr2L	23241786	23241786	1	+	2
1762	chr2L	23241788	23241788	1	+	1
1763	chr2L	23241803	23241803	1	+	6
1764	chr2L	23241804	23241804	1	+	3
1765	chr2L	23242127	23242127	1	+	1
1766	chr2L	23242170	23242170	1	-	1
1767	chr2L	23285232	23285232	1	-	1
1768	chr2L	23285538	23285538	1	-	2
1769	chr2L	23296059	23296059	1	-	1
1770	chr2L	23299230	23299230	1	-	1
1771	chr2L	23299450	23299450	1	-	1
1772	chr2L	23299864	23299864	1	-	1
1773	chr2L	23300614	23300614	1	+	1
1774	chr2L	23301286	23301286	1	+	1
1775	chr2L	23301343	23301343	1	+	1
1776	chr2L	23303171	23303171	1	-	4
1777	chr2L	23303172	23303172	1	-	2
1778	chr2L	23303401	23303401	1	-	2
1779	chr2L	23309230	23309230	1	-	1
1780	chr2L	23310140	23310140	1	+	1
1781	chr2L	23310618	23310618	1	+	1
1782	chr2L	23310627	23310627	1	+	1
1783	chr2L	23315557	23315557	1	-	1
1784	chr2L	23315695	23315695	1	-	2
1785	chr2L	23317626	23317626	1	+	1
1786	chr2L	23318130	23318130	1	+	1
1787	chr2L	23318420	23318420	1	-	1
1788	chr2L	23318403	23318403	1	+	1
1789	chr2L	23318792	23318792	1	-	1
1790	chr2L	23322505	23322505	1	+	1
1791	chr2L	23322508	23322508	1	+	1
1792	chr2L	23326211	23326211	1	-	1
1793	chr2L	23326737	23326737	1	-	1
1794	chr2L	23328530	23328530	1	+	4
1795	chr2L	23329348	23329348	1	-	1
1796	chr2L	23330627	23330627	1	-	6
1797	chr2L	23331148	23331148	1	-	1
1798	chr2L	23331467	23331467	1	+	1
1799	chr2L	23331553	23331553	1	+	1
1800	chr2L	23334560	23334560	1	+	1
1801	chr2L	23335443	23335443	1	-	2
1802	chr2L	23335449	23335449	1	-	1
1803	chr2L	23336418	23336418	1	+	1
1804	chr2L	23336658	23336658	1	-	1
1805	chr2L	23336842	23336842	1	-	5
1806	chr2L	23336847	23336847	1	-	1
1807	chr2L	23337016	23337016	1	+	3
1808	chr2L	23337438	23337438	1	-	1
1809	chr2L	23337450	23337450	1	-	1
1810	chr2L	23338924	23338924	1	-	1
1811	chr2L	23339323	23339323	1	+	1
1812	chr2L	23339991	23339991	1	-	1
1813	chr2L	23339996	23339996	1	-	1
1814	chr2L	23341205	23341205	1	+	1
1815	chr2L	23341578	23341578	1	+	1
1816	chr2L	23342298	23342298	1	+	1
1817	chr2L	23346236	23346236	1	+	1
1818	chr2L	23346670	23346670	1	-	5
1819	chr2L	23348397	23348397	1	+	2
1820	chr2L	23350979	23350979	1	+	3
1821	chr2L	23351958	23351958	1	+	1
1822	chr2L	23352189	23352189	1	+	1
1823	chr2L	23352190	23352190	1	+	2
1824	chr2L	23358026	23358026	1	-	1
1825	chr2L	23358884	23358884	1	+	1
1826	chr2L	23368767	23368767	1	+	1
1827	chr2L	23369067	23369067	1	+	1
1828	chr2L	23369201	23369201	1	-	1
1829	chr2L	23369464	23369464	1	-	1
1830	chr2L	23370023	23370023	1	+	1
1831	chr2L	23370394	23370394	1	+	1
1832	chr2L	23370944	23370944	1	-	2
1833	chr2L	23370943	23370943	1	-	1
1834	chr2L	23371183	23371183	1	-	1
1835	chr2L	23371211	23371211	1	-	7
1836	chr2L	23371208	23371208	1	-	3
1837	chr2L	23371207	23371207	1	-	1
1838	chr2L	23371209	23371209	1	-	1
1839	chr2L	23371214	23371214	1	-	1
1840	chr2L	23371315	23371315	1	-	1
1841	chr2L	23371447	23371447	1	+	1
1842	chr2L	23371466	23371466	1	+	1
1843	chr2L	23371468	23371468	1	+	2
1844	chr2L	23371469	23371469	1	+	1
1845	chr2L	23371475	23371475	1	+	1
1846	chr2L	23371523	23371523	1	-	1
1847	chr2L	23371529	23371529	1	-	1
1848	chr2L	23371579	23371579	1	-	2
1849	chr2L	23371688	23371688	1	+	1
1850	chr2L	23371740	23371740	1	-	1
1851	chr2L	23371836	23371836	1	-	1
1852	chr2L	23371942	23371942	1	-	3
1853	chr2L	23371946	23371946	1	-	1
1854	chr2L	23371947	23371947	1	-	3
1855	chr2L	23371996	23371996	1	+	1
1856	chr2L	23372228	23372228	1	+	1
1857	chr2L	23372309	23372309	1	-	1
1858	chr2L	23372353	23372353	1	+	1
1859	chr2L	23372389	23372389	1	-	1
1860	chr2L	23372373	23372373	1	+	1
1861	chr2L	23372822	23372822	1	+	1
1862	chr2L	23372825	23372825	1	+	1
1863	chr2L	23374156	23374156	1	+	2
1864	chr2L	23391818	23391818	1	-	1
1865	chr2L	23398207	23398207	1	-	2
1866	chr2L	23401043	23401043	1	+	1
1867	chr2L	23401155	23401155	1	-	1
1868	chr2L	23403833	23403833	1	+	1
1869	chr2L	23404184	23404184	1	+	1
1870	chr2L	23405548	23405548	1	-	1
1871	chr2L	23405592	23405592	1	+	1
1872	chr2L	23421355	23421355	1	+	1
1873	chr2L	23432039	23432039	1	+	1
1874	chr2L	23433189	23433189	1	+	5
1875	chr2L	23433736	23433736	1	-	1
1876	chr2L	23442622	23442622	1	-	1
1877	chr2L	23452867	23452867	1	-	1
1878	chr2L	23457992	23457992	1	+	1
1879	chr2L	23463439	23463439	1	+	1
1880	chr2L	23474572	23474572	1	+	1
1881	chr2L	23482811	23482811	1	-	1
1882	chr2L	23484624	23484624	1	+	1
1883	chr2L	23486354	23486354	1	-	1
1884	chr2L	23486363	23486363	1	-	1
1885	chr2L	23487129	23487129	1	-	1
1886	chr2L	23487127	23487127	1	-	3
1887	chr2L	23488765	23488765	1	+	2
1888	chr2L	23489418	23489418	1	-	1
1889	chr2L	23489727	23489727	1	+	1
1890	chr2L	23493389	23493389	1	-	1
1891	chr2L	23493583	23493583	1	-	1
1892	chr2L	23494856	23494856	1	-	2
1893	chr2L	23494854	23494854	1	-	3
1894	chr2L	23496439	23496439	1	+	1
1895	chr2L	23504162	23504162	1	-	1
1896	chr2L	23504161	23504161	1	-	1
1897	chr2L	23504190	23504190	1	-	2
1898	chr2L	23505509	23505509	1	+	1
1899	chr2L	23507185	23507185	1	+	1
1900	chr2R	39989	39989	1	+	2
1901	chr2R	48874	48874	1	-	1
1902	chr2R	52336	52336	1	-	1
1903	chr2R	69213	69213	1	+	1
1904	chr2R	71174	71174	1	+	1
1905	chr2R	86654	86654	1	-	2
1906	chr2R	89074	89074	1	-	1
1907	chr2R	92930	92930	1	-	1
1908	chr2R	98449	98449	1	+	1
1909	chr2R	100871	100871	1	+	1
1910	chr2R	140110	140110	1	-	1
1911	chr2R	140552	140552	1	+	1
1912	chr2R	166841	166841	1	-	1
1913	chr2R	323929	323929	1	+	1
1914	chr2R	324771	324771	1	+	1
1915	chr2R	334331	334331	1	-	1
1916	chr2R	334745	334745	1	-	1
1917	chr2R	334743	334743	1	-	1
1918	chr2R	386835	386835	1	+	1	FBgn0267428
1919	chr2R	388552	388552	1	+	1	FBgn0267428
1920	chr2R	390254	390254	1	-	1
1921	chr2R	390398	390398	1	-	1
1922	chr2R	390557	390557	1	+	4	FBgn0267428
1923	chr2R	390924	390924	1	+	1	FBgn0267428
1924	chr2R	391302	391302	1	-	2
1925	chr2R	393640	393640	1	-	1
1926	chr2R	394644	394644	1	-	1
1927	chr2R	395206	395206	1	+	3	FBgn0267428
1928	chr2R	401411	401411	1	-	1
1929	chr2R	403411	403411	1	+	1	FBgn0267428
1930	chr2R	403985	403985	1	+	1	FBgn0267428
1931	chr2R	455984	455984	1	-	1
1932	chr2R	457730	457730	1	-	1
1933	chr2R	460789	460789	1	-	1
1934	chr2R	465359	465359	1	-	1
1935	chr2R	466635	466635	1	-	1
1936	chr2R	466741	466741	1	-	1
1937	chr2R	466874	466874	1	-	4
1938	chr2R	468362	468362	1	-	5
1939	chr2R	481896	481896	1	+	2	FBgn0267428
1940	chr2R	487669	487669	1	-	1
1941	chr2R	487681	487681	1	+	1	FBgn0267428
1942	chr2R	488160	488160	1	-	1
1943	chr2R	488962	488962	1	-	1
1944	chr2R	492356	492356	1	-	1
1945	chr2R	492537	492537	1	+	1	FBgn0267428
1946	chr2R	492751	492751	1	+	1	FBgn0267428
1947	chr2R	492898	492898	1	-	1
1948	chr2R	492893	492893	1	-	1
1949	chr2R	493128	493128	1	-	3
1950	chr2R	493129	493129	1	-	3
1951	chr2R	500369	500369	1	+	1	FBgn0267428
1952	chr2R	500657	500657	1	-	1
1953	chr2R	501289	501289	1	+	2	FBgn0267428
1954	chr2R	502198	502198	1	-	1
1955	chr2R	505189	505189	1	+	1	FBgn0267428
1956	chr2R	507845	507845	1	+	1	FBgn0267428
1957	chr2R	509748	509748	1	-	1
1958	chr2R	509856	509856	1	-	4
1959	chr2R	511718	511718	1	-	1
1960	chr2R	512903	512903	1	-	1
1961	chr2R	538464	538464	1	+	1	FBgn0267428
1962	chr2R	539306	539306	1	-	1
1963	chr2R	559483	559483	1	-	1
1964	chr2R	560722	560722	1	-	1
1965	chr2R	561319	561319	1	+	1	FBgn0267428
1966	chr2R	562266	562266	1	-	1
1967	chr2R	565154	565154	1	+	1	FBgn0267428
1968	chr2R	573803	573803	1	+	1	FBgn0267428
1969	chr2R	574017	574017	1	-	1
1970	chr2R	574821	574821	1	+	4	FBgn0267428
1971	chr2R	574822	574822	1	+	1	FBgn0267428
1972	chr2R	574823	574823	1	+	2	FBgn0267428
1973	chr2R	575265	575265	1	+	1	FBgn0267428
1974	chr2R	579839	579839	1	+	1	FBgn0267428
1975	chr2R	596084	596084	1	-	1
1976	chr2R	596807	596807	1	-	1
1977	chr2R	596970	596970	1	+	1	FBgn0267428
1978	chr2R	598068	598068	1	-	1
1979	chr2R	598100	598100	1	-	5
1980	chr2R	603356	603356	1	+	1	FBgn0267428
1981	chr2R	604143	604143	1	-	1
1982	chr2R	604132	604132	1	+	2	FBgn0267428
1983	chr2R	604133	604133	1	+	1	FBgn0267428
1984	chr2R	608298	608298	1	+	1	FBgn0267428
1985	chr2R	613293	613293	1	+	1	FBgn0267428
1986	chr2R	613547	613547	1	-	1
1987	chr2R	629104	629104	1	+	1	FBgn0267428
1988	chr2R	631760	631760	1	-	3
1989	chr2R	631759	631759	1	-	1
1990	chr2R	631937	631937	1	+	1	FBgn0267428
1991	chr2R	635725	635725	1	+	1	FBgn0267428
1992	chr2R	637310	637310	1	+	1	FBgn0267428
1993	chr2R	637452	637452	1	+	1	FBgn0267428
1994	chr2R	651619	651619	1	+	2	FBgn0267428
1995	chr2R	658934	658934	1	-	1
1996	chr2R	659350	659350	1	+	1	FBgn0267428
1997	chr2R	672383	672383	1	+	1	FBgn0267428
1998	chr2R	675561	675561	1	-	1
1999	chr2R	677426	677426	1	-	1
[truncated: 48,539 more rows]
