# Supplementary material for: Defining the expression of piRNA and transposable elements in Drosophila ovarian germline stem cells and somatic support cells
Source: Life Sci Alliance. 2019 Oct 16;2(5):e201800211. doi: 10.26508/lsa.201800211 (PMC6796194; doi:10.26508/lsa.201800211)
Supplement: Supplementary file 1 [file LSA-2018-00211_Supplemental_Data1.zip › piRNA_bam.csv]

	seqnames	start	end	width	strand	counts	gene_overlaps
1	chr2L	5330	5330	1	-	11
2	chr2L	5331	5331	1	-	1
3	chr2L	5388	5388	1	-	2
4	chr2L	5489	5489	1	-	1
5	chr2L	5722	5722	1	-	2
6	chr2L	6668	6668	1	+	2
7	chr2L	7436	7436	1	+	1
8	chr2L	7570	7570	1	+	1	FBgn0031208
9	chr2L	7577	7577	1	+	1	FBgn0031208
10	chr2L	7844	7844	1	-	1
11	chr2L	7883	7883	1	-	1
12	chr2L	7990	7990	1	+	1	FBgn0031208
13	chr2L	8078	8078	1	+	1	FBgn0031208
14	chr2L	9221	9221	1	-	1
15	chr2L	9753	9753	1	-	1
16	chr2L	10053	10053	1	-	4	FBgn0002121
17	chr2L	10083	10083	1	+	1
18	chr2L	10176	10176	1	-	1	FBgn0002121
19	chr2L	10352	10352	1	-	1	FBgn0002121
20	chr2L	10596	10596	1	-	1	FBgn0002121
21	chr2L	10606	10606	1	-	1	FBgn0002121
22	chr2L	10608	10608	1	-	1	FBgn0002121
23	chr2L	10632	10632	1	-	2	FBgn0002121
24	chr2L	10630	10630	1	-	3	FBgn0002121
25	chr2L	10773	10773	1	-	1	FBgn0002121
26	chr2L	12922	12922	1	-	1	FBgn0002121
27	chr2L	13586	13586	1	-	1	FBgn0002121
28	chr2L	14134	14134	1	-	1	FBgn0002121
29	chr2L	14254	14254	1	-	3	FBgn0002121
30	chr2L	14255	14255	1	-	1	FBgn0002121
31	chr2L	14550	14550	1	-	1	FBgn0002121
32	chr2L	15022	15022	1	-	3	FBgn0002121
33	chr2L	15024	15024	1	-	5	FBgn0002121
34	chr2L	15026	15026	1	-	3	FBgn0002121
35	chr2L	15107	15107	1	-	1	FBgn0002121
36	chr2L	19852	19852	1	+	1
37	chr2L	22154	22154	1	+	2	FBgn0263584
38	chr2L	22353	22353	1	+	1	FBgn0263584
39	chr2L	22847	22847	1	+	2	FBgn0263584
40	chr2L	23058	23058	1	-	2	FBgn0031209
41	chr2L	23289	23289	1	-	3	FBgn0031209
42	chr2L	23588	23588	1	+	1	FBgn0263584
43	chr2L	23842	23842	1	-	1	FBgn0031209
44	chr2L	25122	25122	1	+	1
45	chr2L	31730	31730	1	-	1	FBgn0051973
46	chr2L	33052	33052	1	+	1
47	chr2L	33766	33766	1	+	1
48	chr2L	35919	35919	1	+	2
49	chr2L	35936	35936	1	+	1
50	chr2L	42000	42000	1	-	1	FBgn0051973
51	chr2L	62067	62067	1	+	1
52	chr2L	68669	68669	1	+	1	FBgn0067779
53	chr2L	69416	69416	1	+	1	FBgn0067779
54	chr2L	73292	73292	1	+	1	FBgn0031213
55	chr2L	73391	73391	1	+	2	FBgn0031213
56	chr2L	73554	73554	1	+	2	FBgn0031213
57	chr2L	73555	73555	1	+	4	FBgn0031213
58	chr2L	73558	73558	1	+	3	FBgn0031213
59	chr2L	73559	73559	1	+	1	FBgn0031213
60	chr2L	73560	73560	1	+	3	FBgn0031213
61	chr2L	73575	73575	1	+	2	FBgn0031213
62	chr2L	73587	73587	1	+	2	FBgn0031213
63	chr2L	74910	74910	1	+	1	FBgn0031213
64	chr2L	75101	75101	1	+	2	FBgn0031213
65	chr2L	75175	75175	1	+	1	FBgn0031213
66	chr2L	75402	75402	1	+	1	FBgn0031213
67	chr2L	75421	75421	1	+	3	FBgn0031213
68	chr2L	75422	75422	1	+	3	FBgn0031213
69	chr2L	75506	75506	1	+	1	FBgn0031213
70	chr2L	75567	75567	1	+	3	FBgn0031213
71	chr2L	75576	75576	1	+	3	FBgn0031213
72	chr2L	75577	75577	1	+	4	FBgn0031213
73	chr2L	75721	75721	1	+	1	FBgn0031213
74	chr2L	75802	75802	1	+	3	FBgn0031213
75	chr2L	75826	75826	1	+	1	FBgn0031213
76	chr2L	75829	75829	1	+	2	FBgn0031213
77	chr2L	75916	75916	1	+	2	FBgn0031213
78	chr2L	75925	75925	1	+	2	FBgn0031213
79	chr2L	76005	76005	1	+	1	FBgn0031213
80	chr2L	76013	76013	1	+	3	FBgn0031213
81	chr2L	76014	76014	1	+	1	FBgn0031213
82	chr2L	76134	76134	1	+	1	FBgn0031213
83	chr2L	95829	95829	1	+	1	FBgn0031216
84	chr2L	99118	99118	1	+	1	FBgn0031216
85	chr2L	105308	105308	1	-	1	FBgn0026787
86	chr2L	110434	110434	1	+	1	FBgn0005278
87	chr2L	113227	113227	1	+	1	FBgn0005278
88	chr2L	113823	113823	1	+	3	FBgn0005278
89	chr2L	113824	113824	1	+	2	FBgn0005278
90	chr2L	113825	113825	1	+	6	FBgn0005278
91	chr2L	113826	113826	1	+	4	FBgn0005278
92	chr2L	113880	113880	1	+	1	FBgn0005278
93	chr2L	113953	113953	1	+	1	FBgn0005278
94	chr2L	113955	113955	1	+	1	FBgn0005278
95	chr2L	114024	114024	1	+	2	FBgn0005278
96	chr2L	114134	114134	1	+	1	FBgn0005278
97	chr2L	114217	114217	1	+	3	FBgn0005278
98	chr2L	114218	114218	1	+	7	FBgn0005278
99	chr2L	114310	114310	1	+	1	FBgn0005278
100	chr2L	122780	122780	1	-	2	FBgn0025683
101	chr2L	122782	122782	1	-	6	FBgn0025683
102	chr2L	122991	122991	1	-	1	FBgn0025683
103	chr2L	123150	123150	1	-	1	FBgn0025683
104	chr2L	123173	123173	1	-	1	FBgn0025683
105	chr2L	123246	123246	1	-	1	FBgn0025683
106	chr2L	123362	123362	1	-	1	FBgn0025683
107	chr2L	123425	123425	1	-	1	FBgn0025683
108	chr2L	123568	123568	1	-	2	FBgn0025683
109	chr2L	126058	126058	1	-	1	FBgn0025683
110	chr2L	126192	126192	1	-	3	FBgn0025683
111	chr2L	126194	126194	1	-	3	FBgn0025683
112	chr2L	136571	136571	1	+	1	FBgn0031228;FBgn0265075
113	chr2L	140980	140980	1	+	1	FBgn0031228
114	chr2L	145340	145340	1	+	1	FBgn0031228
115	chr2L	145934	145934	1	+	1	FBgn0031228
116	chr2L	152304	152304	1	+	1	FBgn0031228
117	chr2L	155659	155659	1	+	1	FBgn0031228
118	chr2L	157327	157327	1	+	1	FBgn0031229
119	chr2L	177858	177858	1	+	1	FBgn0016977
120	chr2L	178810	178810	1	+	1	FBgn0016977
121	chr2L	179242	179242	1	+	1	FBgn0016977
122	chr2L	190699	190699	1	+	4	FBgn0016977
123	chr2L	190838	190838	1	+	1	FBgn0016977
124	chr2L	193590	193590	1	+	1	FBgn0016977
125	chr2L	194064	194064	1	+	2	FBgn0016977
126	chr2L	194332	194332	1	+	2	FBgn0016977
127	chr2L	194338	194338	1	+	1	FBgn0016977
128	chr2L	194719	194719	1	+	1	FBgn0016977
129	chr2L	196329	196329	1	+	1	FBgn0016977
130	chr2L	201688	201688	1	+	1	FBgn0016977
131	chr2L	202138	202138	1	+	2	FBgn0016977
132	chr2L	202139	202139	1	+	1	FBgn0016977
133	chr2L	202141	202141	1	+	2	FBgn0016977
134	chr2L	202233	202233	1	+	1	FBgn0016977
135	chr2L	204712	204712	1	+	1	FBgn0031231
136	chr2L	210341	210341	1	+	1	FBgn0031233
137	chr2L	210963	210963	1	-	1	FBgn0266557
138	chr2L	210993	210993	1	-	1	FBgn0266557
139	chr2L	211103	211103	1	-	5	FBgn0266557
140	chr2L	211104	211104	1	-	4	FBgn0266557
141	chr2L	211079	211079	1	+	1
142	chr2L	211444	211444	1	-	1	FBgn0266557
143	chr2L	211543	211543	1	-	2	FBgn0266557
144	chr2L	213508	213508	1	-	2	FBgn0266557
145	chr2L	213507	213507	1	-	4	FBgn0266557
146	chr2L	213515	213515	1	-	1	FBgn0266557
147	chr2L	213654	213654	1	-	1	FBgn0266557
148	chr2L	214030	214030	1	-	3	FBgn0266557
149	chr2L	214051	214051	1	-	1	FBgn0266557
150	chr2L	214213	214213	1	-	1	FBgn0266557
151	chr2L	214940	214940	1	-	1	FBgn0266557
152	chr2L	215145	215145	1	-	3	FBgn0266557
153	chr2L	215167	215167	1	-	1	FBgn0266557
154	chr2L	216213	216213	1	-	1	FBgn0266557
155	chr2L	216551	216551	1	-	1	FBgn0266557
156	chr2L	216554	216554	1	-	2	FBgn0266557
157	chr2L	217026	217026	1	-	1	FBgn0266557
158	chr2L	217444	217444	1	-	1	FBgn0266557
159	chr2L	218545	218545	1	-	1	FBgn0266557
160	chr2L	218630	218630	1	-	1	FBgn0266557
161	chr2L	229954	229954	1	-	2	FBgn0266557
162	chr2L	232341	232341	1	-	3	FBgn0266557
163	chr2L	234695	234695	1	-	2	FBgn0266557
164	chr2L	236814	236814	1	-	1	FBgn0266557
165	chr2L	237773	237773	1	-	1	FBgn0266557
166	chr2L	237861	237861	1	-	1	FBgn0266557
167	chr2L	239039	239039	1	-	1	FBgn0266557
168	chr2L	239047	239047	1	-	1	FBgn0266557
169	chr2L	239422	239422	1	-	1	FBgn0266557
170	chr2L	239469	239469	1	-	1	FBgn0266557
171	chr2L	239578	239578	1	-	1	FBgn0266557
172	chr2L	239582	239582	1	-	2	FBgn0266557
173	chr2L	240659	240659	1	-	1	FBgn0266557
174	chr2L	243118	243118	1	-	3	FBgn0266557;FBgn0262252
175	chr2L	255621	255621	1	-	2	FBgn0031238
176	chr2L	272353	272353	1	-	1	FBgn0086912
177	chr2L	273976	273976	1	+	1	FBgn0086856
178	chr2L	274765	274765	1	-	3	FBgn0086855
179	chr2L	275157	275157	1	-	1	FBgn0086855
180	chr2L	296394	296394	1	+	1	FBgn0024352
181	chr2L	297155	297155	1	+	1	FBgn0024352
182	chr2L	297242	297242	1	+	1	FBgn0024352
183	chr2L	297245	297245	1	+	1	FBgn0024352
184	chr2L	303231	303231	1	+	4	FBgn0020622
185	chr2L	304562	304562	1	+	3	FBgn0020622
186	chr2L	304709	304709	1	+	1	FBgn0020622
187	chr2L	305018	305018	1	+	1	FBgn0020622
188	chr2L	305101	305101	1	+	1	FBgn0020622
189	chr2L	305115	305115	1	+	1	FBgn0020622
190	chr2L	305117	305117	1	+	1	FBgn0020622
191	chr2L	310277	310277	1	+	2	FBgn0004611
192	chr2L	357176	357176	1	-	1	FBgn0031250
193	chr2L	359397	359397	1	-	1
194	chr2L	410879	410879	1	-	1	FBgn0264855
195	chr2L	417748	417748	1	+	3	FBgn0263933
196	chr2L	417749	417749	1	+	1	FBgn0263933
197	chr2L	418014	418014	1	+	3	FBgn0263933
198	chr2L	418015	418015	1	+	1	FBgn0263933
199	chr2L	418274	418274	1	+	3	FBgn0263933
200	chr2L	418689	418689	1	-	1	FBgn0031252
201	chr2L	420053	420053	1	+	1	FBgn0002593
202	chr2L	420103	420103	1	+	1	FBgn0002593
203	chr2L	420294	420294	1	+	2	FBgn0002593
204	chr2L	420595	420595	1	+	2	FBgn0002593
205	chr2L	421026	421026	1	+	1
206	chr2L	424936	424936	1	+	1	FBgn0031255
207	chr2L	436005	436005	1	+	1	FBgn0004583
208	chr2L	437344	437344	1	+	1	FBgn0004583
209	chr2L	445024	445024	1	+	1	FBgn0004583
210	chr2L	448602	448602	1	-	2	FBgn0015924
211	chr2L	448613	448613	1	-	1	FBgn0015924
212	chr2L	448972	448972	1	-	1	FBgn0015924
213	chr2L	449551	449551	1	-	1	FBgn0015924
214	chr2L	449750	449750	1	-	3	FBgn0015924
215	chr2L	449801	449801	1	-	4	FBgn0015924
216	chr2L	449826	449826	1	-	1	FBgn0015924
217	chr2L	537647	537647	1	+	1	FBgn0003963
218	chr2L	541518	541518	1	-	1	FBgn0010602
219	chr2L	543021	543021	1	-	1	FBgn0031260
220	chr2L	553014	553014	1	-	1
221	chr2L	554936	554936	1	-	1	FBgn0260933
222	chr2L	555075	555075	1	-	3	FBgn0260933
223	chr2L	555790	555790	1	-	1	FBgn0260933
224	chr2L	555800	555800	1	-	1	FBgn0260933
225	chr2L	555813	555813	1	-	1	FBgn0260933
226	chr2L	555825	555825	1	-	1	FBgn0260933
227	chr2L	556325	556325	1	-	2	FBgn0260933
228	chr2L	556323	556323	1	-	1	FBgn0260933
229	chr2L	558728	558728	1	-	1	FBgn0260933
230	chr2L	560206	560206	1	+	1	FBgn0031263
231	chr2L	562549	562549	1	+	1
232	chr2L	566363	566363	1	+	1	FBgn0031265
233	chr2L	571180	571180	1	+	1	FBgn0031266
234	chr2L	573121	573121	1	-	1	FBgn0031267
235	chr2L	575447	575447	1	+	2	FBgn0031268
236	chr2L	575466	575466	1	+	1	FBgn0031268
237	chr2L	575603	575603	1	+	1	FBgn0031268
238	chr2L	575633	575633	1	+	3	FBgn0031268
239	chr2L	610468	610468	1	+	1
240	chr2L	648058	648058	1	+	1
241	chr2L	663320	663320	1	+	1
242	chr2L	725115	725115	1	+	1
243	chr2L	735977	735977	1	+	1
244	chr2L	749323	749323	1	+	2
245	chr2L	750273	750273	1	+	1	FBgn0031275
246	chr2L	751014	751014	1	+	1	FBgn0031275
247	chr2L	754844	754844	1	+	1	FBgn0031275
248	chr2L	781983	781983	1	-	1
249	chr2L	785593	785593	1	+	1	FBgn0031279
250	chr2L	785962	785962	1	+	1	FBgn0031279
251	chr2L	789400	789400	1	+	1
252	chr2L	795743	795743	1	+	1
253	chr2L	812637	812637	1	+	1	FBgn0086130
254	chr2L	825983	825983	1	+	1	FBgn0010583
255	chr2L	831940	831940	1	-	1
256	chr2L	832876	832876	1	+	3	FBgn0010583
257	chr2L	832877	832877	1	+	2	FBgn0010583
258	chr2L	833184	833184	1	-	1
259	chr2L	833170	833170	1	+	1	FBgn0010583
260	chr2L	833662	833662	1	-	2	FBgn0020304
261	chr2L	833660	833660	1	-	2	FBgn0020304
262	chr2L	833786	833786	1	-	4	FBgn0020304
263	chr2L	833784	833784	1	-	3	FBgn0020304
264	chr2L	833787	833787	1	-	3	FBgn0020304
265	chr2L	833856	833856	1	-	4	FBgn0020304
266	chr2L	833919	833919	1	-	1	FBgn0020304
267	chr2L	834070	834070	1	-	3	FBgn0020304
268	chr2L	834068	834068	1	-	3	FBgn0020304
269	chr2L	834071	834071	1	-	1	FBgn0020304
270	chr2L	834240	834240	1	-	2	FBgn0020304
271	chr2L	834249	834249	1	-	2	FBgn0020304
272	chr2L	836752	836752	1	-	1	FBgn0020304
273	chr2L	837331	837331	1	-	1	FBgn0020304
274	chr2L	837817	837817	1	-	1	FBgn0020304
275	chr2L	838890	838890	1	-	1	FBgn0020304
276	chr2L	839875	839875	1	-	1	FBgn0020304
277	chr2L	842182	842182	1	-	1	FBgn0020304
278	chr2L	842359	842359	1	-	1	FBgn0020304
279	chr2L	842798	842798	1	-	1	FBgn0020304
280	chr2L	843252	843252	1	-	2	FBgn0020304
281	chr2L	844668	844668	1	-	2	FBgn0020304
282	chr2L	845048	845048	1	-	1	FBgn0020304
283	chr2L	845365	845365	1	-	1	FBgn0020304
284	chr2L	849366	849366	1	-	1	FBgn0020304
285	chr2L	849911	849911	1	-	1	FBgn0020304
286	chr2L	850319	850319	1	-	1	FBgn0020304
287	chr2L	876302	876302	1	+	1	FBgn0053526
288	chr2L	1050152	1050152	1	-	1	FBgn0003310
289	chr2L	1114726	1114726	1	-	1	FBgn0016926
290	chr2L	1114814	1114814	1	-	1	FBgn0016926
291	chr2L	1114818	1114818	1	-	3	FBgn0016926
292	chr2L	1114833	1114833	1	-	1	FBgn0016926
293	chr2L	1115060	1115060	1	-	4	FBgn0016926
294	chr2L	1115075	1115075	1	-	6	FBgn0016926
295	chr2L	1115109	1115109	1	-	3	FBgn0016926
296	chr2L	1115112	1115112	1	-	1	FBgn0016926
297	chr2L	1115113	1115113	1	-	1	FBgn0016926
298	chr2L	1115436	1115436	1	-	3	FBgn0016926
299	chr2L	1115515	1115515	1	-	1	FBgn0016926
300	chr2L	1116560	1116560	1	-	1	FBgn0016926
301	chr2L	1120643	1120643	1	-	1	FBgn0016926
302	chr2L	1132124	1132124	1	+	1	FBgn0031304
303	chr2L	1151785	1151785	1	-	1	FBgn0261458
304	chr2L	1151801	1151801	1	-	2	FBgn0261458
305	chr2L	1151805	1151805	1	-	2	FBgn0261458
306	chr2L	1163095	1163095	1	-	1	FBgn0031313
307	chr2L	1171952	1171952	1	+	1
308	chr2L	1173406	1173406	1	+	1	FBgn0031318
309	chr2L	1228978	1228978	1	+	1	FBgn0259229
310	chr2L	1229382	1229382	1	+	1	FBgn0259229
311	chr2L	1245527	1245527	1	+	1
312	chr2L	1499278	1499278	1	-	1	FBgn0031343
313	chr2L	1597913	1597913	1	-	1	FBgn0051935
314	chr2L	1651276	1651276	1	+	1	FBgn0086758
315	chr2L	1700018	1700018	1	+	1	FBgn0086758
316	chr2L	1712189	1712189	1	-	1	FBgn0086698
317	chr2L	1725053	1725053	1	-	2	FBgn0000579
318	chr2L	1884603	1884603	1	+	1
319	chr2L	1902221	1902221	1	+	3	FBgn0031374
320	chr2L	1938100	1938100	1	-	1	FBgn0011859
321	chr2L	1943752	1943752	1	+	1	FBgn0031374
322	chr2L	1985813	1985813	1	+	1
323	chr2L	1988864	1988864	1	+	1	FBgn0031381
324	chr2L	2013190	2013190	1	-	3	FBgn0051669
325	chr2L	2013193	2013193	1	-	4	FBgn0051669
326	chr2L	2013192	2013192	1	-	2	FBgn0051669
327	chr2L	2013189	2013189	1	-	2	FBgn0051669
328	chr2L	2026509	2026509	1	+	1	FBgn0031384
329	chr2L	2027434	2027434	1	+	1	FBgn0031384
330	chr2L	2028615	2028615	1	+	1	FBgn0031384
331	chr2L	2028874	2028874	1	+	1	FBgn0031384
332	chr2L	2030355	2030355	1	+	1	FBgn0031384
333	chr2L	2043669	2043669	1	+	2	FBgn0003557
334	chr2L	2047960	2047960	1	+	1	FBgn0028952
335	chr2L	2138553	2138553	1	-	1	FBgn0031390
336	chr2L	2138924	2138924	1	-	1	FBgn0031390
337	chr2L	2145700	2145700	1	-	2	FBgn0031391
338	chr2L	2149150	2149150	1	+	1	FBgn0027509
339	chr2L	2155654	2155654	1	+	2
340	chr2L	2156142	2156142	1	+	2	FBgn0031393
341	chr2L	2157807	2157807	1	-	1	FBgn0000097
342	chr2L	2172554	2172554	1	-	1	FBgn0000097
343	chr2L	2216944	2216944	1	-	1	FBgn0040715;FBgn0259717
344	chr2L	2225431	2225431	1	+	1	FBgn0031401
345	chr2L	2227152	2227152	1	+	1	FBgn0267378
346	chr2L	2230795	2230795	1	-	1
347	chr2L	2234295	2234295	1	-	1	FBgn0262126
348	chr2L	2261518	2261518	1	-	1
349	chr2L	2305178	2305178	1	-	1
350	chr2L	2307130	2307130	1	-	1
351	chr2L	2307332	2307332	1	-	1
352	chr2L	2308341	2308341	1	+	1	FBgn0031412
353	chr2L	2317154	2317154	1	-	1	FBgn0031413
354	chr2L	2341207	2341207	1	-	1	FBgn0031413
355	chr2L	2341829	2341829	1	-	1	FBgn0031413
356	chr2L	2343881	2343881	1	-	1	FBgn0031413
357	chr2L	2359969	2359969	1	-	1	FBgn0014010
358	chr2L	2361515	2361515	1	-	3	FBgn0014010
359	chr2L	2369786	2369786	1	+	1	FBgn0261647
360	chr2L	2381210	2381210	1	+	1	FBgn0264672
361	chr2L	2382488	2382488	1	+	1	FBgn0264672
362	chr2L	2382749	2382749	1	+	3	FBgn0264672
363	chr2L	2386340	2386340	1	+	1
364	chr2L	2421683	2421683	1	+	1	FBgn0031428
365	chr2L	2422752	2422752	1	+	1	FBgn0031428
366	chr2L	2464691	2464691	1	+	1
367	chr2L	2493836	2493836	1	-	3
368	chr2L	2493839	2493839	1	-	4
369	chr2L	2493880	2493880	1	-	2
370	chr2L	2580318	2580318	1	+	1	FBgn0031437
371	chr2L	2730775	2730775	1	+	1	FBgn0031449
372	chr2L	2733219	2733219	1	+	2	FBgn0031449
373	chr2L	2739784	2739784	1	+	1	FBgn0031449
374	chr2L	2739793	2739793	1	+	1	FBgn0031449
375	chr2L	2747654	2747654	1	+	1
376	chr2L	2753346	2753346	1	+	1	FBgn0031453
377	chr2L	2756614	2756614	1	+	2	FBgn0031453
378	chr2L	2757511	2757511	1	+	1	FBgn0031453
379	chr2L	2820756	2820756	1	-	1	FBgn0283531
380	chr2L	2828714	2828714	1	-	1	FBgn0283531
381	chr2L	2852619	2852619	1	-	1	FBgn0031473
382	chr2L	2856252	2856252	1	+	2	FBgn0015521
383	chr2L	2856279	2856279	1	+	1	FBgn0015521
384	chr2L	2856384	2856384	1	+	1	FBgn0015521
385	chr2L	2856421	2856421	1	+	1	FBgn0015521
386	chr2L	2856424	2856424	1	+	1	FBgn0015521
387	chr2L	2856425	2856425	1	+	2	FBgn0015521
388	chr2L	2856427	2856427	1	+	8	FBgn0015521
389	chr2L	2856442	2856442	1	+	2	FBgn0015521
390	chr2L	2856574	2856574	1	+	1	FBgn0015521
391	chr2L	2869521	2869521	1	-	2	FBgn0051694
392	chr2L	2877726	2877726	1	+	1
393	chr2L	2881041	2881041	1	-	1	FBgn0024947
394	chr2L	2945116	2945116	1	+	1	FBgn0041111
395	chr2L	2976077	2976077	1	-	1	FBgn0031483
396	chr2L	2979144	2979144	1	-	1	FBgn0031485
397	chr2L	2979846	2979846	1	-	2	FBgn0250786
398	chr2L	2979885	2979885	1	-	1	FBgn0250786
399	chr2L	2982624	2982624	1	-	1	FBgn0250786
400	chr2L	2984765	2984765	1	-	2	FBgn0250786
401	chr2L	3007331	3007331	1	+	1	FBgn0031488
402	chr2L	3022510	3022510	1	-	1	FBgn0031491
403	chr2L	3034040	3034040	1	-	1	FBgn0031496
404	chr2L	3046765	3046765	1	+	2	FBgn0042627;FBgn0263847
405	chr2L	3046858	3046858	1	+	3	FBgn0042627;FBgn0263847
406	chr2L	3048783	3048783	1	+	1	FBgn0042627;FBgn0003934
407	chr2L	3048784	3048784	1	+	3	FBgn0042627;FBgn0003934
408	chr2L	3060051	3060051	1	+	1	FBgn0283427
409	chr2L	3066013	3066013	1	+	1	FBgn0283427
410	chr2L	3067067	3067067	1	+	1	FBgn0283427
411	chr2L	3072955	3072955	1	-	1	FBgn0015600
412	chr2L	3080317	3080317	1	+	1
413	chr2L	3082227	3082227	1	+	1
414	chr2L	3088641	3088641	1	+	1
415	chr2L	3125250	3125250	1	-	1	FBgn0015600
416	chr2L	3126355	3126355	1	-	1	FBgn0015600
417	chr2L	3145566	3145566	1	-	1	FBgn0031505
418	chr2L	3145656	3145656	1	-	1	FBgn0031505
419	chr2L	3145689	3145689	1	-	2	FBgn0031505
420	chr2L	3168104	3168104	1	+	1	FBgn0014906
421	chr2L	3312594	3312594	1	-	1
422	chr2L	3313843	3313843	1	-	1
423	chr2L	3334976	3334976	1	-	2	FBgn0020445
424	chr2L	3335029	3335029	1	-	2	FBgn0020445
425	chr2L	3335533	3335533	1	-	1	FBgn0020445
426	chr2L	3335554	3335554	1	-	2	FBgn0020445
427	chr2L	3358284	3358284	1	-	1
428	chr2L	3405181	3405181	1	-	2	FBgn0031530
429	chr2L	3451702	3451702	1	+	1	FBgn0031534
430	chr2L	3452615	3452615	1	+	1	FBgn0031535
431	chr2L	3460025	3460025	1	+	1	FBgn0266670
432	chr2L	3466364	3466364	1	+	2	FBgn0021967
433	chr2L	3466367	3466367	1	+	3	FBgn0021967
434	chr2L	3466847	3466847	1	+	1	FBgn0021967
435	chr2L	3466964	3466964	1	+	3	FBgn0021967
436	chr2L	3467029	3467029	1	+	1	FBgn0021967
437	chr2L	3468976	3468976	1	-	1	FBgn0031540
438	chr2L	3494225	3494225	1	-	1	FBgn0014396
439	chr2L	3510845	3510845	1	-	1	FBgn0284253
440	chr2L	3516772	3516772	1	+	1	FBgn0031544
441	chr2L	3527765	3527765	1	-	1	FBgn0031549
442	chr2L	3622262	3622262	1	-	2	FBgn0000721
443	chr2L	3628607	3628607	1	-	1	FBgn0000721
444	chr2L	3628610	3628610	1	-	1	FBgn0000721
445	chr2L	3628729	3628729	1	-	1	FBgn0000721
446	chr2L	3629976	3629976	1	-	2	FBgn0000721
447	chr2L	3629975	3629975	1	-	1	FBgn0000721
448	chr2L	3649291	3649291	1	-	1	FBgn0000721
449	chr2L	3714303	3714303	1	+	1	FBgn0031566
450	chr2L	3716696	3716696	1	+	1	FBgn0031566
451	chr2L	3731963	3731963	1	+	1	FBgn0031568
452	chr2L	3751848	3751848	1	+	3	FBgn0031568
453	chr2L	3751873	3751873	1	+	1	FBgn0031568
454	chr2L	3752376	3752376	1	+	2	FBgn0031568
455	chr2L	3752834	3752834	1	+	1	FBgn0031568
456	chr2L	3753206	3753206	1	+	1	FBgn0031568
457	chr2L	3753326	3753326	1	+	4	FBgn0031568
458	chr2L	3754392	3754392	1	+	2	FBgn0031568
459	chr2L	3867651	3867651	1	+	1
460	chr2L	3870271	3870271	1	-	1
461	chr2L	3871301	3871301	1	+	1	FBgn0031575
462	chr2L	3966307	3966307	1	+	1
463	chr2L	4059095	4059095	1	+	1	FBgn0000547
464	chr2L	4189583	4189583	1	-	3	FBgn0031589
465	chr2L	4189655	4189655	1	-	1	FBgn0031589
466	chr2L	4226526	4226526	1	-	1	FBgn0031590
467	chr2L	4228087	4228087	1	+	5	FBgn0003941
468	chr2L	4228090	4228090	1	+	4	FBgn0003941
469	chr2L	4228091	4228091	1	+	4	FBgn0003941
470	chr2L	4228092	4228092	1	+	3	FBgn0003941
471	chr2L	4228178	4228178	1	+	1	FBgn0003941
472	chr2L	4228298	4228298	1	+	1	FBgn0003941
473	chr2L	4228419	4228419	1	+	1	FBgn0003941
474	chr2L	4238489	4238489	1	-	1
475	chr2L	4345999	4345999	1	-	1
476	chr2L	4386837	4386837	1	-	1	FBgn0261976
477	chr2L	4386932	4386932	1	-	2	FBgn0261976
478	chr2L	4386934	4386934	1	-	3	FBgn0261976
479	chr2L	4394871	4394871	1	+	1	FBgn0022153
480	chr2L	4394952	4394952	1	+	7	FBgn0022153
481	chr2L	4394953	4394953	1	+	4	FBgn0022153
482	chr2L	4394954	4394954	1	+	8	FBgn0022153
483	chr2L	4395330	4395330	1	+	1	FBgn0022153
484	chr2L	4442473	4442473	1	+	1	FBgn0031603
485	chr2L	4442482	4442482	1	+	1	FBgn0031603
486	chr2L	4447553	4447553	1	-	1	FBgn0025684
487	chr2L	4457429	4457429	1	-	1	FBgn0285948
488	chr2L	4457630	4457630	1	-	9	FBgn0285948;FBgn0065053
489	chr2L	4457631	4457631	1	-	3	FBgn0285948;FBgn0065053
490	chr2L	4457629	4457629	1	-	3	FBgn0285948;FBgn0065053
491	chr2L	4457687	4457687	1	-	8	FBgn0285948
492	chr2L	4457845	4457845	1	-	6	FBgn0285948
493	chr2L	4457846	4457846	1	-	6	FBgn0285948
494	chr2L	4457877	4457877	1	-	1	FBgn0285948
495	chr2L	4459091	4459091	1	-	1	FBgn0053002
496	chr2L	4465880	4465880	1	+	1	FBgn0031611
497	chr2L	4477194	4477194	1	-	1
498	chr2L	4483405	4483405	1	-	1	FBgn0053196
499	chr2L	4483993	4483993	1	-	1	FBgn0053196
500	chr2L	4484659	4484659	1	-	1	FBgn0053196
501	chr2L	4509609	4509609	1	-	1	FBgn0053196
502	chr2L	4510797	4510797	1	-	1	FBgn0053196
503	chr2L	4520168	4520168	1	-	1	FBgn0053196
504	chr2L	4554509	4554509	1	-	1	FBgn0053196
505	chr2L	4559196	4559196	1	-	1	FBgn0053196
506	chr2L	4559740	4559740	1	-	1	FBgn0053196
507	chr2L	4560690	4560690	1	-	1	FBgn0053196
508	chr2L	4560922	4560922	1	-	1	FBgn0053196
509	chr2L	4561410	4561410	1	-	1	FBgn0053196
510	chr2L	4578041	4578041	1	-	1	FBgn0053196;FBgn0031613
511	chr2L	4841715	4841715	1	-	1	FBgn0031637
512	chr2L	4843391	4843391	1	-	1	FBgn0031637
513	chr2L	4849697	4849697	1	+	1
514	chr2L	4877561	4877561	1	-	2	FBgn0000286
515	chr2L	4885443	4885443	1	+	1	FBgn0031643
516	chr2L	4903341	4903341	1	+	1	FBgn0031645
517	chr2L	4956440	4956440	1	+	1	FBgn0031655
518	chr2L	4962892	4962892	1	-	1
519	chr2L	4966574	4966574	1	-	1	FBgn0015834
520	chr2L	4975352	4975352	1	-	1	FBgn0031661
521	chr2L	4978039	4978039	1	+	1	FBgn0031662
522	chr2L	4979032	4979032	1	-	1	FBgn0031663
523	chr2L	4981262	4981262	1	-	1	FBgn0031664
524	chr2L	4984127	4984127	1	+	1	FBgn0083962
525	chr2L	4988392	4988392	1	+	1	FBgn0083962
526	chr2L	4988956	4988956	1	+	1	FBgn0083962
527	chr2L	4992164	4992164	1	+	1	FBgn0083962
528	chr2L	4992278	4992278	1	+	2	FBgn0083962
529	chr2L	4992279	4992279	1	+	4	FBgn0083962
530	chr2L	4994680	4994680	1	-	1	FBgn0053113
531	chr2L	5007773	5007773	1	-	1	FBgn0053113
532	chr2L	5009600	5009600	1	-	1	FBgn0053113
533	chr2L	5010643	5010643	1	-	1	FBgn0031668;FBgn0265968
534	chr2L	5011603	5011603	1	+	1	FBgn0031670
535	chr2L	5011822	5011822	1	+	1	FBgn0031670
536	chr2L	5017948	5017948	1	-	1	FBgn0016075
537	chr2L	5031363	5031363	1	+	1	FBgn0000299
538	chr2L	5034076	5034076	1	+	1	FBgn0000299
539	chr2L	5048098	5048098	1	+	6	FBgn0053995;FBgn0264742;FBgn0264743
540	chr2L	5051383	5051383	1	-	1	FBgn0022023
541	chr2L	5051776	5051776	1	-	1	FBgn0022023
542	chr2L	5052124	5052124	1	-	1	FBgn0022023
543	chr2L	5052727	5052727	1	-	2	FBgn0022023
544	chr2L	5068618	5068618	1	+	1	FBgn0028572;FBgn0262213
545	chr2L	5071652	5071652	1	+	1	FBgn0261608
546	chr2L	5071654	5071654	1	+	3	FBgn0261608
547	chr2L	5071655	5071655	1	+	3	FBgn0261608
548	chr2L	5071656	5071656	1	+	2	FBgn0261608
549	chr2L	5071657	5071657	1	+	1	FBgn0261608
550	chr2L	5071991	5071991	1	+	2	FBgn0261608
551	chr2L	5072304	5072304	1	-	1	FBgn0031681
552	chr2L	5073043	5073043	1	-	1	FBgn0031681
553	chr2L	5073813	5073813	1	-	6	FBgn0031681
554	chr2L	5073812	5073812	1	-	1	FBgn0031681
555	chr2L	5074193	5074193	1	-	1	FBgn0031681
556	chr2L	5077968	5077968	1	-	1	FBgn0031681
557	chr2L	5080888	5080888	1	-	1	FBgn0031681
558	chr2L	5085268	5085268	1	-	1	FBgn0031681
559	chr2L	5094094	5094094	1	+	1	FBgn0031682
560	chr2L	5096401	5096401	1	+	1	FBgn0031683
561	chr2L	5098662	5098662	1	+	1	FBgn0031683
562	chr2L	5128983	5128983	1	+	1	FBgn0261836
563	chr2L	5165054	5165054	1	+	1	FBgn0261836
564	chr2L	5173243	5173243	1	+	1	FBgn0261836
565	chr2L	5185266	5185266	1	+	1	FBgn0261836
566	chr2L	5191246	5191246	1	+	1	FBgn0261836
567	chr2L	5219375	5219375	1	-	2	FBgn0003716
568	chr2L	5219376	5219376	1	-	3	FBgn0003716
569	chr2L	5219512	5219512	1	-	1	FBgn0003716
570	chr2L	5219901	5219901	1	-	2	FBgn0003716
571	chr2L	5237321	5237321	1	-	1	FBgn0003716
572	chr2L	5241712	5241712	1	-	1	FBgn0003716
573	chr2L	5242937	5242937	1	+	1	FBgn0046776
574	chr2L	5247663	5247663	1	-	1	FBgn0003716
575	chr2L	5264526	5264526	1	-	1	FBgn0003716
576	chr2L	5265900	5265900	1	-	1	FBgn0003716
577	chr2L	5265902	5265902	1	-	1	FBgn0003716
578	chr2L	5279591	5279591	1	+	3	FBgn0031696
579	chr2L	5301001	5301001	1	+	1	FBgn0016076
580	chr2L	5304300	5304300	1	+	1	FBgn0016076
581	chr2L	5309950	5309950	1	+	1	FBgn0016076
582	chr2L	5310262	5310262	1	+	1	FBgn0016076
583	chr2L	5310775	5310775	1	+	1	FBgn0016076
584	chr2L	5312246	5312246	1	-	1	FBgn0031697
585	chr2L	5317004	5317004	1	-	1	FBgn0031698
586	chr2L	5318155	5318155	1	-	1	FBgn0031698
587	chr2L	5320461	5320461	1	-	1	FBgn0031698
588	chr2L	5327518	5327518	1	+	1	FBgn0015031
589	chr2L	5327817	5327817	1	+	1	FBgn0015031
590	chr2L	5327840	5327840	1	+	2	FBgn0015031
591	chr2L	5385949	5385949	1	-	1
592	chr2L	5531332	5531332	1	-	1	FBgn0031713
593	chr2L	5536351	5536351	1	+	1
594	chr2L	5541302	5541302	1	-	1	FBgn0014189
595	chr2L	5546292	5546292	1	+	1	FBgn0002525
596	chr2L	5546323	5546323	1	+	1	FBgn0002525
597	chr2L	5549012	5549012	1	+	1	FBgn0031717
598	chr2L	5621711	5621711	1	-	1	FBgn0031726
599	chr2L	5622603	5622603	1	+	1
600	chr2L	5626522	5626522	1	+	2
601	chr2L	5640958	5640958	1	+	3
602	chr2L	5640999	5640999	1	+	2	FBgn0262256
603	chr2L	5641121	5641121	1	+	3	FBgn0262321
604	chr2L	5641315	5641315	1	+	12	FBgn0262200
605	chr2L	5642005	5642005	1	+	6	FBgn0262333
606	chr2L	5661107	5661107	1	+	1
607	chr2L	5662998	5662998	1	+	1	FBgn0031728
608	chr2L	5669370	5669370	1	+	1	FBgn0031728
609	chr2L	5670300	5670300	1	+	1	FBgn0031728
610	chr2L	5707474	5707474	1	+	1	FBgn0031730
611	chr2L	5767146	5767146	1	-	1	FBgn0031738
612	chr2L	5768380	5768380	1	-	1	FBgn0031738
613	chr2L	5768423	5768423	1	-	2	FBgn0031738
614	chr2L	5799602	5799602	1	+	1
615	chr2L	5800163	5800163	1	-	1	FBgn0031738
616	chr2L	5801887	5801887	1	-	2	FBgn0031739
617	chr2L	5802411	5802411	1	+	4	FBgn0031740
618	chr2L	5803908	5803908	1	+	1	FBgn0031740
619	chr2L	5829122	5829122	1	-	2
620	chr2L	5829121	5829121	1	-	1
621	chr2L	5867248	5867248	1	-	1	FBgn0031745
622	chr2L	5867888	5867888	1	-	1	FBgn0031745
623	chr2L	5871687	5871687	1	-	1	FBgn0031745
624	chr2L	5871738	5871738	1	-	1	FBgn0031745
625	chr2L	5878005	5878005	1	-	1	FBgn0031745
626	chr2L	5920711	5920711	1	+	1	FBgn0043362
627	chr2L	5960012	5960012	1	-	1	FBgn0003979
628	chr2L	5964337	5964337	1	-	1	FBgn0086265
629	chr2L	5972476	5972476	1	-	4	FBgn0000308
630	chr2L	5972555	5972555	1	-	1	FBgn0000308
631	chr2L	5979506	5979506	1	-	1	FBgn0000308
632	chr2L	5982675	5982675	1	+	1	FBgn0001942
633	chr2L	5984137	5984137	1	+	1	FBgn0001942
634	chr2L	5984529	5984529	1	+	2	FBgn0001942
635	chr2L	5985366	5985366	1	+	2	FBgn0001942
636	chr2L	5988728	5988728	1	+	1	FBgn0001941
637	chr2L	5990049	5990049	1	-	1	FBgn0031759
638	chr2L	5990734	5990734	1	-	1	FBgn0031759
639	chr2L	5993730	5993730	1	-	1	FBgn0031759
640	chr2L	5994229	5994229	1	-	1	FBgn0031759
641	chr2L	6003189	6003189	1	+	1	FBgn0031760
642	chr2L	6003569	6003569	1	+	1	FBgn0031760
643	chr2L	6039166	6039166	1	+	1	FBgn0051643
644	chr2L	6043509	6043509	1	-	1	FBgn0000052
645	chr2L	6052877	6052877	1	+	1	FBgn0031769
646	chr2L	6066979	6066979	1	+	1	FBgn0031774
647	chr2L	6096779	6096779	1	-	1	FBgn0031779
648	chr2L	6122265	6122265	1	+	1	FBgn0266521
649	chr2L	6326538	6326538	1	+	1	FBgn0265778
650	chr2L	6326573	6326573	1	-	1
651	chr2L	6333287	6333287	1	-	1	FBgn0031799
652	chr2L	6335896	6335896	1	-	1	FBgn0031799
653	chr2L	6346055	6346055	1	+	1	FBgn0015623
654	chr2L	6370305	6370305	1	+	1
655	chr2L	6378156	6378156	1	-	1	FBgn0259714
656	chr2L	6378155	6378155	1	-	3	FBgn0259714
657	chr2L	6380484	6380484	1	-	1	FBgn0259714
658	chr2L	6380851	6380851	1	-	1	FBgn0259714
659	chr2L	6384392	6384392	1	-	1	FBgn0259714;FBgn0259716
660	chr2L	6384707	6384707	1	-	1	FBgn0259714;FBgn0259716
661	chr2L	6445458	6445458	1	+	1
662	chr2L	6458767	6458767	1	+	2	FBgn0031815
663	chr2L	6477427	6477427	1	-	2	FBgn0086357
664	chr2L	6480600	6480600	1	+	1
665	chr2L	6481040	6481040	1	+	1	FBgn0031820
666	chr2L	6484529	6484529	1	+	1	FBgn0031820
667	chr2L	6487348	6487348	1	+	1	FBgn0031820
668	chr2L	6489972	6489972	1	+	2	FBgn0027496
669	chr2L	6493830	6493830	1	+	1	FBgn0051638
670	chr2L	6525758	6525758	1	+	1	FBgn0051637
671	chr2L	6537522	6537522	1	-	1	FBgn0000320
672	chr2L	6537521	6537521	1	-	1	FBgn0000320
673	chr2L	6538297	6538297	1	-	1	FBgn0000320
674	chr2L	6539301	6539301	1	-	2	FBgn0000320
675	chr2L	6541701	6541701	1	-	1	FBgn0000320
676	chr2L	6546919	6546919	1	-	1	FBgn0000320
677	chr2L	6557051	6557051	1	-	1	FBgn0031829
678	chr2L	6557802	6557802	1	+	1	FBgn0031830
679	chr2L	6559437	6559437	1	-	1	FBgn0031832
680	chr2L	6564418	6564418	1	-	1	FBgn0031834
681	chr2L	6577683	6577683	1	-	1	FBgn0031835
682	chr2L	6616829	6616829	1	+	7	FBgn0031836
683	chr2L	6616830	6616830	1	+	3	FBgn0031836
684	chr2L	6633302	6633302	1	-	1	FBgn0051635
685	chr2L	6634562	6634562	1	-	1	FBgn0051635
686	chr2L	6634667	6634667	1	-	1	FBgn0051635
687	chr2L	6636198	6636198	1	-	1	FBgn0051635
688	chr2L	6636466	6636466	1	-	1	FBgn0051635
689	chr2L	6640843	6640843	1	-	1	FBgn0051635
690	chr2L	6650806	6650806	1	+	1	FBgn0031842
691	chr2L	6669382	6669382	1	-	1
692	chr2L	6678205	6678205	1	-	1	FBgn0028703
693	chr2L	6682654	6682654	1	-	1	FBgn0028703
694	chr2L	6699875	6699875	1	-	1	FBgn0031850
695	chr2L	6707944	6707944	1	-	1	FBgn0031850
696	chr2L	6779139	6779139	1	-	1	FBgn0015776
697	chr2L	6780058	6780058	1	-	1	FBgn0015776
698	chr2L	6786415	6786415	1	-	1	FBgn0015776
699	chr2L	6855710	6855710	1	+	1	FBgn0086451
700	chr2L	6856148	6856148	1	+	1	FBgn0086451
701	chr2L	6909006	6909006	1	+	1	FBgn0031868
702	chr2L	6911032	6911032	1	-	4
703	chr2L	6911031	6911031	1	-	3
704	chr2L	6911324	6911324	1	-	1	FBgn0011737
705	chr2L	6913196	6913196	1	-	1	FBgn0011737
706	chr2L	6914398	6914398	1	-	1	FBgn0028554
707	chr2L	6914509	6914509	1	-	1	FBgn0028554
708	chr2L	6914750	6914750	1	-	1	FBgn0028554
709	chr2L	6914758	6914758	1	-	1	FBgn0028554
710	chr2L	6917258	6917258	1	-	1	FBgn0028554;FBgn0026196;FBgn0263467
711	chr2L	6918147	6918147	1	-	1	FBgn0028554;FBgn0026196
712	chr2L	6920252	6920252	1	+	1
713	chr2L	6925905	6925905	1	+	3	FBgn0004838
714	chr2L	6926260	6926260	1	+	5	FBgn0004838
715	chr2L	6926435	6926435	1	+	1	FBgn0004838
716	chr2L	6926572	6926572	1	+	1	FBgn0004838
717	chr2L	6927123	6927123	1	+	1	FBgn0004838
718	chr2L	6927291	6927291	1	+	1	FBgn0004838
719	chr2L	6927464	6927464	1	+	1	FBgn0004838
720	chr2L	6929488	6929488	1	+	1	FBgn0004838
721	chr2L	6939736	6939736	1	-	1	FBgn0031869
722	chr2L	6943457	6943457	1	-	1	FBgn0031871
723	chr2L	6945527	6945527	1	-	1	FBgn0031872
724	chr2L	6947237	6947237	1	-	1	FBgn0031872
725	chr2L	6954506	6954506	1	+	1	FBgn0020616
726	chr2L	6963495	6963495	1	-	1	FBgn0031878
727	chr2L	6971326	6971326	1	-	1	FBgn0016978
728	chr2L	7015725	7015725	1	-	1	FBgn0000053
729	chr2L	7024930	7024930	1	-	1	FBgn0051908
730	chr2L	7025684	7025684	1	-	1	FBgn0051908
731	chr2L	7035773	7035773	1	+	1	FBgn0031883
732	chr2L	7037144	7037144	1	+	1	FBgn0031883
733	chr2L	7053076	7053076	1	+	1	FBgn0262872
734	chr2L	7055395	7055395	1	+	1	FBgn0262872
735	chr2L	7065927	7065927	1	-	1
736	chr2L	7098758	7098758	1	-	1	FBgn0085407
737	chr2L	7140042	7140042	1	+	1
738	chr2L	7181211	7181211	1	-	1
739	chr2L	7266496	7266496	1	+	1
740	chr2L	7275533	7275533	1	-	1	FBgn0010453
741	chr2L	7384851	7384851	1	-	1	FBgn0031904
742	chr2L	7399602	7399602	1	-	1
743	chr2L	7421556	7421556	1	+	1	FBgn0028387
744	chr2L	7425814	7425814	1	+	3	FBgn0264439;FBgn0262453
745	chr2L	7425853	7425853	1	+	7	FBgn0264439;FBgn0262453
746	chr2L	7425979	7425979	1	+	9	FBgn0262458
747	chr2L	7426016	7426016	1	+	7	FBgn0262458
748	chr2L	7426017	7426017	1	+	6	FBgn0262458
749	chr2L	7430170	7430170	1	+	2	FBgn0283658
750	chr2L	7430249	7430249	1	+	1	FBgn0283658
751	chr2L	7430263	7430263	1	+	1	FBgn0283658
752	chr2L	7478552	7478552	1	-	1	FBgn0260486
753	chr2L	7479378	7479378	1	-	1	FBgn0260486
754	chr2L	7495825	7495825	1	-	1	FBgn0260486
755	chr2L	7573918	7573918	1	-	1	FBgn0264895
756	chr2L	7678777	7678777	1	+	1	FBgn0040299
757	chr2L	7784216	7784216	1	+	1	FBgn0031947
758	chr2L	7784405	7784405	1	+	1	FBgn0031947
759	chr2L	7785789	7785789	1	+	1	FBgn0031947
760	chr2L	7793627	7793627	1	-	4	FBgn0025687
761	chr2L	7796675	7796675	1	-	1	FBgn0031950
762	chr2L	7801914	7801914	1	+	1	FBgn0031951
763	chr2L	7803725	7803725	1	-	1	FBgn0031952
764	chr2L	7814943	7814943	1	+	1	FBgn0261800
765	chr2L	7819626	7819626	1	+	1	FBgn0261800
766	chr2L	7819894	7819894	1	+	1	FBgn0261800
767	chr2L	7820590	7820590	1	+	1	FBgn0261800
768	chr2L	7820591	7820591	1	+	2	FBgn0261800
769	chr2L	7824661	7824661	1	+	1	FBgn0027515
770	chr2L	7825866	7825866	1	-	2	FBgn0020618
771	chr2L	7826075	7826075	1	-	2	FBgn0020618
772	chr2L	7826270	7826270	1	-	2	FBgn0020618
773	chr2L	7826941	7826941	1	-	1	FBgn0020618
774	chr2L	7827114	7827114	1	-	2	FBgn0020618
775	chr2L	7827174	7827174	1	-	1	FBgn0020618
776	chr2L	7827179	7827179	1	-	1	FBgn0020618
777	chr2L	7827237	7827237	1	-	1	FBgn0020618
778	chr2L	7832221	7832221	1	+	1	FBgn0004177
779	chr2L	7884175	7884175	1	-	1	FBgn0031961
780	chr2L	7884984	7884984	1	-	1	FBgn0031961;FBgn0261790
781	chr2L	7885225	7885225	1	-	2	FBgn0031961;FBgn0261790
782	chr2L	7941880	7941880	1	-	2	FBgn0085450
783	chr2L	7966088	7966088	1	-	1	FBgn0085450
784	chr2L	7988695	7988695	1	-	1	FBgn0031969
785	chr2L	8008335	8008335	1	-	1	FBgn0031974
786	chr2L	8029853	8029853	1	+	1	FBgn0031977
787	chr2L	8030125	8030125	1	+	1	FBgn0031977
788	chr2L	8041255	8041255	1	+	1	FBgn0031979
789	chr2L	8042010	8042010	1	-	2	FBgn0031980
790	chr2L	8042350	8042350	1	-	1	FBgn0031980;FBgn0065055
791	chr2L	8048580	8048580	1	+	1	FBgn0031981
792	chr2L	8048840	8048840	1	+	1	FBgn0031981
793	chr2L	8048841	8048841	1	+	2	FBgn0031981
794	chr2L	8051283	8051283	1	+	1	FBgn0031981
795	chr2L	8053911	8053911	1	+	3	FBgn0031981
796	chr2L	8054574	8054574	1	-	1	FBgn0011230
797	chr2L	8054580	8054580	1	-	1	FBgn0011230
798	chr2L	8057274	8057274	1	-	1	FBgn0011230
799	chr2L	8059239	8059239	1	-	1	FBgn0011230
800	chr2L	8059566	8059566	1	-	1	FBgn0011230
801	chr2L	8059678	8059678	1	-	1	FBgn0011230
802	chr2L	8060871	8060871	1	-	1	FBgn0011230
803	chr2L	8061426	8061426	1	-	1	FBgn0011230
804	chr2L	8063354	8063354	1	-	1	FBgn0011230
805	chr2L	8064053	8064053	1	-	1	FBgn0011230
806	chr2L	8065614	8065614	1	-	2	FBgn0011230
807	chr2L	8065715	8065715	1	-	2	FBgn0011230
808	chr2L	8065716	8065716	1	-	1	FBgn0011230
809	chr2L	8069357	8069357	1	-	1	FBgn0011230
810	chr2L	8074624	8074624	1	-	3	FBgn0267488
811	chr2L	8085326	8085326	1	+	2	FBgn0261822
812	chr2L	8085367	8085367	1	+	1	FBgn0261822
813	chr2L	8086048	8086048	1	+	1	FBgn0261822
814	chr2L	8086717	8086717	1	+	1	FBgn0261822
815	chr2L	8087515	8087515	1	+	3	FBgn0261822
816	chr2L	8087627	8087627	1	+	1	FBgn0261822
817	chr2L	8087668	8087668	1	+	2	FBgn0261822
818	chr2L	8087762	8087762	1	+	4	FBgn0261822
819	chr2L	8087763	8087763	1	+	8	FBgn0261822
820	chr2L	8106026	8106026	1	+	1	FBgn0261822
821	chr2L	8108161	8108161	1	+	1	FBgn0261822
822	chr2L	8108615	8108615	1	+	1	FBgn0261822
823	chr2L	8141640	8141640	1	-	1	FBgn0031990
824	chr2L	8158055	8158055	1	+	1	FBgn0263256
825	chr2L	8177933	8177933	1	+	3	FBgn0264953
826	chr2L	8192167	8192167	1	-	1	FBgn0031995
827	chr2L	8201289	8201289	1	+	1
828	chr2L	8201385	8201385	1	-	1	FBgn0031998
829	chr2L	8210019	8210019	1	-	1	FBgn0003607
830	chr2L	8210825	8210825	1	-	1	FBgn0003607
831	chr2L	8211643	8211643	1	+	2	FBgn0015299
832	chr2L	8224361	8224361	1	-	1	FBgn0032006
833	chr2L	8258645	8258645	1	-	3	FBgn0003502;FBgn0262374
834	chr2L	8261366	8261366	1	-	1	FBgn0003502
835	chr2L	8280654	8280654	1	-	1	FBgn0003502
836	chr2L	8300310	8300310	1	-	1	FBgn0003502
837	chr2L	8300738	8300738	1	-	1	FBgn0003502
838	chr2L	8309229	8309229	1	+	1	FBgn0032016
839	chr2L	8313491	8313491	1	+	1	FBgn0032018
840	chr2L	8313689	8313689	1	+	1	FBgn0032018
841	chr2L	8321532	8321532	1	+	1
842	chr2L	8322049	8322049	1	+	1
843	chr2L	8356389	8356389	1	-	1	FBgn0032026
844	chr2L	8356655	8356655	1	-	1	FBgn0032026
845	chr2L	8357553	8357553	1	-	1	FBgn0032026
846	chr2L	8359045	8359045	1	-	1	FBgn0032026
847	chr2L	8359411	8359411	1	+	1
848	chr2L	8359776	8359776	1	-	1	FBgn0032026
849	chr2L	8359783	8359783	1	-	1	FBgn0032026
850	chr2L	8360309	8360309	1	-	1	FBgn0032026
851	chr2L	8363739	8363739	1	-	1	FBgn0010265
852	chr2L	8364028	8364028	1	-	2	FBgn0010265
853	chr2L	8364274	8364274	1	-	4	FBgn0010265
854	chr2L	8364273	8364273	1	-	3	FBgn0010265
855	chr2L	8364276	8364276	1	-	2	FBgn0010265
856	chr2L	8367985	8367985	1	+	2	FBgn0260439
857	chr2L	8368110	8368110	1	+	1	FBgn0260439
858	chr2L	8381061	8381061	1	-	1	FBgn0027094
859	chr2L	8381063	8381063	1	-	1	FBgn0027094
860	chr2L	8382068	8382068	1	-	1	FBgn0032033
861	chr2L	8382204	8382204	1	-	1	FBgn0032033
862	chr2L	8383650	8383650	1	-	1	FBgn0263852
863	chr2L	8387673	8387673	1	+	2	FBgn0032036
864	chr2L	8389284	8389284	1	+	1
865	chr2L	8389730	8389730	1	+	3	FBgn0041717
866	chr2L	8407884	8407884	1	+	2	FBgn0020497
867	chr2L	8412596	8412596	1	-	1	FBgn0032042
868	chr2L	8415763	8415763	1	+	2	FBgn0027932
869	chr2L	8425692	8425692	1	+	1	FBgn0027932
870	chr2L	8428155	8428155	1	+	1	FBgn0027932
871	chr2L	8446172	8446172	1	-	1	FBgn0027780
872	chr2L	8465211	8465211	1	+	1	FBgn0285971
873	chr2L	8485795	8485795	1	+	2	FBgn0262029;FBgn0263489
874	chr2L	8485887	8485887	1	+	13	FBgn0262029;FBgn0263489
875	chr2L	8485888	8485888	1	+	13	FBgn0262029;FBgn0263489
876	chr2L	8515400	8515400	1	+	1	FBgn0032052
877	chr2L	8515784	8515784	1	-	1
878	chr2L	8516080	8516080	1	+	2	FBgn0032052
879	chr2L	8516081	8516081	1	+	1	FBgn0032052
880	chr2L	8518448	8518448	1	+	1	FBgn0032054
881	chr2L	8519110	8519110	1	+	1	FBgn0032054
882	chr2L	8520401	8520401	1	-	1
883	chr2L	8520444	8520444	1	-	1
884	chr2L	8524302	8524302	1	+	1	FBgn0016122
885	chr2L	8527788	8527788	1	-	1	FBgn0085470;FBgn0250903
886	chr2L	8529145	8529145	1	+	1	FBgn0028394
887	chr2L	8541563	8541563	1	-	1	FBgn0051604
888	chr2L	8662222	8662222	1	+	1	FBgn0011259
889	chr2L	8663830	8663830	1	+	1	FBgn0011259
890	chr2L	8667622	8667622	1	+	2	FBgn0011259
891	chr2L	8667791	8667791	1	+	1	FBgn0011259
892	chr2L	8667795	8667795	1	+	1	FBgn0011259
893	chr2L	8668100	8668100	1	+	1	FBgn0011259
894	chr2L	8668110	8668110	1	+	2	FBgn0011259
895	chr2L	8669073	8669073	1	+	1	FBgn0011259
896	chr2L	8926854	8926854	1	+	1	FBgn0085427
897	chr2L	8933167	8933167	1	+	1	FBgn0085427
898	chr2L	8951187	8951187	1	+	1
899	chr2L	8998800	8998800	1	+	1	FBgn0015316
900	chr2L	9186105	9186105	1	+	1	FBgn0041092
901	chr2L	9186244	9186244	1	+	1	FBgn0041092
902	chr2L	9194010	9194010	1	+	1	FBgn0041092
903	chr2L	9197923	9197923	1	+	1	FBgn0041092
904	chr2L	9202707	9202707	1	+	1	FBgn0041092
905	chr2L	9210563	9210563	1	+	1	FBgn0041092
906	chr2L	9217195	9217195	1	+	1	FBgn0041092
907	chr2L	9336091	9336091	1	+	1	FBgn0026439
908	chr2L	9382931	9382931	1	-	1	FBgn0085395
909	chr2L	9383447	9383447	1	-	1	FBgn0085395
910	chr2L	9390631	9390631	1	+	1	FBgn0012036
911	chr2L	9391379	9391379	1	+	1	FBgn0012036
912	chr2L	9434016	9434016	1	+	1	FBgn0011232
913	chr2L	9460174	9460174	1	+	1	FBgn0002973
914	chr2L	9461536	9461536	1	+	1	FBgn0002973
915	chr2L	9491624	9491624	1	-	3	FBgn0004868
916	chr2L	9502544	9502544	1	+	1	FBgn0032120
917	chr2L	9502545	9502545	1	+	1	FBgn0032120
918	chr2L	9520381	9520381	1	+	1	FBgn0032120
919	chr2L	9524454	9524454	1	+	1	FBgn0032123
920	chr2L	9530016	9530016	1	+	1	FBgn0032123
921	chr2L	9538896	9538896	1	+	1	FBgn0032123
922	chr2L	9539337	9539337	1	+	1	FBgn0032123
923	chr2L	9613431	9613431	1	+	1	FBgn0040070
924	chr2L	9615805	9615805	1	+	1	FBgn0040070
925	chr2L	9679174	9679174	1	-	1
926	chr2L	9690665	9690665	1	-	1	FBgn0000273
927	chr2L	9696553	9696553	1	-	1	FBgn0000273
928	chr2L	9697970	9697970	1	-	1	FBgn0000273
929	chr2L	9710500	9710500	1	-	1	FBgn0032138
930	chr2L	9758667	9758667	1	-	1
931	chr2L	9763944	9763944	1	+	1	FBgn0283478
932	chr2L	9764917	9764917	1	+	1	FBgn0283478
933	chr2L	9765281	9765281	1	+	1	FBgn0283478
934	chr2L	9787402	9787402	1	-	2	FBgn0285991
935	chr2L	9787442	9787442	1	-	1	FBgn0285991
936	chr2L	9787630	9787630	1	-	1	FBgn0285991
937	chr2L	9787993	9787993	1	-	2	FBgn0285991
938	chr2L	9788070	9788070	1	-	1	FBgn0285991
939	chr2L	9788364	9788364	1	-	1	FBgn0285991
940	chr2L	9788877	9788877	1	-	3	FBgn0285991
941	chr2L	9788884	9788884	1	-	3	FBgn0285991
942	chr2L	9788880	9788880	1	-	6	FBgn0285991
943	chr2L	9788881	9788881	1	-	5	FBgn0285991
944	chr2L	9788883	9788883	1	-	3	FBgn0285991
945	chr2L	9788882	9788882	1	-	2	FBgn0285991
946	chr2L	9788893	9788893	1	-	6	FBgn0285991
947	chr2L	9788991	9788991	1	-	8	FBgn0285991
948	chr2L	9788988	9788988	1	-	2	FBgn0285991
949	chr2L	9788992	9788992	1	-	7	FBgn0285991
950	chr2L	9789003	9789003	1	-	18	FBgn0285991
951	chr2L	9789004	9789004	1	-	11	FBgn0285991
952	chr2L	9789005	9789005	1	-	3	FBgn0285991
953	chr2L	9789037	9789037	1	-	2	FBgn0285991
954	chr2L	9789052	9789052	1	-	4	FBgn0285991
955	chr2L	9789051	9789051	1	-	4	FBgn0285991
956	chr2L	9789049	9789049	1	-	3	FBgn0285991
957	chr2L	9789148	9789148	1	-	7	FBgn0285991
958	chr2L	9789154	9789154	1	-	1	FBgn0285991
959	chr2L	9789234	9789234	1	-	1	FBgn0285991
960	chr2L	9789862	9789862	1	-	1	FBgn0285991
961	chr2L	9789960	9789960	1	-	2	FBgn0285991
962	chr2L	9789958	9789958	1	-	3	FBgn0285991
963	chr2L	9789970	9789970	1	-	1	FBgn0285991
964	chr2L	9789979	9789979	1	-	2	FBgn0285991
965	chr2L	9790030	9790030	1	-	5	FBgn0285991
966	chr2L	9790035	9790035	1	-	1	FBgn0285991
967	chr2L	9790063	9790063	1	-	2	FBgn0285991
968	chr2L	9790115	9790115	1	-	1	FBgn0285991
969	chr2L	9790137	9790137	1	-	6	FBgn0285991
970	chr2L	9790142	9790142	1	-	4	FBgn0285991
971	chr2L	9790164	9790164	1	-	3	FBgn0285991
972	chr2L	9790203	9790203	1	-	2	FBgn0285991
973	chr2L	9790264	9790264	1	-	1	FBgn0285991
974	chr2L	9790265	9790265	1	-	4	FBgn0285991
975	chr2L	9893970	9893970	1	-	2	FBgn0063449;FBgn0063391
976	chr2L	9893974	9893974	1	-	1	FBgn0063449;FBgn0063391
977	chr2L	9894025	9894025	1	-	6	FBgn0063449;FBgn0063391
978	chr2L	9894231	9894231	1	-	4	FBgn0063449;FBgn0063392
979	chr2L	9894233	9894233	1	-	2	FBgn0063449;FBgn0063392
980	chr2L	9894229	9894229	1	-	1	FBgn0063449;FBgn0063392
981	chr2L	9894284	9894284	1	-	3	FBgn0063449;FBgn0063392
982	chr2L	9894504	9894504	1	-	8	FBgn0063449;FBgn0063389
983	chr2L	9894503	9894503	1	-	3	FBgn0063449;FBgn0063389
984	chr2L	9894505	9894505	1	-	6	FBgn0063449;FBgn0063389
985	chr2L	9894889	9894889	1	-	1	FBgn0063449;FBgn0025881
986	chr2L	9894906	9894906	1	-	7	FBgn0063449;FBgn0025881
987	chr2L	9897514	9897514	1	-	1	FBgn0004867
988	chr2L	9902357	9902357	1	+	1
989	chr2L	9903122	9903122	1	+	1
990	chr2L	9910905	9910905	1	-	1	FBgn0032157
991	chr2L	9917373	9917373	1	-	1	FBgn0025700
992	chr2L	9934877	9934877	1	-	1	FBgn0051712
993	chr2L	9938509	9938509	1	-	1	FBgn0051713
994	chr2L	9939015	9939015	1	+	1	FBgn0032166
995	chr2L	9941423	9941423	1	+	1	FBgn0032166
996	chr2L	9942003	9942003	1	-	2	FBgn0032167
997	chr2L	9944417	9944417	1	-	1	FBgn0032167
998	chr2L	9950455	9950455	1	-	2	FBgn0262428
999	chr2L	9950456	9950456	1	-	6	FBgn0262428
1000	chr2L	9950481	9950481	1	-	1	FBgn0262428
1001	chr2L	9950504	9950504	1	-	3	FBgn0262428
1002	chr2L	9954787	9954787	1	+	1	FBgn0032169
1003	chr2L	9955334	9955334	1	+	1	FBgn0032169
1004	chr2L	9956559	9956559	1	-	1	FBgn0032171
1005	chr2L	9959836	9959836	1	+	2	FBgn0032170
1006	chr2L	9959949	9959949	1	+	6	FBgn0032170
1007	chr2L	9960107	9960107	1	+	1	FBgn0032170
1008	chr2L	9960117	9960117	1	+	3	FBgn0032170
1009	chr2L	9968080	9968080	1	+	1	FBgn0011272
1010	chr2L	9968097	9968097	1	+	1	FBgn0011272
1011	chr2L	9968431	9968431	1	+	2	FBgn0011272
1012	chr2L	9984689	9984689	1	+	1	FBgn0000180
1013	chr2L	9996252	9996252	1	-	1	FBgn0051875
1014	chr2L	10006381	10006381	1	+	1	FBgn0043456
1015	chr2L	10008670	10008670	1	+	1	FBgn0043456
1016	chr2L	10058622	10058622	1	+	1	FBgn0267727
1017	chr2L	10059092	10059092	1	+	1	FBgn0267727
1018	chr2L	10059774	10059774	1	+	1	FBgn0267727
1019	chr2L	10059823	10059823	1	+	4	FBgn0267727
1020	chr2L	10059824	10059824	1	+	3	FBgn0267727
1021	chr2L	10185223	10185223	1	-	1	FBgn0028675
1022	chr2L	10196920	10196920	1	-	1	FBgn0028675
1023	chr2L	10201274	10201274	1	+	1	FBgn0005593
1024	chr2L	10201323	10201323	1	+	1	FBgn0005593
1025	chr2L	10201377	10201377	1	+	2	FBgn0005593
1026	chr2L	10201393	10201393	1	+	3	FBgn0005593
1027	chr2L	10201977	10201977	1	+	1	FBgn0005593
1028	chr2L	10202042	10202042	1	+	1	FBgn0005593
1029	chr2L	10202993	10202993	1	-	3	FBgn0085188
1030	chr2L	10204826	10204826	1	-	2	FBgn0032191
1031	chr2L	10204891	10204891	1	-	2	FBgn0032191
1032	chr2L	10204895	10204895	1	-	7	FBgn0032191
1033	chr2L	10204897	10204897	1	-	12	FBgn0032191
1034	chr2L	10204894	10204894	1	-	5	FBgn0032191
1035	chr2L	10204898	10204898	1	-	3	FBgn0032191
1036	chr2L	10204956	10204956	1	-	3	FBgn0032191
1037	chr2L	10205008	10205008	1	-	1	FBgn0032191
1038	chr2L	10205032	10205032	1	-	1	FBgn0032191
1039	chr2L	10205112	10205112	1	-	1	FBgn0032191
1040	chr2L	10214281	10214281	1	-	2	FBgn0024320
1041	chr2L	10214388	10214388	1	-	5	FBgn0024320
1042	chr2L	10214391	10214391	1	-	1	FBgn0024320
1043	chr2L	10214407	10214407	1	-	1	FBgn0024320
1044	chr2L	10214449	10214449	1	-	1	FBgn0024320
1045	chr2L	10214481	10214481	1	-	1	FBgn0024320
1046	chr2L	10214483	10214483	1	-	1	FBgn0024320
1047	chr2L	10216017	10216017	1	-	3	FBgn0024320
1048	chr2L	10218165	10218165	1	-	1	FBgn0024320
1049	chr2L	10220273	10220273	1	+	1
1050	chr2L	10229220	10229220	1	-	1	FBgn0032197
1051	chr2L	10232612	10232612	1	+	1	FBgn0032198
1052	chr2L	10234093	10234093	1	+	1	FBgn0032198
1053	chr2L	10234226	10234226	1	+	1	FBgn0032198
1054	chr2L	10234277	10234277	1	+	1	FBgn0032198
1055	chr2L	10241691	10241691	1	+	1	FBgn0004419
1056	chr2L	10241892	10241892	1	+	3	FBgn0004419
1057	chr2L	10251471	10251471	1	+	1	FBgn0051717
1058	chr2L	10257117	10257117	1	-	1	FBgn0026379
1059	chr2L	10272552	10272552	1	-	1	FBgn0260749
1060	chr2L	10282250	10282250	1	-	1	FBgn0032208
1061	chr2L	10282278	10282278	1	-	2	FBgn0032208
1062	chr2L	10282609	10282609	1	-	3	FBgn0032208
1063	chr2L	10282924	10282924	1	-	1	FBgn0032208
1064	chr2L	10282976	10282976	1	-	1	FBgn0032208
1065	chr2L	10283263	10283263	1	-	1	FBgn0032208
1066	chr2L	10284285	10284285	1	-	1	FBgn0032208
1067	chr2L	10285513	10285513	1	-	1	FBgn0032208
1068	chr2L	10288953	10288953	1	-	1	FBgn0032208
1069	chr2L	10289509	10289509	1	-	1	FBgn0032208
1070	chr2L	10289873	10289873	1	-	1	FBgn0032208
1071	chr2L	10290248	10290248	1	-	1	FBgn0032208
1072	chr2L	10307418	10307418	1	+	1	FBgn0032214
1073	chr2L	10311530	10311530	1	-	1	FBgn0267365
1074	chr2L	10317152	10317152	1	+	1	FBgn0032217
1075	chr2L	10325910	10325910	1	-	1	FBgn0011703
1076	chr2L	10326611	10326611	1	-	1	FBgn0011703
1077	chr2L	10331578	10331578	1	+	1	FBgn0032222
1078	chr2L	10332577	10332577	1	+	1	FBgn0032222
1079	chr2L	10342185	10342185	1	+	1	FBgn0051715
1080	chr2L	10361743	10361743	1	-	1	FBgn0027568
1081	chr2L	10375062	10375062	1	-	1	FBgn0053303
1082	chr2L	10375629	10375629	1	-	1	FBgn0053303
1083	chr2L	10380604	10380604	1	+	4	FBgn0032234
1084	chr2L	10380605	10380605	1	+	1	FBgn0032234
1085	chr2L	10381112	10381112	1	+	1	FBgn0032234
1086	chr2L	10381640	10381640	1	+	3	FBgn0032234
1087	chr2L	10381642	10381642	1	+	3	FBgn0032234
1088	chr2L	10381666	10381666	1	+	1	FBgn0032234
1089	chr2L	10382307	10382307	1	+	1	FBgn0032234;FBgn0032235
1090	chr2L	10382431	10382431	1	+	1	FBgn0032234;FBgn0032235
1091	chr2L	10382468	10382468	1	+	1	FBgn0032234;FBgn0032235
1092	chr2L	10383739	10383739	1	+	2	FBgn0032235
1093	chr2L	10384839	10384839	1	-	1	FBgn0004106
1094	chr2L	10385043	10385043	1	-	1	FBgn0004106
1095	chr2L	10388108	10388108	1	+	5	FBgn0267821
1096	chr2L	10392747	10392747	1	+	1	FBgn0267821
1097	chr2L	10394065	10394065	1	-	1	FBgn0262782
1098	chr2L	10394113	10394113	1	-	1	FBgn0262782
1099	chr2L	10396228	10396228	1	-	1	FBgn0262782
1100	chr2L	10396257	10396257	1	-	1	FBgn0262782
1101	chr2L	10398105	10398105	1	+	1	FBgn0051716
1102	chr2L	10409711	10409711	1	+	5	FBgn0003942
1103	chr2L	10409712	10409712	1	+	3	FBgn0003942
1104	chr2L	10409713	10409713	1	+	1	FBgn0003942
1105	chr2L	10409820	10409820	1	+	2	FBgn0003942
1106	chr2L	10410677	10410677	1	-	1	FBgn0032242
1107	chr2L	10411761	10411761	1	-	1	FBgn0032242
1108	chr2L	10420443	10420443	1	+	1	FBgn0032244
1109	chr2L	10426121	10426121	1	-	2	FBgn0262601
1110	chr2L	10430350	10430350	1	-	1	FBgn0032248
1111	chr2L	10437769	10437769	1	+	1	FBgn0027052
1112	chr2L	10460178	10460178	1	+	1	FBgn0027611
1113	chr2L	10474332	10474332	1	-	2	FBgn0051719
1114	chr2L	10484485	10484485	1	+	1	FBgn0026431
1115	chr2L	10491853	10491853	1	-	1	FBgn0086347
1116	chr2L	10512218	10512218	1	-	1	FBgn0267828
1117	chr2L	10734950	10734950	1	-	1	FBgn0027868
1118	chr2L	10735315	10735315	1	-	1	FBgn0027868
1119	chr2L	10738277	10738277	1	+	1	FBgn0032295
1120	chr2L	10738808	10738808	1	+	1	FBgn0032295
1121	chr2L	10740313	10740313	1	+	1	FBgn0032295
1122	chr2L	10742617	10742617	1	-	1	FBgn0032296
1123	chr2L	10745759	10745759	1	+	1
1124	chr2L	10766474	10766474	1	-	1	FBgn0015320
1125	chr2L	10838166	10838166	1	-	1	FBgn0032305
1126	chr2L	10838265	10838265	1	-	1	FBgn0032305
1127	chr2L	10838289	10838289	1	-	1	FBgn0032305
1128	chr2L	10838461	10838461	1	-	2	FBgn0032305
1129	chr2L	10838498	10838498	1	-	3	FBgn0032305
1130	chr2L	10838497	10838497	1	-	4	FBgn0032305
1131	chr2L	10838504	10838504	1	-	1	FBgn0032305
1132	chr2L	10838594	10838594	1	-	2	FBgn0032305
1133	chr2L	10838664	10838664	1	-	3	FBgn0032305
1134	chr2L	10838674	10838674	1	-	1	FBgn0032305
1135	chr2L	10838682	10838682	1	-	1	FBgn0032305
1136	chr2L	10838709	10838709	1	-	1	FBgn0032305
1137	chr2L	10838770	10838770	1	-	2	FBgn0032305
1138	chr2L	10838826	10838826	1	-	1	FBgn0032305
1139	chr2L	10838944	10838944	1	-	1	FBgn0032305
1140	chr2L	10838995	10838995	1	-	1	FBgn0032305
1141	chr2L	10839144	10839144	1	-	1	FBgn0032305
1142	chr2L	10841291	10841291	1	-	1	FBgn0032305
1143	chr2L	10848639	10848639	1	-	1	FBgn0004363
1144	chr2L	10848655	10848655	1	-	2	FBgn0004363
1145	chr2L	10848797	10848797	1	-	1	FBgn0004363
1146	chr2L	10850793	10850793	1	-	1	FBgn0004363
1147	chr2L	10854809	10854809	1	-	1	FBgn0027453
1148	chr2L	10854808	10854808	1	-	2	FBgn0027453
1149	chr2L	10854845	10854845	1	-	3	FBgn0027453
1150	chr2L	10965027	10965027	1	-	2	FBgn0053129
1151	chr2L	10965028	10965028	1	-	3	FBgn0053129
1152	chr2L	10965030	10965030	1	-	2	FBgn0053129
1153	chr2L	10965034	10965034	1	-	2	FBgn0053129
1154	chr2L	10965127	10965127	1	-	3	FBgn0053129
1155	chr2L	10966046	10966046	1	-	1	FBgn0053129
1156	chr2L	10974919	10974919	1	-	1	FBgn0000018
1157	chr2L	10975286	10975286	1	-	1	FBgn0000018
1158	chr2L	10976063	10976063	1	-	2	FBgn0010612
1159	chr2L	10976077	10976077	1	-	1	FBgn0010612
1160	chr2L	10976095	10976095	1	-	1	FBgn0010612
1161	chr2L	10976126	10976126	1	-	2	FBgn0010612
1162	chr2L	10976125	10976125	1	-	1	FBgn0010612
1163	chr2L	10976282	10976282	1	-	4	FBgn0010612
1164	chr2L	10980135	10980135	1	-	1
1165	chr2L	10982310	10982310	1	+	1	FBgn0041781
1166	chr2L	10982949	10982949	1	-	2	FBgn0004872
1167	chr2L	10983193	10983193	1	-	1	FBgn0004872
1168	chr2L	10985376	10985376	1	-	1	FBgn0004872
1169	chr2L	10985409	10985409	1	-	2	FBgn0004872
1170	chr2L	10985415	10985415	1	-	1	FBgn0004872
1171	chr2L	10985445	10985445	1	-	1	FBgn0004872
1172	chr2L	10985987	10985987	1	-	1	FBgn0004872
1173	chr2L	10993080	10993080	1	+	1	FBgn0026147
1174	chr2L	10993896	10993896	1	+	1	FBgn0026147
1175	chr2L	11002943	11002943	1	-	1	FBgn0015756
1176	chr2L	11002942	11002942	1	-	4	FBgn0015756
1177	chr2L	11002964	11002964	1	-	2	FBgn0015756
1178	chr2L	11003031	11003031	1	-	1	FBgn0015756
1179	chr2L	11003035	11003035	1	-	1	FBgn0015756
1180	chr2L	11003118	11003118	1	-	1	FBgn0015756
1181	chr2L	11003124	11003124	1	-	1	FBgn0015756
1182	chr2L	11003234	11003234	1	-	1	FBgn0015756
1183	chr2L	11003637	11003637	1	-	1	FBgn0015756
1184	chr2L	11003672	11003672	1	-	3	FBgn0015756
1185	chr2L	11003671	11003671	1	-	1	FBgn0015756
1186	chr2L	11006962	11006962	1	+	1	FBgn0021761
1187	chr2L	11009078	11009078	1	-	1
1188	chr2L	11010130	11010130	1	-	1	FBgn0032329
1189	chr2L	11010730	11010730	1	+	1	FBgn0021761
1190	chr2L	11011697	11011697	1	+	1	FBgn0250837
1191	chr2L	11013392	11013392	1	-	1	FBgn0032330
1192	chr2L	11026655	11026655	1	-	1	FBgn0032330
1193	chr2L	11030718	11030718	1	-	1	FBgn0032330
1194	chr2L	11061574	11061574	1	-	1	FBgn0032330
1195	chr2L	11097805	11097805	1	-	1	FBgn0283682
1196	chr2L	11102039	11102039	1	-	1	FBgn0032341
1197	chr2L	11102179	11102179	1	-	1	FBgn0032341
1198	chr2L	11106595	11106595	1	-	1	FBgn0032341
1199	chr2L	11110742	11110742	1	+	1	FBgn0261983
1200	chr2L	11118601	11118601	1	-	1	FBgn0027582
1201	chr2L	11119219	11119219	1	-	6	FBgn0027582
1202	chr2L	11119223	11119223	1	-	1	FBgn0027582
1203	chr2L	11119574	11119574	1	-	2	FBgn0027582
1204	chr2L	11120805	11120805	1	-	1	FBgn0032345
1205	chr2L	11123388	11123388	1	-	1	FBgn0032346
1206	chr2L	11237073	11237073	1	+	1	FBgn0264442
1207	chr2L	11262923	11262923	1	-	1	FBgn0040232
1208	chr2L	11282161	11282161	1	+	1	FBgn0020270
1209	chr2L	11282568	11282568	1	+	3	FBgn0020270
1210	chr2L	11525614	11525614	1	-	1	FBgn0028490
1211	chr2L	11796381	11796381	1	-	2	FBgn0020309
1212	chr2L	11796387	11796387	1	-	1	FBgn0020309
1213	chr2L	11796465	11796465	1	-	1	FBgn0020309
1214	chr2L	11796538	11796538	1	-	1	FBgn0020309
1215	chr2L	11811030	11811030	1	-	3	FBgn0032378
1216	chr2L	11811033	11811033	1	-	3	FBgn0032378
1217	chr2L	11828197	11828197	1	-	1	FBgn0264815;FBgn0000588
1218	chr2L	11953485	11953485	1	-	4	FBgn0263019;FBgn0263107
1219	chr2L	11953486	11953486	1	-	14	FBgn0263019;FBgn0263107
1220	chr2L	11985342	11985342	1	-	1	FBgn0032388
1221	chr2L	11985344	11985344	1	-	1	FBgn0032388
1222	chr2L	11986085	11986085	1	-	1	FBgn0032388
1223	chr2L	12004452	12004452	1	-	1
1224	chr2L	12004539	12004539	1	+	3
1225	chr2L	12039154	12039154	1	-	1	FBgn0032398
1226	chr2L	12039708	12039708	1	-	1	FBgn0032398
1227	chr2L	12039751	12039751	1	-	3	FBgn0032398
1228	chr2L	12045158	12045158	1	-	1	FBgn0032399
1229	chr2L	12046993	12046993	1	-	1	FBgn0032401
1230	chr2L	12058883	12058883	1	-	1	FBgn0027505
1231	chr2L	12061197	12061197	1	-	1	FBgn0027505
1232	chr2L	12064352	12064352	1	+	1
1233	chr2L	12094065	12094065	1	+	1	FBgn0032407
1234	chr2L	12094410	12094410	1	+	1	FBgn0032407
1235	chr2L	12099774	12099774	1	+	1	FBgn0032409
1236	chr2L	12099783	12099783	1	+	1	FBgn0032409
1237	chr2L	12100677	12100677	1	+	1	FBgn0032409
1238	chr2L	12107518	12107518	1	-	1	FBgn0015797
1239	chr2L	12107517	12107517	1	-	1	FBgn0015797
1240	chr2L	12107667	12107667	1	-	1	FBgn0015797
1241	chr2L	12211650	12211650	1	+	1	FBgn0000114
1242	chr2L	12230149	12230149	1	+	1	FBgn0000114
1243	chr2L	12247376	12247376	1	+	1	FBgn0000114
1244	chr2L	12357519	12357519	1	-	1
1245	chr2L	12364590	12364590	1	-	1
1246	chr2L	12367850	12367850	1	-	1
1247	chr2L	12368954	12368954	1	+	1	FBgn0262475
1248	chr2L	12369661	12369661	1	+	1	FBgn0262475
1249	chr2L	12374560	12374560	1	+	1	FBgn0262475
1250	chr2L	12395457	12395457	1	-	1
1251	chr2L	12396667	12396667	1	+	1	FBgn0262475
1252	chr2L	12401163	12401163	1	+	2	FBgn0041195
1253	chr2L	12428388	12428388	1	+	1	FBgn0032430
1254	chr2L	12428994	12428994	1	+	1	FBgn0032430
1255	chr2L	12431925	12431925	1	-	1	FBgn0265298
1256	chr2L	12439395	12439395	1	+	1	FBgn0020443
1257	chr2L	12440222	12440222	1	+	2	FBgn0020443
1258	chr2L	12440392	12440392	1	+	1	FBgn0020443
1259	chr2L	12447628	12447628	1	+	1
1260	chr2L	12463190	12463190	1	-	1	FBgn0259176
1261	chr2L	12464400	12464400	1	-	1	FBgn0259176
1262	chr2L	12466669	12466669	1	-	1	FBgn0259176
1263	chr2L	12537903	12537903	1	-	1	FBgn0259176
1264	chr2L	12543229	12543229	1	-	1	FBgn0259176
1265	chr2L	12701174	12701174	1	-	1	FBgn0032450
1266	chr2L	12701342	12701342	1	-	1	FBgn0032450
1267	chr2L	12701341	12701341	1	-	1	FBgn0032450
1268	chr2L	12702230	12702230	1	-	1	FBgn0032450
1269	chr2L	12705690	12705690	1	+	1	FBgn0032451
1270	chr2L	12708017	12708017	1	+	1	FBgn0032453
1271	chr2L	12708024	12708024	1	+	3	FBgn0032453
1272	chr2L	12708027	12708027	1	+	2	FBgn0032453
1273	chr2L	12718011	12718011	1	-	1	FBgn0032455
1274	chr2L	12723528	12723528	1	+	2	FBgn0032456
1275	chr2L	12724237	12724237	1	+	2	FBgn0032456
1276	chr2L	12726485	12726485	1	+	2	FBgn0032456
1277	chr2L	12727503	12727503	1	+	1	FBgn0032456
1278	chr2L	12728543	12728543	1	+	1	FBgn0032456
1279	chr2L	12729994	12729994	1	+	2	FBgn0032456
1280	chr2L	12737738	12737738	1	+	1	FBgn0032456
1281	chr2L	12738296	12738296	1	+	1	FBgn0032456
1282	chr2L	12744294	12744294	1	+	2	FBgn0032456
1283	chr2L	12744295	12744295	1	+	2	FBgn0032456
1284	chr2L	12744667	12744667	1	+	1	FBgn0032456
1285	chr2L	12819593	12819593	1	-	1	FBgn0015399
1286	chr2L	12872681	12872681	1	-	2
1287	chr2L	12874083	12874083	1	-	2
1288	chr2L	12874562	12874562	1	+	1
1289	chr2L	12976296	12976296	1	+	1	FBgn0263598
1290	chr2L	13000255	13000255	1	-	1	FBgn0032465
1291	chr2L	13008397	13008397	1	+	1	FBgn0021796
1292	chr2L	13014892	13014892	1	+	1
1293	chr2L	13021954	13021954	1	-	2	FBgn0262160
1294	chr2L	13023430	13023430	1	-	1	FBgn0262160
1295	chr2L	13028321	13028321	1	-	1	FBgn0262160
1296	chr2L	13038024	13038024	1	-	1	FBgn0262160
1297	chr2L	13107639	13107639	1	+	1	FBgn0032470
1298	chr2L	13108216	13108216	1	+	1	FBgn0032470
1299	chr2L	13169964	13169964	1	-	1	FBgn0032475
1300	chr2L	13185122	13185122	1	-	1	FBgn0032479
1301	chr2L	13185391	13185391	1	-	1	FBgn0032479
1302	chr2L	13187957	13187957	1	-	1	FBgn0032479
1303	chr2L	13191946	13191946	1	-	1	FBgn0032479
1304	chr2L	13195762	13195762	1	+	1	FBgn0032480
1305	chr2L	13196717	13196717	1	+	3	FBgn0032480
1306	chr2L	13196729	13196729	1	+	1	FBgn0032480
1307	chr2L	13208189	13208189	1	+	1	FBgn0032482
1308	chr2L	13210420	13210420	1	+	2	FBgn0032482
1309	chr2L	13210425	13210425	1	+	1	FBgn0032482
1310	chr2L	13210426	13210426	1	+	1	FBgn0032482
1311	chr2L	13241794	13241794	1	-	1
1312	chr2L	13244352	13244352	1	+	1	FBgn0266869
1313	chr2L	13244928	13244928	1	+	4	FBgn0003935
1314	chr2L	13244929	13244929	1	+	4	FBgn0003935
1315	chr2L	13244930	13244930	1	+	5	FBgn0003935
1316	chr2L	13244931	13244931	1	+	6	FBgn0003935
1317	chr2L	13244939	13244939	1	+	1	FBgn0003935
1318	chr2L	13283786	13283786	1	+	1	FBgn0264894
1319	chr2L	13284111	13284111	1	-	1	FBgn0028406
1320	chr2L	13291723	13291723	1	+	1	FBgn0051729
1321	chr2L	13292491	13292491	1	+	1	FBgn0051729
1322	chr2L	13296168	13296168	1	+	1	FBgn0051729
1323	chr2L	13297706	13297706	1	+	3	FBgn0051729
1324	chr2L	13298176	13298176	1	+	2	FBgn0051729
1325	chr2L	13301288	13301288	1	+	1	FBgn0051729
1326	chr2L	13366696	13366696	1	+	1	FBgn0032509
1327	chr2L	13367622	13367622	1	+	1	FBgn0051852
1328	chr2L	13380199	13380199	1	+	1	FBgn0025724
1329	chr2L	13382260	13382260	1	+	1	FBgn0025724
1330	chr2L	13385065	13385065	1	+	1	FBgn0032515
1331	chr2L	13385490	13385490	1	+	2	FBgn0032515
1332	chr2L	13394230	13394230	1	-	1	FBgn0032518
1333	chr2L	13394370	13394370	1	-	11	FBgn0032518
1334	chr2L	13394369	13394369	1	-	1	FBgn0032518
1335	chr2L	13394650	13394650	1	-	2	FBgn0032518
1336	chr2L	13394649	13394649	1	-	2	FBgn0032518
1337	chr2L	13394725	13394725	1	-	1	FBgn0032518
1338	chr2L	13394789	13394789	1	-	2	FBgn0032518
1339	chr2L	13394790	13394790	1	-	5	FBgn0032518
1340	chr2L	13404436	13404436	1	+	1	FBgn0032521
1341	chr2L	13410761	13410761	1	+	1	FBgn0032521
1342	chr2L	13410809	13410809	1	+	2	FBgn0032521
1343	chr2L	13411799	13411799	1	+	1
1344	chr2L	13441365	13441365	1	-	2	FBgn0267243
1345	chr2L	13480675	13480675	1	-	1
1346	chr2L	13480799	13480799	1	+	1	FBgn0263354;FBgn0284224
1347	chr2L	13504850	13504850	1	-	1	FBgn0023407
1348	chr2L	13509545	13509545	1	-	1	FBgn0023407
1349	chr2L	13533126	13533126	1	-	2	FBgn0023407
1350	chr2L	13559153	13559153	1	+	1	FBgn0259984
1351	chr2L	13560152	13560152	1	+	1	FBgn0259984
1352	chr2L	13567297	13567297	1	+	3	FBgn0259984
1353	chr2L	13567421	13567421	1	-	1
1354	chr2L	13574463	13574463	1	+	1	FBgn0259984
1355	chr2L	13574714	13574714	1	+	4	FBgn0259984
1356	chr2L	13574716	13574716	1	+	3	FBgn0259984
1357	chr2L	13574717	13574717	1	+	1	FBgn0259984
1358	chr2L	13574718	13574718	1	+	2	FBgn0259984
1359	chr2L	13618083	13618083	1	+	1	FBgn0259984
1360	chr2L	13772314	13772314	1	+	1	FBgn0028541
1361	chr2L	13773740	13773740	1	+	1	FBgn0028541
1362	chr2L	13784809	13784809	1	+	1	FBgn0028539
1363	chr2L	13787860	13787860	1	+	2	FBgn0028539
1364	chr2L	13789038	13789038	1	+	2	FBgn0028539
1365	chr2L	13789040	13789040	1	+	2	FBgn0028539
1366	chr2L	13789113	13789113	1	+	1	FBgn0028539
1367	chr2L	13794236	13794236	1	+	1	FBgn0028538
1368	chr2L	13798203	13798203	1	+	2	FBgn0028538
1369	chr2L	13799320	13799320	1	+	1	FBgn0028538
1370	chr2L	13816927	13816927	1	+	1	FBgn0001965
1371	chr2L	13819555	13819555	1	+	1	FBgn0001965
1372	chr2L	13828909	13828909	1	-	3	FBgn0001961
1373	chr2L	13829240	13829240	1	-	1	FBgn0001961
1374	chr2L	13831724	13831724	1	-	1	FBgn0004407;FBgn0064115
1375	chr2L	13847008	13847008	1	+	1	FBgn0028509;FBgn0028534
1376	chr2L	13876895	13876895	1	+	2	FBgn0028509
1377	chr2L	13897658	13897658	1	+	1	FBgn0028509
1378	chr2L	13897980	13897980	1	+	1	FBgn0028509
1379	chr2L	13898398	13898398	1	-	1
1380	chr2L	13899131	13899131	1	-	1	FBgn0019890
1381	chr2L	13899173	13899173	1	-	1	FBgn0019890
1382	chr2L	13899316	13899316	1	-	2	FBgn0019890
1383	chr2L	13942841	13942841	1	+	1	FBgn0032536
1384	chr2L	13989718	13989718	1	+	1
1385	chr2L	14010578	14010578	1	-	1	FBgn0028909
1386	chr2L	14010611	14010611	1	-	9	FBgn0028909
1387	chr2L	14010612	14010612	1	-	2	FBgn0028909
1388	chr2L	14010610	14010610	1	-	11	FBgn0028909
1389	chr2L	14010621	14010621	1	-	1	FBgn0028909
1390	chr2L	14010618	14010618	1	-	2	FBgn0028909
1391	chr2L	14010620	14010620	1	-	3	FBgn0028909
1392	chr2L	14185436	14185436	1	-	1	FBgn0016930
1393	chr2L	14186966	14186966	1	-	1	FBgn0016930
1394	chr2L	14206737	14206737	1	-	1	FBgn0016930
1395	chr2L	14321407	14321407	1	+	1	FBgn0261563
1396	chr2L	14327663	14327663	1	+	1	FBgn0261563
1397	chr2L	14358615	14358615	1	+	1	FBgn0015791
1398	chr2L	14360894	14360894	1	-	1	FBgn0266428
1399	chr2L	14366730	14366730	1	+	1	FBgn0015546
1400	chr2L	14368567	14368567	1	+	1
1401	chr2L	14368953	14368953	1	+	1
1402	chr2L	14372570	14372570	1	+	1
1403	chr2L	14383650	14383650	1	+	1
1404	chr2L	14390808	14390808	1	-	1	FBgn0004858
1405	chr2L	14391098	14391098	1	+	1
1406	chr2L	14405859	14405859	1	+	1
1407	chr2L	14598915	14598915	1	+	1	FBgn0028912
1408	chr2L	14599408	14599408	1	-	4	FBgn0003016;FBgn0028911
1409	chr2L	14599407	14599407	1	-	2	FBgn0003016;FBgn0028911
1410	chr2L	14599731	14599731	1	+	1	FBgn0028910
1411	chr2L	14599733	14599733	1	+	8	FBgn0028910
1412	chr2L	14599735	14599735	1	+	2	FBgn0028910
1413	chr2L	14600331	14600331	1	-	1	FBgn0003016
1414	chr2L	14621673	14621673	1	-	1	FBgn0003016
1415	chr2L	14622730	14622730	1	-	1	FBgn0003016
1416	chr2L	14628981	14628981	1	-	1	FBgn0003016
1417	chr2L	14665346	14665346	1	-	1	FBgn0003016
1418	chr2L	15063343	15063343	1	-	1	FBgn0024183
1419	chr2L	15068487	15068487	1	+	1	FBgn0283442;FBgn0283440
1420	chr2L	15073029	15073029	1	+	1	FBgn0283442
1421	chr2L	15258794	15258794	1	+	1
1422	chr2L	15265507	15265507	1	-	1	FBgn0261268
1423	chr2L	15266198	15266198	1	-	1	FBgn0261268
1424	chr2L	15269148	15269148	1	-	2	FBgn0261268
1425	chr2L	15499348	15499348	1	+	1	FBgn0002524
1426	chr2L	15730032	15730032	1	-	1	FBgn0010382
1427	chr2L	15730483	15730483	1	-	1	FBgn0010382
1428	chr2L	15742932	15742932	1	-	1	FBgn0010382
1429	chr2L	15743973	15743973	1	-	1	FBgn0010382
1430	chr2L	15750890	15750890	1	-	1	FBgn0001989
1431	chr2L	15752361	15752361	1	+	1	FBgn0001986
1432	chr2L	15755714	15755714	1	+	2	FBgn0001986
1433	chr2L	15766253	15766253	1	-	1	FBgn0001990
1434	chr2L	15923447	15923447	1	+	1	FBgn0028514
1435	chr2L	15923448	15923448	1	+	2	FBgn0028514
1436	chr2L	16003559	16003559	1	-	1	FBgn0085196
1437	chr2L	16189797	16189797	1	-	1
1438	chr2L	16209920	16209920	1	-	1
1439	chr2L	16214778	16214778	1	-	1
1440	chr2L	16244676	16244676	1	-	1
1441	chr2L	16246519	16246519	1	-	1	FBgn0024734;FBgn0284225
1442	chr2L	16246693	16246693	1	-	1	FBgn0024734;FBgn0284225
1443	chr2L	16248862	16248862	1	-	1	FBgn0024734;FBgn0284225
1444	chr2L	16249900	16249900	1	-	1	FBgn0024734;FBgn0284225
1445	chr2L	16252628	16252628	1	-	1	FBgn0024734
1446	chr2L	16253069	16253069	1	-	3	FBgn0024734
1447	chr2L	16253253	16253253	1	-	1	FBgn0024734
1448	chr2L	16255806	16255806	1	-	1	FBgn0024734
1449	chr2L	16263860	16263860	1	-	5	FBgn0001994
1450	chr2L	16263865	16263865	1	-	3	FBgn0001994
1451	chr2L	16263885	16263885	1	-	1	FBgn0001994
1452	chr2L	16265644	16265644	1	-	1	FBgn0001994
1453	chr2L	16287713	16287713	1	-	1	FBgn0001994
1454	chr2L	16289262	16289262	1	+	1	FBgn0040079
1455	chr2L	16297452	16297452	1	-	1	FBgn0028375
1456	chr2L	16305861	16305861	1	-	1	FBgn0015338
1457	chr2L	16309704	16309704	1	-	1	FBgn0000339
1458	chr2L	16313176	16313176	1	-	1	FBgn0000250
1459	chr2L	16313196	16313196	1	-	1	FBgn0000250
1460	chr2L	16324722	16324722	1	-	1	FBgn0000250
1461	chr2L	16328454	16328454	1	-	1	FBgn0001995
1462	chr2L	16333423	16333423	1	+	1
1463	chr2L	16346122	16346122	1	-	1	FBgn0000307;FBgn0087041
1464	chr2L	16346125	16346125	1	-	1	FBgn0000307;FBgn0087041
1465	chr2L	16346637	16346637	1	-	1	FBgn0000307;FBgn0087041
1466	chr2L	16348443	16348443	1	-	1	FBgn0000307;FBgn0087041
1467	chr2L	16353820	16353820	1	+	1	FBgn0028506
1468	chr2L	16353916	16353916	1	+	2	FBgn0028506
1469	chr2L	16353944	16353944	1	+	4	FBgn0028506
1470	chr2L	16353947	16353947	1	+	2	FBgn0028506
1471	chr2L	16355248	16355248	1	-	1	FBgn0025678
1472	chr2L	16356250	16356250	1	-	1	FBgn0025678
1473	chr2L	16417785	16417785	1	-	1	FBgn0028523;FBgn0086037
1474	chr2L	16429893	16429893	1	-	1	FBgn0028523
1475	chr2L	16445538	16445538	1	-	1	FBgn0028523
1476	chr2L	16560284	16560284	1	+	1	FBgn0259735
1477	chr2L	16560695	16560695	1	+	2	FBgn0259735
1478	chr2L	16560696	16560696	1	+	1	FBgn0259735
1479	chr2L	16563587	16563587	1	+	1	FBgn0259735
1480	chr2L	16563721	16563721	1	+	2	FBgn0259735
1481	chr2L	16570128	16570128	1	-	1
1482	chr2L	16575504	16575504	1	+	1	FBgn0259735
1483	chr2L	16604348	16604348	1	+	1	FBgn0259735
1484	chr2L	16625284	16625284	1	+	1	FBgn0259735
1485	chr2L	16657882	16657882	1	+	1	FBgn0259735
1486	chr2L	16660808	16660808	1	+	1	FBgn0259735
1487	chr2L	16662430	16662430	1	+	1	FBgn0259735
1488	chr2L	16662638	16662638	1	+	1	FBgn0259735
1489	chr2L	16681558	16681558	1	+	1	FBgn0261278;FBgn0267347
1490	chr2L	16691131	16691131	1	+	1	FBgn0261278
1491	chr2L	16697936	16697936	1	+	6	FBgn0261278;FBgn0262430
1492	chr2L	16698418	16698418	1	+	3	FBgn0261278;FBgn0262386
1493	chr2L	16698612	16698612	1	+	2	FBgn0261278;FBgn0262452
1494	chr2L	16698758	16698758	1	+	7	FBgn0261278;FBgn0262413
1495	chr2L	16698798	16698798	1	+	2	FBgn0261278;FBgn0262413
1496	chr2L	16699048	16699048	1	+	1	FBgn0261278
1497	chr2L	16699629	16699629	1	+	1	FBgn0261278
1498	chr2L	16705436	16705436	1	-	1	FBgn0062978
1499	chr2L	16710001	16710001	1	-	1	FBgn0062978
1500	chr2L	16710997	16710997	1	-	1	FBgn0062978
1501	chr2L	16711080	16711080	1	-	1	FBgn0062978
1502	chr2L	16722498	16722498	1	+	2	FBgn0284248
1503	chr2L	16722588	16722588	1	+	1	FBgn0284248
1504	chr2L	16723293	16723293	1	-	5	FBgn0027779
1505	chr2L	16723394	16723394	1	-	1	FBgn0027779
1506	chr2L	16724483	16724483	1	-	1	FBgn0027779
1507	chr2L	16724817	16724817	1	-	3	FBgn0027779;FBgn0262438
1508	chr2L	16727127	16727127	1	-	1	FBgn0027779
1509	chr2L	16727445	16727445	1	-	2	FBgn0027779
1510	chr2L	16732118	16732118	1	-	1	FBgn0032596
1511	chr2L	16734062	16734062	1	-	2	FBgn0015391
1512	chr2L	16734171	16734171	1	-	1	FBgn0015391
1513	chr2L	16735927	16735927	1	-	1	FBgn0015391
1514	chr2L	16745380	16745380	1	+	1	FBgn0032600
1515	chr2L	16750999	16750999	1	+	2	FBgn0032600
1516	chr2L	16751023	16751023	1	+	1	FBgn0032600
1517	chr2L	16751218	16751218	1	+	2	FBgn0032600
1518	chr2L	16751257	16751257	1	+	1	FBgn0032600
1519	chr2L	16751685	16751685	1	+	1	FBgn0032600
1520	chr2L	16753127	16753127	1	+	2	FBgn0032600
1521	chr2L	16787673	16787673	1	-	1
1522	chr2L	16821625	16821625	1	-	1	FBgn0022213
1523	chr2L	16823211	16823211	1	-	1	FBgn0022213
1524	chr2L	16823423	16823423	1	-	1	FBgn0022213
1525	chr2L	16830225	16830225	1	+	1	FBgn0051739
1526	chr2L	16831572	16831572	1	+	1	FBgn0051739
1527	chr2L	16855271	16855271	1	+	10
1528	chr2L	16855783	16855783	1	+	3
1529	chr2L	16855792	16855792	1	+	2
1530	chr2L	16856746	16856746	1	+	1
1531	chr2L	16857372	16857372	1	+	1
1532	chr2L	16882616	16882616	1	+	1	FBgn0032618;FBgn0085342
1533	chr2L	16882794	16882794	1	+	1	FBgn0032618;FBgn0085342
1534	chr2L	16886184	16886184	1	+	1	FBgn0032618;FBgn0085342
1535	chr2L	16886185	16886185	1	+	2	FBgn0032618;FBgn0085342
1536	chr2L	16887215	16887215	1	-	1	FBgn0040985
1537	chr2L	16892152	16892152	1	+	1	FBgn0261671
1538	chr2L	16893920	16893920	1	+	1	FBgn0261671
1539	chr2L	16897494	16897494	1	+	1	FBgn0261671
1540	chr2L	16900648	16900648	1	-	1	FBgn0032620
1541	chr2L	16905990	16905990	1	+	1	FBgn0261671
1542	chr2L	16913104	16913104	1	+	1	FBgn0261671
1543	chr2L	16914827	16914827	1	+	1	FBgn0261671
1544	chr2L	17384641	17384641	1	-	1
1545	chr2L	17387660	17387660	1	+	1	FBgn0020503
1546	chr2L	17408385	17408385	1	+	1	FBgn0020503
1547	chr2L	17410390	17410390	1	-	3	FBgn0032634
1548	chr2L	17452063	17452063	1	-	1
1549	chr2L	17461652	17461652	1	-	1	FBgn0000183
1550	chr2L	17482856	17482856	1	-	1	FBgn0032643
1551	chr2L	17483784	17483784	1	-	1	FBgn0032643
1552	chr2L	17484220	17484220	1	-	1	FBgn0032643
1553	chr2L	17487677	17487677	1	-	1	FBgn0003187
1554	chr2L	17499333	17499333	1	-	1	FBgn0032646
1555	chr2L	17509210	17509210	1	+	1	FBgn0013810
1556	chr2L	17512916	17512916	1	+	1	FBgn0013810
1557	chr2L	17518711	17518711	1	+	1	FBgn0013810
1558	chr2L	17566464	17566464	1	-	1
1559	chr2L	17716472	17716472	1	-	1	FBgn0015609
1560	chr2L	17965234	17965234	1	-	1	FBgn0023096
1561	chr2L	17988598	17988598	1	-	1
1562	chr2L	18045369	18045369	1	-	1
1563	chr2L	18068874	18068874	1	+	1	FBgn0243486
1564	chr2L	18070134	18070134	1	+	3	FBgn0243486
1565	chr2L	18086734	18086734	1	-	1
1566	chr2L	18089364	18089364	1	-	1
1567	chr2L	18092135	18092135	1	-	2	FBgn0032663
1568	chr2L	18096975	18096975	1	-	1
1569	chr2L	18097460	18097460	1	-	1
1570	chr2L	18105897	18105897	1	-	2
1571	chr2L	18106750	18106750	1	-	1
1572	chr2L	18110904	18110904	1	-	1
1573	chr2L	18111209	18111209	1	-	1
1574	chr2L	18112298	18112298	1	-	2
1575	chr2L	18113021	18113021	1	-	2	FBgn0265669
1576	chr2L	18129269	18129269	1	+	1	FBgn0032666
1577	chr2L	18129962	18129962	1	-	1	FBgn0001301
1578	chr2L	18130361	18130361	1	-	1	FBgn0001301
1579	chr2L	18131019	18131019	1	-	1	FBgn0001301
1580	chr2L	18131309	18131309	1	-	2	FBgn0001301
1581	chr2L	18133015	18133015	1	-	1	FBgn0001301
1582	chr2L	18153848	18153848	1	-	1
1583	chr2L	18157789	18157789	1	-	1	FBgn0032671
1584	chr2L	18234672	18234672	1	-	1	FBgn0261804
1585	chr2L	18241930	18241930	1	+	1
1586	chr2L	18259819	18259819	1	+	1
1587	chr2L	18324140	18324140	1	+	1	FBgn0000636
1588	chr2L	18348992	18348992	1	+	2	FBgn0000636
1589	chr2L	18354347	18354347	1	+	1	FBgn0000636
1590	chr2L	18356519	18356519	1	+	1	FBgn0000636
1591	chr2L	18356674	18356674	1	+	1	FBgn0000636
1592	chr2L	18357017	18357017	1	+	1	FBgn0000636
1593	chr2L	18357143	18357143	1	+	1	FBgn0000636
1594	chr2L	18357342	18357342	1	+	1	FBgn0000636
1595	chr2L	18357376	18357376	1	+	1	FBgn0000636
1596	chr2L	18358084	18358084	1	+	1	FBgn0000636
1597	chr2L	18358085	18358085	1	+	3	FBgn0000636
1598	chr2L	18358227	18358227	1	+	1	FBgn0000636
1599	chr2L	18358260	18358260	1	+	1	FBgn0000636
1600	chr2L	18358368	18358368	1	+	1	FBgn0000636
1601	chr2L	18359063	18359063	1	+	1	FBgn0000636
1602	chr2L	18359611	18359611	1	+	1	FBgn0000636
1603	chr2L	18360492	18360492	1	+	1	FBgn0000636
1604	chr2L	18441965	18441965	1	-	1	FBgn0261597
1605	chr2L	18442647	18442647	1	-	1	FBgn0261597
1606	chr2L	18442734	18442734	1	-	2	FBgn0261597
1607	chr2L	18442760	18442760	1	-	1	FBgn0261597
1608	chr2L	18442904	18442904	1	-	1	FBgn0261597
1609	chr2L	18442944	18442944	1	-	1	FBgn0261597
1610	chr2L	18442970	18442970	1	-	1	FBgn0261597
1611	chr2L	18458417	18458417	1	+	1	FBgn0263049
1612	chr2L	18459982	18459982	1	+	1	FBgn0263049
1613	chr2L	18472286	18472286	1	+	2	FBgn0263049
1614	chr2L	18472343	18472343	1	+	10	FBgn0263049;FBgn0262456
1615	chr2L	18472380	18472380	1	+	3	FBgn0263049;FBgn0262456
1616	chr2L	18532083	18532083	1	-	1	FBgn0085370
1617	chr2L	18532489	18532489	1	-	1	FBgn0085370
1618	chr2L	18532624	18532624	1	-	1	FBgn0085370
1619	chr2L	18551182	18551182	1	-	1	FBgn0085370
1620	chr2L	18555631	18555631	1	-	4	FBgn0085370
1621	chr2L	18555632	18555632	1	-	2	FBgn0085370
1622	chr2L	18555732	18555732	1	-	1	FBgn0085370
1623	chr2L	18556763	18556763	1	-	1	FBgn0085370
1624	chr2L	18556856	18556856	1	-	1	FBgn0085370
1625	chr2L	18559128	18559128	1	-	1	FBgn0085370
1626	chr2L	18559790	18559790	1	-	3	FBgn0085370
1627	chr2L	18559791	18559791	1	-	3	FBgn0085370
1628	chr2L	18655928	18655928	1	+	1	FBgn0032694
1629	chr2L	18656480	18656480	1	-	1
1630	chr2L	18659443	18659443	1	+	1	FBgn0032694
1631	chr2L	18674863	18674863	1	+	1
1632	chr2L	18680937	18680937	1	-	1	FBgn0015553
1633	chr2L	18680938	18680938	1	-	1	FBgn0015553
1634	chr2L	18700372	18700372	1	-	1
1635	chr2L	18700586	18700586	1	+	1	FBgn0032701
1636	chr2L	18704676	18704676	1	-	3	FBgn0032704
1637	chr2L	18704674	18704674	1	-	3	FBgn0032704
1638	chr2L	18704675	18704675	1	-	6	FBgn0032704
1639	chr2L	18833763	18833763	1	-	1	FBgn0032717
1640	chr2L	18841804	18841804	1	-	1	FBgn0053120
1641	chr2L	18842247	18842247	1	-	1	FBgn0053120
1642	chr2L	18854849	18854849	1	+	1	FBgn0032719
1643	chr2L	18856283	18856283	1	-	1	FBgn0032721
1644	chr2L	18916816	18916816	1	-	1	FBgn0032723
1645	chr2L	18951520	18951520	1	-	1	FBgn0032725
1646	chr2L	18959083	18959083	1	-	1	FBgn0015772
1647	chr2L	18960437	18960437	1	-	1	FBgn0015772
1648	chr2L	18973084	18973084	1	-	1	FBgn0032729
1649	chr2L	18994657	18994657	1	-	1	FBgn0046302
1650	chr2L	19006730	19006730	1	+	1	FBgn0051793
1651	chr2L	19007219	19007219	1	+	2	FBgn0051793
1652	chr2L	19007767	19007767	1	+	1	FBgn0051793
1653	chr2L	19008408	19008408	1	-	1	FBgn0086710
1654	chr2L	19008539	19008539	1	-	12	FBgn0086710
1655	chr2L	19008540	19008540	1	-	1	FBgn0086710
1656	chr2L	19040093	19040093	1	+	1	FBgn0086442
1657	chr2L	19048515	19048515	1	+	1	FBgn0263198
1658	chr2L	19050112	19050112	1	-	1	FBgn0002021
1659	chr2L	19050800	19050800	1	+	1
1660	chr2L	19051518	19051518	1	-	1	FBgn0002021
1661	chr2L	19067998	19067998	1	-	1	FBgn0032752
1662	chr2L	19104709	19104709	1	-	1	FBgn0002023
1663	chr2L	19122320	19122320	1	-	2	FBgn0002031
1664	chr2L	19122757	19122757	1	-	1	FBgn0002031
1665	chr2L	19125139	19125139	1	-	1	FBgn0086444
1666	chr2L	19128666	19128666	1	+	1	FBgn0086445
1667	chr2L	19129352	19129352	1	-	1
1668	chr2L	19130001	19130001	1	+	1
1669	chr2L	19138307	19138307	1	+	1	FBgn0010300
1670	chr2L	19140900	19140900	1	+	1	FBgn0010300
1671	chr2L	19147069	19147069	1	+	2	FBgn0010300
1672	chr2L	19147070	19147070	1	+	2	FBgn0010300
1673	chr2L	19154450	19154450	1	-	1
1674	chr2L	19156824	19156824	1	+	2	FBgn0010300
1675	chr2L	19158546	19158546	1	+	1	FBgn0010300
1676	chr2L	19172239	19172239	1	+	2	FBgn0010300
1677	chr2L	19172349	19172349	1	+	4	FBgn0010300
1678	chr2L	19172350	19172350	1	+	4	FBgn0010300
1679	chr2L	19172352	19172352	1	+	3	FBgn0010300
1680	chr2L	19172353	19172353	1	+	2	FBgn0010300
1681	chr2L	19172359	19172359	1	+	2	FBgn0010300
1682	chr2L	19172364	19172364	1	+	6	FBgn0010300
1683	chr2L	19172366	19172366	1	+	2	FBgn0010300
1684	chr2L	19172368	19172368	1	+	3	FBgn0010300
1685	chr2L	19172370	19172370	1	+	1	FBgn0010300
1686	chr2L	19172943	19172943	1	+	2	FBgn0010300
1687	chr2L	19184886	19184886	1	-	1	FBgn0010097
1688	chr2L	19259361	19259361	1	+	1
1689	chr2L	19360163	19360163	1	+	1
1690	chr2L	19365075	19365075	1	+	1	FBgn0032770
1691	chr2L	19397372	19397372	1	-	1	FBgn0032775
1692	chr2L	19435756	19435756	1	+	1	FBgn0032782
1693	chr2L	19447052	19447052	1	+	1	FBgn0003346
1694	chr2L	19447441	19447441	1	-	2	FBgn0284220
1695	chr2L	19447442	19447442	1	-	4	FBgn0284220
1696	chr2L	19447444	19447444	1	-	1	FBgn0284220
1697	chr2L	19447666	19447666	1	-	1	FBgn0284220
1698	chr2L	19447715	19447715	1	-	1	FBgn0284220
1699	chr2L	19449304	19449304	1	-	1	FBgn0284220
1700	chr2L	19449702	19449702	1	-	1	FBgn0284220
1701	chr2L	19452288	19452288	1	-	1	FBgn0284220
1702	chr2L	19453370	19453370	1	-	1	FBgn0284220
1703	chr2L	19465677	19465677	1	+	1	FBgn0000964
1704	chr2L	19466589	19466589	1	+	2	FBgn0000964
1705	chr2L	19466737	19466737	1	+	2	FBgn0000964
1706	chr2L	19466740	19466740	1	+	1	FBgn0000964
1707	chr2L	19466750	19466750	1	+	1	FBgn0000964
1708	chr2L	19466825	19466825	1	+	9	FBgn0000964
1709	chr2L	19466826	19466826	1	+	13	FBgn0000964
1710	chr2L	19466827	19466827	1	+	12	FBgn0000964
1711	chr2L	19466897	19466897	1	+	2	FBgn0000964
1712	chr2L	19466899	19466899	1	+	3	FBgn0000964
1713	chr2L	19466900	19466900	1	+	3	FBgn0000964
1714	chr2L	19466919	19466919	1	+	4	FBgn0000964
1715	chr2L	19466945	19466945	1	+	1	FBgn0000964
1716	chr2L	19466955	19466955	1	+	2	FBgn0000964
1717	chr2L	19466969	19466969	1	+	2	FBgn0000964
1718	chr2L	19467029	19467029	1	+	2	FBgn0000964
1719	chr2L	19467066	19467066	1	+	1	FBgn0000964
1720	chr2L	19467078	19467078	1	+	4	FBgn0000964
1721	chr2L	19467081	19467081	1	+	3	FBgn0000964
1722	chr2L	19467148	19467148	1	+	1	FBgn0000964
1723	chr2L	19467324	19467324	1	+	1	FBgn0000964
1724	chr2L	19467339	19467339	1	+	2	FBgn0000964
1725	chr2L	19467405	19467405	1	+	3	FBgn0000964
1726	chr2L	19467409	19467409	1	+	2	FBgn0000964
1727	chr2L	19467417	19467417	1	+	2	FBgn0000964
1728	chr2L	19467442	19467442	1	+	1	FBgn0000964
1729	chr2L	19473120	19473120	1	-	1
1730	chr2L	19483461	19483461	1	-	1	FBgn0032787
1731	chr2L	19488071	19488071	1	-	1
1732	chr2L	19488370	19488370	1	-	1
1733	chr2L	19488947	19488947	1	-	1	FBgn0032790
1734	chr2L	19497560	19497560	1	+	1	FBgn0002044
1735	chr2L	19507053	19507053	1	-	1	FBgn0032796
1736	chr2L	19510163	19510163	1	-	1	FBgn0032797
1737	chr2L	19536733	19536733	1	+	1	FBgn0053116
1738	chr2L	19555433	19555433	1	+	1	FBgn0041180
1739	chr2L	19568010	19568010	1	-	1	FBgn0005672
1740	chr2L	19568155	19568155	1	-	1	FBgn0005672
1741	chr2L	19568217	19568217	1	-	1	FBgn0005672
1742	chr2L	19569516	19569516	1	-	5	FBgn0005672;FBgn0262460
1743	chr2L	19569554	19569554	1	-	2	FBgn0005672;FBgn0262460
1744	chr2L	19569557	19569557	1	-	2	FBgn0005672
1745	chr2L	19570256	19570256	1	-	4	FBgn0005672;FBgn0262449
1746	chr2L	19570804	19570804	1	-	1	FBgn0005672
1747	chr2L	19574882	19574882	1	-	1	FBgn0005672
1748	chr2L	19595053	19595053	1	-	1
1749	chr2L	19627807	19627807	1	+	1	FBgn0000464;FBgn0267964
1750	chr2L	19717082	19717082	1	+	1	FBgn0000464;FBgn0267964
1751	chr2L	19730269	19730269	1	+	1	FBgn0000464;FBgn0267964
1752	chr2L	19731413	19731413	1	+	1	FBgn0000464;FBgn0267964
1753	chr2L	19778063	19778063	1	-	1	FBgn0032821
1754	chr2L	19780225	19780225	1	-	1	FBgn0032821
1755	chr2L	19781514	19781514	1	-	1	FBgn0032821
1756	chr2L	19781534	19781534	1	-	1	FBgn0032821
1757	chr2L	19794173	19794173	1	-	1	FBgn0004811
1758	chr2L	19810846	19810846	1	+	6	FBgn0263873;FBgn0003931
1759	chr2L	19810847	19810847	1	+	3	FBgn0263873;FBgn0003931
1760	chr2L	19812012	19812012	1	-	1	FBgn0043022
1761	chr2L	19905115	19905115	1	+	1	FBgn0263873
1762	chr2L	19917439	19917439	1	+	1	FBgn0263873
1763	chr2L	19921967	19921967	1	+	1	FBgn0263873
1764	chr2L	19937088	19937088	1	+	1	FBgn0263873
1765	chr2L	19937659	19937659	1	+	1	FBgn0263873
1766	chr2L	19941202	19941202	1	+	1	FBgn0263873
1767	chr2L	19942798	19942798	1	+	1	FBgn0263873
1768	chr2L	19948762	19948762	1	+	1	FBgn0263873
1769	chr2L	19957844	19957844	1	+	3	FBgn0263873
1770	chr2L	19957845	19957845	1	+	7	FBgn0263873
1771	chr2L	19957846	19957846	1	+	2	FBgn0263873
1772	chr2L	19957951	19957951	1	+	3	FBgn0263873
1773	chr2L	19958262	19958262	1	+	2	FBgn0263873
1774	chr2L	19959056	19959056	1	+	1	FBgn0032833
1775	chr2L	19959488	19959488	1	+	1	FBgn0032833
1776	chr2L	19959521	19959521	1	+	1	FBgn0032833
1777	chr2L	19966683	19966683	1	+	1
1778	chr2L	19973991	19973991	1	+	1
1779	chr2L	19982130	19982130	1	+	1
1780	chr2L	20003277	20003277	1	+	1
1781	chr2L	20063692	20063692	1	+	1	FBgn0019686
1782	chr2L	20064185	20064185	1	+	1	FBgn0019686
1783	chr2L	20064236	20064236	1	+	2	FBgn0019686
1784	chr2L	20064237	20064237	1	+	3	FBgn0019686
1785	chr2L	20066677	20066677	1	+	1	FBgn0045064
1786	chr2L	20082071	20082071	1	-	1	FBgn0263773
1787	chr2L	20082070	20082070	1	-	2	FBgn0263773
1788	chr2L	20082072	20082072	1	-	2	FBgn0263773
1789	chr2L	20092058	20092058	1	+	1	FBgn0032846
1790	chr2L	20092831	20092831	1	+	1	FBgn0032846
1791	chr2L	20102695	20102695	1	-	3
1792	chr2L	20102982	20102982	1	+	1	FBgn0032850
1793	chr2L	20103591	20103591	1	+	1
1794	chr2L	20103976	20103976	1	-	1	FBgn0032851
1795	chr2L	20104593	20104593	1	-	1
1796	chr2L	20104929	20104929	1	-	1
1797	chr2L	20104911	20104911	1	+	4
1798	chr2L	20104912	20104912	1	+	1
1799	chr2L	20104913	20104913	1	+	3
1800	chr2L	20104914	20104914	1	+	4
1801	chr2L	20104916	20104916	1	+	1
1802	chr2L	20104917	20104917	1	+	1
1803	chr2L	20104918	20104918	1	+	7
1804	chr2L	20104934	20104934	1	+	5
1805	chr2L	20105004	20105004	1	+	4
1806	chr2L	20105006	20105006	1	+	1
1807	chr2L	20105048	20105048	1	-	4
1808	chr2L	20105049	20105049	1	-	4
1809	chr2L	20105047	20105047	1	-	3
1810	chr2L	20105029	20105029	1	+	3
1811	chr2L	20105084	20105084	1	+	6
1812	chr2L	20105111	20105111	1	+	5
1813	chr2L	20105138	20105138	1	+	1
1814	chr2L	20105139	20105139	1	+	4
1815	chr2L	20105141	20105141	1	+	4
1816	chr2L	20105143	20105143	1	+	5
1817	chr2L	20105180	20105180	1	-	7
1818	chr2L	20105158	20105158	1	+	1
1819	chr2L	20105252	20105252	1	-	1
1820	chr2L	20105298	20105298	1	-	1
1821	chr2L	20105276	20105276	1	+	2
1822	chr2L	20105279	20105279	1	+	2
1823	chr2L	20105283	20105283	1	+	1
1824	chr2L	20105284	20105284	1	+	6
1825	chr2L	20105285	20105285	1	+	4
1826	chr2L	20105302	20105302	1	+	1
1827	chr2L	20105321	20105321	1	+	5
1828	chr2L	20105322	20105322	1	+	9
1829	chr2L	20105331	20105331	1	+	1
1830	chr2L	20105337	20105337	1	+	1
1831	chr2L	20105354	20105354	1	+	8
1832	chr2L	20105363	20105363	1	+	1
1833	chr2L	20105393	20105393	1	-	1
1834	chr2L	20105379	20105379	1	+	7
1835	chr2L	20105380	20105380	1	+	6
1836	chr2L	20105382	20105382	1	+	6
1837	chr2L	20105383	20105383	1	+	6
1838	chr2L	20105384	20105384	1	+	7
1839	chr2L	20105385	20105385	1	+	8
1840	chr2L	20105389	20105389	1	+	11
1841	chr2L	20105420	20105420	1	+	4
1842	chr2L	20105450	20105450	1	-	1
1843	chr2L	20105480	20105480	1	-	3
1844	chr2L	20105482	20105482	1	-	9
1845	chr2L	20105486	20105486	1	-	11
1846	chr2L	20105485	20105485	1	-	14
1847	chr2L	20105484	20105484	1	-	10
1848	chr2L	20105495	20105495	1	-	7
1849	chr2L	20105534	20105534	1	-	2
1850	chr2L	20105538	20105538	1	-	4
1851	chr2L	20105535	20105535	1	-	2
1852	chr2L	20105545	20105545	1	-	1
1853	chr2L	20105537	20105537	1	+	2
1854	chr2L	20105575	20105575	1	-	3
1855	chr2L	20105576	20105576	1	-	5
1856	chr2L	20105592	20105592	1	-	1
1857	chr2L	20105605	20105605	1	-	2
1858	chr2L	20105596	20105596	1	+	18
1859	chr2L	20105624	20105624	1	+	5
1860	chr2L	20105626	20105626	1	+	3
1861	chr2L	20105627	20105627	1	+	3
1862	chr2L	20105632	20105632	1	+	4
1863	chr2L	20105633	20105633	1	+	3
1864	chr2L	20105649	20105649	1	+	1
1865	chr2L	20105651	20105651	1	+	6
1866	chr2L	20105655	20105655	1	+	1
1867	chr2L	20105711	20105711	1	+	1
1868	chr2L	20105748	20105748	1	+	6
1869	chr2L	20105750	20105750	1	+	5
1870	chr2L	20105776	20105776	1	-	1
1871	chr2L	20105777	20105777	1	+	2
1872	chr2L	20105805	20105805	1	+	6
1873	chr2L	20105833	20105833	1	+	1
1874	chr2L	20105859	20105859	1	-	4
1875	chr2L	20105835	20105835	1	+	1
1876	chr2L	20105845	20105845	1	+	1
1877	chr2L	20105859	20105859	1	+	2
1878	chr2L	20105886	20105886	1	-	4
1879	chr2L	20105885	20105885	1	-	5
1880	chr2L	20105873	20105873	1	+	1
1881	chr2L	20105876	20105876	1	+	3
1882	chr2L	20105877	20105877	1	+	4
1883	chr2L	20105902	20105902	1	+	1
1884	chr2L	20105906	20105906	1	+	2
1885	chr2L	20105948	20105948	1	-	3
1886	chr2L	20105925	20105925	1	+	2
1887	chr2L	20105949	20105949	1	-	3
1888	chr2L	20105955	20105955	1	-	1
1889	chr2L	20105931	20105931	1	+	1
1890	chr2L	20105932	20105932	1	+	3
1891	chr2L	20105970	20105970	1	-	1
1892	chr2L	20105975	20105975	1	+	2
1893	chr2L	20106012	20106012	1	-	1
1894	chr2L	20106020	20106020	1	+	4
1895	chr2L	20106045	20106045	1	-	1
1896	chr2L	20106022	20106022	1	+	8
1897	chr2L	20106025	20106025	1	+	3
1898	chr2L	20106026	20106026	1	+	3
1899	chr2L	20106028	20106028	1	+	5
1900	chr2L	20106051	20106051	1	-	3
1901	chr2L	20106029	20106029	1	+	1
1902	chr2L	20106090	20106090	1	-	1
1903	chr2L	20106077	20106077	1	+	4
1904	chr2L	20106094	20106094	1	+	3
1905	chr2L	20106118	20106118	1	+	1
1906	chr2L	20106146	20106146	1	-	2
1907	chr2L	20106126	20106126	1	+	2
1908	chr2L	20106132	20106132	1	+	9
1909	chr2L	20106134	20106134	1	+	4
1910	chr2L	20106160	20106160	1	-	3
1911	chr2L	20106159	20106159	1	-	4
1912	chr2L	20106165	20106165	1	-	4
1913	chr2L	20106173	20106173	1	-	1
1914	chr2L	20106149	20106149	1	+	4
1915	chr2L	20106150	20106150	1	+	5
1916	chr2L	20106154	20106154	1	+	4
1917	chr2L	20106164	20106164	1	+	5
1918	chr2L	20106200	20106200	1	+	1
1919	chr2L	20106203	20106203	1	+	10
1920	chr2L	20106228	20106228	1	-	1
1921	chr2L	20106245	20106245	1	-	2
1922	chr2L	20106219	20106219	1	+	2
1923	chr2L	20106244	20106244	1	-	1
1924	chr2L	20106248	20106248	1	-	2
1925	chr2L	20106229	20106229	1	+	2
1926	chr2L	20106239	20106239	1	+	3
1927	chr2L	20106254	20106254	1	+	3
1928	chr2L	20106299	20106299	1	-	14
1929	chr2L	20106301	20106301	1	-	6
1930	chr2L	20106302	20106302	1	-	2
1931	chr2L	20106286	20106286	1	+	2
1932	chr2L	20106329	20106329	1	-	1
1933	chr2L	20106331	20106331	1	-	5
1934	chr2L	20106346	20106346	1	-	1
1935	chr2L	20106352	20106352	1	+	20
1936	chr2L	20106354	20106354	1	+	1
1937	chr2L	20106389	20106389	1	-	1
1938	chr2L	20106383	20106383	1	+	2
1939	chr2L	20106427	20106427	1	-	8
1940	chr2L	20106428	20106428	1	-	5
1941	chr2L	20106431	20106431	1	-	2
1942	chr2L	20106412	20106412	1	+	8
1943	chr2L	20106414	20106414	1	+	3
1944	chr2L	20106423	20106423	1	+	5
1945	chr2L	20106474	20106474	1	+	2
1946	chr2L	20106490	20106490	1	+	3
1947	chr2L	20106509	20106509	1	+	9
1948	chr2L	20106511	20106511	1	+	2
1949	chr2L	20106512	20106512	1	+	4
1950	chr2L	20106550	20106550	1	-	4
1951	chr2L	20106552	20106552	1	-	4
1952	chr2L	20106557	20106557	1	-	2
1953	chr2L	20106626	20106626	1	-	2
1954	chr2L	20106639	20106639	1	-	4
1955	chr2L	20106618	20106618	1	+	2
1956	chr2L	20106667	20106667	1	-	1
1957	chr2L	20106674	20106674	1	-	7
1958	chr2L	20106676	20106676	1	-	3
1959	chr2L	20106679	20106679	1	-	4
1960	chr2L	20106696	20106696	1	-	1
1961	chr2L	20106707	20106707	1	-	4
1962	chr2L	20106688	20106688	1	+	3
1963	chr2L	20106698	20106698	1	+	2
1964	chr2L	20106708	20106708	1	+	1
1965	chr2L	20106741	20106741	1	+	2
1966	chr2L	20106743	20106743	1	+	3
1967	chr2L	20106745	20106745	1	+	3
1968	chr2L	20106757	20106757	1	+	1
1969	chr2L	20106775	20106775	1	+	1
1970	chr2L	20106776	20106776	1	+	1
1971	chr2L	20106800	20106800	1	-	1
1972	chr2L	20106854	20106854	1	-	1
1973	chr2L	20106860	20106860	1	-	10
1974	chr2L	20106859	20106859	1	-	4
1975	chr2L	20106862	20106862	1	-	8
1976	chr2L	20106863	20106863	1	-	11
1977	chr2L	20106864	20106864	1	-	20
1978	chr2L	20106861	20106861	1	-	5
1979	chr2L	20106866	20106866	1	-	20
1980	chr2L	20106865	20106865	1	-	15
1981	chr2L	20106868	20106868	1	-	12
1982	chr2L	20106870	20106870	1	-	5
1983	chr2L	20106874	20106874	1	-	1
1984	chr2L	20106889	20106889	1	-	1
1985	chr2L	20106895	20106895	1	+	3
1986	chr2L	20106926	20106926	1	-	2
1987	chr2L	20106983	20106983	1	+	2
1988	chr2L	20107040	20107040	1	+	1
1989	chr2L	20107064	20107064	1	-	1
1990	chr2L	20107041	20107041	1	+	2
1991	chr2L	20107090	20107090	1	+	1
1992	chr2L	20107258	20107258	1	+	3
1993	chr2L	20107266	20107266	1	+	2
1994	chr2L	20107309	20107309	1	-	5
1995	chr2L	20108941	20108941	1	-	2
1996	chr2L	20109055	20109055	1	-	1
1997	chr2L	20109071	20109071	1	-	1
1998	chr2L	20109050	20109050	1	+	16
1999	chr2L	20109051	20109051	1	+	7
[truncated: 137,511 more rows]
