# Supplementary material for: Defining the expression of piRNA and transposable elements in Drosophila ovarian germline stem cells and somatic support cells
Source: Life Sci Alliance. 2019 Oct 16;2(5):e201800211. doi: 10.26508/lsa.201800211 (PMC6796194; doi:10.26508/lsa.201800211)
Supplement: Supplementary file 1 [file LSA-2018-00211_Supplemental_Data1.zip › piRNA_bgcn.csv]

	seqnames	start	end	width	strand	counts	gene_overlaps
1	chr2L	5275	5275	1	-	1
2	chr2L	5330	5330	1	-	19
3	chr2L	5388	5388	1	-	1
4	chr2L	5488	5488	1	-	3
5	chr2L	5490	5490	1	-	1
6	chr2L	5664	5664	1	-	7
7	chr2L	7890	7890	1	-	3
8	chr2L	7892	7892	1	-	1
9	chr2L	7937	7937	1	-	1
10	chr2L	8073	8073	1	-	1
11	chr2L	8925	8925	1	-	1
12	chr2L	9203	9203	1	-	1
13	chr2L	9221	9221	1	-	2
14	chr2L	9754	9754	1	-	1
15	chr2L	10024	10024	1	-	1	FBgn0002121
16	chr2L	10055	10055	1	-	1	FBgn0002121
17	chr2L	10053	10053	1	-	3	FBgn0002121
18	chr2L	10105	10105	1	-	1	FBgn0002121
19	chr2L	10158	10158	1	-	1	FBgn0002121
20	chr2L	10283	10283	1	-	1	FBgn0002121
21	chr2L	10352	10352	1	-	1	FBgn0002121
22	chr2L	10361	10361	1	-	1	FBgn0002121
23	chr2L	10450	10450	1	-	1	FBgn0002121
24	chr2L	10606	10606	1	-	2	FBgn0002121
25	chr2L	10659	10659	1	-	1	FBgn0002121
26	chr2L	10656	10656	1	-	1	FBgn0002121
27	chr2L	10658	10658	1	-	1	FBgn0002121
28	chr2L	10797	10797	1	-	1	FBgn0002121
29	chr2L	10840	10840	1	-	1	FBgn0002121
30	chr2L	10914	10914	1	-	2	FBgn0002121
31	chr2L	10924	10924	1	-	1	FBgn0002121
32	chr2L	11441	11441	1	-	1	FBgn0002121
33	chr2L	11888	11888	1	-	2	FBgn0002121
34	chr2L	12104	12104	1	-	4	FBgn0002121
35	chr2L	12103	12103	1	-	1	FBgn0002121
36	chr2L	12520	12520	1	-	2	FBgn0002121
37	chr2L	12519	12519	1	-	1	FBgn0002121
38	chr2L	12828	12828	1	-	1	FBgn0002121
39	chr2L	14134	14134	1	-	1	FBgn0002121
40	chr2L	14253	14253	1	-	1	FBgn0002121
41	chr2L	14254	14254	1	-	1	FBgn0002121
42	chr2L	14315	14315	1	-	2	FBgn0002121
43	chr2L	14317	14317	1	-	1	FBgn0002121
44	chr2L	14448	14448	1	-	1	FBgn0002121
45	chr2L	14548	14548	1	-	2	FBgn0002121
46	chr2L	15013	15013	1	-	1	FBgn0002121
47	chr2L	15028	15028	1	-	1	FBgn0002121
48	chr2L	15229	15229	1	-	1	FBgn0002121
49	chr2L	17094	17094	1	-	1	FBgn0002121
50	chr2L	21987	21987	1	+	1	FBgn0263584
51	chr2L	22156	22156	1	+	1	FBgn0263584
52	chr2L	22351	22351	1	+	1	FBgn0263584
53	chr2L	25122	25122	1	+	1
54	chr2L	26624	26624	1	+	1
55	chr2L	59534	59534	1	+	1
56	chr2L	65032	65032	1	+	1
57	chr2L	65051	65051	1	+	1
58	chr2L	67551	67551	1	+	1	FBgn0067779
59	chr2L	68869	68869	1	+	1	FBgn0067779
60	chr2L	69237	69237	1	+	1	FBgn0067779
61	chr2L	69415	69415	1	+	1	FBgn0067779
62	chr2L	71266	71266	1	+	1	FBgn0067779
63	chr2L	73291	73291	1	+	2	FBgn0031213
64	chr2L	73389	73389	1	+	1	FBgn0031213
65	chr2L	73392	73392	1	+	3	FBgn0031213
66	chr2L	73393	73393	1	+	2	FBgn0031213
67	chr2L	73510	73510	1	+	1	FBgn0031213
68	chr2L	73555	73555	1	+	5	FBgn0031213
69	chr2L	73558	73558	1	+	6	FBgn0031213
70	chr2L	73559	73559	1	+	1	FBgn0031213
71	chr2L	73561	73561	1	+	1	FBgn0031213
72	chr2L	73562	73562	1	+	1	FBgn0031213
73	chr2L	73576	73576	1	+	1	FBgn0031213
74	chr2L	73979	73979	1	+	1	FBgn0031213
75	chr2L	74061	74061	1	+	1	FBgn0031213
76	chr2L	74405	74405	1	+	2	FBgn0031213
77	chr2L	74991	74991	1	+	2	FBgn0031213
78	chr2L	75090	75090	1	+	2	FBgn0031213
79	chr2L	75305	75305	1	+	2	FBgn0031213
80	chr2L	75399	75399	1	+	1	FBgn0031213
81	chr2L	75401	75401	1	+	1	FBgn0031213
82	chr2L	75421	75421	1	+	3	FBgn0031213
83	chr2L	75422	75422	1	+	3	FBgn0031213
84	chr2L	75423	75423	1	+	1	FBgn0031213
85	chr2L	75424	75424	1	+	1	FBgn0031213
86	chr2L	75476	75476	1	+	1	FBgn0031213
87	chr2L	75477	75477	1	+	2	FBgn0031213
88	chr2L	75567	75567	1	+	3	FBgn0031213
89	chr2L	75569	75569	1	+	1	FBgn0031213
90	chr2L	75570	75570	1	+	1	FBgn0031213
91	chr2L	75573	75573	1	+	2	FBgn0031213
92	chr2L	75650	75650	1	+	1	FBgn0031213
93	chr2L	75719	75719	1	+	1	FBgn0031213
94	chr2L	75745	75745	1	+	1	FBgn0031213
95	chr2L	75802	75802	1	+	4	FBgn0031213
96	chr2L	75826	75826	1	+	1	FBgn0031213
97	chr2L	75926	75926	1	+	1	FBgn0031213
98	chr2L	76013	76013	1	+	2	FBgn0031213
99	chr2L	80794	80794	1	+	1
100	chr2L	81758	81758	1	+	1
101	chr2L	82485	82485	1	+	1
102	chr2L	91624	91624	1	-	1
103	chr2L	91940	91940	1	-	1
104	chr2L	95633	95633	1	+	1	FBgn0031216
105	chr2L	95665	95665	1	+	1	FBgn0031216
106	chr2L	95827	95827	1	+	1	FBgn0031216
107	chr2L	96700	96700	1	+	1	FBgn0031216
108	chr2L	99934	99934	1	+	1	FBgn0031216
109	chr2L	107966	107966	1	+	1	FBgn0005278
110	chr2L	110436	110436	1	+	1	FBgn0005278
111	chr2L	111942	111942	1	+	1	FBgn0005278
112	chr2L	112900	112900	1	+	1	FBgn0005278
113	chr2L	113327	113327	1	+	2	FBgn0005278
114	chr2L	113813	113813	1	+	1	FBgn0005278
115	chr2L	113821	113821	1	+	1	FBgn0005278
116	chr2L	113823	113823	1	+	3	FBgn0005278
117	chr2L	113825	113825	1	+	4	FBgn0005278
118	chr2L	113826	113826	1	+	2	FBgn0005278
119	chr2L	113827	113827	1	+	2	FBgn0005278
120	chr2L	113874	113874	1	+	1	FBgn0005278
121	chr2L	113955	113955	1	+	1	FBgn0005278
122	chr2L	114141	114141	1	+	1	FBgn0005278
123	chr2L	114144	114144	1	+	1	FBgn0005278
124	chr2L	114216	114216	1	+	3	FBgn0005278
125	chr2L	114217	114217	1	+	6	FBgn0005278
126	chr2L	114218	114218	1	+	5	FBgn0005278
127	chr2L	114219	114219	1	+	3	FBgn0005278
128	chr2L	114251	114251	1	+	1	FBgn0005278
129	chr2L	114312	114312	1	+	1	FBgn0005278
130	chr2L	116594	116594	1	+	1	FBgn0031228
131	chr2L	117092	117092	1	+	1	FBgn0031228
132	chr2L	117720	117720	1	+	2	FBgn0031228
133	chr2L	117843	117843	1	+	2	FBgn0031228
134	chr2L	118345	118345	1	+	1	FBgn0031228
135	chr2L	118712	118712	1	+	2	FBgn0031228
136	chr2L	118814	118814	1	+	1	FBgn0031228
137	chr2L	119897	119897	1	+	1	FBgn0031228
138	chr2L	120475	120475	1	+	1	FBgn0031228
139	chr2L	122780	122780	1	-	3	FBgn0025683
140	chr2L	122781	122781	1	-	1	FBgn0025683
141	chr2L	122782	122782	1	-	4	FBgn0025683
142	chr2L	122784	122784	1	-	2	FBgn0025683
143	chr2L	123338	123338	1	-	1	FBgn0025683
144	chr2L	123537	123537	1	+	1	FBgn0031228;FBgn0266304
145	chr2L	123992	123992	1	-	1	FBgn0025683
146	chr2L	124207	124207	1	+	2	FBgn0031228
147	chr2L	124285	124285	1	-	1	FBgn0025683
148	chr2L	125134	125134	1	-	1	FBgn0025683
149	chr2L	126194	126194	1	-	3	FBgn0025683
150	chr2L	126191	126191	1	-	2	FBgn0025683
151	chr2L	126193	126193	1	-	2	FBgn0025683
152	chr2L	126187	126187	1	-	3	FBgn0025683
153	chr2L	126192	126192	1	-	2	FBgn0025683
154	chr2L	126189	126189	1	-	2	FBgn0025683
155	chr2L	126493	126493	1	+	1	FBgn0031228
156	chr2L	132734	132734	1	+	1	FBgn0031228;FBgn0001142
157	chr2L	146899	146899	1	+	1	FBgn0031228
158	chr2L	152241	152241	1	+	1	FBgn0031228
159	chr2L	152304	152304	1	+	1	FBgn0031228
160	chr2L	153406	153406	1	+	1	FBgn0031228
161	chr2L	155438	155438	1	+	1	FBgn0031228
162	chr2L	155642	155642	1	+	1	FBgn0031228
163	chr2L	157179	157179	1	+	1	FBgn0031229
164	chr2L	157248	157248	1	+	1	FBgn0031229
165	chr2L	157312	157312	1	+	1	FBgn0031229
166	chr2L	159416	159416	1	+	1	FBgn0016977
167	chr2L	178077	178077	1	+	1	FBgn0016977
168	chr2L	178080	178080	1	+	2	FBgn0016977
169	chr2L	180011	180011	1	+	1	FBgn0016977
170	chr2L	180665	180665	1	+	1	FBgn0016977
171	chr2L	181792	181792	1	+	1	FBgn0016977
172	chr2L	183268	183268	1	+	1	FBgn0016977
173	chr2L	183945	183945	1	+	1	FBgn0016977
174	chr2L	184137	184137	1	+	1	FBgn0016977
175	chr2L	189295	189295	1	-	1
176	chr2L	189328	189328	1	+	1	FBgn0016977
177	chr2L	190699	190699	1	+	3	FBgn0016977
178	chr2L	190769	190769	1	+	1	FBgn0016977
179	chr2L	190794	190794	1	+	1	FBgn0016977
180	chr2L	190899	190899	1	+	1	FBgn0016977
181	chr2L	191395	191395	1	+	1	FBgn0016977
182	chr2L	191797	191797	1	+	1	FBgn0016977
183	chr2L	192324	192324	1	-	1
184	chr2L	192965	192965	1	+	2	FBgn0016977
185	chr2L	193964	193964	1	+	1	FBgn0016977
186	chr2L	193974	193974	1	+	1	FBgn0016977
187	chr2L	194307	194307	1	+	1	FBgn0016977
188	chr2L	194332	194332	1	+	1	FBgn0016977
189	chr2L	194371	194371	1	+	1	FBgn0016977
190	chr2L	195863	195863	1	+	1	FBgn0016977
191	chr2L	196517	196517	1	+	1	FBgn0016977
192	chr2L	199214	199214	1	+	1	FBgn0016977
193	chr2L	199451	199451	1	+	1	FBgn0016977
194	chr2L	200877	200877	1	-	1
195	chr2L	201495	201495	1	+	1	FBgn0016977
196	chr2L	201684	201684	1	+	1	FBgn0016977
197	chr2L	202141	202141	1	+	1	FBgn0016977
198	chr2L	202142	202142	1	+	3	FBgn0016977
199	chr2L	202152	202152	1	+	1	FBgn0016977
200	chr2L	203049	203049	1	+	1	FBgn0016977
201	chr2L	203855	203855	1	+	1	FBgn0031231
202	chr2L	204048	204048	1	+	1	FBgn0031231
203	chr2L	209342	209342	1	+	1	FBgn0031233
204	chr2L	210336	210336	1	+	1	FBgn0031233
205	chr2L	210984	210984	1	-	1	FBgn0266557
206	chr2L	211085	211085	1	-	4	FBgn0266557
207	chr2L	211096	211096	1	-	1	FBgn0266557
208	chr2L	211099	211099	1	-	2	FBgn0266557
209	chr2L	211104	211104	1	-	6	FBgn0266557
210	chr2L	211103	211103	1	-	3	FBgn0266557
211	chr2L	211158	211158	1	-	1	FBgn0266557
212	chr2L	211347	211347	1	-	1	FBgn0266557
213	chr2L	211444	211444	1	-	2	FBgn0266557
214	chr2L	211533	211533	1	-	1	FBgn0266557
215	chr2L	212832	212832	1	-	1	FBgn0266557
216	chr2L	213507	213507	1	-	1	FBgn0266557
217	chr2L	213506	213506	1	-	3	FBgn0266557
218	chr2L	215145	215145	1	-	1	FBgn0266557
219	chr2L	215313	215313	1	-	1	FBgn0266557
220	chr2L	215815	215815	1	+	1
221	chr2L	216573	216573	1	-	1	FBgn0266557
222	chr2L	218672	218672	1	-	1	FBgn0266557
223	chr2L	218991	218991	1	-	1	FBgn0266557
224	chr2L	226446	226446	1	-	1	FBgn0266557
225	chr2L	229955	229955	1	-	2	FBgn0266557
226	chr2L	230526	230526	1	-	1	FBgn0266557
227	chr2L	230828	230828	1	-	1	FBgn0266557
228	chr2L	230971	230971	1	-	1	FBgn0266557
229	chr2L	232069	232069	1	-	2	FBgn0266557
230	chr2L	232338	232338	1	-	1	FBgn0266557
231	chr2L	234038	234038	1	-	1	FBgn0266557
232	chr2L	234306	234306	1	-	2	FBgn0266557
233	chr2L	234349	234349	1	-	1	FBgn0266557
234	chr2L	234937	234937	1	-	1	FBgn0266557
235	chr2L	235433	235433	1	-	2	FBgn0266557
236	chr2L	235499	235499	1	-	1	FBgn0266557
237	chr2L	235616	235616	1	-	1	FBgn0266557
238	chr2L	235731	235731	1	-	1	FBgn0266557
239	chr2L	235733	235733	1	-	3	FBgn0266557
240	chr2L	235968	235968	1	-	2	FBgn0266557
241	chr2L	236150	236150	1	-	1	FBgn0266557
242	chr2L	236608	236608	1	-	1	FBgn0266557
243	chr2L	236780	236780	1	-	1	FBgn0266557
244	chr2L	237668	237668	1	-	1	FBgn0266557
245	chr2L	238809	238809	1	-	1	FBgn0266557
246	chr2L	239466	239466	1	-	2	FBgn0266557
247	chr2L	239461	239461	1	-	1	FBgn0266557
248	chr2L	240549	240549	1	-	1	FBgn0266557
249	chr2L	243118	243118	1	-	4	FBgn0266557;FBgn0262252
250	chr2L	249350	249350	1	-	1	FBgn0266557
251	chr2L	251652	251652	1	-	1	FBgn0283652
252	chr2L	252283	252283	1	-	1	FBgn0283652
253	chr2L	254997	254997	1	-	1	FBgn0031238
254	chr2L	274041	274041	1	+	1	FBgn0086856
255	chr2L	274725	274725	1	+	1	FBgn0086856
256	chr2L	274767	274767	1	-	2	FBgn0086855
257	chr2L	274957	274957	1	-	3	FBgn0086855
258	chr2L	274959	274959	1	-	1	FBgn0086855
259	chr2L	275431	275431	1	-	1	FBgn0086855
260	chr2L	277935	277935	1	+	1	FBgn0003444
261	chr2L	279280	279280	1	+	1	FBgn0003444
262	chr2L	281194	281194	1	+	1	FBgn0003444
263	chr2L	282939	282939	1	-	1	FBgn0031244
264	chr2L	292837	292837	1	+	1	FBgn0031247
265	chr2L	293423	293423	1	-	1	FBgn0017457
266	chr2L	293418	293418	1	-	1	FBgn0017457
267	chr2L	294517	294517	1	-	1	FBgn0017457
268	chr2L	297011	297011	1	+	1	FBgn0024352
269	chr2L	297118	297118	1	+	2	FBgn0024352
270	chr2L	297120	297120	1	+	1	FBgn0024352
271	chr2L	302432	302432	1	+	1	FBgn0020622
272	chr2L	302564	302564	1	+	1	FBgn0020622
273	chr2L	302964	302964	1	+	1	FBgn0020622
274	chr2L	303041	303041	1	+	3	FBgn0020622
275	chr2L	303076	303076	1	+	1	FBgn0020622
276	chr2L	303101	303101	1	+	1	FBgn0020622
277	chr2L	303175	303175	1	+	1	FBgn0020622
278	chr2L	303224	303224	1	+	2	FBgn0020622
279	chr2L	303231	303231	1	+	1	FBgn0020622
280	chr2L	303232	303232	1	+	1	FBgn0020622
281	chr2L	303274	303274	1	+	1	FBgn0020622
282	chr2L	303741	303741	1	+	1	FBgn0020622
283	chr2L	303830	303830	1	+	1	FBgn0020622
284	chr2L	303910	303910	1	+	2	FBgn0020622
285	chr2L	304377	304377	1	+	1	FBgn0020622
286	chr2L	304489	304489	1	+	1	FBgn0020622
287	chr2L	304562	304562	1	+	4	FBgn0020622
288	chr2L	304846	304846	1	+	1	FBgn0020622
289	chr2L	304866	304866	1	+	2	FBgn0020622
290	chr2L	304881	304881	1	+	2	FBgn0020622
291	chr2L	304883	304883	1	+	1	FBgn0020622
292	chr2L	304999	304999	1	+	1	FBgn0020622
293	chr2L	305099	305099	1	+	1	FBgn0020622
294	chr2L	305113	305113	1	+	1	FBgn0020622
295	chr2L	305225	305225	1	+	1	FBgn0020622
296	chr2L	358669	358669	1	-	1
297	chr2L	359133	359133	1	-	1
298	chr2L	406349	406349	1	+	1	FBgn0003278
299	chr2L	417748	417748	1	+	1	FBgn0263933
300	chr2L	417864	417864	1	+	1	FBgn0263933
301	chr2L	418367	418367	1	+	2	FBgn0263933
302	chr2L	420073	420073	1	+	1	FBgn0002593
303	chr2L	420295	420295	1	+	1	FBgn0002593
304	chr2L	420582	420582	1	+	1	FBgn0002593
305	chr2L	420595	420595	1	+	1	FBgn0002593
306	chr2L	420664	420664	1	+	1	FBgn0002593
307	chr2L	421105	421105	1	-	1	FBgn0031253
308	chr2L	449266	449266	1	-	1	FBgn0015924
309	chr2L	449727	449727	1	-	1	FBgn0015924
310	chr2L	449750	449750	1	-	5	FBgn0015924
311	chr2L	449817	449817	1	-	1	FBgn0015924
312	chr2L	449818	449818	1	-	2	FBgn0015924
313	chr2L	468639	468639	1	-	1	FBgn0031258
314	chr2L	470978	470978	1	+	1
315	chr2L	471667	471667	1	+	1
316	chr2L	472904	472904	1	+	1
317	chr2L	504963	504963	1	+	1	FBgn0003963
318	chr2L	513163	513163	1	+	1	FBgn0003963
319	chr2L	518457	518457	1	+	1	FBgn0003963
320	chr2L	539519	539519	1	+	1	FBgn0003963
321	chr2L	540939	540939	1	-	2	FBgn0010602
322	chr2L	540991	540991	1	-	1	FBgn0010602
323	chr2L	541517	541517	1	-	1	FBgn0010602
324	chr2L	552104	552104	1	-	1	FBgn0005660
325	chr2L	552102	552102	1	-	2	FBgn0005660
326	chr2L	554920	554920	1	-	3	FBgn0260933
327	chr2L	554919	554919	1	-	1	FBgn0260933
328	chr2L	555790	555790	1	-	1	FBgn0260933
329	chr2L	556323	556323	1	-	2	FBgn0260933
330	chr2L	556322	556322	1	-	1	FBgn0260933
331	chr2L	557464	557464	1	-	2	FBgn0260933
332	chr2L	557467	557467	1	-	1	FBgn0260933
333	chr2L	558515	558515	1	-	1	FBgn0260933
334	chr2L	558731	558731	1	-	2	FBgn0260933
335	chr2L	559730	559730	1	+	1	FBgn0031263
336	chr2L	571768	571768	1	+	1	FBgn0031266
337	chr2L	573152	573152	1	-	1	FBgn0031267
338	chr2L	574156	574156	1	-	1	FBgn0031267
339	chr2L	575031	575031	1	+	1	FBgn0031268
340	chr2L	620658	620658	1	+	1
341	chr2L	643075	643075	1	-	1	FBgn0284247
342	chr2L	648192	648192	1	-	1	FBgn0284247
343	chr2L	672336	672336	1	+	1
344	chr2L	674308	674308	1	+	1
345	chr2L	675195	675195	1	+	1
346	chr2L	682279	682279	1	+	1
347	chr2L	701814	701814	1	+	1
348	chr2L	734428	734428	1	+	1
349	chr2L	734808	734808	1	+	1
350	chr2L	739399	739399	1	+	1
351	chr2L	742410	742410	1	+	1
352	chr2L	747102	747102	1	+	1
353	chr2L	759811	759811	1	+	1	FBgn0031275
354	chr2L	782748	782748	1	-	1
355	chr2L	784206	784206	1	-	1
356	chr2L	784460	784460	1	+	1	FBgn0031279
357	chr2L	784472	784472	1	+	1	FBgn0031279
358	chr2L	784475	784475	1	+	1	FBgn0031279
359	chr2L	784491	784491	1	+	1	FBgn0031279
360	chr2L	784872	784872	1	+	2	FBgn0031279
361	chr2L	789400	789400	1	+	1
362	chr2L	821601	821601	1	+	1	FBgn0031285
363	chr2L	823910	823910	1	+	2	FBgn0031285
364	chr2L	823999	823999	1	+	1	FBgn0031285
365	chr2L	824316	824316	1	+	1	FBgn0031285
366	chr2L	832222	832222	1	+	1	FBgn0010583
367	chr2L	832241	832241	1	+	1	FBgn0010583
368	chr2L	832512	832512	1	-	1
369	chr2L	832876	832876	1	+	3	FBgn0010583
370	chr2L	832877	832877	1	+	2	FBgn0010583
371	chr2L	833170	833170	1	+	1	FBgn0010583
372	chr2L	833659	833659	1	-	2	FBgn0020304
373	chr2L	833661	833661	1	-	1	FBgn0020304
374	chr2L	833773	833773	1	-	1	FBgn0020304
375	chr2L	833786	833786	1	-	3	FBgn0020304
376	chr2L	833784	833784	1	-	2	FBgn0020304
377	chr2L	833805	833805	1	-	1	FBgn0020304
378	chr2L	833856	833856	1	-	2	FBgn0020304
379	chr2L	833854	833854	1	-	1	FBgn0020304
380	chr2L	834068	834068	1	-	2	FBgn0020304
381	chr2L	834070	834070	1	-	1	FBgn0020304
382	chr2L	834136	834136	1	-	1	FBgn0020304
383	chr2L	834222	834222	1	-	1	FBgn0020304
384	chr2L	834241	834241	1	-	1	FBgn0020304
385	chr2L	834242	834242	1	-	1	FBgn0020304
386	chr2L	834418	834418	1	-	1	FBgn0020304
387	chr2L	834550	834550	1	-	1	FBgn0020304
388	chr2L	834689	834689	1	-	1	FBgn0020304
389	chr2L	835508	835508	1	-	1	FBgn0020304
390	chr2L	836158	836158	1	-	1	FBgn0020304
391	chr2L	836595	836595	1	-	1	FBgn0020304
392	chr2L	836933	836933	1	-	1	FBgn0020304
393	chr2L	837318	837318	1	-	1	FBgn0020304
394	chr2L	838156	838156	1	-	1	FBgn0020304
395	chr2L	838287	838287	1	-	1	FBgn0020304
396	chr2L	838325	838325	1	-	1	FBgn0020304
397	chr2L	838667	838667	1	-	2	FBgn0020304
398	chr2L	838669	838669	1	-	1	FBgn0020304
399	chr2L	839047	839047	1	-	1	FBgn0020304
400	chr2L	839488	839488	1	-	1	FBgn0020304
401	chr2L	840171	840171	1	-	1	FBgn0020304
402	chr2L	840176	840176	1	-	4	FBgn0020304
403	chr2L	840253	840253	1	-	1	FBgn0020304
404	chr2L	840255	840255	1	-	1	FBgn0020304
405	chr2L	840268	840268	1	-	1	FBgn0020304
406	chr2L	840407	840407	1	-	1	FBgn0020304
407	chr2L	840679	840679	1	-	1	FBgn0020304
408	chr2L	840975	840975	1	-	1	FBgn0020304
409	chr2L	841263	841263	1	-	1	FBgn0020304
410	chr2L	841809	841809	1	-	1	FBgn0020304
411	chr2L	842738	842738	1	-	1	FBgn0020304
412	chr2L	842798	842798	1	-	1	FBgn0020304
413	chr2L	844670	844670	1	-	1	FBgn0020304
414	chr2L	844668	844668	1	-	2	FBgn0020304
415	chr2L	845041	845041	1	-	1	FBgn0020304
416	chr2L	846395	846395	1	-	1	FBgn0020304
417	chr2L	846860	846860	1	-	1	FBgn0020304
418	chr2L	846903	846903	1	-	1	FBgn0020304
419	chr2L	847168	847168	1	-	1	FBgn0020304
420	chr2L	847199	847199	1	-	1	FBgn0020304
421	chr2L	848868	848868	1	-	1	FBgn0020304
422	chr2L	848875	848875	1	-	1	FBgn0020304
423	chr2L	849194	849194	1	-	1	FBgn0020304
424	chr2L	853893	853893	1	+	1	FBgn0020545
425	chr2L	853992	853992	1	+	1	FBgn0020545
426	chr2L	857556	857556	1	+	2	FBgn0266884;FBgn0262177
427	chr2L	872385	872385	1	+	1	FBgn0053526
428	chr2L	873790	873790	1	+	2	FBgn0053526
429	chr2L	873815	873815	1	+	1	FBgn0053526
430	chr2L	955107	955107	1	-	1
431	chr2L	959804	959804	1	-	1
432	chr2L	1037705	1037705	1	+	1	FBgn0031296
433	chr2L	1037957	1037957	1	+	1	FBgn0031296
434	chr2L	1037958	1037958	1	+	1	FBgn0031296
435	chr2L	1057862	1057862	1	-	1	FBgn0003310
436	chr2L	1061759	1061759	1	-	2	FBgn0003310
437	chr2L	1083271	1083271	1	-	1	FBgn0031299
438	chr2L	1085067	1085067	1	+	1	FBgn0031298
439	chr2L	1105708	1105708	1	-	1	FBgn0261938
440	chr2L	1111311	1111311	1	-	1
441	chr2L	1114816	1114816	1	-	1	FBgn0016926
442	chr2L	1114818	1114818	1	-	1	FBgn0016926
443	chr2L	1114823	1114823	1	-	3	FBgn0016926
444	chr2L	1114893	1114893	1	-	1	FBgn0016926
445	chr2L	1115074	1115074	1	-	2	FBgn0016926
446	chr2L	1115075	1115075	1	-	8	FBgn0016926
447	chr2L	1115108	1115108	1	-	2	FBgn0016926
448	chr2L	1115147	1115147	1	-	1	FBgn0016926
449	chr2L	1115436	1115436	1	-	3	FBgn0016926
450	chr2L	1118961	1118961	1	-	1	FBgn0016926
451	chr2L	1119683	1119683	1	-	1	FBgn0016926
452	chr2L	1119828	1119828	1	-	1	FBgn0016926
453	chr2L	1120659	1120659	1	-	1	FBgn0016926
454	chr2L	1121547	1121547	1	-	1	FBgn0016926
455	chr2L	1121567	1121567	1	-	1	FBgn0016926
456	chr2L	1122882	1122882	1	-	1	FBgn0016926
457	chr2L	1124020	1124020	1	-	1	FBgn0016926
458	chr2L	1125176	1125176	1	-	1	FBgn0016926
459	chr2L	1125348	1125348	1	-	1	FBgn0016926
460	chr2L	1126096	1126096	1	-	1	FBgn0016926
461	chr2L	1127812	1127812	1	-	2	FBgn0016926
462	chr2L	1130499	1130499	1	+	1	FBgn0031304
463	chr2L	1131835	1131835	1	+	1	FBgn0031304
464	chr2L	1149936	1149936	1	-	1	FBgn0031309
465	chr2L	1150033	1150033	1	-	1	FBgn0031309
466	chr2L	1151047	1151047	1	+	1	FBgn0031310
467	chr2L	1151053	1151053	1	+	1	FBgn0031310
468	chr2L	1151803	1151803	1	-	1	FBgn0261458
469	chr2L	1151805	1151805	1	-	2	FBgn0261458
470	chr2L	1158755	1158755	1	+	1	FBgn0031312
471	chr2L	1168512	1168512	1	-	2	FBgn0024314
472	chr2L	1171520	1171520	1	-	1	FBgn0031317
473	chr2L	1171958	1171958	1	+	1
474	chr2L	1175290	1175290	1	+	1	FBgn0031318
475	chr2L	1176768	1176768	1	+	1	FBgn0031318
476	chr2L	1178227	1178227	1	+	1	FBgn0031319
477	chr2L	1181114	1181114	1	+	1	FBgn0031319
478	chr2L	1181632	1181632	1	+	2	FBgn0031319
479	chr2L	1181722	1181722	1	+	1	FBgn0031319
480	chr2L	1182353	1182353	1	+	1	FBgn0031319
481	chr2L	1185063	1185063	1	+	1	FBgn0031321
482	chr2L	1194639	1194639	1	+	1	FBgn0031322
483	chr2L	1199605	1199605	1	-	1
484	chr2L	1346290	1346290	1	-	1	FBgn0266358
485	chr2L	1360727	1360727	1	-	1	FBgn0053126
486	chr2L	1367199	1367199	1	+	1
487	chr2L	1368198	1368198	1	+	1	FBgn0031337
488	chr2L	1417481	1417481	1	-	1	FBgn0002543
489	chr2L	1442058	1442058	1	+	1
490	chr2L	1499594	1499594	1	-	1	FBgn0031343
491	chr2L	1511646	1511646	1	-	1
492	chr2L	1517740	1517740	1	-	1	FBgn0001174
493	chr2L	1522082	1522082	1	-	1
494	chr2L	1522085	1522085	1	-	1
495	chr2L	1522171	1522171	1	+	1
496	chr2L	1542888	1542888	1	-	1
497	chr2L	1546817	1546817	1	-	1
498	chr2L	1556732	1556732	1	+	1	FBgn0261509
499	chr2L	1597613	1597613	1	-	1	FBgn0051935
500	chr2L	1601814	1601814	1	-	1	FBgn0051935
501	chr2L	1612683	1612683	1	-	1	FBgn0021906
502	chr2L	1613364	1613364	1	-	1	FBgn0021906
503	chr2L	1687852	1687852	1	+	1	FBgn0086758
504	chr2L	1697485	1697485	1	+	1	FBgn0086758
505	chr2L	1707437	1707437	1	-	1	FBgn0031356
506	chr2L	1707439	1707439	1	-	2	FBgn0031356
507	chr2L	1707471	1707471	1	-	2	FBgn0031356
508	chr2L	1710867	1710867	1	+	1	FBgn0031357
509	chr2L	1718551	1718551	1	-	1	FBgn0031359
510	chr2L	1721137	1721137	1	-	1	FBgn0031359
511	chr2L	1722030	1722030	1	-	1	FBgn0031359
512	chr2L	1722490	1722490	1	-	2	FBgn0031359
513	chr2L	1722578	1722578	1	-	1	FBgn0031359
514	chr2L	1722580	1722580	1	-	1	FBgn0031359
515	chr2L	1722658	1722658	1	-	1	FBgn0031359
516	chr2L	1722734	1722734	1	+	2
517	chr2L	1722835	1722835	1	+	4
518	chr2L	1722836	1722836	1	+	4
519	chr2L	1722838	1722838	1	+	2
520	chr2L	1722998	1722998	1	+	1
521	chr2L	1723213	1723213	1	+	1
522	chr2L	1724176	1724176	1	+	1
523	chr2L	1724563	1724563	1	-	1
524	chr2L	1724921	1724921	1	-	2	FBgn0000579
525	chr2L	1725048	1725048	1	-	3	FBgn0000579
526	chr2L	1725053	1725053	1	-	1	FBgn0000579
527	chr2L	1725870	1725870	1	+	2
528	chr2L	1726359	1726359	1	-	1	FBgn0000579
529	chr2L	1728963	1728963	1	+	1	FBgn0260648
530	chr2L	1730903	1730903	1	+	1	FBgn0031360
531	chr2L	1731130	1731130	1	-	1	FBgn0031361
532	chr2L	1755935	1755935	1	+	1
533	chr2L	1759235	1759235	1	+	1
534	chr2L	1872909	1872909	1	-	1	FBgn0051663
535	chr2L	1873081	1873081	1	-	1	FBgn0051663
536	chr2L	1873109	1873109	1	+	1	FBgn0264884
537	chr2L	1873669	1873669	1	+	1
538	chr2L	1892426	1892426	1	+	1	FBgn0031374
539	chr2L	1902221	1902221	1	+	3	FBgn0031374
540	chr2L	1907297	1907297	1	+	1	FBgn0031374
541	chr2L	1925726	1925726	1	+	1	FBgn0031374
542	chr2L	1937329	1937329	1	+	1	FBgn0031374
543	chr2L	1938101	1938101	1	-	2	FBgn0011859
544	chr2L	1938102	1938102	1	-	1	FBgn0011859
545	chr2L	1939593	1939593	1	+	1	FBgn0031374
546	chr2L	1943592	1943592	1	+	1	FBgn0031374
547	chr2L	1943593	1943593	1	+	1	FBgn0031374
548	chr2L	1944016	1944016	1	+	1	FBgn0031374
549	chr2L	1974198	1974198	1	+	1	FBgn0267972
550	chr2L	1974317	1974317	1	+	1	FBgn0267972
551	chr2L	1982945	1982945	1	+	1	FBgn0031379
552	chr2L	2013186	2013186	1	-	1	FBgn0051669
553	chr2L	2013193	2013193	1	-	3	FBgn0051669
554	chr2L	2013189	2013189	1	-	4	FBgn0051669
555	chr2L	2013196	2013196	1	-	1	FBgn0051669
556	chr2L	2026427	2026427	1	+	1	FBgn0031384
557	chr2L	2028473	2028473	1	+	1	FBgn0031384
558	chr2L	2030355	2030355	1	+	1	FBgn0031384
559	chr2L	2031747	2031747	1	+	2	FBgn0011860
560	chr2L	2031748	2031748	1	+	1	FBgn0011860
561	chr2L	2043482	2043482	1	+	1	FBgn0003557
562	chr2L	2043669	2043669	1	+	3	FBgn0003557
563	chr2L	2043671	2043671	1	+	1	FBgn0003557
564	chr2L	2043687	2043687	1	+	1	FBgn0003557
565	chr2L	2044098	2044098	1	+	2	FBgn0003557
566	chr2L	2137582	2137582	1	-	1	FBgn0031390
567	chr2L	2138574	2138574	1	-	1	FBgn0031390
568	chr2L	2150755	2150755	1	+	1	FBgn0027509
569	chr2L	2150950	2150950	1	+	1	FBgn0027509
570	chr2L	2150993	2150993	1	+	2	FBgn0027509
571	chr2L	2150996	2150996	1	+	2	FBgn0027509
572	chr2L	2150999	2150999	1	+	1	FBgn0027509
573	chr2L	2151000	2151000	1	+	1	FBgn0027509
574	chr2L	2153499	2153499	1	+	1	FBgn0031392
575	chr2L	2154909	2154909	1	+	1	FBgn0031392
576	chr2L	2155354	2155354	1	+	1	FBgn0031392
577	chr2L	2155654	2155654	1	+	1
578	chr2L	2156001	2156001	1	+	1	FBgn0031393
579	chr2L	2156003	2156003	1	+	1	FBgn0031393
580	chr2L	2156102	2156102	1	+	1	FBgn0031393
581	chr2L	2156106	2156106	1	+	1	FBgn0031393
582	chr2L	2156320	2156320	1	+	1	FBgn0031393
583	chr2L	2156626	2156626	1	+	1	FBgn0031393
584	chr2L	2211294	2211294	1	-	1	FBgn0031397
585	chr2L	2213469	2213469	1	-	1	FBgn0010288
586	chr2L	2222116	2222116	1	+	1	FBgn0031401
587	chr2L	2224843	2224843	1	+	1	FBgn0031401
588	chr2L	2225396	2225396	1	+	1	FBgn0031401
589	chr2L	2225609	2225609	1	-	1	FBgn0031403
590	chr2L	2229968	2229968	1	+	1	FBgn0267378
591	chr2L	2230793	2230793	1	-	1
592	chr2L	2230798	2230798	1	-	1
593	chr2L	2231254	2231254	1	-	1	FBgn0262126
594	chr2L	2231347	2231347	1	-	1	FBgn0262126
595	chr2L	2231349	2231349	1	-	2	FBgn0262126
596	chr2L	2233581	2233581	1	-	1	FBgn0262126
597	chr2L	2233871	2233871	1	-	1	FBgn0262126
598	chr2L	2235898	2235898	1	-	1	FBgn0262126
599	chr2L	2273417	2273417	1	-	1	FBgn0264084
600	chr2L	2304165	2304165	1	-	1
601	chr2L	2306334	2306334	1	-	1
602	chr2L	2312754	2312754	1	-	1	FBgn0031413
603	chr2L	2316121	2316121	1	-	1	FBgn0031413
604	chr2L	2317032	2317032	1	-	1	FBgn0031413
605	chr2L	2317113	2317113	1	-	1	FBgn0031413
606	chr2L	2317118	2317118	1	-	1	FBgn0031413
607	chr2L	2317115	2317115	1	-	2	FBgn0031413
608	chr2L	2317117	2317117	1	-	1	FBgn0031413
609	chr2L	2317300	2317300	1	-	1	FBgn0031413
610	chr2L	2317380	2317380	1	-	1	FBgn0031413
611	chr2L	2317365	2317365	1	+	2	FBgn0031414
612	chr2L	2317416	2317416	1	+	1	FBgn0031414
613	chr2L	2317418	2317418	1	+	1	FBgn0031414
614	chr2L	2317423	2317423	1	+	3	FBgn0031414
615	chr2L	2317429	2317429	1	+	1	FBgn0031414
616	chr2L	2326434	2326434	1	-	1	FBgn0031413
617	chr2L	2334850	2334850	1	-	2	FBgn0031413
618	chr2L	2338153	2338153	1	-	1	FBgn0031413
619	chr2L	2342070	2342070	1	-	1	FBgn0031413
620	chr2L	2355219	2355219	1	-	1	FBgn0031413
621	chr2L	2358968	2358968	1	-	1
622	chr2L	2359398	2359398	1	-	2	FBgn0014010
623	chr2L	2359399	2359399	1	-	1	FBgn0014010
624	chr2L	2359397	2359397	1	-	1	FBgn0014010
625	chr2L	2359483	2359483	1	-	1	FBgn0014010
626	chr2L	2359677	2359677	1	-	1	FBgn0014010
627	chr2L	2359707	2359707	1	-	2	FBgn0014010
628	chr2L	2359761	2359761	1	-	1	FBgn0014010
629	chr2L	2361515	2361515	1	-	3	FBgn0014010
630	chr2L	2361520	2361520	1	-	1	FBgn0014010
631	chr2L	2362764	2362764	1	-	1	FBgn0014010
632	chr2L	2362914	2362914	1	-	1	FBgn0014010
633	chr2L	2364940	2364940	1	-	1	FBgn0014010
634	chr2L	2370936	2370936	1	+	1
635	chr2L	2374575	2374575	1	-	1	FBgn0031418
636	chr2L	2379851	2379851	1	+	1	FBgn0031420
637	chr2L	2381209	2381209	1	+	1	FBgn0264672
638	chr2L	2381215	2381215	1	+	1	FBgn0264672
639	chr2L	2381437	2381437	1	+	1	FBgn0264672
640	chr2L	2382178	2382178	1	+	1	FBgn0264672
641	chr2L	2382361	2382361	1	+	1	FBgn0264672
642	chr2L	2382908	2382908	1	+	2	FBgn0264672
643	chr2L	2382985	2382985	1	+	1	FBgn0264672
644	chr2L	2384499	2384499	1	+	1	FBgn0031422
645	chr2L	2422753	2422753	1	+	1	FBgn0031428
646	chr2L	2423749	2423749	1	+	1	FBgn0031428
647	chr2L	2492048	2492048	1	-	1	FBgn0264978
648	chr2L	2492399	2492399	1	-	1	FBgn0264978
649	chr2L	2493835	2493835	1	-	1
650	chr2L	2493838	2493838	1	-	3
651	chr2L	2493839	2493839	1	-	1
652	chr2L	2493836	2493836	1	-	3
653	chr2L	2493923	2493923	1	-	1
654	chr2L	2493946	2493946	1	-	1
655	chr2L	2497474	2497474	1	+	1	FBgn0011818
656	chr2L	2498311	2498311	1	+	1	FBgn0011818
657	chr2L	2579914	2579914	1	-	1	FBgn0031436
658	chr2L	2580719	2580719	1	+	1	FBgn0031437
659	chr2L	2582313	2582313	1	-	1	FBgn0026479
660	chr2L	2632736	2632736	1	-	1
661	chr2L	2635759	2635759	1	+	1
662	chr2L	2733170	2733170	1	+	1	FBgn0031449
663	chr2L	2735461	2735461	1	+	2	FBgn0031449
664	chr2L	2739779	2739779	1	+	1	FBgn0031449
665	chr2L	2745808	2745808	1	+	1	FBgn0031452
666	chr2L	2747993	2747993	1	-	1	FBgn0250906
667	chr2L	2748612	2748612	1	-	2	FBgn0250906
668	chr2L	2756614	2756614	1	+	2	FBgn0031453
669	chr2L	2757009	2757009	1	+	1	FBgn0031453
670	chr2L	2757010	2757010	1	+	1	FBgn0031453
671	chr2L	2757869	2757869	1	+	2	FBgn0031453
672	chr2L	2762285	2762285	1	+	1	FBgn0031456
673	chr2L	2763413	2763413	1	-	1
674	chr2L	2767632	2767632	1	-	1	FBgn0026324
675	chr2L	2769006	2769006	1	-	1	FBgn0019830
676	chr2L	2808329	2808329	1	+	1	FBgn0031461
677	chr2L	2856421	2856421	1	+	1	FBgn0015521
678	chr2L	2856422	2856422	1	+	1	FBgn0015521
679	chr2L	2856427	2856427	1	+	6	FBgn0015521
680	chr2L	2856428	2856428	1	+	4	FBgn0015521
681	chr2L	2856442	2856442	1	+	2	FBgn0015521
682	chr2L	2856824	2856824	1	+	1	FBgn0015521
683	chr2L	2856878	2856878	1	+	1	FBgn0015521
684	chr2L	2868022	2868022	1	+	1	FBgn0031474
685	chr2L	2868851	2868851	1	-	1	FBgn0051694
686	chr2L	2869106	2869106	1	-	1	FBgn0051694
687	chr2L	2869521	2869521	1	-	1	FBgn0051694
688	chr2L	2873740	2873740	1	-	2	FBgn0051694
689	chr2L	2875486	2875486	1	+	1	FBgn0031478
690	chr2L	2877966	2877966	1	-	1	FBgn0031479
691	chr2L	2903905	2903905	1	+	1	FBgn0041111
692	chr2L	2923045	2923045	1	+	1	FBgn0041111
693	chr2L	2932907	2932907	1	+	1	FBgn0041111
694	chr2L	2935562	2935562	1	-	1
695	chr2L	2937970	2937970	1	+	1	FBgn0041111
696	chr2L	2950510	2950510	1	+	1	FBgn0041111
697	chr2L	2964051	2964051	1	+	1	FBgn0010263
698	chr2L	2970043	2970043	1	-	1	FBgn0004584
699	chr2L	2970742	2970742	1	-	1	FBgn0004584
700	chr2L	2974043	2974043	1	+	1	FBgn0260639
701	chr2L	2979200	2979200	1	-	1	FBgn0031485
702	chr2L	2984803	2984803	1	-	1	FBgn0250786
703	chr2L	2988338	2988338	1	+	1	FBgn0025109
704	chr2L	2989612	2989612	1	+	1	FBgn0025109
705	chr2L	2989845	2989845	1	+	1	FBgn0025109
706	chr2L	2990586	2990586	1	+	1
707	chr2L	3007331	3007331	1	+	1	FBgn0031488
708	chr2L	3015874	3015874	1	+	1	FBgn0031488
709	chr2L	3018002	3018002	1	-	1	FBgn0031489
710	chr2L	3021070	3021070	1	+	1	FBgn0031490
711	chr2L	3027087	3027087	1	-	1	FBgn0031493
712	chr2L	3030620	3030620	1	+	1	FBgn0031495
713	chr2L	3032782	3032782	1	-	1	FBgn0031496
714	chr2L	3032995	3032995	1	-	1	FBgn0031496
715	chr2L	3042983	3042983	1	+	1	FBgn0031501
716	chr2L	3048785	3048785	1	+	3	FBgn0042627;FBgn0003934
717	chr2L	3048786	3048786	1	+	7	FBgn0042627;FBgn0003934
718	chr2L	3056875	3056875	1	+	1	FBgn0283427
719	chr2L	3063101	3063101	1	+	1	FBgn0283427
720	chr2L	3064163	3064163	1	+	1	FBgn0283427
721	chr2L	3066498	3066498	1	+	1	FBgn0283427
722	chr2L	3066500	3066500	1	+	1	FBgn0283427
723	chr2L	3145222	3145222	1	-	1	FBgn0031505
724	chr2L	3147299	3147299	1	-	1	FBgn0011648
725	chr2L	3168486	3168486	1	+	1	FBgn0014906
726	chr2L	3170337	3170337	1	-	1	FBgn0264744
727	chr2L	3234091	3234091	1	+	1
728	chr2L	3297109	3297109	1	-	1	FBgn0031516
729	chr2L	3306389	3306389	1	-	1
730	chr2L	3307315	3307315	1	-	1
731	chr2L	3310719	3310719	1	-	1
732	chr2L	3312601	3312601	1	-	1
733	chr2L	3312662	3312662	1	-	1
734	chr2L	3313099	3313099	1	-	1
735	chr2L	3314445	3314445	1	-	1
736	chr2L	3314696	3314696	1	-	1
737	chr2L	3314881	3314881	1	-	1
738	chr2L	3360064	3360064	1	-	3	FBgn0085423
739	chr2L	3376010	3376010	1	-	1	FBgn0031529
740	chr2L	3376160	3376160	1	-	1	FBgn0031529
741	chr2L	3404599	3404599	1	-	1	FBgn0031530
742	chr2L	3404862	3404862	1	-	1	FBgn0031530
743	chr2L	3417266	3417266	1	-	1	FBgn0031530
744	chr2L	3458629	3458629	1	+	1	FBgn0266670
745	chr2L	3462327	3462327	1	-	1	FBgn0005616
746	chr2L	3463017	3463017	1	-	2	FBgn0005616
747	chr2L	3463037	3463037	1	-	5	FBgn0005616
748	chr2L	3466365	3466365	1	+	2	FBgn0021967
749	chr2L	3466367	3466367	1	+	1	FBgn0021967
750	chr2L	3466964	3466964	1	+	6	FBgn0021967
751	chr2L	3466966	3466966	1	+	1	FBgn0021967
752	chr2L	3494823	3494823	1	-	1	FBgn0014396
753	chr2L	3508191	3508191	1	+	1
754	chr2L	3511118	3511118	1	-	1	FBgn0284253
755	chr2L	3519496	3519496	1	-	1	FBgn0031545
756	chr2L	3566647	3566647	1	-	1
757	chr2L	3621060	3621060	1	+	1	FBgn0015663
758	chr2L	3626397	3626397	1	-	1	FBgn0000721
759	chr2L	3627421	3627421	1	-	1	FBgn0000721
760	chr2L	3627584	3627584	1	-	1	FBgn0000721
761	chr2L	3629969	3629969	1	-	1	FBgn0000721
762	chr2L	3639865	3639865	1	-	1	FBgn0000721
763	chr2L	3642416	3642416	1	-	1	FBgn0000721
764	chr2L	3656969	3656969	1	-	1
765	chr2L	3693627	3693627	1	-	1	FBgn0051779
766	chr2L	3717067	3717067	1	+	1
767	chr2L	3735239	3735239	1	+	1	FBgn0031568
768	chr2L	3753054	3753054	1	+	1	FBgn0031568
769	chr2L	3754392	3754392	1	+	1	FBgn0031568
770	chr2L	3754398	3754398	1	+	2	FBgn0031568
771	chr2L	3779534	3779534	1	+	1	FBgn0004893
772	chr2L	3783794	3783794	1	+	1	FBgn0004893
773	chr2L	3783965	3783965	1	+	2	FBgn0004893
774	chr2L	3784015	3784015	1	-	1
775	chr2L	3810139	3810139	1	+	1	FBgn0021800
776	chr2L	3810479	3810479	1	+	1	FBgn0021800
777	chr2L	3816053	3816053	1	+	1
778	chr2L	3870217	3870217	1	+	1	FBgn0031575
779	chr2L	3870312	3870312	1	+	1	FBgn0031575
780	chr2L	3870821	3870821	1	-	1
781	chr2L	3871300	3871300	1	+	1	FBgn0031575
782	chr2L	3872707	3872707	1	-	1	FBgn0000256
783	chr2L	3904016	3904016	1	+	1
784	chr2L	3915587	3915587	1	+	1
785	chr2L	3917230	3917230	1	+	1
786	chr2L	3918871	3918871	1	+	1
787	chr2L	3920825	3920825	1	+	1
788	chr2L	3924230	3924230	1	+	1
789	chr2L	3940115	3940115	1	+	1
790	chr2L	3941994	3941994	1	+	1
791	chr2L	3950807	3950807	1	+	1
792	chr2L	3963757	3963757	1	+	1
793	chr2L	4002630	4002630	1	+	1
794	chr2L	4007446	4007446	1	+	1
795	chr2L	4114058	4114058	1	+	1	FBgn0000547
796	chr2L	4114148	4114148	1	+	1	FBgn0000547
797	chr2L	4114167	4114167	1	+	1	FBgn0000547
798	chr2L	4118066	4118066	1	+	1
799	chr2L	4121154	4121154	1	+	1	FBgn0020376
800	chr2L	4121160	4121160	1	+	1	FBgn0020376
801	chr2L	4122146	4122146	1	-	1
802	chr2L	4122973	4122973	1	+	1	FBgn0014033
803	chr2L	4123831	4123831	1	+	1	FBgn0014033
804	chr2L	4124722	4124722	1	+	1
805	chr2L	4128513	4128513	1	+	1
806	chr2L	4135293	4135293	1	+	1
807	chr2L	4137286	4137286	1	+	1
808	chr2L	4144556	4144556	1	+	1
809	chr2L	4148465	4148465	1	-	1
810	chr2L	4148467	4148467	1	-	1
811	chr2L	4154012	4154012	1	+	1
812	chr2L	4177361	4177361	1	+	1
813	chr2L	4189583	4189583	1	-	2	FBgn0031589
814	chr2L	4189581	4189581	1	-	1	FBgn0031589
815	chr2L	4189642	4189642	1	-	1	FBgn0031589
816	chr2L	4222798	4222798	1	+	1
817	chr2L	4225579	4225579	1	-	1	FBgn0031590
818	chr2L	4225612	4225612	1	+	2
819	chr2L	4225713	4225713	1	-	1	FBgn0031590
820	chr2L	4226071	4226071	1	-	2	FBgn0031590
821	chr2L	4228021	4228021	1	+	2	FBgn0003941
822	chr2L	4228024	4228024	1	+	1	FBgn0003941
823	chr2L	4228026	4228026	1	+	2	FBgn0003941
824	chr2L	4228061	4228061	1	+	1	FBgn0003941
825	chr2L	4228065	4228065	1	+	1	FBgn0003941
826	chr2L	4228087	4228087	1	+	3	FBgn0003941
827	chr2L	4228090	4228090	1	+	3	FBgn0003941
828	chr2L	4228092	4228092	1	+	4	FBgn0003941
829	chr2L	4228189	4228189	1	+	1	FBgn0003941
830	chr2L	4228206	4228206	1	+	1	FBgn0003941
831	chr2L	4228254	4228254	1	+	1	FBgn0003941
832	chr2L	4228256	4228256	1	+	2	FBgn0003941
833	chr2L	4228257	4228257	1	+	1	FBgn0003941
834	chr2L	4228305	4228305	1	+	1	FBgn0003941
835	chr2L	4228320	4228320	1	+	1	FBgn0003941
836	chr2L	4228367	4228367	1	+	1	FBgn0003941
837	chr2L	4255034	4255034	1	+	1
838	chr2L	4284314	4284314	1	+	1	FBgn0010473
839	chr2L	4284913	4284913	1	+	1	FBgn0010473
840	chr2L	4337739	4337739	1	+	1	FBgn0020762
841	chr2L	4344970	4344970	1	+	1	FBgn0020762
842	chr2L	4386932	4386932	1	-	2	FBgn0261976
843	chr2L	4386956	4386956	1	-	2	FBgn0261976
844	chr2L	4394952	4394952	1	+	3	FBgn0022153
845	chr2L	4394953	4394953	1	+	1	FBgn0022153
846	chr2L	4394954	4394954	1	+	5	FBgn0022153
847	chr2L	4395662	4395662	1	+	1	FBgn0022153
848	chr2L	4397099	4397099	1	+	1	FBgn0022153
849	chr2L	4397384	4397384	1	+	1	FBgn0022153
850	chr2L	4400468	4400468	1	+	1	FBgn0022153
851	chr2L	4403581	4403581	1	+	1	FBgn0031601
852	chr2L	4403768	4403768	1	+	1	FBgn0031601
853	chr2L	4446131	4446131	1	+	1	FBgn0031604
854	chr2L	4456313	4456313	1	-	1	FBgn0019982
855	chr2L	4456702	4456702	1	-	1	FBgn0019982
856	chr2L	4457279	4457279	1	-	1	FBgn0285948
857	chr2L	4457506	4457506	1	-	1	FBgn0285948
858	chr2L	4457630	4457630	1	-	13	FBgn0285948;FBgn0065053
859	chr2L	4457631	4457631	1	-	5	FBgn0285948;FBgn0065053
860	chr2L	4457629	4457629	1	-	3	FBgn0285948;FBgn0065053
861	chr2L	4457687	4457687	1	-	13	FBgn0285948
862	chr2L	4457766	4457766	1	-	1	FBgn0285948
863	chr2L	4457808	4457808	1	-	2	FBgn0285948
864	chr2L	4457809	4457809	1	-	2	FBgn0285948
865	chr2L	4457813	4457813	1	-	4	FBgn0285948
866	chr2L	4457819	4457819	1	-	2	FBgn0285948
867	chr2L	4457820	4457820	1	-	1	FBgn0285948
868	chr2L	4457840	4457840	1	-	2	FBgn0285948
869	chr2L	4457847	4457847	1	-	6	FBgn0285948
870	chr2L	4457846	4457846	1	-	5	FBgn0285948
871	chr2L	4457845	4457845	1	-	6	FBgn0285948
872	chr2L	4457849	4457849	1	-	1	FBgn0285948
873	chr2L	4457852	4457852	1	-	1	FBgn0285948
874	chr2L	4457885	4457885	1	-	1	FBgn0285948
875	chr2L	4458049	4458049	1	-	1	FBgn0285948
876	chr2L	4458052	4458052	1	-	4	FBgn0285948
877	chr2L	4459091	4459091	1	-	3	FBgn0053002
878	chr2L	4461039	4461039	1	+	1	FBgn0031608
879	chr2L	4461123	4461123	1	+	1	FBgn0031608
880	chr2L	4462722	4462722	1	-	1	FBgn0031609
881	chr2L	4479032	4479032	1	-	1	FBgn0053196
882	chr2L	4482535	4482535	1	-	1	FBgn0053196
883	chr2L	4482537	4482537	1	-	2	FBgn0053196
884	chr2L	4495704	4495704	1	-	1	FBgn0053196
885	chr2L	4509719	4509719	1	-	1	FBgn0053196
886	chr2L	4526305	4526305	1	-	1	FBgn0053196
887	chr2L	4526880	4526880	1	-	1	FBgn0053196
888	chr2L	4526905	4526905	1	-	1	FBgn0053196
889	chr2L	4528421	4528421	1	-	1	FBgn0053196
890	chr2L	4552275	4552275	1	-	1	FBgn0053196
891	chr2L	4552692	4552692	1	-	1	FBgn0053196
892	chr2L	4552727	4552727	1	-	1	FBgn0053196
893	chr2L	4554385	4554385	1	-	1	FBgn0053196
894	chr2L	4555918	4555918	1	-	1	FBgn0053196
895	chr2L	4561412	4561412	1	-	1	FBgn0053196
896	chr2L	4561869	4561869	1	-	1	FBgn0053196
897	chr2L	4578046	4578046	1	-	4	FBgn0053196;FBgn0031613
898	chr2L	4578041	4578041	1	-	2	FBgn0053196;FBgn0031613
899	chr2L	4578047	4578047	1	-	1	FBgn0053196;FBgn0031613
900	chr2L	4683813	4683813	1	+	1	FBgn0031620
901	chr2L	4684649	4684649	1	+	2	FBgn0031620
902	chr2L	4686800	4686800	1	+	1	FBgn0031620
903	chr2L	4701458	4701458	1	-	1	FBgn0031623
904	chr2L	4827284	4827284	1	+	1	FBgn0031632
905	chr2L	4841845	4841845	1	-	1	FBgn0031637
906	chr2L	4848200	4848200	1	+	1	FBgn0031638
907	chr2L	4849513	4849513	1	+	1
908	chr2L	4850895	4850895	1	+	1	FBgn0031640
909	chr2L	4877562	4877562	1	-	1	FBgn0000286
910	chr2L	4878146	4878146	1	-	1	FBgn0000286
911	chr2L	4888195	4888195	1	+	1
912	chr2L	4919886	4919886	1	+	2
913	chr2L	4949750	4949750	1	-	1	FBgn0031652
914	chr2L	4953245	4953245	1	-	2
915	chr2L	4953262	4953262	1	-	1
916	chr2L	4964057	4964057	1	+	1	FBgn0083960
917	chr2L	4966474	4966474	1	-	2	FBgn0015834
918	chr2L	4967398	4967398	1	-	1	FBgn0015834
919	chr2L	4968707	4968707	1	+	1
920	chr2L	4970143	4970143	1	-	1	FBgn0010607
921	chr2L	4970566	4970566	1	+	1
922	chr2L	4971388	4971388	1	-	1	FBgn0010607
923	chr2L	4974452	4974452	1	+	1	FBgn0031660
924	chr2L	4990941	4990941	1	+	1	FBgn0083962
925	chr2L	4992173	4992173	1	+	1	FBgn0083962
926	chr2L	4992278	4992278	1	+	6	FBgn0083962
927	chr2L	4992279	4992279	1	+	4	FBgn0083962
928	chr2L	4992280	4992280	1	+	1	FBgn0083962
929	chr2L	4992327	4992327	1	+	1	FBgn0083962
930	chr2L	4994881	4994881	1	-	2	FBgn0053113
931	chr2L	4998045	4998045	1	-	1	FBgn0053113
932	chr2L	4999295	4999295	1	-	1	FBgn0053113
933	chr2L	5000126	5000126	1	-	1	FBgn0053113
934	chr2L	5001836	5001836	1	-	1	FBgn0053113
935	chr2L	5002301	5002301	1	-	1	FBgn0053113
936	chr2L	5005886	5005886	1	-	1	FBgn0053113
937	chr2L	5008425	5008425	1	-	1	FBgn0053113
938	chr2L	5009095	5009095	1	-	1	FBgn0053113
939	chr2L	5010605	5010605	1	-	2	FBgn0031668;FBgn0265968
940	chr2L	5011603	5011603	1	+	1	FBgn0031670
941	chr2L	5011834	5011834	1	+	1	FBgn0031670
942	chr2L	5013111	5013111	1	-	1	FBgn0016075
943	chr2L	5013338	5013338	1	+	1
944	chr2L	5014580	5014580	1	-	1	FBgn0016075
945	chr2L	5014841	5014841	1	-	1	FBgn0016075
946	chr2L	5017952	5017952	1	-	1	FBgn0016075
947	chr2L	5018289	5018289	1	-	1	FBgn0016075
948	chr2L	5029632	5029632	1	+	2	FBgn0000299
949	chr2L	5035195	5035195	1	+	1	FBgn0000299
950	chr2L	5036658	5036658	1	+	1	FBgn0000299
951	chr2L	5036697	5036697	1	+	1	FBgn0000299
952	chr2L	5036890	5036890	1	+	3	FBgn0000299
953	chr2L	5048097	5048097	1	+	2	FBgn0053995;FBgn0264742;FBgn0264743
954	chr2L	5048098	5048098	1	+	7	FBgn0053995;FBgn0264742;FBgn0264743
955	chr2L	5048125	5048125	1	+	1	FBgn0053995;FBgn0264742;FBgn0264743
956	chr2L	5051883	5051883	1	-	1	FBgn0022023
957	chr2L	5054680	5054680	1	-	1	FBgn0031677
958	chr2L	5054807	5054807	1	-	3	FBgn0031677
959	chr2L	5054853	5054853	1	-	1	FBgn0031677
960	chr2L	5055514	5055514	1	+	1	FBgn0014857
961	chr2L	5057789	5057789	1	-	1	FBgn0031678
962	chr2L	5058453	5058453	1	-	1	FBgn0028694
963	chr2L	5058674	5058674	1	-	1	FBgn0028694
964	chr2L	5071655	5071655	1	+	1	FBgn0261608
965	chr2L	5071991	5071991	1	+	2	FBgn0261608
966	chr2L	5072002	5072002	1	+	1	FBgn0261608
967	chr2L	5072005	5072005	1	+	1	FBgn0261608
968	chr2L	5073045	5073045	1	-	1	FBgn0031681
969	chr2L	5073333	5073333	1	-	1	FBgn0031681
970	chr2L	5073814	5073814	1	-	3	FBgn0031681
971	chr2L	5073812	5073812	1	-	1	FBgn0031681
972	chr2L	5088153	5088153	1	-	1	FBgn0031681
973	chr2L	5098568	5098568	1	+	1	FBgn0031683
974	chr2L	5098891	5098891	1	+	2	FBgn0031683
975	chr2L	5098894	5098894	1	+	1	FBgn0031683
976	chr2L	5099335	5099335	1	+	1
977	chr2L	5099862	5099862	1	-	2	FBgn0031684
978	chr2L	5099910	5099910	1	-	1	FBgn0031684
979	chr2L	5124249	5124249	1	+	1	FBgn0261836
980	chr2L	5190804	5190804	1	+	1	FBgn0261836
981	chr2L	5197812	5197812	1	+	1	FBgn0261836
982	chr2L	5202497	5202497	1	+	1	FBgn0261836;FBgn0083028
983	chr2L	5210620	5210620	1	-	1
984	chr2L	5210651	5210651	1	+	2	FBgn0031689
985	chr2L	5210745	5210745	1	+	1	FBgn0031689
986	chr2L	5211242	5211242	1	+	2	FBgn0031689
987	chr2L	5211325	5211325	1	+	1	FBgn0031689
988	chr2L	5212589	5212589	1	-	1	FBgn0031690
989	chr2L	5213214	5213214	1	-	2	FBgn0031690
990	chr2L	5213264	5213264	1	-	1	FBgn0031690
991	chr2L	5213477	5213477	1	-	2	FBgn0031690
992	chr2L	5214125	5214125	1	-	1	FBgn0031690
993	chr2L	5215047	5215047	1	-	1	FBgn0031690
994	chr2L	5215167	5215167	1	-	1
995	chr2L	5219081	5219081	1	-	1	FBgn0003716
996	chr2L	5219378	5219378	1	-	1	FBgn0003716
997	chr2L	5219376	5219376	1	-	2	FBgn0003716
998	chr2L	5219644	5219644	1	-	3	FBgn0003716
999	chr2L	5220380	5220380	1	-	1	FBgn0003716
1000	chr2L	5221347	5221347	1	-	1	FBgn0003716
1001	chr2L	5227030	5227030	1	-	1	FBgn0003716
1002	chr2L	5229086	5229086	1	-	1	FBgn0003716
1003	chr2L	5229945	5229945	1	-	2	FBgn0003716
1004	chr2L	5231133	5231133	1	-	1	FBgn0003716
1005	chr2L	5238150	5238150	1	-	1	FBgn0003716
1006	chr2L	5240802	5240802	1	+	1	FBgn0051971
1007	chr2L	5241117	5241117	1	-	1	FBgn0003716;FBgn0051914
1008	chr2L	5243815	5243815	1	+	1	FBgn0046776
1009	chr2L	5247258	5247258	1	-	1	FBgn0003716
1010	chr2L	5247676	5247676	1	-	1	FBgn0003716
1011	chr2L	5263995	5263995	1	+	1
1012	chr2L	5264359	5264359	1	-	2	FBgn0003716
1013	chr2L	5265638	5265638	1	-	1	FBgn0003716
1014	chr2L	5267492	5267492	1	-	1	FBgn0003716
1015	chr2L	5268701	5268701	1	-	1	FBgn0003716
1016	chr2L	5270064	5270064	1	+	1	FBgn0031695
1017	chr2L	5276206	5276206	1	-	1	FBgn0000228
1018	chr2L	5279591	5279591	1	+	2	FBgn0031696
1019	chr2L	5279834	5279834	1	+	1	FBgn0031696
1020	chr2L	5281436	5281436	1	+	1	FBgn0031696
1021	chr2L	5305738	5305738	1	+	1	FBgn0016076
1022	chr2L	5320181	5320181	1	-	1	FBgn0031698
1023	chr2L	5320700	5320700	1	-	1	FBgn0031698
1024	chr2L	5321039	5321039	1	-	1	FBgn0031698
1025	chr2L	5321041	5321041	1	-	1	FBgn0031698
1026	chr2L	5327528	5327528	1	+	4	FBgn0015031
1027	chr2L	5327836	5327836	1	+	1	FBgn0015031
1028	chr2L	5355985	5355985	1	-	1
1029	chr2L	5378107	5378107	1	+	1
1030	chr2L	5453931	5453931	1	+	1
1031	chr2L	5479481	5479481	1	+	1
1032	chr2L	5520297	5520297	1	+	1	FBgn0000318
1033	chr2L	5520502	5520502	1	+	1	FBgn0000318
1034	chr2L	5520626	5520626	1	+	1	FBgn0000318
1035	chr2L	5520643	5520643	1	+	1	FBgn0000318
1036	chr2L	5522495	5522495	1	-	1	FBgn0031710
1037	chr2L	5525042	5525042	1	+	1	FBgn0031711
1038	chr2L	5527389	5527389	1	+	1	FBgn0051989;FBgn0051648
1039	chr2L	5527658	5527658	1	+	1	FBgn0051989;FBgn0051648
1040	chr2L	5528204	5528204	1	+	1	FBgn0051989;FBgn0051915
1041	chr2L	5531267	5531267	1	-	1	FBgn0031713
1042	chr2L	5539757	5539757	1	-	1	FBgn0014189
1043	chr2L	5539803	5539803	1	-	1	FBgn0014189
1044	chr2L	5541902	5541902	1	-	1	FBgn0014189
1045	chr2L	5545239	5545239	1	+	1	FBgn0002525
1046	chr2L	5545588	5545588	1	+	1	FBgn0002525
1047	chr2L	5545697	5545697	1	+	1	FBgn0002525
1048	chr2L	5545931	5545931	1	+	1	FBgn0002525
1049	chr2L	5546323	5546323	1	+	1	FBgn0002525
1050	chr2L	5546324	5546324	1	+	2	FBgn0002525
1051	chr2L	5640958	5640958	1	+	3
1052	chr2L	5640959	5640959	1	+	1	FBgn0262256
1053	chr2L	5640999	5640999	1	+	2	FBgn0262256
1054	chr2L	5641000	5641000	1	+	1	FBgn0262256
1055	chr2L	5641081	5641081	1	+	2	FBgn0262321
1056	chr2L	5641121	5641121	1	+	2	FBgn0262321
1057	chr2L	5641208	5641208	1	+	1	FBgn0262239
1058	chr2L	5641315	5641315	1	+	11	FBgn0262200
1059	chr2L	5642005	5642005	1	+	5	FBgn0262333
1060	chr2L	5642044	5642044	1	+	1	FBgn0262333
1061	chr2L	5648551	5648551	1	+	1
1062	chr2L	5659541	5659541	1	+	1
1063	chr2L	5664474	5664474	1	+	2	FBgn0031728
1064	chr2L	5669687	5669687	1	+	1	FBgn0031728
1065	chr2L	5669881	5669881	1	+	1	FBgn0031728
1066	chr2L	5672974	5672974	1	+	1
1067	chr2L	5674310	5674310	1	+	1
1068	chr2L	5685502	5685502	1	+	1
1069	chr2L	5723813	5723813	1	+	1	FBgn0024191
1070	chr2L	5744171	5744171	1	+	1	FBgn0031736
1071	chr2L	5744682	5744682	1	+	1	FBgn0031736
1072	chr2L	5747288	5747288	1	+	1	FBgn0031736;FBgn0031735
1073	chr2L	5751865	5751865	1	+	1	FBgn0031736
1074	chr2L	5752324	5752324	1	+	1	FBgn0031736
1075	chr2L	5753961	5753961	1	+	1	FBgn0031736
1076	chr2L	5754528	5754528	1	+	1	FBgn0031736
1077	chr2L	5758744	5758744	1	+	1	FBgn0031736
1078	chr2L	5768379	5768379	1	-	1	FBgn0031738
1079	chr2L	5768421	5768421	1	-	3	FBgn0031738
1080	chr2L	5770867	5770867	1	-	1	FBgn0031738
1081	chr2L	5775760	5775760	1	-	1	FBgn0031738
1082	chr2L	5787684	5787684	1	-	1	FBgn0031738
1083	chr2L	5790356	5790356	1	-	1	FBgn0031738
1084	chr2L	5795063	5795063	1	-	1	FBgn0031738
1085	chr2L	5797608	5797608	1	-	1	FBgn0031738
1086	chr2L	5802411	5802411	1	+	3	FBgn0031740
1087	chr2L	5803873	5803873	1	+	2	FBgn0031740
1088	chr2L	5856893	5856893	1	-	1
1089	chr2L	5862576	5862576	1	-	1	FBgn0031745
1090	chr2L	5868218	5868218	1	-	1	FBgn0031745
1091	chr2L	5868348	5868348	1	-	1	FBgn0031745
1092	chr2L	5872146	5872146	1	-	1	FBgn0031745
1093	chr2L	5872261	5872261	1	-	1	FBgn0031745
1094	chr2L	5873244	5873244	1	-	1	FBgn0031745
1095	chr2L	5874872	5874872	1	-	1	FBgn0031745
1096	chr2L	5875822	5875822	1	-	1	FBgn0031745
1097	chr2L	5877115	5877115	1	-	1	FBgn0031745
1098	chr2L	5877512	5877512	1	-	1	FBgn0031745
1099	chr2L	5914470	5914470	1	+	1	FBgn0043362
1100	chr2L	5914472	5914472	1	+	1	FBgn0043362
1101	chr2L	5946085	5946085	1	+	1	FBgn0001128
1102	chr2L	5954784	5954784	1	+	1	FBgn0031752
1103	chr2L	5957267	5957267	1	+	1	FBgn0003980
1104	chr2L	5957595	5957595	1	+	1	FBgn0003980
1105	chr2L	5959911	5959911	1	-	1	FBgn0003979
1106	chr2L	5972466	5972466	1	-	1	FBgn0000308
1107	chr2L	5972476	5972476	1	-	2	FBgn0000308
1108	chr2L	5972859	5972859	1	-	1	FBgn0000308
1109	chr2L	5973588	5973588	1	-	1	FBgn0000308
1110	chr2L	5982375	5982375	1	+	1	FBgn0001942
1111	chr2L	5984533	5984533	1	+	3	FBgn0001942
1112	chr2L	5984534	5984534	1	+	1	FBgn0001942
1113	chr2L	5985361	5985361	1	+	1	FBgn0001942
1114	chr2L	5985367	5985367	1	+	1	FBgn0001942
1115	chr2L	5985368	5985368	1	+	1	FBgn0001942
1116	chr2L	5985373	5985373	1	+	1	FBgn0001942
1117	chr2L	5985473	5985473	1	+	1	FBgn0001942
1118	chr2L	5986436	5986436	1	+	1	FBgn0001941
1119	chr2L	5986491	5986491	1	+	1	FBgn0001941
1120	chr2L	5986758	5986758	1	+	2	FBgn0001941
1121	chr2L	5987875	5987875	1	+	1	FBgn0001941
1122	chr2L	5988433	5988433	1	+	3	FBgn0001941
1123	chr2L	5988442	5988442	1	+	1	FBgn0001941
1124	chr2L	5989322	5989322	1	-	1
1125	chr2L	5990044	5990044	1	-	1	FBgn0031759
1126	chr2L	5990045	5990045	1	-	2	FBgn0031759
1127	chr2L	5994444	5994444	1	-	1	FBgn0031759
1128	chr2L	5995386	5995386	1	-	1	FBgn0031759
1129	chr2L	5996210	5996210	1	-	1	FBgn0031759
1130	chr2L	6000811	6000811	1	+	1	FBgn0031760
1131	chr2L	6007790	6007790	1	-	1	FBgn0031762
1132	chr2L	6023487	6023487	1	-	1	FBgn0031764
1133	chr2L	6036160	6036160	1	-	1	FBgn0025742
1134	chr2L	6047362	6047362	1	-	1	FBgn0029161;FBgn0085208
1135	chr2L	6048860	6048860	1	+	1	FBgn0031768
1136	chr2L	6052883	6052883	1	+	1	FBgn0031769
1137	chr2L	6063042	6063042	1	+	1	FBgn0031772
1138	chr2L	6063650	6063650	1	-	1	FBgn0031773
1139	chr2L	6068391	6068391	1	+	1
1140	chr2L	6069222	6069222	1	+	1	FBgn0031776
1141	chr2L	6069350	6069350	1	+	1	FBgn0031776
1142	chr2L	6082745	6082745	1	-	1
1143	chr2L	6094273	6094273	1	+	1	FBgn0266450;FBgn0266445
1144	chr2L	6105807	6105807	1	+	1	FBgn0266521
1145	chr2L	6119892	6119892	1	+	1	FBgn0266521;FBgn0051642
1146	chr2L	6121554	6121554	1	+	1	FBgn0266521
1147	chr2L	6121818	6121818	1	+	1	FBgn0266521
1148	chr2L	6122268	6122268	1	+	1	FBgn0266521
1149	chr2L	6123459	6123459	1	+	1	FBgn0266521
1150	chr2L	6123586	6123586	1	+	1	FBgn0266521
1151	chr2L	6123588	6123588	1	+	2	FBgn0266521
1152	chr2L	6123590	6123590	1	+	2	FBgn0266521
1153	chr2L	6123597	6123597	1	+	1	FBgn0266521
1154	chr2L	6123598	6123598	1	+	3	FBgn0266521
1155	chr2L	6123599	6123599	1	+	3	FBgn0266521
1156	chr2L	6123643	6123643	1	+	1	FBgn0266521
1157	chr2L	6123722	6123722	1	+	1	FBgn0266521
1158	chr2L	6127346	6127346	1	-	1	FBgn0031782
1159	chr2L	6138788	6138788	1	+	1
1160	chr2L	6179242	6179242	1	+	1	FBgn0085409
1161	chr2L	6254451	6254451	1	+	1	FBgn0053531
1162	chr2L	6328457	6328457	1	+	1	FBgn0265778
1163	chr2L	6332293	6332293	1	+	1	FBgn0265778
1164	chr2L	6335580	6335580	1	+	1
1165	chr2L	6339086	6339086	1	+	1	FBgn0015623
1166	chr2L	6346107	6346107	1	+	1	FBgn0015623
1167	chr2L	6372832	6372832	1	+	1	FBgn0043854
1168	chr2L	6378160	6378160	1	-	1	FBgn0259714
1169	chr2L	6413435	6413435	1	+	1	FBgn0031811
1170	chr2L	6458766	6458766	1	+	1	FBgn0031815
1171	chr2L	6474559	6474559	1	-	2	FBgn0031818
1172	chr2L	6482415	6482415	1	+	1	FBgn0031820
1173	chr2L	6484627	6484627	1	+	1	FBgn0031820
1174	chr2L	6485056	6485056	1	+	1	FBgn0031820
1175	chr2L	6485362	6485362	1	+	1	FBgn0031820
1176	chr2L	6485823	6485823	1	+	1	FBgn0031820
1177	chr2L	6489972	6489972	1	+	3	FBgn0027496
1178	chr2L	6489974	6489974	1	+	2	FBgn0027496
1179	chr2L	6490743	6490743	1	-	1	FBgn0031822
1180	chr2L	6506379	6506379	1	+	1	FBgn0051637
1181	chr2L	6511767	6511767	1	+	1	FBgn0051637
1182	chr2L	6522461	6522461	1	-	1
1183	chr2L	6527183	6527183	1	-	1
1184	chr2L	6527800	6527800	1	-	2	FBgn0000320
1185	chr2L	6527806	6527806	1	-	1	FBgn0000320
1186	chr2L	6537521	6537521	1	-	1	FBgn0000320
1187	chr2L	6538458	6538458	1	-	1	FBgn0000320
1188	chr2L	6538455	6538455	1	-	2	FBgn0000320
1189	chr2L	6563865	6563865	1	+	1	FBgn0263916
1190	chr2L	6564875	6564875	1	-	1	FBgn0031834
1191	chr2L	6615957	6615957	1	+	1	FBgn0031836
1192	chr2L	6616290	6616290	1	+	1	FBgn0031836
1193	chr2L	6616829	6616829	1	+	3	FBgn0031836
1194	chr2L	6633302	6633302	1	-	1	FBgn0051635
1195	chr2L	6633304	6633304	1	-	1	FBgn0051635
1196	chr2L	6633510	6633510	1	-	2	FBgn0051635
1197	chr2L	6633646	6633646	1	-	1	FBgn0051635
1198	chr2L	6636017	6636017	1	-	1	FBgn0051635
1199	chr2L	6639629	6639629	1	-	1	FBgn0051635
1200	chr2L	6639840	6639840	1	-	1	FBgn0051635
1201	chr2L	6640103	6640103	1	-	1	FBgn0051635
1202	chr2L	6649091	6649091	1	-	1	FBgn0051635
1203	chr2L	6652382	6652382	1	+	1	FBgn0031842
1204	chr2L	6653063	6653063	1	+	1	FBgn0031842
1205	chr2L	6653660	6653660	1	+	1	FBgn0031842
1206	chr2L	6654482	6654482	1	+	1	FBgn0031842
1207	chr2L	6658601	6658601	1	+	1	FBgn0028467
1208	chr2L	6660210	6660210	1	+	1	FBgn0028467
1209	chr2L	6661923	6661923	1	+	1	FBgn0028467
1210	chr2L	6665184	6665184	1	+	2	FBgn0000392;FBgn0085339
1211	chr2L	6667758	6667758	1	-	1	FBgn0263200
1212	chr2L	6668501	6668501	1	+	1	FBgn0000392;FBgn0085339
1213	chr2L	6674422	6674422	1	+	1	FBgn0000392;FBgn0085339
1214	chr2L	6675050	6675050	1	-	1	FBgn0000351
1215	chr2L	6675550	6675550	1	+	2
1216	chr2L	6680468	6680468	1	-	2	FBgn0028703
1217	chr2L	6681592	6681592	1	-	1	FBgn0028703
1218	chr2L	6683935	6683935	1	-	1	FBgn0028703
1219	chr2L	6696537	6696537	1	-	1	FBgn0031850
1220	chr2L	6712324	6712324	1	+	1
1221	chr2L	6715977	6715977	1	+	1
1222	chr2L	6717085	6717085	1	+	1
1223	chr2L	6718390	6718390	1	+	1	FBgn0031851
1224	chr2L	6720165	6720165	1	-	1	FBgn0025777
1225	chr2L	6720167	6720167	1	-	1	FBgn0025777
1226	chr2L	6720196	6720196	1	-	1	FBgn0025777
1227	chr2L	6720241	6720241	1	-	1	FBgn0025777
1228	chr2L	6720585	6720585	1	-	3	FBgn0025777
1229	chr2L	6720584	6720584	1	-	1	FBgn0025777
1230	chr2L	6720778	6720778	1	-	2	FBgn0025777
1231	chr2L	6778503	6778503	1	-	1
1232	chr2L	6779313	6779313	1	-	1	FBgn0015776
1233	chr2L	6786409	6786409	1	-	1	FBgn0015776
1234	chr2L	6789958	6789958	1	-	1	FBgn0015777
1235	chr2L	6790284	6790284	1	-	3	FBgn0015777
1236	chr2L	6856951	6856951	1	+	3	FBgn0086451
1237	chr2L	6859011	6859011	1	+	1	FBgn0086451
1238	chr2L	6906726	6906726	1	-	1	FBgn0042092
1239	chr2L	6908750	6908750	1	+	1	FBgn0031868
1240	chr2L	6910760	6910760	1	+	1	FBgn0031868
1241	chr2L	6911031	6911031	1	-	2
1242	chr2L	6911033	6911033	1	-	3
1243	chr2L	6911032	6911032	1	-	4
1244	chr2L	6911322	6911322	1	-	2	FBgn0011737
1245	chr2L	6913807	6913807	1	-	1	FBgn0011737
1246	chr2L	6914392	6914392	1	-	1	FBgn0028554
1247	chr2L	6914507	6914507	1	-	1	FBgn0028554
1248	chr2L	6914508	6914508	1	-	2	FBgn0028554
1249	chr2L	6914512	6914512	1	-	2	FBgn0028554
1250	chr2L	6914533	6914533	1	-	1	FBgn0028554
1251	chr2L	6914608	6914608	1	-	1	FBgn0028554
1252	chr2L	6914635	6914635	1	-	3	FBgn0028554
1253	chr2L	6914714	6914714	1	-	2	FBgn0028554
1254	chr2L	6914716	6914716	1	-	1	FBgn0028554
1255	chr2L	6914814	6914814	1	-	2	FBgn0028554
1256	chr2L	6914815	6914815	1	-	1	FBgn0028554
1257	chr2L	6914823	6914823	1	-	2	FBgn0028554
1258	chr2L	6917261	6917261	1	-	3	FBgn0028554;FBgn0026196;FBgn0263467
1259	chr2L	6917259	6917259	1	-	2	FBgn0028554;FBgn0026196;FBgn0263467
1260	chr2L	6917256	6917256	1	-	2	FBgn0028554;FBgn0026196;FBgn0263467
1261	chr2L	6917262	6917262	1	-	2	FBgn0028554;FBgn0026196;FBgn0263467
1262	chr2L	6917263	6917263	1	-	3	FBgn0028554;FBgn0026196;FBgn0263467
1263	chr2L	6917301	6917301	1	-	5	FBgn0028554;FBgn0026196;FBgn0263467
1264	chr2L	6917886	6917886	1	-	1	FBgn0028554;FBgn0026196
1265	chr2L	6919677	6919677	1	-	1	FBgn0028554
1266	chr2L	6922914	6922914	1	+	3	FBgn0004838
1267	chr2L	6923849	6923849	1	+	1	FBgn0004838
1268	chr2L	6925001	6925001	1	+	1	FBgn0004838
1269	chr2L	6925634	6925634	1	+	1	FBgn0004838
1270	chr2L	6925880	6925880	1	+	1	FBgn0004838
1271	chr2L	6925909	6925909	1	+	1	FBgn0004838
1272	chr2L	6925910	6925910	1	+	2	FBgn0004838
1273	chr2L	6926146	6926146	1	+	1	FBgn0004838
1274	chr2L	6926178	6926178	1	+	1	FBgn0004838
1275	chr2L	6926257	6926257	1	+	1	FBgn0004838
1276	chr2L	6926260	6926260	1	+	3	FBgn0004838
1277	chr2L	6926386	6926386	1	+	1	FBgn0004838
1278	chr2L	6926931	6926931	1	+	1	FBgn0004838
1279	chr2L	6927119	6927119	1	+	1	FBgn0004838
1280	chr2L	6927120	6927120	1	+	1	FBgn0004838
1281	chr2L	6928351	6928351	1	+	1	FBgn0004838
1282	chr2L	6928402	6928402	1	+	1	FBgn0004838
1283	chr2L	6929147	6929147	1	+	1	FBgn0004838
1284	chr2L	6929383	6929383	1	+	2	FBgn0004838
1285	chr2L	6929388	6929388	1	+	1	FBgn0004838
1286	chr2L	6929431	6929431	1	+	1	FBgn0004838
1287	chr2L	6943471	6943471	1	-	1	FBgn0031871
1288	chr2L	6943516	6943516	1	-	1	FBgn0031871
1289	chr2L	6943610	6943610	1	-	1	FBgn0031871
1290	chr2L	6943625	6943625	1	-	1	FBgn0031871
1291	chr2L	6943701	6943701	1	-	1	FBgn0031871
1292	chr2L	6945002	6945002	1	-	1	FBgn0031871
1293	chr2L	6947567	6947567	1	-	1	FBgn0031872
1294	chr2L	6950713	6950713	1	-	1
1295	chr2L	6951627	6951627	1	+	2	FBgn0020616
1296	chr2L	6955900	6955900	1	-	1	FBgn0031874
1297	chr2L	6966906	6966906	1	-	1	FBgn0264922
1298	chr2L	6966901	6966901	1	-	1	FBgn0264922
1299	chr2L	6966914	6966914	1	-	1	FBgn0264922
1300	chr2L	6967205	6967205	1	-	1	FBgn0264922
1301	chr2L	6969785	6969785	1	-	1	FBgn0016978
1302	chr2L	6981299	6981299	1	-	1	FBgn0031879
1303	chr2L	7018183	7018183	1	-	1	FBgn0000053
1304	chr2L	7024917	7024917	1	-	1	FBgn0051908
1305	chr2L	7024945	7024945	1	-	1	FBgn0051908
1306	chr2L	7024959	7024959	1	-	1	FBgn0051908
1307	chr2L	7025489	7025489	1	-	1	FBgn0051908
1308	chr2L	7027651	7027651	1	+	1	FBgn0031881
1309	chr2L	7035665	7035665	1	+	1	FBgn0031883
1310	chr2L	7041594	7041594	1	+	1	FBgn0262872
1311	chr2L	7043837	7043837	1	+	1	FBgn0262872
1312	chr2L	7045511	7045511	1	+	2	FBgn0262872
1313	chr2L	7053250	7053250	1	+	1	FBgn0262872
1314	chr2L	7055137	7055137	1	+	1	FBgn0262872
1315	chr2L	7055465	7055465	1	+	1	FBgn0262872
1316	chr2L	7055466	7055466	1	+	3	FBgn0262872
1317	chr2L	7055784	7055784	1	+	1	FBgn0262872
1318	chr2L	7055803	7055803	1	+	1	FBgn0262872
1319	chr2L	7065165	7065165	1	-	1	FBgn0031886
1320	chr2L	7115031	7115031	1	-	1	FBgn0085407
1321	chr2L	7126834	7126834	1	-	1	FBgn0085407
1322	chr2L	7137003	7137003	1	-	1	FBgn0085407
1323	chr2L	7141639	7141639	1	-	1	FBgn0085407
1324	chr2L	7143045	7143045	1	-	1	FBgn0085407
1325	chr2L	7156673	7156673	1	-	1	FBgn0085407
1326	chr2L	7157683	7157683	1	-	1	FBgn0085407
1327	chr2L	7167554	7167554	1	-	1
1328	chr2L	7176509	7176509	1	-	1
1329	chr2L	7185391	7185391	1	+	1	FBgn0031893
1330	chr2L	7199913	7199913	1	-	1	FBgn0031896
1331	chr2L	7203131	7203131	1	-	1	FBgn0031896
1332	chr2L	7204110	7204110	1	-	2	FBgn0031896
1333	chr2L	7251072	7251072	1	-	1	FBgn0031900
1334	chr2L	7256164	7256164	1	-	1	FBgn0010453
1335	chr2L	7276189	7276189	1	-	1	FBgn0010453
1336	chr2L	7276192	7276192	1	-	1	FBgn0010453
1337	chr2L	7276191	7276191	1	-	1	FBgn0010453
1338	chr2L	7277014	7277014	1	-	1	FBgn0010453
1339	chr2L	7277160	7277160	1	-	1	FBgn0010453
1340	chr2L	7384839	7384839	1	-	1	FBgn0031904
1341	chr2L	7399699	7399699	1	-	1
1342	chr2L	7403722	7403722	1	-	1
1343	chr2L	7404163	7404163	1	-	1
1344	chr2L	7408417	7408417	1	-	1
1345	chr2L	7413753	7413753	1	+	1	FBgn0028387
1346	chr2L	7425785	7425785	1	+	1	FBgn0264439
1347	chr2L	7425814	7425814	1	+	3	FBgn0264439;FBgn0262453
1348	chr2L	7425853	7425853	1	+	6	FBgn0264439;FBgn0262453
1349	chr2L	7425979	7425979	1	+	9	FBgn0262458
1350	chr2L	7425980	7425980	1	+	1	FBgn0262458
1351	chr2L	7426013	7426013	1	-	1
1352	chr2L	7426012	7426012	1	+	3	FBgn0262458
1353	chr2L	7426015	7426015	1	+	2	FBgn0262458
1354	chr2L	7426016	7426016	1	+	6	FBgn0262458
1355	chr2L	7426017	7426017	1	+	6	FBgn0262458
1356	chr2L	7430011	7430011	1	+	1	FBgn0283658
1357	chr2L	7430025	7430025	1	+	1	FBgn0283658
1358	chr2L	7430041	7430041	1	+	1	FBgn0283658
1359	chr2L	7430085	7430085	1	+	1	FBgn0283658
1360	chr2L	7430170	7430170	1	+	2	FBgn0283658
1361	chr2L	7430171	7430171	1	+	3	FBgn0283658
1362	chr2L	7430173	7430173	1	+	4	FBgn0283658
1363	chr2L	7430174	7430174	1	+	7	FBgn0283658
1364	chr2L	7430232	7430232	1	+	1	FBgn0283658
1365	chr2L	7430238	7430238	1	+	3	FBgn0283658
1366	chr2L	7430286	7430286	1	+	1	FBgn0283658
1367	chr2L	7431496	7431496	1	-	1	FBgn0031913
1368	chr2L	7431521	7431521	1	-	1	FBgn0031913
1369	chr2L	7433123	7433123	1	-	1	FBgn0031913
1370	chr2L	7474192	7474192	1	-	1	FBgn0260486
1371	chr2L	7478380	7478380	1	-	1	FBgn0260486
1372	chr2L	7508805	7508805	1	-	1	FBgn0264895
1373	chr2L	7519738	7519738	1	-	1	FBgn0264895
1374	chr2L	7558488	7558488	1	+	1
1375	chr2L	7568776	7568776	1	-	1	FBgn0264895
1376	chr2L	7573763	7573763	1	-	3	FBgn0264895
1377	chr2L	7573762	7573762	1	-	1	FBgn0264895
1378	chr2L	7573768	7573768	1	-	1	FBgn0264895
1379	chr2L	7574147	7574147	1	-	1	FBgn0264895
1380	chr2L	7576604	7576604	1	-	2	FBgn0264895
1381	chr2L	7576711	7576711	1	-	1	FBgn0264895
1382	chr2L	7577282	7577282	1	+	1
1383	chr2L	7584103	7584103	1	+	1
1384	chr2L	7784399	7784399	1	+	1	FBgn0031947
1385	chr2L	7785319	7785319	1	+	1	FBgn0031947
1386	chr2L	7788206	7788206	1	+	2
1387	chr2L	7793627	7793627	1	-	3	FBgn0025687
1388	chr2L	7794313	7794313	1	-	1	FBgn0025687
1389	chr2L	7794324	7794324	1	-	1	FBgn0025687
1390	chr2L	7796717	7796717	1	+	1
1391	chr2L	7800786	7800786	1	+	1	FBgn0031951
1392	chr2L	7801760	7801760	1	+	1	FBgn0031951
1393	chr2L	7810697	7810697	1	-	1	FBgn0031952
1394	chr2L	7816779	7816779	1	+	1	FBgn0261800
1395	chr2L	7817402	7817402	1	+	1	FBgn0261800
1396	chr2L	7820591	7820591	1	+	2	FBgn0261800
1397	chr2L	7823959	7823959	1	+	1	FBgn0027515
1398	chr2L	7824277	7824277	1	+	1	FBgn0027515
1399	chr2L	7824658	7824658	1	+	1	FBgn0027515
1400	chr2L	7825735	7825735	1	-	1	FBgn0020618
1401	chr2L	7825863	7825863	1	-	1	FBgn0020618
1402	chr2L	7825866	7825866	1	-	1	FBgn0020618
1403	chr2L	7825894	7825894	1	-	2	FBgn0020618
1404	chr2L	7825919	7825919	1	-	1	FBgn0020618
1405	chr2L	7826815	7826815	1	-	2	FBgn0020618
1406	chr2L	7826828	7826828	1	-	2	FBgn0020618
1407	chr2L	7826850	7826850	1	-	1	FBgn0020618
1408	chr2L	7827236	7827236	1	-	1	FBgn0020618
1409	chr2L	7832444	7832444	1	+	1	FBgn0004177
1410	chr2L	7879214	7879214	1	-	1	FBgn0031959
1411	chr2L	7885034	7885034	1	-	1	FBgn0031961;FBgn0261790
1412	chr2L	7885190	7885190	1	-	1	FBgn0031961;FBgn0261790
1413	chr2L	7885249	7885249	1	-	1	FBgn0031961;FBgn0261790
1414	chr2L	7885543	7885543	1	+	1	FBgn0083968
1415	chr2L	7885683	7885683	1	+	1	FBgn0083968
1416	chr2L	7885937	7885937	1	+	2	FBgn0083968
1417	chr2L	7892014	7892014	1	-	1	FBgn0085450
1418	chr2L	7893468	7893468	1	-	1	FBgn0085450
1419	chr2L	7915835	7915835	1	-	1	FBgn0085450
1420	chr2L	7927811	7927811	1	-	1	FBgn0085450
1421	chr2L	7930064	7930064	1	-	1	FBgn0085450
1422	chr2L	7931639	7931639	1	-	2	FBgn0085450
1423	chr2L	7937384	7937384	1	-	1	FBgn0085450
1424	chr2L	7937397	7937397	1	-	1	FBgn0085450
1425	chr2L	7937587	7937587	1	-	1	FBgn0085450
1426	chr2L	7937689	7937689	1	-	1	FBgn0085450
1427	chr2L	7941846	7941846	1	-	1	FBgn0085450
1428	chr2L	7941882	7941882	1	-	1	FBgn0085450
1429	chr2L	7941880	7941880	1	-	2	FBgn0085450
1430	chr2L	7941883	7941883	1	-	1	FBgn0085450
1431	chr2L	7943627	7943627	1	-	1	FBgn0085450
1432	chr2L	7943640	7943640	1	-	1	FBgn0085450
1433	chr2L	7945592	7945592	1	-	1	FBgn0085450
1434	chr2L	7951344	7951344	1	-	1	FBgn0085450
1435	chr2L	7956071	7956071	1	-	1	FBgn0085450
1436	chr2L	7960993	7960993	1	-	1	FBgn0085450
1437	chr2L	7967220	7967220	1	-	1	FBgn0085450
1438	chr2L	8002242	8002242	1	-	1	FBgn0031972
1439	chr2L	8002243	8002243	1	-	1	FBgn0031972
1440	chr2L	8008816	8008816	1	-	1	FBgn0031974
1441	chr2L	8029611	8029611	1	+	1	FBgn0031977
1442	chr2L	8041543	8041543	1	+	1	FBgn0031979
1443	chr2L	8041999	8041999	1	-	1	FBgn0031980
1444	chr2L	8042011	8042011	1	-	1	FBgn0031980
1445	chr2L	8042211	8042211	1	-	2	FBgn0031980;FBgn0065055
1446	chr2L	8042350	8042350	1	-	4	FBgn0031980;FBgn0065055
1447	chr2L	8042612	8042612	1	-	1	FBgn0031980
1448	chr2L	8045997	8045997	1	+	1	FBgn0031981
1449	chr2L	8046034	8046034	1	+	1	FBgn0031981
1450	chr2L	8048149	8048149	1	+	1	FBgn0031981
1451	chr2L	8048841	8048841	1	+	5	FBgn0031981
1452	chr2L	8048865	8048865	1	+	1	FBgn0031981
1453	chr2L	8050108	8050108	1	+	1	FBgn0031981
1454	chr2L	8050111	8050111	1	+	1	FBgn0031981
1455	chr2L	8050583	8050583	1	+	1	FBgn0031981
1456	chr2L	8050741	8050741	1	+	1	FBgn0031981
1457	chr2L	8052243	8052243	1	+	1	FBgn0031981
1458	chr2L	8054083	8054083	1	+	1	FBgn0031981
1459	chr2L	8054573	8054573	1	-	1	FBgn0011230
1460	chr2L	8054578	8054578	1	-	1	FBgn0011230
1461	chr2L	8062472	8062472	1	-	1	FBgn0011230
1462	chr2L	8065643	8065643	1	-	1	FBgn0011230
1463	chr2L	8067400	8067400	1	-	1	FBgn0011230
1464	chr2L	8067909	8067909	1	-	1	FBgn0011230
1465	chr2L	8068254	8068254	1	-	1	FBgn0011230
1466	chr2L	8068377	8068377	1	-	2	FBgn0011230
1467	chr2L	8068920	8068920	1	-	1	FBgn0011230
1468	chr2L	8070079	8070079	1	-	1	FBgn0011230
1469	chr2L	8070962	8070962	1	-	3	FBgn0011230
1470	chr2L	8076504	8076504	1	-	1	FBgn0267488
1471	chr2L	8078005	8078005	1	-	1	FBgn0267488
1472	chr2L	8080552	8080552	1	-	1	FBgn0267488
1473	chr2L	8085098	8085098	1	+	1	FBgn0261822
1474	chr2L	8085320	8085320	1	+	1	FBgn0261822
1475	chr2L	8085571	8085571	1	+	2	FBgn0261822
1476	chr2L	8085664	8085664	1	+	1	FBgn0261822
1477	chr2L	8086030	8086030	1	+	1	FBgn0261822
1478	chr2L	8086860	8086860	1	+	1	FBgn0261822
1479	chr2L	8087112	8087112	1	+	1	FBgn0261822
1480	chr2L	8087759	8087759	1	+	1	FBgn0261822
1481	chr2L	8087762	8087762	1	+	3	FBgn0261822
1482	chr2L	8087763	8087763	1	+	6	FBgn0261822
1483	chr2L	8088020	8088020	1	+	1	FBgn0261822
1484	chr2L	8088183	8088183	1	+	1	FBgn0261822
1485	chr2L	8088748	8088748	1	+	1	FBgn0261822
1486	chr2L	8092960	8092960	1	+	1	FBgn0261822
1487	chr2L	8095633	8095633	1	+	1	FBgn0261822
1488	chr2L	8098716	8098716	1	+	1	FBgn0261822
1489	chr2L	8099554	8099554	1	+	1	FBgn0261822
1490	chr2L	8108087	8108087	1	+	1	FBgn0261822
1491	chr2L	8108376	8108376	1	+	1	FBgn0261822
1492	chr2L	8108389	8108389	1	+	1	FBgn0261822
1493	chr2L	8108450	8108450	1	+	2	FBgn0261822
1494	chr2L	8108624	8108624	1	+	1	FBgn0261822
1495	chr2L	8108625	8108625	1	+	6	FBgn0261822
1496	chr2L	8108626	8108626	1	+	3	FBgn0261822
1497	chr2L	8108780	8108780	1	+	1	FBgn0261822
1498	chr2L	8108781	8108781	1	+	1	FBgn0261822
1499	chr2L	8109283	8109283	1	+	1	FBgn0261822
1500	chr2L	8111475	8111475	1	+	1	FBgn0261822
1501	chr2L	8129715	8129715	1	-	1
1502	chr2L	8135810	8135810	1	-	1	FBgn0031990
1503	chr2L	8140214	8140214	1	-	1	FBgn0031990
1504	chr2L	8142678	8142678	1	+	1
1505	chr2L	8146925	8146925	1	-	2	FBgn0031990
1506	chr2L	8146944	8146944	1	-	1	FBgn0031990
1507	chr2L	8158296	8158296	1	+	1	FBgn0263256
1508	chr2L	8164824	8164824	1	+	1	FBgn0264953
1509	chr2L	8178163	8178163	1	+	1	FBgn0264953
1510	chr2L	8179417	8179417	1	+	1	FBgn0264953
1511	chr2L	8190693	8190693	1	-	1	FBgn0083970
1512	chr2L	8191195	8191195	1	-	1	FBgn0031995
1513	chr2L	8200451	8200451	1	+	1	FBgn0031997
1514	chr2L	8200516	8200516	1	+	1	FBgn0031997
1515	chr2L	8200520	8200520	1	+	1	FBgn0031997
1516	chr2L	8200525	8200525	1	+	1	FBgn0031997
1517	chr2L	8201145	8201145	1	+	1
1518	chr2L	8201510	8201510	1	-	1	FBgn0031998
1519	chr2L	8201637	8201637	1	-	1	FBgn0031998
1520	chr2L	8210823	8210823	1	-	2	FBgn0003607
1521	chr2L	8211070	8211070	1	-	1	FBgn0003607
1522	chr2L	8211643	8211643	1	+	2	FBgn0015299
1523	chr2L	8212363	8212363	1	-	1	FBgn0032000
1524	chr2L	8219513	8219513	1	-	1	FBgn0032005
1525	chr2L	8258645	8258645	1	-	3	FBgn0003502;FBgn0262374
1526	chr2L	8279314	8279314	1	-	1	FBgn0003502
1527	chr2L	8286625	8286625	1	-	1	FBgn0003502
1528	chr2L	8286857	8286857	1	-	1	FBgn0003502
1529	chr2L	8290727	8290727	1	+	8	FBgn0011902
1530	chr2L	8290728	8290728	1	+	1	FBgn0011902
1531	chr2L	8305796	8305796	1	+	1	FBgn0032014
1532	chr2L	8305797	8305797	1	+	1	FBgn0032014
1533	chr2L	8307524	8307524	1	+	1
1534	chr2L	8307610	8307610	1	-	1	FBgn0032015
1535	chr2L	8309229	8309229	1	+	2	FBgn0032016
1536	chr2L	8309752	8309752	1	+	1	FBgn0032016
1537	chr2L	8310233	8310233	1	-	1	FBgn0032017
1538	chr2L	8311645	8311645	1	+	1	FBgn0032018
1539	chr2L	8311647	8311647	1	+	1	FBgn0032018
1540	chr2L	8313490	8313490	1	+	1	FBgn0032018
1541	chr2L	8315061	8315061	1	+	1	FBgn0032018
1542	chr2L	8318203	8318203	1	-	1	FBgn0262598
1543	chr2L	8320790	8320790	1	+	1	FBgn0032020
1544	chr2L	8356884	8356884	1	-	6	FBgn0032026
1545	chr2L	8356883	8356883	1	-	1	FBgn0032026
1546	chr2L	8357256	8357256	1	-	1	FBgn0032026
1547	chr2L	8357548	8357548	1	-	1	FBgn0032026
1548	chr2L	8357630	8357630	1	-	3	FBgn0032026
1549	chr2L	8357997	8357997	1	-	1	FBgn0032026
1550	chr2L	8357998	8357998	1	-	1	FBgn0032026
1551	chr2L	8358196	8358196	1	-	1	FBgn0032026
1552	chr2L	8358333	8358333	1	-	1	FBgn0032026
1553	chr2L	8358966	8358966	1	-	1	FBgn0032026
1554	chr2L	8359079	8359079	1	-	1	FBgn0032026
1555	chr2L	8360388	8360388	1	-	1	FBgn0032026
1556	chr2L	8363487	8363487	1	-	1	FBgn0010265
1557	chr2L	8363927	8363927	1	-	1	FBgn0010265
1558	chr2L	8363940	8363940	1	-	1	FBgn0010265
1559	chr2L	8363939	8363939	1	-	2	FBgn0010265
1560	chr2L	8364030	8364030	1	-	1	FBgn0010265
1561	chr2L	8364028	8364028	1	-	1	FBgn0010265
1562	chr2L	8364033	8364033	1	-	1	FBgn0010265
1563	chr2L	8364079	8364079	1	-	1	FBgn0010265
1564	chr2L	8364269	8364269	1	-	2	FBgn0010265
1565	chr2L	8364273	8364273	1	-	2	FBgn0010265
1566	chr2L	8364276	8364276	1	-	1	FBgn0010265
1567	chr2L	8364306	8364306	1	-	1	FBgn0010265
1568	chr2L	8364606	8364606	1	+	1
1569	chr2L	8366169	8366169	1	-	1
1570	chr2L	8367007	8367007	1	+	1	FBgn0260439
1571	chr2L	8368472	8368472	1	+	1	FBgn0260439
1572	chr2L	8369832	8369832	1	+	2	FBgn0260439
1573	chr2L	8369908	8369908	1	+	1	FBgn0260439
1574	chr2L	8371148	8371148	1	+	1	FBgn0032029
1575	chr2L	8371738	8371738	1	-	1
1576	chr2L	8371755	8371755	1	-	1
1577	chr2L	8371996	8371996	1	+	1	FBgn0032029
1578	chr2L	8371999	8371999	1	+	1	FBgn0032029
1579	chr2L	8372255	8372255	1	+	1	FBgn0032029
1580	chr2L	8372505	8372505	1	-	1
1581	chr2L	8372530	8372530	1	+	1	FBgn0032029
1582	chr2L	8372547	8372547	1	+	1	FBgn0032029
1583	chr2L	8372987	8372987	1	+	1	FBgn0032029
1584	chr2L	8375185	8375185	1	+	1	FBgn0032030
1585	chr2L	8375400	8375400	1	-	1
1586	chr2L	8379574	8379574	1	-	1	FBgn0027094
1587	chr2L	8379764	8379764	1	-	1	FBgn0027094
1588	chr2L	8381063	8381063	1	-	3	FBgn0027094
1589	chr2L	8386559	8386559	1	+	1	FBgn0032036
1590	chr2L	8387221	8387221	1	+	1	FBgn0032036
1591	chr2L	8387226	8387226	1	+	3	FBgn0032036
1592	chr2L	8388064	8388064	1	+	2	FBgn0032036
1593	chr2L	8388436	8388436	1	+	1	FBgn0032036
1594	chr2L	8389774	8389774	1	+	1	FBgn0041717
1595	chr2L	8401392	8401392	1	+	1	FBgn0051898
1596	chr2L	8404752	8404752	1	+	2	FBgn0020497
1597	chr2L	8405618	8405618	1	+	1	FBgn0020497
1598	chr2L	8407883	8407883	1	+	1	FBgn0020497
1599	chr2L	8407899	8407899	1	+	1	FBgn0020497
1600	chr2L	8408322	8408322	1	+	1	FBgn0020497
1601	chr2L	8412865	8412865	1	-	1	FBgn0032042
1602	chr2L	8417944	8417944	1	+	1	FBgn0027932
1603	chr2L	8444788	8444788	1	+	1	FBgn0051897
1604	chr2L	8446240	8446240	1	+	1
1605	chr2L	8447840	8447840	1	-	1	FBgn0027780
1606	chr2L	8450575	8450575	1	-	1	FBgn0026718
1607	chr2L	8450671	8450671	1	-	1	FBgn0026718
1608	chr2L	8465408	8465408	1	+	1	FBgn0285971
1609	chr2L	8474471	8474471	1	+	1	FBgn0262029
1610	chr2L	8477607	8477607	1	+	1	FBgn0262029;FBgn0053194
1611	chr2L	8485877	8485877	1	+	1	FBgn0262029;FBgn0263489
1612	chr2L	8485887	8485887	1	+	14	FBgn0262029;FBgn0263489
1613	chr2L	8485888	8485888	1	+	10	FBgn0262029;FBgn0263489
1614	chr2L	8485889	8485889	1	+	1	FBgn0262029;FBgn0263489
1615	chr2L	8509801	8509801	1	-	1	FBgn0032050
1616	chr2L	8512328	8512328	1	-	1	FBgn0032051
1617	chr2L	8516484	8516484	1	+	1	FBgn0032052
1618	chr2L	8517676	8517676	1	+	1	FBgn0032054
1619	chr2L	8518593	8518593	1	+	1	FBgn0032054
1620	chr2L	8519790	8519790	1	-	1
1621	chr2L	8523478	8523478	1	+	1	FBgn0016122
1622	chr2L	8524657	8524657	1	+	1	FBgn0016122
1623	chr2L	8570945	8570945	1	+	1	FBgn0011259;FBgn0051895
1624	chr2L	8612067	8612067	1	+	1	FBgn0011259
1625	chr2L	8615331	8615331	1	+	1	FBgn0011259
1626	chr2L	8627918	8627918	1	+	1	FBgn0011259
1627	chr2L	8628026	8628026	1	+	1	FBgn0011259
1628	chr2L	8666598	8666598	1	+	1	FBgn0011259
1629	chr2L	8667649	8667649	1	+	1	FBgn0011259
1630	chr2L	8667675	8667675	1	+	1	FBgn0011259
1631	chr2L	8667776	8667776	1	+	1	FBgn0011259
1632	chr2L	8667791	8667791	1	+	2	FBgn0011259
1633	chr2L	8668108	8668108	1	+	2	FBgn0011259
1634	chr2L	8668142	8668142	1	+	1	FBgn0011259
1635	chr2L	8668278	8668278	1	+	1	FBgn0011259
1636	chr2L	8668440	8668440	1	+	1	FBgn0011259
1637	chr2L	8668503	8668503	1	+	1	FBgn0011259
1638	chr2L	8668844	8668844	1	+	1	FBgn0011259
1639	chr2L	8668888	8668888	1	+	2	FBgn0011259
1640	chr2L	8669435	8669435	1	+	1	FBgn0011259
1641	chr2L	8670047	8670047	1	+	2	FBgn0011259
1642	chr2L	8671859	8671859	1	+	1	FBgn0011259
1643	chr2L	8677339	8677339	1	-	1	FBgn0032057
1644	chr2L	8685083	8685083	1	-	1	FBgn0032059
1645	chr2L	8689292	8689292	1	-	1	FBgn0004914
1646	chr2L	8731970	8731970	1	-	1	FBgn0003209
1647	chr2L	8898795	8898795	1	+	1	FBgn0085427
1648	chr2L	8938890	8938890	1	-	1
1649	chr2L	8940102	8940102	1	-	1	FBgn0032076
1650	chr2L	8955109	8955109	1	+	1
1651	chr2L	8995235	8995235	1	-	1	FBgn0013746
1652	chr2L	8996658	8996658	1	-	2	FBgn0013746
1653	chr2L	8997272	8997272	1	-	1	FBgn0013746
1654	chr2L	8998955	8998955	1	+	1	FBgn0015316
1655	chr2L	9013645	9013645	1	-	1	FBgn0032089
1656	chr2L	9013756	9013756	1	-	1	FBgn0032089
1657	chr2L	9013974	9013974	1	-	1	FBgn0032089
1658	chr2L	9155748	9155748	1	+	1	FBgn0052982
1659	chr2L	9169620	9169620	1	+	1	FBgn0041092
1660	chr2L	9173003	9173003	1	+	1	FBgn0041092
1661	chr2L	9181644	9181644	1	+	1	FBgn0041092
1662	chr2L	9181646	9181646	1	+	1	FBgn0041092
1663	chr2L	9183551	9183551	1	+	1	FBgn0041092
1664	chr2L	9184496	9184496	1	+	1	FBgn0041092
1665	chr2L	9184619	9184619	1	+	2	FBgn0041092
1666	chr2L	9186031	9186031	1	+	1	FBgn0041092
1667	chr2L	9186102	9186102	1	+	1	FBgn0041092
1668	chr2L	9186104	9186104	1	+	1	FBgn0041092
1669	chr2L	9187047	9187047	1	+	1	FBgn0041092
1670	chr2L	9187870	9187870	1	+	2	FBgn0041092
1671	chr2L	9190584	9190584	1	+	2	FBgn0041092
1672	chr2L	9194719	9194719	1	+	1	FBgn0041092
1673	chr2L	9197913	9197913	1	+	2	FBgn0041092
1674	chr2L	9197923	9197923	1	+	1	FBgn0041092
1675	chr2L	9197926	9197926	1	+	1	FBgn0041092
1676	chr2L	9200650	9200650	1	+	1	FBgn0041092
1677	chr2L	9200978	9200978	1	+	1	FBgn0041092
1678	chr2L	9201916	9201916	1	+	1	FBgn0041092
1679	chr2L	9201917	9201917	1	+	1	FBgn0041092
1680	chr2L	9202893	9202893	1	+	1	FBgn0041092
1681	chr2L	9203554	9203554	1	+	1	FBgn0041092
1682	chr2L	9203786	9203786	1	+	1	FBgn0041092
1683	chr2L	9205177	9205177	1	+	1	FBgn0041092
1684	chr2L	9207428	9207428	1	+	1	FBgn0041092
1685	chr2L	9208799	9208799	1	+	1	FBgn0041092
1686	chr2L	9215432	9215432	1	+	1	FBgn0041092
1687	chr2L	9236520	9236520	1	-	1
1688	chr2L	9237240	9237240	1	+	1	FBgn0041092
1689	chr2L	9242129	9242129	1	+	1	FBgn0041092
1690	chr2L	9273244	9273244	1	+	1	FBgn0267252
1691	chr2L	9339508	9339508	1	+	1	FBgn0026439
1692	chr2L	9390607	9390607	1	+	1	FBgn0012036
1693	chr2L	9397502	9397502	1	+	1
1694	chr2L	9435011	9435011	1	+	1	FBgn0011232
1695	chr2L	9454953	9454953	1	+	1	FBgn0002973
1696	chr2L	9491275	9491275	1	-	1	FBgn0004868
1697	chr2L	9491277	9491277	1	-	1	FBgn0004868
1698	chr2L	9491623	9491623	1	-	1	FBgn0004868
1699	chr2L	9491625	9491625	1	-	1	FBgn0004868
1700	chr2L	9491624	9491624	1	-	3	FBgn0004868
1701	chr2L	9491681	9491681	1	-	1	FBgn0004868
1702	chr2L	9491711	9491711	1	-	1	FBgn0004868
1703	chr2L	9492436	9492436	1	-	1	FBgn0004868
1704	chr2L	9492454	9492454	1	-	1	FBgn0004868
1705	chr2L	9492650	9492650	1	+	1
1706	chr2L	9493054	9493054	1	-	1	FBgn0004868
1707	chr2L	9501886	9501886	1	+	1	FBgn0032120
1708	chr2L	9515335	9515335	1	+	1	FBgn0032120
1709	chr2L	9516272	9516272	1	+	1	FBgn0032120
1710	chr2L	9517166	9517166	1	+	1	FBgn0032120
1711	chr2L	9528211	9528211	1	+	1	FBgn0032123
1712	chr2L	9530038	9530038	1	+	1	FBgn0032123
1713	chr2L	9544338	9544338	1	+	1	FBgn0032126
1714	chr2L	9550886	9550886	1	-	1	FBgn0032129
1715	chr2L	9555668	9555668	1	-	1	FBgn0032129
1716	chr2L	9571763	9571763	1	-	1
1717	chr2L	9613431	9613431	1	+	1	FBgn0040070
1718	chr2L	9613433	9613433	1	+	1	FBgn0040070
1719	chr2L	9615621	9615621	1	+	1	FBgn0040070
1720	chr2L	9623394	9623394	1	+	1
1721	chr2L	9647356	9647356	1	+	1	FBgn0032136
1722	chr2L	9657185	9657185	1	-	1
1723	chr2L	9686286	9686286	1	-	1	FBgn0000273
1724	chr2L	9690662	9690662	1	-	1	FBgn0000273
1725	chr2L	9697431	9697431	1	-	1	FBgn0000273
1726	chr2L	9698187	9698187	1	-	1	FBgn0000273
1727	chr2L	9699329	9699329	1	-	1
1728	chr2L	9700063	9700063	1	-	1
1729	chr2L	9708695	9708695	1	+	1	FBgn0011207
1730	chr2L	9708696	9708696	1	+	1	FBgn0011207
1731	chr2L	9709359	9709359	1	-	1	FBgn0032138
1732	chr2L	9709736	9709736	1	-	1	FBgn0032138
1733	chr2L	9710902	9710902	1	-	1	FBgn0032138
1734	chr2L	9711151	9711151	1	-	1	FBgn0032138
1735	chr2L	9770840	9770840	1	+	1
1736	chr2L	9787337	9787337	1	-	1	FBgn0285991
1737	chr2L	9787397	9787397	1	-	4	FBgn0285991
1738	chr2L	9787996	9787996	1	-	1	FBgn0285991
1739	chr2L	9788878	9788878	1	-	2	FBgn0285991
1740	chr2L	9788877	9788877	1	-	3	FBgn0285991
1741	chr2L	9788884	9788884	1	-	3	FBgn0285991
1742	chr2L	9788880	9788880	1	-	6	FBgn0285991
1743	chr2L	9788881	9788881	1	-	3	FBgn0285991
1744	chr2L	9788883	9788883	1	-	3	FBgn0285991
1745	chr2L	9788894	9788894	1	-	8	FBgn0285991
1746	chr2L	9788893	9788893	1	-	7	FBgn0285991
1747	chr2L	9788892	9788892	1	-	1	FBgn0285991
1748	chr2L	9788895	9788895	1	-	2	FBgn0285991
1749	chr2L	9788906	9788906	1	-	2	FBgn0285991
1750	chr2L	9788917	9788917	1	-	1	FBgn0285991
1751	chr2L	9788963	9788963	1	-	1	FBgn0285991
1752	chr2L	9788983	9788983	1	-	4	FBgn0285991
1753	chr2L	9788981	9788981	1	-	1	FBgn0285991
1754	chr2L	9788992	9788992	1	-	7	FBgn0285991
1755	chr2L	9788988	9788988	1	-	1	FBgn0285991
1756	chr2L	9788991	9788991	1	-	7	FBgn0285991
1757	chr2L	9789003	9789003	1	-	17	FBgn0285991
1758	chr2L	9789004	9789004	1	-	12	FBgn0285991
1759	chr2L	9789005	9789005	1	-	7	FBgn0285991
1760	chr2L	9789006	9789006	1	-	1	FBgn0285991
1761	chr2L	9789029	9789029	1	-	1	FBgn0285991
1762	chr2L	9789030	9789030	1	-	3	FBgn0285991
1763	chr2L	9789037	9789037	1	-	3	FBgn0285991
1764	chr2L	9789035	9789035	1	-	1	FBgn0285991
1765	chr2L	9789051	9789051	1	-	3	FBgn0285991
1766	chr2L	9789052	9789052	1	-	3	FBgn0285991
1767	chr2L	9789050	9789050	1	-	3	FBgn0285991
1768	chr2L	9789049	9789049	1	-	3	FBgn0285991
1769	chr2L	9789053	9789053	1	-	1	FBgn0285991
1770	chr2L	9789148	9789148	1	-	6	FBgn0285991
1771	chr2L	9789169	9789169	1	-	2	FBgn0285991
1772	chr2L	9789882	9789882	1	-	1	FBgn0285991
1773	chr2L	9789963	9789963	1	-	3	FBgn0285991
1774	chr2L	9789957	9789957	1	-	1	FBgn0285991
1775	chr2L	9789962	9789962	1	-	1	FBgn0285991
1776	chr2L	9789965	9789965	1	-	1	FBgn0285991
1777	chr2L	9789979	9789979	1	-	2	FBgn0285991
1778	chr2L	9790030	9790030	1	-	5	FBgn0285991
1779	chr2L	9790031	9790031	1	-	2	FBgn0285991
1780	chr2L	9790033	9790033	1	-	2	FBgn0285991
1781	chr2L	9790046	9790046	1	-	2	FBgn0285991
1782	chr2L	9790066	9790066	1	-	2	FBgn0285991
1783	chr2L	9790095	9790095	1	-	2	FBgn0285991
1784	chr2L	9790109	9790109	1	-	1	FBgn0285991
1785	chr2L	9790113	9790113	1	-	1	FBgn0285991
1786	chr2L	9790120	9790120	1	-	2	FBgn0285991
1787	chr2L	9790137	9790137	1	-	4	FBgn0285991
1788	chr2L	9790138	9790138	1	-	1	FBgn0285991
1789	chr2L	9790142	9790142	1	-	3	FBgn0285991
1790	chr2L	9790165	9790165	1	-	2	FBgn0285991
1791	chr2L	9790266	9790266	1	-	4	FBgn0285991
1792	chr2L	9790264	9790264	1	-	2	FBgn0285991
1793	chr2L	9790265	9790265	1	-	3	FBgn0285991
1794	chr2L	9893968	9893968	1	-	2	FBgn0063449;FBgn0063391
1795	chr2L	9893969	9893969	1	-	2	FBgn0063449;FBgn0063391
1796	chr2L	9893970	9893970	1	-	2	FBgn0063449;FBgn0063391
1797	chr2L	9894025	9894025	1	-	4	FBgn0063449;FBgn0063391
1798	chr2L	9894112	9894112	1	-	1	FBgn0063449
1799	chr2L	9894231	9894231	1	-	4	FBgn0063449;FBgn0063392
1800	chr2L	9894227	9894227	1	-	2	FBgn0063449;FBgn0063392
1801	chr2L	9894232	9894232	1	-	3	FBgn0063449;FBgn0063392
1802	chr2L	9894233	9894233	1	-	2	FBgn0063449;FBgn0063392
1803	chr2L	9894284	9894284	1	-	4	FBgn0063449;FBgn0063392
1804	chr2L	9894504	9894504	1	-	9	FBgn0063449;FBgn0063389
1805	chr2L	9894503	9894503	1	-	6	FBgn0063449;FBgn0063389
1806	chr2L	9894505	9894505	1	-	8	FBgn0063449;FBgn0063389
1807	chr2L	9894543	9894543	1	-	4	FBgn0063449;FBgn0063389
1808	chr2L	9894868	9894868	1	-	1	FBgn0063449;FBgn0025881
1809	chr2L	9894878	9894878	1	-	2	FBgn0063449;FBgn0025881
1810	chr2L	9894880	9894880	1	-	1	FBgn0063449;FBgn0025881
1811	chr2L	9894894	9894894	1	-	2	FBgn0063449;FBgn0025881
1812	chr2L	9894906	9894906	1	-	7	FBgn0063449;FBgn0025881
1813	chr2L	9896164	9896164	1	+	1
1814	chr2L	9896317	9896317	1	-	2	FBgn0004867
1815	chr2L	9896341	9896341	1	-	1	FBgn0004867
1816	chr2L	9896345	9896345	1	-	1	FBgn0004867
1817	chr2L	9896525	9896525	1	-	1	FBgn0004867
1818	chr2L	9896567	9896567	1	-	1	FBgn0004867
1819	chr2L	9896587	9896587	1	-	1	FBgn0004867
1820	chr2L	9896712	9896712	1	-	1	FBgn0004867
1821	chr2L	9896853	9896853	1	-	1	FBgn0004867
1822	chr2L	9903726	9903726	1	-	1	FBgn0032156
1823	chr2L	9904964	9904964	1	-	1	FBgn0032156
1824	chr2L	9907697	9907697	1	-	1	FBgn0032156
1825	chr2L	9910844	9910844	1	-	1	FBgn0032157
1826	chr2L	9916717	9916717	1	+	1	FBgn0040064
1827	chr2L	9917280	9917280	1	-	1	FBgn0025700
1828	chr2L	9922480	9922480	1	+	1	FBgn0032162
1829	chr2L	9931650	9931650	1	-	7
1830	chr2L	9934949	9934949	1	-	1	FBgn0051712
1831	chr2L	9938586	9938586	1	+	1	FBgn0266359
1832	chr2L	9939829	9939829	1	+	1	FBgn0032166
1833	chr2L	9941388	9941388	1	-	2	FBgn0032167
1834	chr2L	9941789	9941789	1	-	1	FBgn0032167
1835	chr2L	9942074	9942074	1	+	1	FBgn0032166
1836	chr2L	9944591	9944591	1	-	1	FBgn0032167
1837	chr2L	9946899	9946899	1	-	1	FBgn0032167
1838	chr2L	9950456	9950456	1	-	5	FBgn0262428
1839	chr2L	9950481	9950481	1	-	1	FBgn0262428
1840	chr2L	9950504	9950504	1	-	3	FBgn0262428
1841	chr2L	9956557	9956557	1	-	1	FBgn0032171
1842	chr2L	9957457	9957457	1	+	1	FBgn0032170
1843	chr2L	9959480	9959480	1	-	1	FBgn0032172;FBgn0266166
1844	chr2L	9959836	9959836	1	+	2	FBgn0032170
1845	chr2L	9959947	9959947	1	+	1	FBgn0032170
1846	chr2L	9959949	9959949	1	+	3	FBgn0032170
1847	chr2L	9959950	9959950	1	+	1	FBgn0032170
1848	chr2L	9959951	9959951	1	+	1	FBgn0032170
1849	chr2L	9959971	9959971	1	+	1	FBgn0032170
1850	chr2L	9960115	9960115	1	+	1	FBgn0032170
1851	chr2L	9960117	9960117	1	+	2	FBgn0032170
1852	chr2L	9962880	9962880	1	-	1	FBgn0032172
1853	chr2L	9965936	9965936	1	-	1	FBgn0015664
1854	chr2L	9967767	9967767	1	+	1	FBgn0011272
1855	chr2L	9967909	9967909	1	+	2	FBgn0011272
1856	chr2L	9968334	9968334	1	+	3	FBgn0011272
1857	chr2L	9968335	9968335	1	+	2	FBgn0011272
1858	chr2L	9969534	9969534	1	-	1
1859	chr2L	9969771	9969771	1	+	1
1860	chr2L	9986823	9986823	1	+	1	FBgn0000180
1861	chr2L	9996291	9996291	1	-	1	FBgn0051875
1862	chr2L	9997493	9997493	1	-	1	FBgn0051875;FBgn0051755
1863	chr2L	9997780	9997780	1	-	1	FBgn0051875;FBgn0051755
1864	chr2L	9998615	9998615	1	-	1	FBgn0051875;FBgn0051755
1865	chr2L	9998854	9998854	1	-	1	FBgn0051875;FBgn0051755
1866	chr2L	9999408	9999408	1	-	1	FBgn0051875;FBgn0051755
1867	chr2L	9999415	9999415	1	-	3	FBgn0051875;FBgn0051755
1868	chr2L	10000731	10000731	1	-	1	FBgn0051875;FBgn0051755
1869	chr2L	10002581	10002581	1	-	1	FBgn0051875;FBgn0051755
1870	chr2L	10005742	10005742	1	+	1	FBgn0043456
1871	chr2L	10005757	10005757	1	+	1	FBgn0043456
1872	chr2L	10011298	10011298	1	+	1	FBgn0011584
1873	chr2L	10059822	10059822	1	+	1	FBgn0267727
1874	chr2L	10059823	10059823	1	+	3	FBgn0267727
1875	chr2L	10059824	10059824	1	+	2	FBgn0267727
1876	chr2L	10196788	10196788	1	-	1	FBgn0028675
1877	chr2L	10198144	10198144	1	+	1
1878	chr2L	10201274	10201274	1	+	1	FBgn0005593
1879	chr2L	10201319	10201319	1	+	1	FBgn0005593
1880	chr2L	10201377	10201377	1	+	2	FBgn0005593
1881	chr2L	10201379	10201379	1	+	4	FBgn0005593
1882	chr2L	10201393	10201393	1	+	1	FBgn0005593
1883	chr2L	10201705	10201705	1	+	1	FBgn0005593
1884	chr2L	10201892	10201892	1	+	1	FBgn0005593
1885	chr2L	10202751	10202751	1	-	1	FBgn0085188
1886	chr2L	10202993	10202993	1	-	2	FBgn0085188
1887	chr2L	10204543	10204543	1	-	1
1888	chr2L	10204826	10204826	1	-	1	FBgn0032191
1889	chr2L	10204894	10204894	1	-	5	FBgn0032191
1890	chr2L	10204897	10204897	1	-	5	FBgn0032191
1891	chr2L	10204895	10204895	1	-	3	FBgn0032191
1892	chr2L	10204896	10204896	1	-	2	FBgn0032191
1893	chr2L	10204898	10204898	1	-	3	FBgn0032191
1894	chr2L	10204955	10204955	1	-	1	FBgn0032191
1895	chr2L	10204956	10204956	1	-	4	FBgn0032191
1896	chr2L	10204986	10204986	1	-	1	FBgn0032191
1897	chr2L	10206814	10206814	1	-	1	FBgn0032191
1898	chr2L	10214032	10214032	1	-	3	FBgn0024320
1899	chr2L	10214208	10214208	1	-	1	FBgn0024320
1900	chr2L	10214284	10214284	1	-	2	FBgn0024320
1901	chr2L	10214388	10214388	1	-	3	FBgn0024320
1902	chr2L	10214396	10214396	1	-	2	FBgn0024320
1903	chr2L	10214483	10214483	1	-	1	FBgn0024320
1904	chr2L	10214858	10214858	1	-	1	FBgn0024320
1905	chr2L	10214876	10214876	1	-	1	FBgn0024320
1906	chr2L	10215681	10215681	1	-	1	FBgn0024320
1907	chr2L	10215784	10215784	1	-	1	FBgn0024320
1908	chr2L	10215937	10215937	1	-	1	FBgn0024320
1909	chr2L	10216017	10216017	1	-	1	FBgn0024320
1910	chr2L	10216019	10216019	1	-	3	FBgn0024320
1911	chr2L	10216204	10216204	1	-	1	FBgn0024320
1912	chr2L	10216344	10216344	1	-	2	FBgn0024320
1913	chr2L	10216358	10216358	1	-	1	FBgn0024320
1914	chr2L	10216726	10216726	1	-	1	FBgn0024320
1915	chr2L	10216954	10216954	1	-	1	FBgn0024320
1916	chr2L	10216974	10216974	1	-	1	FBgn0024320
1917	chr2L	10217128	10217128	1	-	1	FBgn0024320
1918	chr2L	10217133	10217133	1	-	1	FBgn0024320
1919	chr2L	10220880	10220880	1	-	1	FBgn0024320
1920	chr2L	10220883	10220883	1	-	1	FBgn0024320
1921	chr2L	10224859	10224859	1	-	1	FBgn0032196
1922	chr2L	10229108	10229108	1	-	1	FBgn0032197
1923	chr2L	10233927	10233927	1	+	1	FBgn0032198
1924	chr2L	10233933	10233933	1	+	1	FBgn0032198
1925	chr2L	10234126	10234126	1	+	1	FBgn0032198
1926	chr2L	10240691	10240691	1	+	1	FBgn0004419
1927	chr2L	10241344	10241344	1	+	1	FBgn0004419
1928	chr2L	10241532	10241532	1	+	2	FBgn0004419
1929	chr2L	10241687	10241687	1	+	1	FBgn0004419
1930	chr2L	10241904	10241904	1	+	1	FBgn0004419
1931	chr2L	10251312	10251312	1	+	1	FBgn0051717
1932	chr2L	10256972	10256972	1	-	1	FBgn0026379
1933	chr2L	10258810	10258810	1	-	1	FBgn0026379
1934	chr2L	10272827	10272827	1	-	1	FBgn0260749
1935	chr2L	10274702	10274702	1	-	1	FBgn0260749
1936	chr2L	10282279	10282279	1	-	2	FBgn0032208
1937	chr2L	10282532	10282532	1	-	1	FBgn0032208
1938	chr2L	10282609	10282609	1	-	1	FBgn0032208
1939	chr2L	10283992	10283992	1	-	1	FBgn0032208
1940	chr2L	10285613	10285613	1	-	1	FBgn0032208
1941	chr2L	10285887	10285887	1	-	1	FBgn0032208
1942	chr2L	10302814	10302814	1	-	1	FBgn0005322
1943	chr2L	10302819	10302819	1	-	4	FBgn0005322
1944	chr2L	10305443	10305443	1	-	3	FBgn0032213
1945	chr2L	10315386	10315386	1	+	1	FBgn0032217
1946	chr2L	10317135	10317135	1	+	1	FBgn0032217
1947	chr2L	10317199	10317199	1	+	1	FBgn0032217
1948	chr2L	10317249	10317249	1	+	1	FBgn0032217
1949	chr2L	10317738	10317738	1	+	1
1950	chr2L	10325654	10325654	1	-	1	FBgn0011703
1951	chr2L	10325789	10325789	1	-	1	FBgn0011703
1952	chr2L	10325914	10325914	1	-	1	FBgn0011703
1953	chr2L	10326972	10326972	1	-	1	FBgn0011703
1954	chr2L	10329870	10329870	1	-	1	FBgn0032221
1955	chr2L	10330443	10330443	1	-	1	FBgn0032221
1956	chr2L	10332579	10332579	1	+	1	FBgn0032222
1957	chr2L	10334531	10334531	1	+	1	FBgn0032223
1958	chr2L	10339562	10339562	1	+	1	FBgn0019932
1959	chr2L	10339572	10339572	1	+	1	FBgn0019932
1960	chr2L	10341710	10341710	1	+	1	FBgn0051715
1961	chr2L	10344308	10344308	1	+	1
1962	chr2L	10344533	10344533	1	+	2	FBgn0032225
1963	chr2L	10344674	10344674	1	+	1	FBgn0032225
1964	chr2L	10347191	10347191	1	+	1	FBgn0032225
1965	chr2L	10347192	10347192	1	+	2	FBgn0032225
1966	chr2L	10347448	10347448	1	+	1	FBgn0032225
1967	chr2L	10357018	10357018	1	+	1	FBgn0032229
1968	chr2L	10359509	10359509	1	-	1	FBgn0027568
1969	chr2L	10359923	10359923	1	-	1	FBgn0027568
1970	chr2L	10361740	10361740	1	-	1	FBgn0027568
1971	chr2L	10373439	10373439	1	-	1	FBgn0041723;FBgn0053303
1972	chr2L	10373438	10373438	1	-	1	FBgn0041723;FBgn0053303
1973	chr2L	10374407	10374407	1	-	1	FBgn0053303
1974	chr2L	10375377	10375377	1	-	1	FBgn0053303
1975	chr2L	10376473	10376473	1	+	1	FBgn0032233
1976	chr2L	10380602	10380602	1	+	2	FBgn0032234
1977	chr2L	10381640	10381640	1	+	3	FBgn0032234
1978	chr2L	10381642	10381642	1	+	3	FBgn0032234
1979	chr2L	10381650	10381650	1	+	1	FBgn0032234
1980	chr2L	10382269	10382269	1	+	1	FBgn0032234;FBgn0032235
1981	chr2L	10382313	10382313	1	+	1	FBgn0032234;FBgn0032235
1982	chr2L	10382429	10382429	1	+	1	FBgn0032234;FBgn0032235
1983	chr2L	10383739	10383739	1	+	1	FBgn0032235
1984	chr2L	10384111	10384111	1	+	1	FBgn0032235
1985	chr2L	10384225	10384225	1	+	1	FBgn0032235
1986	chr2L	10384849	10384849	1	-	1	FBgn0004106
1987	chr2L	10386167	10386167	1	-	1	FBgn0004106
1988	chr2L	10388108	10388108	1	+	3	FBgn0267821
1989	chr2L	10388109	10388109	1	+	3	FBgn0267821
1990	chr2L	10392728	10392728	1	+	1	FBgn0267821
1991	chr2L	10392817	10392817	1	-	1
1992	chr2L	10393212	10393212	1	+	1	FBgn0267821
1993	chr2L	10393970	10393970	1	-	1	FBgn0262782
1994	chr2L	10399336	10399336	1	+	1	FBgn0051716
1995	chr2L	10400944	10400944	1	+	1	FBgn0051716
1996	chr2L	10401931	10401931	1	+	1	FBgn0051716
1997	chr2L	10402988	10402988	1	-	1
1998	chr2L	10404168	10404168	1	-	1	FBgn0032240;FBgn0067622
1999	chr2L	10409344	10409344	1	+	1	FBgn0003942;FBgn0025366
[truncated: 119,385 more rows]
