# Supplementary material for: Defining the expression of piRNA and transposable elements in Drosophila ovarian germline stem cells and somatic support cells
Source: Life Sci Alliance. 2019 Oct 16;2(5):e201800211. doi: 10.26508/lsa.201800211 (PMC6796194; doi:10.26508/lsa.201800211)
Supplement: Supplementary file 1 [file LSA-2018-00211_Supplemental_Data1.zip › piRNA_tkv.csv]

	seqnames	start	end	width	strand	counts	gene_overlaps
1	chr2L	5153	5153	1	-	1
2	chr2L	5330	5330	1	-	12
3	chr2L	5388	5388	1	-	1
4	chr2L	5664	5664	1	-	2
5	chr2L	5722	5722	1	-	1
6	chr2L	7677	7677	1	-	1
7	chr2L	7891	7891	1	-	3
8	chr2L	7890	7890	1	-	4
9	chr2L	8119	8119	1	-	1
10	chr2L	8231	8231	1	+	1	FBgn0031208
11	chr2L	8565	8565	1	-	1
12	chr2L	9030	9030	1	-	1
13	chr2L	9222	9222	1	-	1
14	chr2L	9757	9757	1	-	1
15	chr2L	9873	9873	1	-	1	FBgn0002121
16	chr2L	10027	10027	1	-	1	FBgn0002121
17	chr2L	10055	10055	1	-	1	FBgn0002121
18	chr2L	10053	10053	1	-	2	FBgn0002121
19	chr2L	10091	10091	1	-	1	FBgn0002121
20	chr2L	10158	10158	1	-	1	FBgn0002121
21	chr2L	10365	10365	1	-	1	FBgn0002121
22	chr2L	10631	10631	1	-	1	FBgn0002121
23	chr2L	10632	10632	1	-	1	FBgn0002121
24	chr2L	10753	10753	1	-	2	FBgn0002121
25	chr2L	10914	10914	1	-	3	FBgn0002121
26	chr2L	12519	12519	1	-	1	FBgn0002121
27	chr2L	12829	12829	1	-	1	FBgn0002121
28	chr2L	14134	14134	1	-	1	FBgn0002121
29	chr2L	14186	14186	1	-	1	FBgn0002121
30	chr2L	14253	14253	1	-	1	FBgn0002121
31	chr2L	14314	14314	1	-	1	FBgn0002121
32	chr2L	14315	14315	1	-	2	FBgn0002121
33	chr2L	25671	25671	1	+	1
34	chr2L	32553	32553	1	+	1
35	chr2L	33056	33056	1	+	1
36	chr2L	33917	33917	1	+	1
37	chr2L	35692	35692	1	+	1
38	chr2L	35919	35919	1	+	1
39	chr2L	41283	41283	1	+	1
40	chr2L	42639	42639	1	+	1
41	chr2L	44679	44679	1	+	1
42	chr2L	61522	61522	1	+	1
43	chr2L	64974	64974	1	+	1
44	chr2L	69237	69237	1	+	2	FBgn0067779
45	chr2L	70509	70509	1	-	1
46	chr2L	72639	72639	1	+	1	FBgn0031213
47	chr2L	73390	73390	1	+	1	FBgn0031213
48	chr2L	73391	73391	1	+	1	FBgn0031213
49	chr2L	73392	73392	1	+	3	FBgn0031213
50	chr2L	73393	73393	1	+	2	FBgn0031213
51	chr2L	73539	73539	1	+	1	FBgn0031213
52	chr2L	73553	73553	1	+	2	FBgn0031213
53	chr2L	73555	73555	1	+	3	FBgn0031213
54	chr2L	73557	73557	1	+	1	FBgn0031213
55	chr2L	73558	73558	1	+	6	FBgn0031213
56	chr2L	73560	73560	1	+	2	FBgn0031213
57	chr2L	73584	73584	1	+	1	FBgn0031213
58	chr2L	73587	73587	1	+	3	FBgn0031213
59	chr2L	73698	73698	1	+	1	FBgn0031213
60	chr2L	74182	74182	1	+	1	FBgn0031213
61	chr2L	74405	74405	1	+	2	FBgn0031213
62	chr2L	75162	75162	1	+	1	FBgn0031213
63	chr2L	75284	75284	1	+	1	FBgn0031213
64	chr2L	75302	75302	1	+	1	FBgn0031213
65	chr2L	75421	75421	1	+	3	FBgn0031213
66	chr2L	75533	75533	1	+	1	FBgn0031213
67	chr2L	75534	75534	1	+	1	FBgn0031213
68	chr2L	75536	75536	1	+	1	FBgn0031213
69	chr2L	75564	75564	1	+	1	FBgn0031213
70	chr2L	75567	75567	1	+	3	FBgn0031213
71	chr2L	75570	75570	1	+	1	FBgn0031213
72	chr2L	75575	75575	1	+	1	FBgn0031213
73	chr2L	75577	75577	1	+	1	FBgn0031213
74	chr2L	75578	75578	1	+	2	FBgn0031213
75	chr2L	75790	75790	1	+	2	FBgn0031213
76	chr2L	75853	75853	1	+	1	FBgn0031213
77	chr2L	75923	75923	1	+	1	FBgn0031213
78	chr2L	76005	76005	1	+	1	FBgn0031213
79	chr2L	76038	76038	1	+	2	FBgn0031213
80	chr2L	76077	76077	1	+	3	FBgn0031213
81	chr2L	76248	76248	1	+	1
82	chr2L	78264	78264	1	+	1
83	chr2L	79105	79105	1	+	1
84	chr2L	81228	81228	1	+	1
85	chr2L	81996	81996	1	+	1
86	chr2L	84790	84790	1	-	1	FBgn0002931
87	chr2L	90674	90674	1	+	1
88	chr2L	95212	95212	1	+	1	FBgn0031216
89	chr2L	95382	95382	1	+	1	FBgn0031216
90	chr2L	98884	98884	1	+	1	FBgn0031216
91	chr2L	99934	99934	1	+	1	FBgn0031216
92	chr2L	102865	102865	1	-	1
93	chr2L	102879	102879	1	+	1	FBgn0031217
94	chr2L	102880	102880	1	+	1	FBgn0031217
95	chr2L	103569	103569	1	+	1	FBgn0031217
96	chr2L	112699	112699	1	+	1	FBgn0005278
97	chr2L	112710	112710	1	+	1	FBgn0005278
98	chr2L	112920	112920	1	+	1	FBgn0005278
99	chr2L	113249	113249	1	+	1	FBgn0005278
100	chr2L	113327	113327	1	+	3	FBgn0005278
101	chr2L	113673	113673	1	+	1	FBgn0005278
102	chr2L	113676	113676	1	+	3	FBgn0005278
103	chr2L	113825	113825	1	+	2	FBgn0005278
104	chr2L	113829	113829	1	+	1	FBgn0005278
105	chr2L	113900	113900	1	+	1	FBgn0005278
106	chr2L	113970	113970	1	+	1	FBgn0005278
107	chr2L	113976	113976	1	+	1	FBgn0005278
108	chr2L	114059	114059	1	+	2	FBgn0005278
109	chr2L	114216	114216	1	+	6	FBgn0005278
110	chr2L	114217	114217	1	+	7	FBgn0005278
111	chr2L	114218	114218	1	+	5	FBgn0005278
112	chr2L	114252	114252	1	+	1	FBgn0005278
113	chr2L	114310	114310	1	+	1	FBgn0005278
114	chr2L	120475	120475	1	+	1	FBgn0031228
115	chr2L	122780	122780	1	-	5	FBgn0025683
116	chr2L	122784	122784	1	-	3	FBgn0025683
117	chr2L	122782	122782	1	-	4	FBgn0025683
118	chr2L	122781	122781	1	-	4	FBgn0025683
119	chr2L	122786	122786	1	-	3	FBgn0025683
120	chr2L	122787	122787	1	-	2	FBgn0025683
121	chr2L	123177	123177	1	-	1	FBgn0025683
122	chr2L	123247	123247	1	-	1	FBgn0025683
123	chr2L	123347	123347	1	-	1	FBgn0025683
124	chr2L	123354	123354	1	-	1	FBgn0025683
125	chr2L	123425	123425	1	-	1	FBgn0025683
126	chr2L	123559	123559	1	-	3	FBgn0025683
127	chr2L	123560	123560	1	-	3	FBgn0025683
128	chr2L	123565	123565	1	-	2	FBgn0025683
129	chr2L	126193	126193	1	-	1	FBgn0025683
130	chr2L	126187	126187	1	-	2	FBgn0025683
131	chr2L	126190	126190	1	-	1	FBgn0025683
132	chr2L	126191	126191	1	-	3	FBgn0025683
133	chr2L	126194	126194	1	-	3	FBgn0025683
134	chr2L	132095	132095	1	+	1	FBgn0031228;FBgn0001142
135	chr2L	143711	143711	1	+	1	FBgn0031228;FBgn0031224
136	chr2L	147387	147387	1	+	1	FBgn0031228
137	chr2L	150665	150665	1	+	1	FBgn0031228
138	chr2L	155257	155257	1	-	1	FBgn0031227
139	chr2L	155587	155587	1	+	1	FBgn0031228
140	chr2L	156748	156748	1	+	1	FBgn0031229
141	chr2L	157248	157248	1	+	1	FBgn0031229
142	chr2L	157325	157325	1	+	1	FBgn0031229
143	chr2L	165387	165387	1	+	1	FBgn0016977
144	chr2L	168013	168013	1	+	1	FBgn0016977
145	chr2L	168016	168016	1	+	1	FBgn0016977
146	chr2L	169589	169589	1	+	1	FBgn0016977
147	chr2L	170331	170331	1	+	2	FBgn0016977
148	chr2L	170415	170415	1	+	1	FBgn0016977
149	chr2L	171074	171074	1	+	1	FBgn0016977
150	chr2L	172852	172852	1	+	1	FBgn0016977
151	chr2L	172853	172853	1	+	1	FBgn0016977
152	chr2L	177935	177935	1	+	1	FBgn0016977
153	chr2L	178249	178249	1	+	1	FBgn0016977
154	chr2L	178330	178330	1	+	1	FBgn0016977
155	chr2L	181572	181572	1	+	2	FBgn0016977
156	chr2L	185346	185346	1	+	1	FBgn0016977
157	chr2L	188047	188047	1	+	1	FBgn0016977
158	chr2L	190699	190699	1	+	3	FBgn0016977
159	chr2L	191919	191919	1	+	1	FBgn0016977
160	chr2L	196249	196249	1	+	1	FBgn0016977
161	chr2L	196329	196329	1	+	2	FBgn0016977
162	chr2L	196331	196331	1	+	1	FBgn0016977
163	chr2L	201266	201266	1	+	1	FBgn0016977
164	chr2L	202114	202114	1	+	1	FBgn0016977
165	chr2L	202140	202140	1	+	2	FBgn0016977
166	chr2L	202141	202141	1	+	2	FBgn0016977
167	chr2L	202142	202142	1	+	2	FBgn0016977
168	chr2L	207564	207564	1	+	1	FBgn0031233
169	chr2L	208218	208218	1	+	1	FBgn0031233
170	chr2L	208225	208225	1	+	1	FBgn0031233
171	chr2L	210984	210984	1	-	2	FBgn0266557
172	chr2L	211103	211103	1	-	5	FBgn0266557
173	chr2L	211104	211104	1	-	4	FBgn0266557
174	chr2L	211195	211195	1	-	1	FBgn0266557
175	chr2L	211347	211347	1	-	1	FBgn0266557
176	chr2L	211531	211531	1	-	3	FBgn0266557
177	chr2L	212022	212022	1	-	1	FBgn0266557
178	chr2L	212274	212274	1	-	1	FBgn0266557
179	chr2L	213038	213038	1	-	1	FBgn0266557
180	chr2L	213507	213507	1	-	4	FBgn0266557
181	chr2L	214030	214030	1	-	2	FBgn0266557
182	chr2L	214124	214124	1	-	1	FBgn0266557
183	chr2L	214182	214182	1	-	1	FBgn0266557
184	chr2L	214780	214780	1	-	1	FBgn0266557
185	chr2L	214939	214939	1	-	1	FBgn0266557
186	chr2L	215136	215136	1	-	1	FBgn0266557
187	chr2L	216209	216209	1	-	2	FBgn0266557
188	chr2L	216551	216551	1	-	1	FBgn0266557
189	chr2L	216573	216573	1	-	1	FBgn0266557
190	chr2L	218667	218667	1	-	1	FBgn0266557
191	chr2L	225175	225175	1	-	1	FBgn0266557
192	chr2L	226135	226135	1	-	1	FBgn0266557
193	chr2L	229954	229954	1	-	1	FBgn0266557
194	chr2L	230969	230969	1	-	1	FBgn0266557
195	chr2L	230971	230971	1	-	1	FBgn0266557
196	chr2L	234934	234934	1	-	2	FBgn0266557
197	chr2L	237562	237562	1	-	1	FBgn0266557
198	chr2L	237570	237570	1	-	1	FBgn0266557
199	chr2L	237708	237708	1	-	1	FBgn0266557
200	chr2L	237719	237719	1	-	1	FBgn0266557
201	chr2L	237910	237910	1	-	1	FBgn0266557
202	chr2L	239466	239466	1	-	2	FBgn0266557
203	chr2L	239467	239467	1	-	1	FBgn0266557
204	chr2L	239468	239468	1	-	1	FBgn0266557
205	chr2L	240362	240362	1	-	1	FBgn0266557
206	chr2L	243118	243118	1	-	3	FBgn0266557;FBgn0262252
207	chr2L	261940	261940	1	-	1	FBgn0031238;FBgn0031239
208	chr2L	264872	264872	1	-	1	FBgn0031238;FBgn0031239
209	chr2L	275406	275406	1	-	1	FBgn0086855
210	chr2L	278166	278166	1	+	1	FBgn0003444
211	chr2L	279341	279341	1	+	1	FBgn0003444
212	chr2L	280322	280322	1	+	1	FBgn0003444
213	chr2L	280323	280323	1	+	1	FBgn0003444
214	chr2L	282233	282233	1	+	1
215	chr2L	285722	285722	1	-	1	FBgn0031245
216	chr2L	292610	292610	1	+	1	FBgn0031247
217	chr2L	293608	293608	1	-	1	FBgn0017457
218	chr2L	297118	297118	1	+	1	FBgn0024352
219	chr2L	303232	303232	1	+	1	FBgn0020622
220	chr2L	304562	304562	1	+	3	FBgn0020622
221	chr2L	304563	304563	1	+	1	FBgn0020622
222	chr2L	304846	304846	1	+	1	FBgn0020622
223	chr2L	304865	304865	1	+	3	FBgn0020622
224	chr2L	304866	304866	1	+	1	FBgn0020622
225	chr2L	304869	304869	1	+	3	FBgn0020622
226	chr2L	304870	304870	1	+	2	FBgn0020622
227	chr2L	304881	304881	1	+	2	FBgn0020622
228	chr2L	304883	304883	1	+	1	FBgn0020622
229	chr2L	305036	305036	1	+	1	FBgn0020622
230	chr2L	305039	305039	1	+	1	FBgn0020622
231	chr2L	305099	305099	1	+	1	FBgn0020622
232	chr2L	305101	305101	1	+	1	FBgn0020622
233	chr2L	305116	305116	1	+	1	FBgn0020622
234	chr2L	320139	320139	1	+	1	FBgn0004611
235	chr2L	322407	322407	1	+	1	FBgn0004611;FBgn0053127
236	chr2L	406662	406662	1	+	1	FBgn0003278
237	chr2L	411839	411839	1	-	1	FBgn0264855
238	chr2L	412050	412050	1	-	2	FBgn0264855
239	chr2L	417748	417748	1	+	2	FBgn0263933
240	chr2L	417749	417749	1	+	3	FBgn0263933
241	chr2L	418014	418014	1	+	3	FBgn0263933
242	chr2L	418015	418015	1	+	3	FBgn0263933
243	chr2L	418122	418122	1	+	1	FBgn0263933
244	chr2L	418274	418274	1	+	3	FBgn0263933
245	chr2L	418358	418358	1	+	1	FBgn0263933
246	chr2L	418367	418367	1	+	3	FBgn0263933
247	chr2L	418688	418688	1	-	1	FBgn0031252
248	chr2L	419987	419987	1	+	1	FBgn0002593
249	chr2L	419996	419996	1	+	1	FBgn0002593
250	chr2L	420076	420076	1	+	2	FBgn0002593
251	chr2L	420115	420115	1	+	1	FBgn0002593
252	chr2L	420494	420494	1	+	1	FBgn0002593
253	chr2L	420666	420666	1	+	1	FBgn0002593
254	chr2L	421025	421025	1	+	1
255	chr2L	445476	445476	1	+	1	FBgn0004583
256	chr2L	448767	448767	1	-	1	FBgn0015924
257	chr2L	448962	448962	1	-	1	FBgn0015924
258	chr2L	448996	448996	1	-	1	FBgn0015924
259	chr2L	449265	449265	1	-	1	FBgn0015924
260	chr2L	449750	449750	1	-	4	FBgn0015924
261	chr2L	449784	449784	1	-	1	FBgn0015924
262	chr2L	449804	449804	1	-	1	FBgn0015924
263	chr2L	449802	449802	1	-	1	FBgn0015924
264	chr2L	449815	449815	1	-	1	FBgn0015924
265	chr2L	449826	449826	1	-	1	FBgn0015924
266	chr2L	476495	476495	1	-	1	FBgn0043364
267	chr2L	479144	479144	1	-	1	FBgn0043364
268	chr2L	513216	513216	1	+	1	FBgn0003963
269	chr2L	514431	514431	1	+	1	FBgn0003963
270	chr2L	541818	541818	1	-	1	FBgn0010602
271	chr2L	543348	543348	1	-	1	FBgn0031260
272	chr2L	548213	548213	1	-	1	FBgn0005660
273	chr2L	551401	551401	1	-	1	FBgn0005660
274	chr2L	552102	552102	1	-	3	FBgn0005660
275	chr2L	554527	554527	1	-	1	FBgn0260933
276	chr2L	554635	554635	1	-	1	FBgn0260933
277	chr2L	555075	555075	1	-	1	FBgn0260933
278	chr2L	555727	555727	1	-	1	FBgn0260933
279	chr2L	573051	573051	1	+	1
280	chr2L	575448	575448	1	+	1	FBgn0031268
281	chr2L	575632	575632	1	+	1	FBgn0031268
282	chr2L	575634	575634	1	+	1	FBgn0031268
283	chr2L	579032	579032	1	+	1	FBgn0023489
284	chr2L	621035	621035	1	+	1
285	chr2L	631732	631732	1	+	1
286	chr2L	645623	645623	1	+	1
287	chr2L	651464	651464	1	+	1
288	chr2L	670625	670625	1	+	3
289	chr2L	683201	683201	1	+	2
290	chr2L	716174	716174	1	+	1
291	chr2L	718249	718249	1	+	2
292	chr2L	718541	718541	1	+	1
293	chr2L	727046	727046	1	+	1
294	chr2L	732473	732473	1	+	1
295	chr2L	732700	732700	1	+	1
296	chr2L	734809	734809	1	+	2
297	chr2L	738013	738013	1	+	1
298	chr2L	739856	739856	1	+	1
299	chr2L	753700	753700	1	+	1	FBgn0031275
300	chr2L	762827	762827	1	+	1
301	chr2L	782371	782371	1	+	1	FBgn0041250
302	chr2L	812998	812998	1	+	1	FBgn0086130
303	chr2L	818317	818317	1	-	1	FBgn0031284
304	chr2L	821526	821526	1	+	1	FBgn0031285
305	chr2L	823185	823185	1	+	1	FBgn0031285
306	chr2L	830984	830984	1	+	1	FBgn0010583
307	chr2L	832876	832876	1	+	1	FBgn0010583
308	chr2L	832877	832877	1	+	5	FBgn0010583
309	chr2L	833174	833174	1	+	2	FBgn0010583
310	chr2L	833709	833709	1	-	1	FBgn0020304
311	chr2L	833717	833717	1	-	2	FBgn0020304
312	chr2L	833727	833727	1	-	1	FBgn0020304
313	chr2L	833773	833773	1	-	1	FBgn0020304
314	chr2L	833782	833782	1	-	2	FBgn0020304
315	chr2L	833786	833786	1	-	2	FBgn0020304
316	chr2L	833784	833784	1	-	2	FBgn0020304
317	chr2L	833849	833849	1	-	1	FBgn0020304
318	chr2L	833856	833856	1	-	2	FBgn0020304
319	chr2L	834003	834003	1	-	1	FBgn0020304
320	chr2L	834068	834068	1	-	4	FBgn0020304
321	chr2L	834066	834066	1	-	2	FBgn0020304
322	chr2L	834223	834223	1	-	2	FBgn0020304
323	chr2L	834227	834227	1	-	1	FBgn0020304
324	chr2L	835242	835242	1	-	1	FBgn0020304
325	chr2L	837120	837120	1	-	1	FBgn0020304
326	chr2L	840056	840056	1	-	1	FBgn0020304
327	chr2L	841729	841729	1	-	1	FBgn0020304
328	chr2L	841822	841822	1	-	1	FBgn0020304
329	chr2L	842788	842788	1	-	2	FBgn0020304
330	chr2L	843913	843913	1	-	1	FBgn0020304
331	chr2L	844668	844668	1	-	2	FBgn0020304
332	chr2L	848952	848952	1	-	1	FBgn0020304
333	chr2L	870619	870619	1	+	1	FBgn0053526
334	chr2L	873357	873357	1	+	1	FBgn0053526
335	chr2L	873790	873790	1	+	2	FBgn0053526
336	chr2L	873923	873923	1	+	1	FBgn0053526
337	chr2L	874042	874042	1	+	1	FBgn0053526
338	chr2L	876219	876219	1	+	1	FBgn0053526
339	chr2L	878098	878098	1	+	1	FBgn0002936
340	chr2L	1015165	1015165	1	+	1
341	chr2L	1050589	1050589	1	-	1	FBgn0003310
342	chr2L	1062053	1062053	1	-	1	FBgn0003310
343	chr2L	1077101	1077101	1	-	1	FBgn0003310
344	chr2L	1080275	1080275	1	+	1	FBgn0015905
345	chr2L	1083756	1083756	1	-	1	FBgn0031299
346	chr2L	1103224	1103224	1	-	1
347	chr2L	1105540	1105540	1	-	1	FBgn0261938
348	chr2L	1109650	1109650	1	-	1
349	chr2L	1114459	1114459	1	+	1
350	chr2L	1114818	1114818	1	-	1	FBgn0016926
351	chr2L	1114823	1114823	1	-	1	FBgn0016926
352	chr2L	1114955	1114955	1	-	1	FBgn0016926
353	chr2L	1115075	1115075	1	-	8	FBgn0016926
354	chr2L	1115074	1115074	1	-	1	FBgn0016926
355	chr2L	1115108	1115108	1	-	1	FBgn0016926
356	chr2L	1115109	1115109	1	-	2	FBgn0016926
357	chr2L	1115137	1115137	1	-	1	FBgn0016926
358	chr2L	1115236	1115236	1	-	1	FBgn0016926
359	chr2L	1115288	1115288	1	-	1	FBgn0016926
360	chr2L	1115366	1115366	1	-	1	FBgn0016926
361	chr2L	1115437	1115437	1	-	3	FBgn0016926
362	chr2L	1115649	1115649	1	-	1	FBgn0016926
363	chr2L	1119015	1119015	1	-	1	FBgn0016926
364	chr2L	1119319	1119319	1	-	1	FBgn0016926
365	chr2L	1120642	1120642	1	-	1	FBgn0016926
366	chr2L	1120659	1120659	1	-	3	FBgn0016926
367	chr2L	1121547	1121547	1	-	1	FBgn0016926
368	chr2L	1122228	1122228	1	-	1	FBgn0016926
369	chr2L	1126185	1126185	1	-	1	FBgn0016926
370	chr2L	1127807	1127807	1	-	1	FBgn0016926
371	chr2L	1128840	1128840	1	-	1	FBgn0016926
372	chr2L	1133019	1133019	1	-	1	FBgn0031305
373	chr2L	1151045	1151045	1	+	1	FBgn0031310
374	chr2L	1151562	1151562	1	+	2	FBgn0031310
375	chr2L	1161427	1161427	1	-	1	FBgn0031313
376	chr2L	1167227	1167227	1	+	1
377	chr2L	1168512	1168512	1	-	1	FBgn0024314
378	chr2L	1171472	1171472	1	+	1
379	chr2L	1172304	1172304	1	-	1	FBgn0031317
380	chr2L	1176645	1176645	1	+	1	FBgn0031318
381	chr2L	1177716	1177716	1	+	1	FBgn0031319
382	chr2L	1181052	1181052	1	+	2	FBgn0031319
383	chr2L	1181369	1181369	1	+	1	FBgn0031319
384	chr2L	1182067	1182067	1	+	1	FBgn0031319
385	chr2L	1182197	1182197	1	+	2	FBgn0031319
386	chr2L	1182274	1182274	1	+	1	FBgn0031319
387	chr2L	1182420	1182420	1	-	1	FBgn0031320
388	chr2L	1317020	1317020	1	-	1
389	chr2L	1419160	1419160	1	-	1	FBgn0002543
390	chr2L	1428075	1428075	1	+	1
391	chr2L	1481111	1481111	1	-	1
392	chr2L	1498642	1498642	1	-	1	FBgn0031343
393	chr2L	1499272	1499272	1	-	1	FBgn0031343
394	chr2L	1564173	1564173	1	-	1
395	chr2L	1574192	1574192	1	+	1	FBgn0261509
396	chr2L	1583338	1583338	1	+	1	FBgn0261509
397	chr2L	1596259	1596259	1	-	1	FBgn0051935
398	chr2L	1601225	1601225	1	-	1	FBgn0051935
399	chr2L	1611750	1611750	1	+	1	FBgn0031351
400	chr2L	1613472	1613472	1	-	1	FBgn0021906
401	chr2L	1707466	1707466	1	-	2	FBgn0031356
402	chr2L	1708309	1708309	1	-	1	FBgn0031356
403	chr2L	1709752	1709752	1	-	1	FBgn0031356
404	chr2L	1725048	1725048	1	-	1	FBgn0000579
405	chr2L	1725049	1725049	1	-	2	FBgn0000579
406	chr2L	1725066	1725066	1	-	1	FBgn0000579
407	chr2L	1725280	1725280	1	-	1	FBgn0000579
408	chr2L	1730909	1730909	1	+	1	FBgn0031360
409	chr2L	1902222	1902222	1	+	3	FBgn0031374
410	chr2L	1903181	1903181	1	+	1	FBgn0031374
411	chr2L	1941322	1941322	1	+	1	FBgn0031374
412	chr2L	1977112	1977112	1	-	1	FBgn0031377
413	chr2L	1978554	1978554	1	-	1	FBgn0031377
414	chr2L	1981643	1981643	1	+	1	FBgn0031378
415	chr2L	1988292	1988292	1	+	2	FBgn0031381
416	chr2L	1988295	1988295	1	+	1	FBgn0031381
417	chr2L	1988865	1988865	1	+	1	FBgn0031381
418	chr2L	2009113	2009113	1	+	1
419	chr2L	2009218	2009218	1	+	1	FBgn0051943
420	chr2L	2009598	2009598	1	+	1	FBgn0051944
421	chr2L	2013189	2013189	1	-	4	FBgn0051669
422	chr2L	2013191	2013191	1	-	4	FBgn0051669
423	chr2L	2013192	2013192	1	-	3	FBgn0051669
424	chr2L	2015154	2015154	1	+	1	FBgn0031384
425	chr2L	2030354	2030354	1	+	1	FBgn0031384
426	chr2L	2030356	2030356	1	+	1	FBgn0031384
427	chr2L	2031747	2031747	1	+	1	FBgn0011860
428	chr2L	2040683	2040683	1	+	1	FBgn0003557
429	chr2L	2043421	2043421	1	+	1	FBgn0003557
430	chr2L	2043669	2043669	1	+	3	FBgn0003557
431	chr2L	2043883	2043883	1	+	1	FBgn0003557
432	chr2L	2043888	2043888	1	+	1	FBgn0003557
433	chr2L	2137224	2137224	1	+	1	FBgn0004507
434	chr2L	2137582	2137582	1	-	2	FBgn0031390
435	chr2L	2139221	2139221	1	-	1	FBgn0031390
436	chr2L	2142764	2142764	1	-	1	FBgn0031390
437	chr2L	2150726	2150726	1	+	2	FBgn0027509
438	chr2L	2151000	2151000	1	+	1	FBgn0027509
439	chr2L	2155296	2155296	1	+	1	FBgn0031392
440	chr2L	2155654	2155654	1	+	1
441	chr2L	2156231	2156231	1	+	1	FBgn0031393
442	chr2L	2156288	2156288	1	+	1	FBgn0031393
443	chr2L	2156735	2156735	1	+	1	FBgn0031393
444	chr2L	2159339	2159339	1	-	1	FBgn0000097
445	chr2L	2178734	2178734	1	-	1	FBgn0000097
446	chr2L	2225396	2225396	1	+	1	FBgn0031401
447	chr2L	2225615	2225615	1	-	1	FBgn0031403
448	chr2L	2226131	2226131	1	-	1	FBgn0031403
449	chr2L	2230222	2230222	1	+	1	FBgn0267378
450	chr2L	2230780	2230780	1	+	1	FBgn0267378
451	chr2L	2230793	2230793	1	+	1	FBgn0267378
452	chr2L	2231349	2231349	1	-	1	FBgn0262126
453	chr2L	2231573	2231573	1	-	1	FBgn0262126
454	chr2L	2272599	2272599	1	-	1	FBgn0264084
455	chr2L	2307954	2307954	1	-	1
456	chr2L	2312267	2312267	1	+	1	FBgn0031414
457	chr2L	2314162	2314162	1	-	1	FBgn0031413
458	chr2L	2317152	2317152	1	-	1	FBgn0031413
459	chr2L	2319113	2319113	1	-	1	FBgn0031413
460	chr2L	2319310	2319310	1	-	1	FBgn0031413
461	chr2L	2324420	2324420	1	-	1	FBgn0031413
462	chr2L	2326264	2326264	1	-	1	FBgn0031413
463	chr2L	2328990	2328990	1	-	1	FBgn0031413
464	chr2L	2340100	2340100	1	-	1	FBgn0031413
465	chr2L	2340106	2340106	1	-	2	FBgn0031413
466	chr2L	2340862	2340862	1	-	1	FBgn0031413
467	chr2L	2342283	2342283	1	-	1	FBgn0031413
468	chr2L	2344335	2344335	1	-	1	FBgn0031413
469	chr2L	2348323	2348323	1	-	1	FBgn0031413
470	chr2L	2351054	2351054	1	-	1	FBgn0031413
471	chr2L	2354061	2354061	1	-	1	FBgn0031413
472	chr2L	2359398	2359398	1	-	2	FBgn0014010
473	chr2L	2359677	2359677	1	-	1	FBgn0014010
474	chr2L	2359761	2359761	1	-	2	FBgn0014010
475	chr2L	2359760	2359760	1	-	1	FBgn0014010
476	chr2L	2359759	2359759	1	-	1	FBgn0014010
477	chr2L	2359917	2359917	1	-	1	FBgn0014010
478	chr2L	2359979	2359979	1	-	1	FBgn0014010
479	chr2L	2359981	2359981	1	-	2	FBgn0014010
480	chr2L	2361372	2361372	1	-	2	FBgn0014010
481	chr2L	2362858	2362858	1	-	1	FBgn0014010
482	chr2L	2362860	2362860	1	-	1	FBgn0014010
483	chr2L	2369790	2369790	1	+	1	FBgn0261647
484	chr2L	2369870	2369870	1	+	1	FBgn0261647
485	chr2L	2373409	2373409	1	-	1	FBgn0031418
486	chr2L	2378468	2378468	1	+	1	FBgn0031420
487	chr2L	2382361	2382361	1	+	1	FBgn0264672
488	chr2L	2383667	2383667	1	+	1	FBgn0031422
489	chr2L	2384137	2384137	1	+	1	FBgn0031422
490	chr2L	2384617	2384617	1	+	1	FBgn0031422
491	chr2L	2384631	2384631	1	+	1	FBgn0031422
492	chr2L	2495446	2495446	1	+	1	FBgn0011818
493	chr2L	2578028	2578028	1	+	1	FBgn0031435
494	chr2L	2580718	2580718	1	+	1	FBgn0031437
495	chr2L	2581536	2581536	1	-	1	FBgn0026479
496	chr2L	2583114	2583114	1	-	1	FBgn0026479
497	chr2L	2633651	2633651	1	-	1
498	chr2L	2635668	2635668	1	-	1
499	chr2L	2638083	2638083	1	+	1
500	chr2L	2733200	2733200	1	+	2	FBgn0031449
501	chr2L	2733201	2733201	1	+	1	FBgn0031449
502	chr2L	2734652	2734652	1	+	1	FBgn0031449
503	chr2L	2734700	2734700	1	-	1
504	chr2L	2737745	2737745	1	+	1	FBgn0031449
505	chr2L	2739782	2739782	1	+	2	FBgn0031449
506	chr2L	2739784	2739784	1	+	2	FBgn0031449
507	chr2L	2746472	2746472	1	+	1	FBgn0031452
508	chr2L	2747643	2747643	1	-	1	FBgn0250906
509	chr2L	2748432	2748432	1	+	1
510	chr2L	2748612	2748612	1	-	1	FBgn0250906
511	chr2L	2750210	2750210	1	-	1	FBgn0250906
512	chr2L	2757130	2757130	1	-	1
513	chr2L	2757395	2757395	1	+	1	FBgn0031453
514	chr2L	2758755	2758755	1	-	1	FBgn0031454;FBgn0031455
515	chr2L	2758754	2758754	1	-	1	FBgn0031454;FBgn0031455
516	chr2L	2758858	2758858	1	-	1	FBgn0031454;FBgn0031455
517	chr2L	2770547	2770547	1	+	1	FBgn0031459
518	chr2L	2770593	2770593	1	+	1	FBgn0031459
519	chr2L	2770768	2770768	1	+	1	FBgn0031459
520	chr2L	2808325	2808325	1	+	1	FBgn0031461
521	chr2L	2820307	2820307	1	-	1	FBgn0283531
522	chr2L	2856255	2856255	1	+	1	FBgn0015521
523	chr2L	2856425	2856425	1	+	1	FBgn0015521
524	chr2L	2856427	2856427	1	+	5	FBgn0015521
525	chr2L	2856438	2856438	1	+	1	FBgn0015521
526	chr2L	2856532	2856532	1	+	1	FBgn0015521
527	chr2L	2868605	2868605	1	-	1
528	chr2L	2869519	2869519	1	-	1	FBgn0051694
529	chr2L	2948089	2948089	1	+	1	FBgn0041111
530	chr2L	2950511	2950511	1	+	1	FBgn0041111
531	chr2L	2965536	2965536	1	-	1
532	chr2L	2966814	2966814	1	+	1	FBgn0010263
533	chr2L	2975069	2975069	1	-	1	FBgn0031483
534	chr2L	2985750	2985750	1	-	1	FBgn0250786
535	chr2L	2989806	2989806	1	+	1	FBgn0025109
536	chr2L	2991861	2991861	1	-	1	FBgn0002989
537	chr2L	2993933	2993933	1	+	1	FBgn0025681
538	chr2L	3008126	3008126	1	+	1	FBgn0031488
539	chr2L	3046827	3046827	1	+	1	FBgn0042627;FBgn0263847
540	chr2L	3061190	3061190	1	+	1	FBgn0283427
541	chr2L	3061270	3061270	1	+	1	FBgn0283427
542	chr2L	3066567	3066567	1	+	1	FBgn0283427
543	chr2L	3068843	3068843	1	-	1	FBgn0015600
544	chr2L	3100862	3100862	1	-	1	FBgn0015600
545	chr2L	3147223	3147223	1	-	1	FBgn0011648
546	chr2L	3168103	3168103	1	+	1	FBgn0014906
547	chr2L	3295180	3295180	1	-	1	FBgn0031516
548	chr2L	3311574	3311574	1	-	1
549	chr2L	3314482	3314482	1	-	1
550	chr2L	3336886	3336886	1	-	1	FBgn0020445
551	chr2L	3342518	3342518	1	-	1	FBgn0020445
552	chr2L	3360065	3360065	1	-	2	FBgn0085423
553	chr2L	3360063	3360063	1	-	1	FBgn0085423
554	chr2L	3371702	3371702	1	-	1	FBgn0085423
555	chr2L	3413654	3413654	1	-	1	FBgn0031530
556	chr2L	3451920	3451920	1	+	1	FBgn0031534
557	chr2L	3452050	3452050	1	+	1	FBgn0031534
558	chr2L	3455500	3455500	1	-	1	FBgn0031536
559	chr2L	3457818	3457818	1	+	1	FBgn0266670
560	chr2L	3460423	3460423	1	+	1
561	chr2L	3462331	3462331	1	-	1	FBgn0005616
562	chr2L	3465746	3465746	1	-	1	FBgn0005616
563	chr2L	3466386	3466386	1	-	1
564	chr2L	3466364	3466364	1	+	1	FBgn0021967
565	chr2L	3466365	3466365	1	+	3	FBgn0021967
566	chr2L	3466367	3466367	1	+	3	FBgn0021967
567	chr2L	3466966	3466966	1	+	1	FBgn0021967
568	chr2L	3494410	3494410	1	-	1	FBgn0014396
569	chr2L	3494568	3494568	1	-	1	FBgn0014396
570	chr2L	3510417	3510417	1	-	1	FBgn0284253
571	chr2L	3510418	3510418	1	-	1	FBgn0284253
572	chr2L	3514091	3514091	1	-	1	FBgn0284253
573	chr2L	3621672	3621672	1	+	1
574	chr2L	3622212	3622212	1	-	1	FBgn0000721
575	chr2L	3622262	3622262	1	-	2	FBgn0000721
576	chr2L	3622263	3622263	1	-	1	FBgn0000721
577	chr2L	3622557	3622557	1	-	1	FBgn0000721
578	chr2L	3627152	3627152	1	-	1	FBgn0000721
579	chr2L	3628366	3628366	1	-	2	FBgn0000721
580	chr2L	3628580	3628580	1	-	1	FBgn0000721
581	chr2L	3629974	3629974	1	-	2	FBgn0000721
582	chr2L	3636118	3636118	1	-	1	FBgn0000721
583	chr2L	3640055	3640055	1	-	1	FBgn0000721
584	chr2L	3644081	3644081	1	-	1	FBgn0000721
585	chr2L	3644949	3644949	1	-	1	FBgn0000721
586	chr2L	3717687	3717687	1	+	1
587	chr2L	3745982	3745982	1	-	1
588	chr2L	3754392	3754392	1	+	1	FBgn0031568
589	chr2L	3779741	3779741	1	+	1	FBgn0004893
590	chr2L	3782534	3782534	1	+	1	FBgn0004893
591	chr2L	3783031	3783031	1	+	1	FBgn0004893
592	chr2L	3783164	3783164	1	+	1	FBgn0004893
593	chr2L	3783769	3783769	1	+	1	FBgn0004893
594	chr2L	3783799	3783799	1	+	1	FBgn0004893
595	chr2L	3783800	3783800	1	+	1	FBgn0004893
596	chr2L	3783961	3783961	1	+	1	FBgn0004893
597	chr2L	3783963	3783963	1	+	4	FBgn0004893
598	chr2L	3787186	3787186	1	+	1	FBgn0031571
599	chr2L	3795624	3795624	1	+	1	FBgn0031571
600	chr2L	3797882	3797882	1	+	1	FBgn0031571
601	chr2L	3808674	3808674	1	+	1	FBgn0021800
602	chr2L	3809007	3809007	1	+	1	FBgn0021800
603	chr2L	3870236	3870236	1	+	1	FBgn0031575
604	chr2L	3904323	3904323	1	+	1
605	chr2L	3905879	3905879	1	+	1
606	chr2L	4043271	4043271	1	+	1	FBgn0000547
607	chr2L	4047678	4047678	1	+	1	FBgn0000547
608	chr2L	4063388	4063388	1	+	1	FBgn0000547
609	chr2L	4070039	4070039	1	+	1	FBgn0000547
610	chr2L	4095506	4095506	1	+	1	FBgn0000547
611	chr2L	4098729	4098729	1	-	1
612	chr2L	4105017	4105017	1	-	1
613	chr2L	4113870	4113870	1	+	1	FBgn0000547
614	chr2L	4114333	4114333	1	+	1	FBgn0000547
615	chr2L	4114652	4114652	1	+	1	FBgn0000547
616	chr2L	4114780	4114780	1	+	1	FBgn0000547
617	chr2L	4180885	4180885	1	-	1
618	chr2L	4186635	4186635	1	+	1
619	chr2L	4188927	4188927	1	-	1
620	chr2L	4189589	4189589	1	-	1	FBgn0031589
621	chr2L	4189808	4189808	1	-	1	FBgn0031589
622	chr2L	4225471	4225471	1	-	1	FBgn0031590
623	chr2L	4225782	4225782	1	-	1	FBgn0031590
624	chr2L	4228023	4228023	1	+	1	FBgn0003941
625	chr2L	4228024	4228024	1	+	4	FBgn0003941
626	chr2L	4228048	4228048	1	+	2	FBgn0003941
627	chr2L	4228087	4228087	1	+	3	FBgn0003941
628	chr2L	4228090	4228090	1	+	2	FBgn0003941
629	chr2L	4228091	4228091	1	+	3	FBgn0003941
630	chr2L	4228092	4228092	1	+	3	FBgn0003941
631	chr2L	4228363	4228363	1	+	1	FBgn0003941
632	chr2L	4228449	4228449	1	+	1	FBgn0003941
633	chr2L	4305474	4305474	1	+	1	FBgn0010473
634	chr2L	4308376	4308376	1	+	1	FBgn0010473
635	chr2L	4315185	4315185	1	+	1	FBgn0010473
636	chr2L	4322881	4322881	1	+	1	FBgn0010473
637	chr2L	4342838	4342838	1	+	1	FBgn0020762
638	chr2L	4343718	4343718	1	+	1	FBgn0020762
639	chr2L	4384358	4384358	1	-	1	FBgn0031598
640	chr2L	4385635	4385635	1	-	1	FBgn0031598
641	chr2L	4387356	4387356	1	-	1	FBgn0261976
642	chr2L	4393186	4393186	1	-	1	FBgn0031600
643	chr2L	4394926	4394926	1	+	3	FBgn0022153
644	chr2L	4394952	4394952	1	+	6	FBgn0022153
645	chr2L	4394953	4394953	1	+	4	FBgn0022153
646	chr2L	4394954	4394954	1	+	6	FBgn0022153
647	chr2L	4394957	4394957	1	+	1	FBgn0022153
648	chr2L	4395557	4395557	1	+	1	FBgn0022153
649	chr2L	4396020	4396020	1	+	1	FBgn0022153
650	chr2L	4399759	4399759	1	+	1	FBgn0022153
651	chr2L	4399814	4399814	1	+	1	FBgn0022153
652	chr2L	4403614	4403614	1	+	1	FBgn0031601
653	chr2L	4403624	4403624	1	+	1	FBgn0031601
654	chr2L	4429984	4429984	1	-	1	FBgn0031602
655	chr2L	4449710	4449710	1	+	1
656	chr2L	4449968	4449968	1	+	1
657	chr2L	4457273	4457273	1	-	1	FBgn0285948
658	chr2L	4457506	4457506	1	-	1	FBgn0285948
659	chr2L	4457630	4457630	1	-	10	FBgn0285948;FBgn0065053
660	chr2L	4457631	4457631	1	-	4	FBgn0285948;FBgn0065053
661	chr2L	4457629	4457629	1	-	3	FBgn0285948;FBgn0065053
662	chr2L	4457624	4457624	1	-	1	FBgn0285948;FBgn0065053
663	chr2L	4457687	4457687	1	-	16	FBgn0285948
664	chr2L	4457688	4457688	1	-	2	FBgn0285948
665	chr2L	4457792	4457792	1	-	1	FBgn0285948
666	chr2L	4457808	4457808	1	-	3	FBgn0285948
667	chr2L	4457820	4457820	1	-	2	FBgn0285948
668	chr2L	4457845	4457845	1	-	7	FBgn0285948
669	chr2L	4457846	4457846	1	-	2	FBgn0285948
670	chr2L	4457847	4457847	1	-	6	FBgn0285948
671	chr2L	4457895	4457895	1	-	1	FBgn0285948
672	chr2L	4457977	4457977	1	-	1	FBgn0285948
673	chr2L	4458049	4458049	1	-	1	FBgn0285948
674	chr2L	4461706	4461706	1	+	1	FBgn0031608
675	chr2L	4477644	4477644	1	-	1	FBgn0053196
676	chr2L	4481891	4481891	1	-	1	FBgn0053196
677	chr2L	4499114	4499114	1	-	1	FBgn0053196
678	chr2L	4523313	4523313	1	-	1	FBgn0053196
679	chr2L	4526880	4526880	1	-	1	FBgn0053196
680	chr2L	4560676	4560676	1	-	1	FBgn0053196
681	chr2L	4562056	4562056	1	-	1	FBgn0053196
682	chr2L	4700973	4700973	1	-	1	FBgn0031623
683	chr2L	4827943	4827943	1	-	1
684	chr2L	4828070	4828070	1	-	1
685	chr2L	4829292	4829292	1	-	1	FBgn0031633
686	chr2L	4835403	4835403	1	-	1	FBgn0031635
687	chr2L	4841826	4841826	1	-	1	FBgn0031637
688	chr2L	4844197	4844197	1	-	1	FBgn0031637
689	chr2L	4848705	4848705	1	+	1	FBgn0031638
690	chr2L	4877562	4877562	1	-	1	FBgn0000286
691	chr2L	4877561	4877561	1	-	1	FBgn0000286
692	chr2L	4881741	4881741	1	-	1	FBgn0000286
693	chr2L	4884307	4884307	1	+	1	FBgn0031643
694	chr2L	4888519	4888519	1	-	1
695	chr2L	4891962	4891962	1	+	1
696	chr2L	4892932	4892932	1	+	1	FBgn0031645
697	chr2L	4898476	4898476	1	-	1
698	chr2L	4901413	4901413	1	+	1	FBgn0031645
699	chr2L	4903321	4903321	1	+	1	FBgn0031645
700	chr2L	4913573	4913573	1	-	1	FBgn0041150
701	chr2L	4945020	4945020	1	-	1	FBgn0031651
702	chr2L	4952821	4952821	1	-	1	FBgn0031654
703	chr2L	4952983	4952983	1	-	1	FBgn0031654
704	chr2L	4954363	4954363	1	-	1	FBgn0020906
705	chr2L	4954569	4954569	1	-	1	FBgn0020906
706	chr2L	4956237	4956237	1	-	1
707	chr2L	4960028	4960028	1	+	1	FBgn0083960
708	chr2L	4966379	4966379	1	-	1	FBgn0015834
709	chr2L	4967886	4967886	1	-	1	FBgn0262467
710	chr2L	4970672	4970672	1	+	1
711	chr2L	4970903	4970903	1	+	1
712	chr2L	4972700	4972700	1	+	1	FBgn0031659
713	chr2L	4991784	4991784	1	+	1	FBgn0083962
714	chr2L	4992279	4992279	1	+	5	FBgn0083962
715	chr2L	4993140	4993140	1	+	1
716	chr2L	4994878	4994878	1	-	1	FBgn0053113
717	chr2L	4995477	4995477	1	-	1	FBgn0053113
718	chr2L	5000335	5000335	1	-	1	FBgn0053113
719	chr2L	5005044	5005044	1	-	1	FBgn0053113
720	chr2L	5012816	5012816	1	-	1	FBgn0016075
721	chr2L	5021590	5021590	1	-	1	FBgn0016075
722	chr2L	5030167	5030167	1	+	1	FBgn0000299
723	chr2L	5032834	5032834	1	+	1	FBgn0000299
724	chr2L	5033648	5033648	1	+	1	FBgn0000299
725	chr2L	5036888	5036888	1	+	1	FBgn0000299
726	chr2L	5036971	5036971	1	+	3	FBgn0000299
727	chr2L	5037201	5037201	1	+	1	FBgn0000299
728	chr2L	5040536	5040536	1	+	1	FBgn0260451;FBgn0260470
729	chr2L	5041202	5041202	1	-	1	FBgn0031673
730	chr2L	5042871	5042871	1	-	1	FBgn0031673
731	chr2L	5047892	5047892	1	+	1	FBgn0053995;FBgn0264742;FBgn0264743
732	chr2L	5048000	5048000	1	+	1	FBgn0053995;FBgn0264742;FBgn0264743
733	chr2L	5048098	5048098	1	+	6	FBgn0053995;FBgn0264742;FBgn0264743
734	chr2L	5048249	5048249	1	+	1	FBgn0053995;FBgn0264742;FBgn0264743
735	chr2L	5051247	5051247	1	-	1	FBgn0022023
736	chr2L	5052022	5052022	1	-	1	FBgn0022023
737	chr2L	5054325	5054325	1	-	1
738	chr2L	5054812	5054812	1	-	1	FBgn0031677
739	chr2L	5064509	5064509	1	-	2
740	chr2L	5070694	5070694	1	+	1	FBgn0028572
741	chr2L	5071702	5071702	1	+	2	FBgn0261608
742	chr2L	5071733	5071733	1	+	1	FBgn0261608
743	chr2L	5072734	5072734	1	-	1	FBgn0031681
744	chr2L	5073515	5073515	1	-	1	FBgn0031681
745	chr2L	5077606	5077606	1	-	1	FBgn0031681
746	chr2L	5077605	5077605	1	-	1	FBgn0031681
747	chr2L	5080360	5080360	1	-	1	FBgn0031681
748	chr2L	5083432	5083432	1	-	1	FBgn0031681
749	chr2L	5084368	5084368	1	-	1	FBgn0031681
750	chr2L	5084952	5084952	1	-	1	FBgn0031681
751	chr2L	5086009	5086009	1	-	1	FBgn0031681
752	chr2L	5087740	5087740	1	-	1	FBgn0031681
753	chr2L	5089301	5089301	1	+	1
754	chr2L	5093520	5093520	1	-	1	FBgn0031681
755	chr2L	5098706	5098706	1	+	1	FBgn0031683
756	chr2L	5098892	5098892	1	+	2	FBgn0031683
757	chr2L	5098894	5098894	1	+	1	FBgn0031683
758	chr2L	5099026	5099026	1	+	1	FBgn0031683
759	chr2L	5110731	5110731	1	+	1	FBgn0261836
760	chr2L	5120461	5120461	1	+	1	FBgn0261836
761	chr2L	5120462	5120462	1	+	1	FBgn0261836
762	chr2L	5122520	5122520	1	-	1
763	chr2L	5126814	5126814	1	-	1
764	chr2L	5133152	5133152	1	+	1	FBgn0261836
765	chr2L	5134933	5134933	1	-	1
766	chr2L	5135598	5135598	1	+	1	FBgn0261836
767	chr2L	5137197	5137197	1	-	1
768	chr2L	5138285	5138285	1	+	1	FBgn0261836
769	chr2L	5139016	5139016	1	-	1
770	chr2L	5140758	5140758	1	+	1	FBgn0261836
771	chr2L	5159310	5159310	1	-	1
772	chr2L	5159805	5159805	1	+	1	FBgn0261836
773	chr2L	5163263	5163263	1	+	2	FBgn0261836
774	chr2L	5164683	5164683	1	+	1	FBgn0261836
775	chr2L	5165109	5165109	1	+	1	FBgn0261836
776	chr2L	5190074	5190074	1	+	1	FBgn0261836
777	chr2L	5198937	5198937	1	+	1	FBgn0261836
778	chr2L	5198939	5198939	1	+	1	FBgn0261836
779	chr2L	5203639	5203639	1	+	1	FBgn0261836
780	chr2L	5206131	5206131	1	+	1	FBgn0261836
781	chr2L	5216178	5216178	1	+	1
782	chr2L	5219084	5219084	1	-	3	FBgn0003716
783	chr2L	5219082	5219082	1	-	1	FBgn0003716
784	chr2L	5219376	5219376	1	-	2	FBgn0003716
785	chr2L	5219378	5219378	1	-	1	FBgn0003716
786	chr2L	5220404	5220404	1	-	1	FBgn0003716
787	chr2L	5220910	5220910	1	-	1	FBgn0003716
788	chr2L	5221182	5221182	1	-	1	FBgn0003716
789	chr2L	5221184	5221184	1	-	1	FBgn0003716
790	chr2L	5221349	5221349	1	-	1	FBgn0003716
791	chr2L	5225115	5225115	1	-	1	FBgn0003716
792	chr2L	5226176	5226176	1	-	1	FBgn0003716
793	chr2L	5226977	5226977	1	-	1	FBgn0003716
794	chr2L	5234317	5234317	1	-	1	FBgn0003716
795	chr2L	5236985	5236985	1	-	1	FBgn0003716
796	chr2L	5237282	5237282	1	-	1	FBgn0003716
797	chr2L	5237293	5237293	1	-	1	FBgn0003716
798	chr2L	5247146	5247146	1	-	1	FBgn0003716
799	chr2L	5250389	5250389	1	-	1	FBgn0003716
800	chr2L	5250914	5250914	1	-	1	FBgn0003716
801	chr2L	5264359	5264359	1	-	2	FBgn0003716
802	chr2L	5265451	5265451	1	-	1	FBgn0003716
803	chr2L	5268702	5268702	1	-	2	FBgn0003716
804	chr2L	5272110	5272110	1	-	1	FBgn0000228
805	chr2L	5272196	5272196	1	-	1	FBgn0000228
806	chr2L	5272455	5272455	1	-	1	FBgn0000228
807	chr2L	5274718	5274718	1	-	1	FBgn0000228
808	chr2L	5309950	5309950	1	+	4	FBgn0016076
809	chr2L	5310777	5310777	1	+	1	FBgn0016076
810	chr2L	5310779	5310779	1	+	1	FBgn0016076
811	chr2L	5310789	5310789	1	+	1	FBgn0016076
812	chr2L	5318151	5318151	1	-	1	FBgn0031698
813	chr2L	5321039	5321039	1	-	2	FBgn0031698
814	chr2L	5322499	5322499	1	-	1	FBgn0031698
815	chr2L	5323177	5323177	1	-	2	FBgn0031698
816	chr2L	5323182	5323182	1	-	1	FBgn0031698
817	chr2L	5324128	5324128	1	-	1	FBgn0031698
818	chr2L	5327518	5327518	1	+	1	FBgn0015031
819	chr2L	5327528	5327528	1	+	1	FBgn0015031
820	chr2L	5327531	5327531	1	+	1	FBgn0015031
821	chr2L	5518479	5518479	1	-	1
822	chr2L	5520652	5520652	1	+	1	FBgn0000318
823	chr2L	5524133	5524133	1	-	1
824	chr2L	5525719	5525719	1	+	1	FBgn0031711
825	chr2L	5532212	5532212	1	-	1	FBgn0031713
826	chr2L	5539614	5539614	1	-	1	FBgn0014189
827	chr2L	5539835	5539835	1	-	2	FBgn0014189
828	chr2L	5539836	5539836	1	-	3	FBgn0014189
829	chr2L	5539882	5539882	1	-	1	FBgn0014189
830	chr2L	5540748	5540748	1	-	1	FBgn0014189
831	chr2L	5541045	5541045	1	-	1	FBgn0014189
832	chr2L	5543445	5543445	1	+	1	FBgn0002525
833	chr2L	5546269	5546269	1	+	1	FBgn0002525
834	chr2L	5554423	5554423	1	-	1
835	chr2L	5565705	5565705	1	+	2	FBgn0041719
836	chr2L	5628709	5628709	1	+	1
837	chr2L	5640958	5640958	1	+	3
838	chr2L	5641081	5641081	1	+	2	FBgn0262321
839	chr2L	5641121	5641121	1	+	1	FBgn0262321
840	chr2L	5641315	5641315	1	+	9	FBgn0262200
841	chr2L	5642005	5642005	1	+	5	FBgn0262333
842	chr2L	5642044	5642044	1	+	2	FBgn0262333
843	chr2L	5650769	5650769	1	+	1
844	chr2L	5668990	5668990	1	+	1	FBgn0031728
845	chr2L	5684991	5684991	1	+	1
846	chr2L	5746883	5746883	1	+	1	FBgn0031736;FBgn0031735
847	chr2L	5758331	5758331	1	+	1	FBgn0031736
848	chr2L	5767162	5767162	1	-	3	FBgn0031738
849	chr2L	5767651	5767651	1	-	1	FBgn0031738
850	chr2L	5768078	5768078	1	-	1	FBgn0031738
851	chr2L	5768421	5768421	1	-	4	FBgn0031738
852	chr2L	5770457	5770457	1	-	1	FBgn0031738
853	chr2L	5775764	5775764	1	-	1	FBgn0031738
854	chr2L	5779995	5779995	1	-	1	FBgn0031738
855	chr2L	5782861	5782861	1	-	2	FBgn0031738
856	chr2L	5783043	5783043	1	-	1	FBgn0031738
857	chr2L	5784706	5784706	1	-	1	FBgn0031738
858	chr2L	5795063	5795063	1	-	3	FBgn0031738
859	chr2L	5797866	5797866	1	-	1	FBgn0031738
860	chr2L	5800158	5800158	1	-	1	FBgn0031738
861	chr2L	5802411	5802411	1	+	2	FBgn0031740
862	chr2L	5802624	5802624	1	+	1	FBgn0031740
863	chr2L	5815137	5815137	1	-	1
864	chr2L	5858379	5858379	1	-	1
865	chr2L	5862417	5862417	1	-	1	FBgn0031745
866	chr2L	5862578	5862578	1	-	1	FBgn0031745
867	chr2L	5865547	5865547	1	-	1	FBgn0031745
868	chr2L	5867526	5867526	1	-	1	FBgn0031745
869	chr2L	5871126	5871126	1	-	1	FBgn0031745
870	chr2L	5875452	5875452	1	-	1	FBgn0031745
871	chr2L	5875777	5875777	1	-	1	FBgn0031745
872	chr2L	5877441	5877441	1	-	1	FBgn0031745
873	chr2L	5950320	5950320	1	+	1	FBgn0031752
874	chr2L	5957005	5957005	1	+	1	FBgn0003980
875	chr2L	5957058	5957058	1	+	1	FBgn0003980
876	chr2L	5957095	5957095	1	+	1	FBgn0003980
877	chr2L	5959809	5959809	1	-	2	FBgn0003979
878	chr2L	5972265	5972265	1	-	1	FBgn0000308
879	chr2L	5972476	5972476	1	-	2	FBgn0000308
880	chr2L	5972629	5972629	1	-	1	FBgn0000308
881	chr2L	5973016	5973016	1	-	2	FBgn0000308
882	chr2L	5973615	5973615	1	-	2	FBgn0000308
883	chr2L	5979477	5979477	1	-	1	FBgn0000308
884	chr2L	5979623	5979623	1	-	1	FBgn0000308
885	chr2L	5980983	5980983	1	-	1	FBgn0000308
886	chr2L	5982126	5982126	1	+	1	FBgn0001942
887	chr2L	5983149	5983149	1	+	1	FBgn0001942
888	chr2L	5984530	5984530	1	+	2	FBgn0001942
889	chr2L	5984532	5984532	1	+	2	FBgn0001942
890	chr2L	5984536	5984536	1	+	1	FBgn0001942
891	chr2L	5984543	5984543	1	+	1	FBgn0001942
892	chr2L	5985368	5985368	1	+	2	FBgn0001942
893	chr2L	5987964	5987964	1	+	1	FBgn0001941
894	chr2L	5988575	5988575	1	+	1	FBgn0001941
895	chr2L	5990044	5990044	1	-	2	FBgn0031759
896	chr2L	5990045	5990045	1	-	1	FBgn0031759
897	chr2L	5992865	5992865	1	-	1	FBgn0031759
898	chr2L	5994273	5994273	1	-	1	FBgn0031759
899	chr2L	6004394	6004394	1	-	1	FBgn0001089
900	chr2L	6006823	6006823	1	-	1	FBgn0001089
901	chr2L	6035323	6035323	1	-	2	FBgn0025742
902	chr2L	6048033	6048033	1	-	1	FBgn0029161;FBgn0085208
903	chr2L	6048879	6048879	1	+	1	FBgn0031768
904	chr2L	6048886	6048886	1	+	2	FBgn0031768
905	chr2L	6066935	6066935	1	+	1	FBgn0031774
906	chr2L	6069219	6069219	1	+	1	FBgn0031776
907	chr2L	6070294	6070294	1	-	1	FBgn0031777
908	chr2L	6082715	6082715	1	+	1	FBgn0266450
909	chr2L	6082746	6082746	1	+	1	FBgn0266450
910	chr2L	6085376	6085376	1	+	1	FBgn0266450
911	chr2L	6090527	6090527	1	-	1
912	chr2L	6096288	6096288	1	+	1	FBgn0266450;FBgn0266445
913	chr2L	6096946	6096946	1	-	1	FBgn0031779
914	chr2L	6102605	6102605	1	+	1	FBgn0266521
915	chr2L	6123601	6123601	1	+	2	FBgn0266521
916	chr2L	6292785	6292785	1	+	1	FBgn0053531
917	chr2L	6331581	6331581	1	+	1	FBgn0265778
918	chr2L	6332175	6332175	1	+	1	FBgn0265778
919	chr2L	6332195	6332195	1	+	1	FBgn0265778
920	chr2L	6339401	6339401	1	+	1	FBgn0015623
921	chr2L	6344810	6344810	1	+	1	FBgn0015623
922	chr2L	6346018	6346018	1	+	1	FBgn0015623
923	chr2L	6346272	6346272	1	+	1	FBgn0015623
924	chr2L	6346273	6346273	1	+	2	FBgn0015623
925	chr2L	6350688	6350688	1	-	1	FBgn0031801
926	chr2L	6374712	6374712	1	+	1	FBgn0043854
927	chr2L	6376396	6376396	1	+	1	FBgn0043854
928	chr2L	6378151	6378151	1	-	1	FBgn0259714
929	chr2L	6446580	6446580	1	-	1	FBgn0031813
930	chr2L	6447385	6447385	1	-	1	FBgn0031813
931	chr2L	6452019	6452019	1	-	1	FBgn0031814
932	chr2L	6484528	6484528	1	+	1	FBgn0031820
933	chr2L	6486353	6486353	1	+	1	FBgn0031820
934	chr2L	6487511	6487511	1	+	1	FBgn0031820
935	chr2L	6492079	6492079	1	+	1	FBgn0051638
936	chr2L	6501998	6501998	1	+	1	FBgn0051637
937	chr2L	6522273	6522273	1	+	1	FBgn0051637
938	chr2L	6522388	6522388	1	+	1	FBgn0051637
939	chr2L	6525757	6525757	1	+	1	FBgn0051637
940	chr2L	6526784	6526784	1	+	1	FBgn0051637
941	chr2L	6527183	6527183	1	-	2
942	chr2L	6527185	6527185	1	-	1
943	chr2L	6527800	6527800	1	-	1	FBgn0000320
944	chr2L	6527811	6527811	1	-	1	FBgn0000320
945	chr2L	6531113	6531113	1	-	1	FBgn0000320
946	chr2L	6533810	6533810	1	-	1	FBgn0000320
947	chr2L	6533851	6533851	1	-	1	FBgn0000320
948	chr2L	6533959	6533959	1	-	1	FBgn0000320
949	chr2L	6535293	6535293	1	-	1	FBgn0000320
950	chr2L	6536899	6536899	1	-	1	FBgn0000320
951	chr2L	6539320	6539320	1	-	1	FBgn0000320
952	chr2L	6552195	6552195	1	+	1	FBgn0266002
953	chr2L	6556847	6556847	1	+	1
954	chr2L	6559433	6559433	1	-	1	FBgn0031832
955	chr2L	6563095	6563095	1	+	1	FBgn0263916
956	chr2L	6563617	6563617	1	+	1	FBgn0263916
957	chr2L	6563822	6563822	1	+	1	FBgn0263916
958	chr2L	6564306	6564306	1	+	2	FBgn0263916
959	chr2L	6564307	6564307	1	+	1	FBgn0263916
960	chr2L	6564511	6564511	1	-	2	FBgn0031834
961	chr2L	6564704	6564704	1	-	1	FBgn0031834
962	chr2L	6612844	6612844	1	+	1	FBgn0031836
963	chr2L	6616821	6616821	1	+	1	FBgn0031836
964	chr2L	6616829	6616829	1	+	4	FBgn0031836
965	chr2L	6616831	6616831	1	+	2	FBgn0031836
966	chr2L	6640919	6640919	1	-	1	FBgn0051635
967	chr2L	6646747	6646747	1	-	1	FBgn0051635
968	chr2L	6650806	6650806	1	+	1	FBgn0031842
969	chr2L	6659904	6659904	1	+	1	FBgn0028467
970	chr2L	6674618	6674618	1	+	1	FBgn0000392;FBgn0085339
971	chr2L	6674938	6674938	1	-	1	FBgn0000351
972	chr2L	6676269	6676269	1	-	1	FBgn0000351
973	chr2L	6686123	6686123	1	-	1	FBgn0031849
974	chr2L	6712388	6712388	1	+	1
975	chr2L	6719604	6719604	1	+	2
976	chr2L	6720585	6720585	1	-	3	FBgn0025777
977	chr2L	6742526	6742526	1	+	1	FBgn0031855
978	chr2L	6780065	6780065	1	-	1	FBgn0015776
979	chr2L	6853612	6853612	1	+	1	FBgn0017551
980	chr2L	6856345	6856345	1	+	1	FBgn0086451
981	chr2L	6858358	6858358	1	+	1	FBgn0086451
982	chr2L	6885141	6885141	1	+	1	FBgn0031866
983	chr2L	6911031	6911031	1	-	4
984	chr2L	6911028	6911028	1	-	1
985	chr2L	6911033	6911033	1	-	1
986	chr2L	6911032	6911032	1	-	5
987	chr2L	6911035	6911035	1	-	1
988	chr2L	6911036	6911036	1	-	2
989	chr2L	6914262	6914262	1	-	1
990	chr2L	6914508	6914508	1	-	1	FBgn0028554
991	chr2L	6914511	6914511	1	-	1	FBgn0028554
992	chr2L	6914611	6914611	1	-	1	FBgn0028554
993	chr2L	6914613	6914613	1	-	1	FBgn0028554
994	chr2L	6914758	6914758	1	-	1	FBgn0028554
995	chr2L	6914814	6914814	1	-	2	FBgn0028554
996	chr2L	6914822	6914822	1	-	3	FBgn0028554
997	chr2L	6914823	6914823	1	-	2	FBgn0028554
998	chr2L	6917258	6917258	1	-	1	FBgn0028554;FBgn0026196;FBgn0263467
999	chr2L	6917259	6917259	1	-	1	FBgn0028554;FBgn0026196;FBgn0263467
1000	chr2L	6917669	6917669	1	-	2	FBgn0028554;FBgn0026196
1001	chr2L	6922914	6922914	1	+	1	FBgn0004838
1002	chr2L	6923083	6923083	1	+	1	FBgn0004838
1003	chr2L	6923493	6923493	1	+	1	FBgn0004838
1004	chr2L	6924225	6924225	1	+	1	FBgn0004838
1005	chr2L	6925095	6925095	1	+	1	FBgn0004838
1006	chr2L	6925169	6925169	1	+	1	FBgn0004838
1007	chr2L	6925909	6925909	1	+	1	FBgn0004838
1008	chr2L	6926260	6926260	1	+	2	FBgn0004838
1009	chr2L	6926263	6926263	1	+	1	FBgn0004838
1010	chr2L	6926330	6926330	1	+	1	FBgn0004838
1011	chr2L	6926908	6926908	1	+	1	FBgn0004838
1012	chr2L	6926909	6926909	1	+	1	FBgn0004838
1013	chr2L	6927118	6927118	1	+	1	FBgn0004838
1014	chr2L	6928390	6928390	1	+	1	FBgn0004838
1015	chr2L	6928771	6928771	1	+	1	FBgn0004838
1016	chr2L	6928779	6928779	1	+	1	FBgn0004838
1017	chr2L	6929377	6929377	1	+	1	FBgn0004838
1018	chr2L	6929488	6929488	1	+	1	FBgn0004838
1019	chr2L	6929832	6929832	1	+	1	FBgn0004838
1020	chr2L	6930070	6930070	1	+	1	FBgn0004838
1021	chr2L	6930428	6930428	1	+	2	FBgn0004838
1022	chr2L	6930976	6930976	1	+	1	FBgn0004838
1023	chr2L	6936440	6936440	1	+	1
1024	chr2L	6943457	6943457	1	-	1	FBgn0031871
1025	chr2L	6943487	6943487	1	-	1	FBgn0031871
1026	chr2L	6943518	6943518	1	-	1	FBgn0031871
1027	chr2L	6943968	6943968	1	-	1	FBgn0031871
1028	chr2L	6944774	6944774	1	-	1	FBgn0031871
1029	chr2L	6946654	6946654	1	-	1	FBgn0031872
1030	chr2L	6965516	6965516	1	+	1	FBgn0021944
1031	chr2L	6966634	6966634	1	-	1
1032	chr2L	6966905	6966905	1	-	1	FBgn0264922
1033	chr2L	6966906	6966906	1	-	1	FBgn0264922
1034	chr2L	6968769	6968769	1	-	1	FBgn0016978
1035	chr2L	6969774	6969774	1	-	1	FBgn0016978
1036	chr2L	7017350	7017350	1	-	1	FBgn0000053
1037	chr2L	7025688	7025688	1	-	1	FBgn0051908
1038	chr2L	7028529	7028529	1	+	1	FBgn0031881
1039	chr2L	7036437	7036437	1	+	1	FBgn0031883
1040	chr2L	7045446	7045446	1	+	1	FBgn0262872
1041	chr2L	7053896	7053896	1	+	1	FBgn0262872
1042	chr2L	7055466	7055466	1	+	6	FBgn0262872
1043	chr2L	7055467	7055467	1	+	2	FBgn0262872
1044	chr2L	7056108	7056108	1	+	1
1045	chr2L	7062878	7062878	1	+	1	FBgn0031885
1046	chr2L	7100304	7100304	1	-	1	FBgn0085407
1047	chr2L	7118456	7118456	1	+	1
1048	chr2L	7186068	7186068	1	-	1	FBgn0031894
1049	chr2L	7205446	7205446	1	-	1	FBgn0031897
1050	chr2L	7220031	7220031	1	-	1	FBgn0031897
1051	chr2L	7276191	7276191	1	-	1	FBgn0010453
1052	chr2L	7408199	7408199	1	-	1
1053	chr2L	7415339	7415339	1	-	1
1054	chr2L	7421556	7421556	1	+	1	FBgn0028387
1055	chr2L	7424272	7424272	1	+	1	FBgn0264439
1056	chr2L	7425105	7425105	1	+	1	FBgn0264439
1057	chr2L	7425814	7425814	1	+	3	FBgn0264439;FBgn0262453
1058	chr2L	7425853	7425853	1	+	6	FBgn0264439;FBgn0262453
1059	chr2L	7425979	7425979	1	+	9	FBgn0262458
1060	chr2L	7425980	7425980	1	+	2	FBgn0262458
1061	chr2L	7426016	7426016	1	+	8	FBgn0262458
1062	chr2L	7426017	7426017	1	+	7	FBgn0262458
1063	chr2L	7429627	7429627	1	+	1	FBgn0283658
1064	chr2L	7430114	7430114	1	+	1	FBgn0283658
1065	chr2L	7430115	7430115	1	+	1	FBgn0283658
1066	chr2L	7430116	7430116	1	+	2	FBgn0283658
1067	chr2L	7430117	7430117	1	+	4	FBgn0283658
1068	chr2L	7430174	7430174	1	+	4	FBgn0283658
1069	chr2L	7430238	7430238	1	+	1	FBgn0283658
1070	chr2L	7430243	7430243	1	+	1	FBgn0283658
1071	chr2L	7430263	7430263	1	+	1	FBgn0283658
1072	chr2L	7486215	7486215	1	-	2	FBgn0260486
1073	chr2L	7489250	7489250	1	-	1	FBgn0260486
1074	chr2L	7489251	7489251	1	-	1	FBgn0260486
1075	chr2L	7489276	7489276	1	+	1
1076	chr2L	7489279	7489279	1	+	4
1077	chr2L	7508807	7508807	1	-	1	FBgn0264895
1078	chr2L	7517018	7517018	1	-	1	FBgn0264895
1079	chr2L	7518645	7518645	1	-	1	FBgn0264895
1080	chr2L	7569251	7569251	1	-	1	FBgn0264895
1081	chr2L	7573763	7573763	1	-	3	FBgn0264895
1082	chr2L	7785255	7785255	1	+	1	FBgn0031947
1083	chr2L	7787186	7787186	1	-	1	FBgn0031948
1084	chr2L	7787748	7787748	1	-	1	FBgn0031948
1085	chr2L	7793627	7793627	1	-	3	FBgn0025687
1086	chr2L	7793628	7793628	1	-	2	FBgn0025687
1087	chr2L	7793657	7793657	1	-	1	FBgn0025687
1088	chr2L	7794416	7794416	1	-	1	FBgn0025687
1089	chr2L	7795986	7795986	1	-	1
1090	chr2L	7801759	7801759	1	+	1	FBgn0031951
1091	chr2L	7802284	7802284	1	-	1	FBgn0031952
1092	chr2L	7802410	7802410	1	-	1	FBgn0031952
1093	chr2L	7816727	7816727	1	+	1	FBgn0261800
1094	chr2L	7818782	7818782	1	+	1	FBgn0261800
1095	chr2L	7824583	7824583	1	+	1	FBgn0027515
1096	chr2L	7824595	7824595	1	+	1	FBgn0027515
1097	chr2L	7825748	7825748	1	-	1	FBgn0020618
1098	chr2L	7825781	7825781	1	-	2	FBgn0020618
1099	chr2L	7825826	7825826	1	-	1	FBgn0020618
1100	chr2L	7825861	7825861	1	-	1	FBgn0020618
1101	chr2L	7825862	7825862	1	-	1	FBgn0020618
1102	chr2L	7825971	7825971	1	-	1	FBgn0020618
1103	chr2L	7826021	7826021	1	-	1	FBgn0020618
1104	chr2L	7826263	7826263	1	-	1	FBgn0020618
1105	chr2L	7826282	7826282	1	-	1	FBgn0020618
1106	chr2L	7826291	7826291	1	-	1	FBgn0020618
1107	chr2L	7826332	7826332	1	-	1	FBgn0020618
1108	chr2L	7826833	7826833	1	-	1	FBgn0020618
1109	chr2L	7826850	7826850	1	-	2	FBgn0020618
1110	chr2L	7826934	7826934	1	-	1	FBgn0020618
1111	chr2L	7826954	7826954	1	-	1	FBgn0020618
1112	chr2L	7827174	7827174	1	-	1	FBgn0020618
1113	chr2L	7827302	7827302	1	-	1	FBgn0020618
1114	chr2L	7828850	7828850	1	+	1	FBgn0004177
1115	chr2L	7830545	7830545	1	+	1	FBgn0004177
1116	chr2L	7832070	7832070	1	+	1	FBgn0004177
1117	chr2L	7840521	7840521	1	+	1	FBgn0031954
1118	chr2L	7860076	7860076	1	-	1	FBgn0031957
1119	chr2L	7885372	7885372	1	-	1	FBgn0031961;FBgn0261790
1120	chr2L	7892014	7892014	1	-	1	FBgn0085450
1121	chr2L	7892586	7892586	1	-	1	FBgn0085450
1122	chr2L	7892687	7892687	1	-	1	FBgn0085450
1123	chr2L	7893159	7893159	1	-	1	FBgn0085450
1124	chr2L	7931232	7931232	1	-	1	FBgn0085450
1125	chr2L	7931639	7931639	1	-	1	FBgn0085450
1126	chr2L	7931636	7931636	1	-	3	FBgn0085450
1127	chr2L	7934316	7934316	1	-	1	FBgn0085450
1128	chr2L	7944155	7944155	1	-	1	FBgn0085450
1129	chr2L	7957580	7957580	1	-	1	FBgn0085450
1130	chr2L	7968594	7968594	1	-	1	FBgn0085450
1131	chr2L	7999449	7999449	1	+	1	FBgn0031971
1132	chr2L	8008620	8008620	1	-	1	FBgn0031974
1133	chr2L	8030470	8030470	1	+	1	FBgn0031977
1134	chr2L	8030913	8030913	1	+	1	FBgn0044323
1135	chr2L	8032117	8032117	1	+	1	FBgn0044323
1136	chr2L	8041937	8041937	1	-	1	FBgn0031980
1137	chr2L	8042010	8042010	1	-	2	FBgn0031980
1138	chr2L	8042612	8042612	1	-	3	FBgn0031980
1139	chr2L	8045910	8045910	1	+	1	FBgn0031981
1140	chr2L	8048834	8048834	1	+	1	FBgn0031981
1141	chr2L	8055170	8055170	1	-	1	FBgn0011230
1142	chr2L	8056136	8056136	1	-	1	FBgn0011230
1143	chr2L	8062497	8062497	1	-	1	FBgn0011230
1144	chr2L	8066870	8066870	1	-	1	FBgn0011230
1145	chr2L	8066952	8066952	1	-	1	FBgn0011230
1146	chr2L	8066982	8066982	1	-	1	FBgn0011230
1147	chr2L	8068013	8068013	1	-	1	FBgn0011230
1148	chr2L	8068795	8068795	1	-	1	FBgn0011230
1149	chr2L	8074624	8074624	1	-	3	FBgn0267488
1150	chr2L	8076554	8076554	1	+	1
1151	chr2L	8085340	8085340	1	+	1	FBgn0261822
1152	chr2L	8085825	8085825	1	+	2	FBgn0261822
1153	chr2L	8086048	8086048	1	+	1	FBgn0261822
1154	chr2L	8086639	8086639	1	+	1	FBgn0261822
1155	chr2L	8086900	8086900	1	+	1	FBgn0261822
1156	chr2L	8087515	8087515	1	+	2	FBgn0261822
1157	chr2L	8087762	8087762	1	+	3	FBgn0261822
1158	chr2L	8087763	8087763	1	+	4	FBgn0261822
1159	chr2L	8087764	8087764	1	+	3	FBgn0261822
1160	chr2L	8088159	8088159	1	+	1	FBgn0261822
1161	chr2L	8108312	8108312	1	+	1	FBgn0261822
1162	chr2L	8108371	8108371	1	+	1	FBgn0261822
1163	chr2L	8108384	8108384	1	+	1	FBgn0261822
1164	chr2L	8108533	8108533	1	+	1	FBgn0261822
1165	chr2L	8108544	8108544	1	+	1	FBgn0261822
1166	chr2L	8108565	8108565	1	+	1	FBgn0261822
1167	chr2L	8108573	8108573	1	+	1	FBgn0261822
1168	chr2L	8108611	8108611	1	+	1	FBgn0261822
1169	chr2L	8108625	8108625	1	+	5	FBgn0261822
1170	chr2L	8108626	8108626	1	+	1	FBgn0261822
1171	chr2L	8108730	8108730	1	+	1	FBgn0261822
1172	chr2L	8108779	8108779	1	+	1	FBgn0261822
1173	chr2L	8108780	8108780	1	+	1	FBgn0261822
1174	chr2L	8121510	8121510	1	-	1	FBgn0031985
1175	chr2L	8130550	8130550	1	-	1
1176	chr2L	8133011	8133011	1	+	1	FBgn0031988
1177	chr2L	8134391	8134391	1	-	1	FBgn0031990
1178	chr2L	8152285	8152285	1	-	1	FBgn0031990
1179	chr2L	8161156	8161156	1	+	1	FBgn0261064
1180	chr2L	8183463	8183463	1	+	1	FBgn0264953
1181	chr2L	8187954	8187954	1	+	1	FBgn0264953
1182	chr2L	8192616	8192616	1	-	1	FBgn0031995
1183	chr2L	8192738	8192738	1	-	1	FBgn0031995
1184	chr2L	8200356	8200356	1	+	2	FBgn0031997
1185	chr2L	8200526	8200526	1	+	2	FBgn0031997
1186	chr2L	8201153	8201153	1	-	2	FBgn0031998
1187	chr2L	8201557	8201557	1	-	1	FBgn0031998
1188	chr2L	8201979	8201979	1	-	1	FBgn0031998
1189	chr2L	8208744	8208744	1	+	1	FBgn0031999
1190	chr2L	8210033	8210033	1	-	1	FBgn0003607
1191	chr2L	8210790	8210790	1	-	1	FBgn0003607
1192	chr2L	8211632	8211632	1	+	1	FBgn0015299
1193	chr2L	8211639	8211639	1	+	1	FBgn0015299
1194	chr2L	8211642	8211642	1	+	1	FBgn0015299
1195	chr2L	8219979	8219979	1	-	1	FBgn0032005
1196	chr2L	8220156	8220156	1	-	1	FBgn0032005
1197	chr2L	8222314	8222314	1	-	1	FBgn0032006
1198	chr2L	8225213	8225213	1	-	1	FBgn0032006
1199	chr2L	8258645	8258645	1	-	3	FBgn0003502;FBgn0262374
1200	chr2L	8260239	8260239	1	-	1	FBgn0003502
1201	chr2L	8261041	8261041	1	-	1	FBgn0003502
1202	chr2L	8273334	8273334	1	-	1	FBgn0003502
1203	chr2L	8276856	8276856	1	-	1	FBgn0003502
1204	chr2L	8279642	8279642	1	-	1	FBgn0003502
1205	chr2L	8290727	8290727	1	+	4	FBgn0011902
1206	chr2L	8290729	8290729	1	+	1	FBgn0011902
1207	chr2L	8305899	8305899	1	+	1	FBgn0032014
1208	chr2L	8306823	8306823	1	+	1
1209	chr2L	8307724	8307724	1	-	1	FBgn0032015
1210	chr2L	8309230	8309230	1	+	1	FBgn0032016
1211	chr2L	8311429	8311429	1	+	1	FBgn0032018
1212	chr2L	8311646	8311646	1	+	1	FBgn0032018
1213	chr2L	8311851	8311851	1	+	3	FBgn0032018
1214	chr2L	8313492	8313492	1	+	1	FBgn0032018
1215	chr2L	8313680	8313680	1	+	1	FBgn0032018
1216	chr2L	8315811	8315811	1	+	1	FBgn0032018
1217	chr2L	8315880	8315880	1	+	1	FBgn0032018
1218	chr2L	8316368	8316368	1	+	1	FBgn0032018
1219	chr2L	8316774	8316774	1	+	1	FBgn0032018
1220	chr2L	8356491	8356491	1	-	1	FBgn0032026
1221	chr2L	8356653	8356653	1	-	1	FBgn0032026
1222	chr2L	8356884	8356884	1	-	2	FBgn0032026
1223	chr2L	8358326	8358326	1	-	1	FBgn0032026
1224	chr2L	8358849	8358849	1	-	1	FBgn0032026
1225	chr2L	8359320	8359320	1	-	1	FBgn0032026
1226	chr2L	8363739	8363739	1	-	1	FBgn0010265
1227	chr2L	8363896	8363896	1	-	1	FBgn0010265
1228	chr2L	8364028	8364028	1	-	3	FBgn0010265
1229	chr2L	8364272	8364272	1	-	2	FBgn0010265
1230	chr2L	8364274	8364274	1	-	2	FBgn0010265
1231	chr2L	8368105	8368105	1	+	1	FBgn0260439
1232	chr2L	8368200	8368200	1	+	1	FBgn0260439
1233	chr2L	8368386	8368386	1	+	1	FBgn0260439
1234	chr2L	8368435	8368435	1	+	1	FBgn0260439
1235	chr2L	8368604	8368604	1	+	1	FBgn0260439
1236	chr2L	8369769	8369769	1	+	1	FBgn0260439
1237	chr2L	8369832	8369832	1	+	2	FBgn0260439
1238	chr2L	8373241	8373241	1	+	1	FBgn0032029
1239	chr2L	8379055	8379055	1	-	1	FBgn0027094
1240	chr2L	8379076	8379076	1	-	1	FBgn0027094
1241	chr2L	8379601	8379601	1	-	1	FBgn0027094
1242	chr2L	8384866	8384866	1	+	1	FBgn0032036
1243	chr2L	8387220	8387220	1	+	5	FBgn0032036
1244	chr2L	8387222	8387222	1	+	2	FBgn0032036
1245	chr2L	8387226	8387226	1	+	3	FBgn0032036
1246	chr2L	8387228	8387228	1	+	2	FBgn0032036
1247	chr2L	8387316	8387316	1	+	1	FBgn0032036
1248	chr2L	8388111	8388111	1	+	1	FBgn0032036
1249	chr2L	8388113	8388113	1	+	1	FBgn0032036
1250	chr2L	8388525	8388525	1	+	1	FBgn0032036
1251	chr2L	8388722	8388722	1	+	1	FBgn0032036
1252	chr2L	8401388	8401388	1	+	1	FBgn0051898
1253	chr2L	8405079	8405079	1	+	1	FBgn0020497
1254	chr2L	8414192	8414192	1	-	1	FBgn0032042
1255	chr2L	8415763	8415763	1	+	1	FBgn0027932
1256	chr2L	8415779	8415779	1	+	1	FBgn0027932
1257	chr2L	8427008	8427008	1	+	1	FBgn0027932
1258	chr2L	8427167	8427167	1	+	2	FBgn0027932
1259	chr2L	8428775	8428775	1	+	1	FBgn0027932
1260	chr2L	8430301	8430301	1	+	1	FBgn0027932
1261	chr2L	8430865	8430865	1	+	1	FBgn0027932
1262	chr2L	8430897	8430897	1	+	1	FBgn0027932
1263	chr2L	8431038	8431038	1	+	1	FBgn0027932
1264	chr2L	8431275	8431275	1	+	1	FBgn0027932
1265	chr2L	8434323	8434323	1	-	1	FBgn0027490
1266	chr2L	8437821	8437821	1	+	1	FBgn0043002
1267	chr2L	8447208	8447208	1	-	1	FBgn0027780
1268	chr2L	8464633	8464633	1	+	1	FBgn0285971
1269	chr2L	8481792	8481792	1	-	1
1270	chr2L	8485415	8485415	1	+	1	FBgn0262029
1271	chr2L	8485833	8485833	1	+	1	FBgn0262029;FBgn0263489
1272	chr2L	8485877	8485877	1	+	5	FBgn0262029;FBgn0263489
1273	chr2L	8485886	8485886	1	+	3	FBgn0262029;FBgn0263489
1274	chr2L	8485887	8485887	1	+	14	FBgn0262029;FBgn0263489
1275	chr2L	8485888	8485888	1	+	15	FBgn0262029;FBgn0263489
1276	chr2L	8485890	8485890	1	+	3	FBgn0262029;FBgn0263489
1277	chr2L	8485891	8485891	1	+	1	FBgn0262029;FBgn0263489
1278	chr2L	8495249	8495249	1	-	3	FBgn0032048;FBgn0032049
1279	chr2L	8495248	8495248	1	-	2	FBgn0032048;FBgn0032049
1280	chr2L	8495251	8495251	1	-	1	FBgn0032048;FBgn0032049
1281	chr2L	8495247	8495247	1	-	1	FBgn0032048;FBgn0032049
1282	chr2L	8495301	8495301	1	-	1	FBgn0032048;FBgn0032049
1283	chr2L	8495652	8495652	1	-	1	FBgn0032048;FBgn0032049
1284	chr2L	8495727	8495727	1	-	1	FBgn0032048;FBgn0032049
1285	chr2L	8495789	8495789	1	-	1	FBgn0032048;FBgn0032049
1286	chr2L	8495944	8495944	1	-	1	FBgn0032048;FBgn0032049
1287	chr2L	8495973	8495973	1	-	1	FBgn0032048;FBgn0032049
1288	chr2L	8495977	8495977	1	-	1	FBgn0032048;FBgn0032049
1289	chr2L	8496025	8496025	1	-	1	FBgn0032048;FBgn0032049
1290	chr2L	8496103	8496103	1	-	1	FBgn0032048;FBgn0032049
1291	chr2L	8496158	8496158	1	-	1	FBgn0032048;FBgn0032049
1292	chr2L	8504631	8504631	1	-	1	FBgn0032048
1293	chr2L	8516636	8516636	1	+	1	FBgn0032052
1294	chr2L	8518095	8518095	1	+	1	FBgn0032054
1295	chr2L	8520401	8520401	1	-	1
1296	chr2L	8564583	8564583	1	+	1	FBgn0011259
1297	chr2L	8603104	8603104	1	+	1	FBgn0011259
1298	chr2L	8643578	8643578	1	+	1	FBgn0011259
1299	chr2L	8667529	8667529	1	+	1	FBgn0011259
1300	chr2L	8667622	8667622	1	+	3	FBgn0011259
1301	chr2L	8667792	8667792	1	+	1	FBgn0011259
1302	chr2L	8667962	8667962	1	+	1	FBgn0011259
1303	chr2L	8668510	8668510	1	+	1	FBgn0011259
1304	chr2L	8668512	8668512	1	+	1	FBgn0011259
1305	chr2L	8668958	8668958	1	+	1	FBgn0011259
1306	chr2L	8669064	8669064	1	+	1	FBgn0011259
1307	chr2L	8672100	8672100	1	+	1
1308	chr2L	8679188	8679188	1	+	1
1309	chr2L	8684921	8684921	1	-	1	FBgn0032059
1310	chr2L	8686456	8686456	1	+	1	FBgn0260861
1311	chr2L	8709584	8709584	1	+	1
1312	chr2L	8711089	8711089	1	-	1	FBgn0003209
1313	chr2L	8715181	8715181	1	-	1	FBgn0003209
1314	chr2L	8716568	8716568	1	-	1	FBgn0003209
1315	chr2L	8719898	8719898	1	-	1	FBgn0003209
1316	chr2L	8940514	8940514	1	-	1	FBgn0032076
1317	chr2L	8941363	8941363	1	-	1	FBgn0032076
1318	chr2L	8952678	8952678	1	-	1
1319	chr2L	8955109	8955109	1	+	1
1320	chr2L	8990411	8990411	1	+	1
1321	chr2L	8995125	8995125	1	-	1	FBgn0013746
1322	chr2L	8996295	8996295	1	-	1	FBgn0013746
1323	chr2L	8998013	8998013	1	+	1	FBgn0040964
1324	chr2L	8998703	8998703	1	+	1	FBgn0015316
1325	chr2L	8999095	8999095	1	+	1	FBgn0015316
1326	chr2L	9176184	9176184	1	+	1	FBgn0041092
1327	chr2L	9177126	9177126	1	+	1	FBgn0041092
1328	chr2L	9179497	9179497	1	+	1	FBgn0041092
1329	chr2L	9180196	9180196	1	+	1	FBgn0041092
1330	chr2L	9183512	9183512	1	+	1	FBgn0041092
1331	chr2L	9183913	9183913	1	+	1	FBgn0041092
1332	chr2L	9188326	9188326	1	+	1	FBgn0041092
1333	chr2L	9193764	9193764	1	+	1	FBgn0041092
1334	chr2L	9200860	9200860	1	+	1	FBgn0041092
1335	chr2L	9200981	9200981	1	+	1	FBgn0041092
1336	chr2L	9201918	9201918	1	+	1	FBgn0041092
1337	chr2L	9202866	9202866	1	+	1	FBgn0041092
1338	chr2L	9205160	9205160	1	+	1	FBgn0041092
1339	chr2L	9207843	9207843	1	+	1	FBgn0041092
1340	chr2L	9242244	9242244	1	+	1	FBgn0041092
1341	chr2L	9246222	9246222	1	+	1	FBgn0041092
1342	chr2L	9246914	9246914	1	+	2	FBgn0041092
1343	chr2L	9385225	9385225	1	+	1
1344	chr2L	9389282	9389282	1	+	1	FBgn0012036
1345	chr2L	9429515	9429515	1	-	1	FBgn0032117
1346	chr2L	9429543	9429543	1	-	1	FBgn0032117
1347	chr2L	9433175	9433175	1	+	1	FBgn0011232
1348	chr2L	9433217	9433217	1	+	1	FBgn0011232
1349	chr2L	9455576	9455576	1	+	1	FBgn0002973
1350	chr2L	9491242	9491242	1	-	1	FBgn0004868
1351	chr2L	9491275	9491275	1	-	3	FBgn0004868
1352	chr2L	9491626	9491626	1	-	1	FBgn0004868
1353	chr2L	9491624	9491624	1	-	3	FBgn0004868
1354	chr2L	9491623	9491623	1	-	3	FBgn0004868
1355	chr2L	9497990	9497990	1	+	1	FBgn0032120
1356	chr2L	9516899	9516899	1	+	1	FBgn0032120
1357	chr2L	9517671	9517671	1	+	1	FBgn0032120
1358	chr2L	9518625	9518625	1	+	1	FBgn0032120
1359	chr2L	9518922	9518922	1	+	1	FBgn0032120
1360	chr2L	9520122	9520122	1	+	1	FBgn0032120
1361	chr2L	9520276	9520276	1	+	1	FBgn0032120
1362	chr2L	9537412	9537412	1	+	1	FBgn0032123
1363	chr2L	9573758	9573758	1	-	1	FBgn0028479
1364	chr2L	9613429	9613429	1	+	1	FBgn0040070
1365	chr2L	9621198	9621198	1	+	2	FBgn0032135
1366	chr2L	9622363	9622363	1	+	1	FBgn0032135
1367	chr2L	9629880	9629880	1	+	1
1368	chr2L	9651612	9651612	1	-	1
1369	chr2L	9679050	9679050	1	-	1
1370	chr2L	9684386	9684386	1	-	2	FBgn0000273
1371	chr2L	9684825	9684825	1	-	1	FBgn0000273
1372	chr2L	9700081	9700081	1	+	1	FBgn0015393
1373	chr2L	9708383	9708383	1	+	1	FBgn0011207
1374	chr2L	9708696	9708696	1	+	2	FBgn0011207
1375	chr2L	9708697	9708697	1	+	1	FBgn0011207
1376	chr2L	9708907	9708907	1	+	1
1377	chr2L	9709425	9709425	1	-	1	FBgn0032138
1378	chr2L	9710392	9710392	1	-	1	FBgn0032138
1379	chr2L	9762321	9762321	1	+	1	FBgn0270924
1380	chr2L	9763634	9763634	1	+	1	FBgn0283478
1381	chr2L	9787397	9787397	1	-	2	FBgn0285991
1382	chr2L	9787402	9787402	1	-	1	FBgn0285991
1383	chr2L	9788267	9788267	1	+	1	FBgn0032147
1384	chr2L	9788877	9788877	1	-	3	FBgn0285991
1385	chr2L	9788880	9788880	1	-	8	FBgn0285991
1386	chr2L	9788884	9788884	1	-	3	FBgn0285991
1387	chr2L	9788883	9788883	1	-	3	FBgn0285991
1388	chr2L	9788881	9788881	1	-	4	FBgn0285991
1389	chr2L	9788893	9788893	1	-	7	FBgn0285991
1390	chr2L	9788894	9788894	1	-	6	FBgn0285991
1391	chr2L	9788895	9788895	1	-	1	FBgn0285991
1392	chr2L	9788899	9788899	1	-	2	FBgn0285991
1393	chr2L	9788919	9788919	1	-	1	FBgn0285991
1394	chr2L	9788983	9788983	1	-	3	FBgn0285991
1395	chr2L	9788982	9788982	1	-	2	FBgn0285991
1396	chr2L	9788986	9788986	1	-	3	FBgn0285991
1397	chr2L	9788992	9788992	1	-	5	FBgn0285991
1398	chr2L	9788991	9788991	1	-	5	FBgn0285991
1399	chr2L	9788993	9788993	1	-	1	FBgn0285991
1400	chr2L	9789003	9789003	1	-	18	FBgn0285991
1401	chr2L	9789004	9789004	1	-	7	FBgn0285991
1402	chr2L	9789005	9789005	1	-	6	FBgn0285991
1403	chr2L	9789037	9789037	1	-	3	FBgn0285991
1404	chr2L	9789049	9789049	1	-	3	FBgn0285991
1405	chr2L	9789051	9789051	1	-	4	FBgn0285991
1406	chr2L	9789050	9789050	1	-	3	FBgn0285991
1407	chr2L	9789052	9789052	1	-	3	FBgn0285991
1408	chr2L	9789053	9789053	1	-	1	FBgn0285991
1409	chr2L	9789120	9789120	1	-	1	FBgn0285991
1410	chr2L	9789125	9789125	1	-	3	FBgn0285991
1411	chr2L	9789140	9789140	1	-	1	FBgn0285991
1412	chr2L	9789148	9789148	1	-	8	FBgn0285991
1413	chr2L	9789145	9789145	1	-	1	FBgn0285991
1414	chr2L	9789492	9789492	1	-	1	FBgn0285991
1415	chr2L	9789958	9789958	1	-	3	FBgn0285991
1416	chr2L	9789959	9789959	1	-	3	FBgn0285991
1417	chr2L	9789979	9789979	1	-	3	FBgn0285991
1418	chr2L	9790030	9790030	1	-	3	FBgn0285991
1419	chr2L	9790033	9790033	1	-	1	FBgn0285991
1420	chr2L	9790135	9790135	1	-	1	FBgn0285991
1421	chr2L	9790137	9790137	1	-	7	FBgn0285991
1422	chr2L	9790138	9790138	1	-	4	FBgn0285991
1423	chr2L	9790143	9790143	1	-	1	FBgn0285991
1424	chr2L	9790142	9790142	1	-	5	FBgn0285991
1425	chr2L	9790160	9790160	1	-	1	FBgn0285991
1426	chr2L	9790159	9790159	1	-	1	FBgn0285991
1427	chr2L	9790265	9790265	1	-	5	FBgn0285991
1428	chr2L	9792641	9792641	1	-	1	FBgn0032150
1429	chr2L	9888665	9888665	1	+	1	FBgn0029174
1430	chr2L	9889864	9889864	1	+	1	FBgn0029174
1431	chr2L	9891640	9891640	1	-	1	FBgn0032154
1432	chr2L	9893973	9893973	1	-	1	FBgn0063449;FBgn0063391
1433	chr2L	9893974	9893974	1	-	3	FBgn0063449;FBgn0063391
1434	chr2L	9893970	9893970	1	-	2	FBgn0063449;FBgn0063391
1435	chr2L	9893969	9893969	1	-	2	FBgn0063449;FBgn0063391
1436	chr2L	9893979	9893979	1	-	1	FBgn0063449;FBgn0063391
1437	chr2L	9894025	9894025	1	-	9	FBgn0063449;FBgn0063391
1438	chr2L	9894232	9894232	1	-	3	FBgn0063449;FBgn0063392
1439	chr2L	9894227	9894227	1	-	2	FBgn0063449;FBgn0063392
1440	chr2L	9894231	9894231	1	-	4	FBgn0063449;FBgn0063392
1441	chr2L	9894229	9894229	1	-	2	FBgn0063449;FBgn0063392
1442	chr2L	9894228	9894228	1	-	2	FBgn0063449;FBgn0063392
1443	chr2L	9894284	9894284	1	-	3	FBgn0063449;FBgn0063392
1444	chr2L	9894504	9894504	1	-	9	FBgn0063449;FBgn0063389
1445	chr2L	9894505	9894505	1	-	4	FBgn0063449;FBgn0063389
1446	chr2L	9894506	9894506	1	-	1	FBgn0063449;FBgn0063389
1447	chr2L	9894503	9894503	1	-	3	FBgn0063449;FBgn0063389
1448	chr2L	9894529	9894529	1	-	1	FBgn0063449;FBgn0063389
1449	chr2L	9895646	9895646	1	+	1	FBgn0010520
1450	chr2L	9896345	9896345	1	-	2	FBgn0004867
1451	chr2L	9896418	9896418	1	-	1	FBgn0004867
1452	chr2L	9896433	9896433	1	-	1	FBgn0004867
1453	chr2L	9896520	9896520	1	-	1	FBgn0004867
1454	chr2L	9896668	9896668	1	-	1	FBgn0004867
1455	chr2L	9897100	9897100	1	-	1	FBgn0004867
1456	chr2L	9903449	9903449	1	-	1	FBgn0032156
1457	chr2L	9904596	9904596	1	-	1	FBgn0032156
1458	chr2L	9904863	9904863	1	-	1	FBgn0032156
1459	chr2L	9913165	9913165	1	+	1	FBgn0024285
1460	chr2L	9917275	9917275	1	-	1	FBgn0025700
1461	chr2L	9917289	9917289	1	-	1	FBgn0025700
1462	chr2L	9917290	9917290	1	-	1	FBgn0025700
1463	chr2L	9917294	9917294	1	-	1	FBgn0025700
1464	chr2L	9917380	9917380	1	-	1	FBgn0025700
1465	chr2L	9917379	9917379	1	-	1	FBgn0025700
1466	chr2L	9917591	9917591	1	-	1	FBgn0025700
1467	chr2L	9931738	9931738	1	+	2
1468	chr2L	9934936	9934936	1	-	1	FBgn0051712
1469	chr2L	9934964	9934964	1	-	1	FBgn0051712
1470	chr2L	9937985	9937985	1	-	1	FBgn0051712
1471	chr2L	9938645	9938645	1	+	1	FBgn0266359
1472	chr2L	9939150	9939150	1	+	1	FBgn0032166
1473	chr2L	9941387	9941387	1	-	1	FBgn0032167
1474	chr2L	9941386	9941386	1	-	3	FBgn0032167
1475	chr2L	9942003	9942003	1	-	2	FBgn0032167
1476	chr2L	9950456	9950456	1	-	6	FBgn0262428
1477	chr2L	9950455	9950455	1	-	2	FBgn0262428
1478	chr2L	9950504	9950504	1	-	3	FBgn0262428
1479	chr2L	9952349	9952349	1	-	1	FBgn0032168
1480	chr2L	9954812	9954812	1	+	1	FBgn0032169
1481	chr2L	9959948	9959948	1	+	1	FBgn0032170
1482	chr2L	9959949	9959949	1	+	7	FBgn0032170
1483	chr2L	9960105	9960105	1	+	3	FBgn0032170
1484	chr2L	9960117	9960117	1	+	3	FBgn0032170
1485	chr2L	9967910	9967910	1	+	1	FBgn0011272
1486	chr2L	9968190	9968190	1	+	1	FBgn0011272
1487	chr2L	9984650	9984650	1	+	1	FBgn0000180
1488	chr2L	9992381	9992381	1	+	1	FBgn0000180
1489	chr2L	9992512	9992512	1	+	1	FBgn0000180
1490	chr2L	9996150	9996150	1	-	1	FBgn0051875
1491	chr2L	9996238	9996238	1	-	1	FBgn0051875
1492	chr2L	9996252	9996252	1	-	3	FBgn0051875
1493	chr2L	9996251	9996251	1	-	2	FBgn0051875
1494	chr2L	9996288	9996288	1	-	3	FBgn0051875
1495	chr2L	9996670	9996670	1	-	1	FBgn0051875
1496	chr2L	9996669	9996669	1	-	1	FBgn0051875
1497	chr2L	9999414	9999414	1	-	2	FBgn0051875;FBgn0051755
1498	chr2L	10008545	10008545	1	+	1	FBgn0043456
1499	chr2L	10055595	10055595	1	-	1
1500	chr2L	10056970	10056970	1	+	1	FBgn0267727
1501	chr2L	10058875	10058875	1	+	1	FBgn0267727
1502	chr2L	10059824	10059824	1	+	4	FBgn0267727
1503	chr2L	10185067	10185067	1	-	1	FBgn0028675
1504	chr2L	10194294	10194294	1	-	1	FBgn0028675
1505	chr2L	10201377	10201377	1	+	1	FBgn0005593
1506	chr2L	10201381	10201381	1	+	1	FBgn0005593
1507	chr2L	10201393	10201393	1	+	2	FBgn0005593
1508	chr2L	10201782	10201782	1	-	1
1509	chr2L	10202644	10202644	1	-	1	FBgn0085188
1510	chr2L	10202749	10202749	1	-	1	FBgn0085188
1511	chr2L	10204745	10204745	1	-	1
1512	chr2L	10204826	10204826	1	-	4	FBgn0032191
1513	chr2L	10204861	10204861	1	-	2	FBgn0032191
1514	chr2L	10204897	10204897	1	-	9	FBgn0032191
1515	chr2L	10204894	10204894	1	-	4	FBgn0032191
1516	chr2L	10204893	10204893	1	-	4	FBgn0032191
1517	chr2L	10204956	10204956	1	-	2	FBgn0032191
1518	chr2L	10204955	10204955	1	-	2	FBgn0032191
1519	chr2L	10205086	10205086	1	-	1	FBgn0032191
1520	chr2L	10206077	10206077	1	-	1	FBgn0032191
1521	chr2L	10214388	10214388	1	-	2	FBgn0024320
1522	chr2L	10214389	10214389	1	-	2	FBgn0024320
1523	chr2L	10214397	10214397	1	-	3	FBgn0024320
1524	chr2L	10214393	10214393	1	-	1	FBgn0024320
1525	chr2L	10214417	10214417	1	-	1	FBgn0024320
1526	chr2L	10214438	10214438	1	-	1	FBgn0024320
1527	chr2L	10214484	10214484	1	-	1	FBgn0024320
1528	chr2L	10214558	10214558	1	-	2	FBgn0024320
1529	chr2L	10214618	10214618	1	-	2	FBgn0024320
1530	chr2L	10215315	10215315	1	-	1	FBgn0024320
1531	chr2L	10215342	10215342	1	-	2	FBgn0024320
1532	chr2L	10215593	10215593	1	-	1	FBgn0024320
1533	chr2L	10216017	10216017	1	-	2	FBgn0024320
1534	chr2L	10216019	10216019	1	-	1	FBgn0024320
1535	chr2L	10216533	10216533	1	-	1	FBgn0024320
1536	chr2L	10216964	10216964	1	-	1	FBgn0024320
1537	chr2L	10216974	10216974	1	-	1	FBgn0024320
1538	chr2L	10217123	10217123	1	-	1	FBgn0024320
1539	chr2L	10217122	10217122	1	-	2	FBgn0024320
1540	chr2L	10220873	10220873	1	-	1	FBgn0024320
1541	chr2L	10220884	10220884	1	-	1	FBgn0024320
1542	chr2L	10220883	10220883	1	-	1	FBgn0024320
1543	chr2L	10221864	10221864	1	+	1	FBgn0250843
1544	chr2L	10223324	10223324	1	-	1
1545	chr2L	10223496	10223496	1	+	1	FBgn0032195
1546	chr2L	10224638	10224638	1	+	1
1547	chr2L	10224874	10224874	1	-	1	FBgn0032196
1548	chr2L	10229862	10229862	1	-	1	FBgn0032197
1549	chr2L	10234275	10234275	1	+	1	FBgn0032198
1550	chr2L	10234301	10234301	1	+	3	FBgn0032198
1551	chr2L	10240824	10240824	1	+	1	FBgn0004419
1552	chr2L	10241331	10241331	1	+	1	FBgn0004419
1553	chr2L	10241358	10241358	1	+	1	FBgn0004419
1554	chr2L	10241372	10241372	1	+	1	FBgn0004419
1555	chr2L	10241412	10241412	1	+	1	FBgn0004419
1556	chr2L	10241615	10241615	1	+	1	FBgn0004419
1557	chr2L	10241625	10241625	1	+	3	FBgn0004419
1558	chr2L	10241691	10241691	1	+	1	FBgn0004419
1559	chr2L	10246941	10246941	1	-	1	FBgn0024248
1560	chr2L	10251521	10251521	1	+	1	FBgn0051717
1561	chr2L	10252730	10252730	1	-	1
1562	chr2L	10255785	10255785	1	-	1	FBgn0032200
1563	chr2L	10269107	10269107	1	+	1	FBgn0032205
1564	chr2L	10271833	10271833	1	+	1
1565	chr2L	10273172	10273172	1	-	1	FBgn0260749
1566	chr2L	10282397	10282397	1	-	1	FBgn0032208
1567	chr2L	10282609	10282609	1	-	2	FBgn0032208
1568	chr2L	10282745	10282745	1	-	1	FBgn0032208
1569	chr2L	10282925	10282925	1	-	1	FBgn0032208
1570	chr2L	10282975	10282975	1	-	1	FBgn0032208
1571	chr2L	10283579	10283579	1	-	1	FBgn0032208
1572	chr2L	10284199	10284199	1	-	1	FBgn0032208
1573	chr2L	10284746	10284746	1	-	1	FBgn0032208
1574	chr2L	10285506	10285506	1	-	1	FBgn0032208
1575	chr2L	10287248	10287248	1	-	1	FBgn0032208
1576	chr2L	10287385	10287385	1	-	1	FBgn0032208
1577	chr2L	10288840	10288840	1	-	1	FBgn0032208
1578	chr2L	10289234	10289234	1	-	1	FBgn0032208
1579	chr2L	10289822	10289822	1	-	1	FBgn0032208
1580	chr2L	10316508	10316508	1	+	1	FBgn0032217
1581	chr2L	10318780	10318780	1	-	1	FBgn0032218
1582	chr2L	10319415	10319415	1	+	1
1583	chr2L	10326020	10326020	1	-	1	FBgn0011703
1584	chr2L	10326786	10326786	1	-	1	FBgn0011703
1585	chr2L	10331578	10331578	1	+	1	FBgn0032222
1586	chr2L	10334096	10334096	1	+	2	FBgn0032223
1587	chr2L	10337044	10337044	1	+	1	FBgn0032223
1588	chr2L	10354960	10354960	1	-	1	FBgn0032228
1589	chr2L	10357018	10357018	1	+	4	FBgn0032229
1590	chr2L	10361742	10361742	1	-	2	FBgn0027568
1591	chr2L	10363780	10363780	1	+	1	FBgn0003087
1592	chr2L	10374616	10374616	1	-	1	FBgn0053303
1593	chr2L	10375460	10375460	1	-	1	FBgn0053303
1594	chr2L	10380604	10380604	1	+	5	FBgn0032234
1595	chr2L	10380605	10380605	1	+	2	FBgn0032234
1596	chr2L	10381640	10381640	1	+	4	FBgn0032234
1597	chr2L	10381641	10381641	1	+	1	FBgn0032234
1598	chr2L	10381646	10381646	1	+	3	FBgn0032234
1599	chr2L	10381697	10381697	1	+	1	FBgn0032234
1600	chr2L	10382311	10382311	1	+	1	FBgn0032234;FBgn0032235
1601	chr2L	10382391	10382391	1	+	1	FBgn0032234;FBgn0032235
1602	chr2L	10382428	10382428	1	+	2	FBgn0032234;FBgn0032235
1603	chr2L	10382431	10382431	1	+	1	FBgn0032234;FBgn0032235
1604	chr2L	10382741	10382741	1	+	1	FBgn0032234;FBgn0032235
1605	chr2L	10383108	10383108	1	+	1	FBgn0032235
1606	chr2L	10385035	10385035	1	-	1	FBgn0004106
1607	chr2L	10385055	10385055	1	-	1	FBgn0004106
1608	chr2L	10385366	10385366	1	-	1	FBgn0004106
1609	chr2L	10388122	10388122	1	+	1	FBgn0267821
1610	chr2L	10393759	10393759	1	-	1
1611	chr2L	10393978	10393978	1	-	1	FBgn0262782
1612	chr2L	10402877	10402877	1	-	1
1613	chr2L	10409711	10409711	1	+	1	FBgn0003942
1614	chr2L	10409712	10409712	1	+	1	FBgn0003942
1615	chr2L	10409809	10409809	1	+	1	FBgn0003942
1616	chr2L	10409886	10409886	1	+	2	FBgn0003942
1617	chr2L	10410252	10410252	1	+	1	FBgn0003942
1618	chr2L	10410319	10410319	1	+	2	FBgn0003942
1619	chr2L	10417112	10417112	1	+	1	FBgn0032243
1620	chr2L	10420903	10420903	1	-	1	FBgn0005683
1621	chr2L	10425378	10425378	1	+	1	FBgn0032246
1622	chr2L	10425972	10425972	1	-	1	FBgn0262601
1623	chr2L	10425985	10425985	1	-	1	FBgn0262601
1624	chr2L	10430337	10430337	1	-	1	FBgn0032248
1625	chr2L	10461051	10461051	1	+	1	FBgn0027611
1626	chr2L	10461536	10461536	1	+	1	FBgn0027611
1627	chr2L	10461882	10461882	1	+	2	FBgn0027611
1628	chr2L	10462332	10462332	1	+	1	FBgn0027611
1629	chr2L	10465020	10465020	1	+	1
1630	chr2L	10484139	10484139	1	+	1	FBgn0026431
1631	chr2L	10484971	10484971	1	+	2	FBgn0026431
1632	chr2L	10485370	10485370	1	+	1	FBgn0026431
1633	chr2L	10485417	10485417	1	+	1	FBgn0026431
1634	chr2L	10487109	10487109	1	-	1	FBgn0032258
1635	chr2L	10491952	10491952	1	-	1	FBgn0086347
1636	chr2L	10492025	10492025	1	-	1	FBgn0086347
1637	chr2L	10492826	10492826	1	-	1	FBgn0086347
1638	chr2L	10506127	10506127	1	-	1	FBgn0086347
1639	chr2L	10513123	10513123	1	-	3	FBgn0267828
1640	chr2L	10610289	10610289	1	+	1	FBgn0051721
1641	chr2L	10732784	10732784	1	+	2	FBgn0032293
1642	chr2L	10733560	10733560	1	-	1	FBgn0027868
1643	chr2L	10740694	10740694	1	+	1	FBgn0032295
1644	chr2L	10740829	10740829	1	-	1	FBgn0032296
1645	chr2L	10751234	10751234	1	+	1
1646	chr2L	10751919	10751919	1	-	1	FBgn0032297;FBgn0283551
1647	chr2L	10838026	10838026	1	-	2	FBgn0032305
1648	chr2L	10838068	10838068	1	-	1	FBgn0032305
1649	chr2L	10838167	10838167	1	-	1	FBgn0032305
1650	chr2L	10838265	10838265	1	-	2	FBgn0032305
1651	chr2L	10838312	10838312	1	-	1	FBgn0032305
1652	chr2L	10838461	10838461	1	-	1	FBgn0032305
1653	chr2L	10838497	10838497	1	-	4	FBgn0032305
1654	chr2L	10838502	10838502	1	-	1	FBgn0032305
1655	chr2L	10838500	10838500	1	-	3	FBgn0032305
1656	chr2L	10838593	10838593	1	-	1	FBgn0032305
1657	chr2L	10838594	10838594	1	-	2	FBgn0032305
1658	chr2L	10838682	10838682	1	-	2	FBgn0032305
1659	chr2L	10838821	10838821	1	-	2	FBgn0032305
1660	chr2L	10838992	10838992	1	-	1	FBgn0032305
1661	chr2L	10838995	10838995	1	-	2	FBgn0032305
1662	chr2L	10839175	10839175	1	-	1	FBgn0032305
1663	chr2L	10839219	10839219	1	-	1	FBgn0032305
1664	chr2L	10848440	10848440	1	-	1	FBgn0004363
1665	chr2L	10854808	10854808	1	-	2	FBgn0027453
1666	chr2L	10854845	10854845	1	-	2	FBgn0027453
1667	chr2L	10854912	10854912	1	-	1	FBgn0027453
1668	chr2L	10858912	10858912	1	+	1	FBgn0027363
1669	chr2L	10937547	10937547	1	+	1	FBgn0032318
1670	chr2L	10965028	10965028	1	-	3	FBgn0053129
1671	chr2L	10965025	10965025	1	-	1	FBgn0053129
1672	chr2L	10965027	10965027	1	-	1	FBgn0053129
1673	chr2L	10965055	10965055	1	-	1	FBgn0053129
1674	chr2L	10965134	10965134	1	-	1	FBgn0053129
1675	chr2L	10965136	10965136	1	-	1	FBgn0053129
1676	chr2L	10965152	10965152	1	-	2	FBgn0053129
1677	chr2L	10973914	10973914	1	-	1	FBgn0000018
1678	chr2L	10975264	10975264	1	-	1	FBgn0000018
1679	chr2L	10975285	10975285	1	-	1	FBgn0000018
1680	chr2L	10975888	10975888	1	-	2	FBgn0010612
1681	chr2L	10976006	10976006	1	-	1	FBgn0010612
1682	chr2L	10976034	10976034	1	-	1	FBgn0010612
1683	chr2L	10976063	10976063	1	-	3	FBgn0010612
1684	chr2L	10976079	10976079	1	-	2	FBgn0010612
1685	chr2L	10976117	10976117	1	-	1	FBgn0010612
1686	chr2L	10976134	10976134	1	-	1	FBgn0010612
1687	chr2L	10976282	10976282	1	-	6	FBgn0010612
1688	chr2L	10980121	10980121	1	-	1
1689	chr2L	10980475	10980475	1	+	1	FBgn0041781
1690	chr2L	10980649	10980649	1	-	1
1691	chr2L	10980853	10980853	1	-	2
1692	chr2L	10981016	10981016	1	-	1
1693	chr2L	10981026	10981026	1	-	1
1694	chr2L	10981607	10981607	1	-	1
1695	chr2L	10982948	10982948	1	-	2	FBgn0004872
1696	chr2L	10982946	10982946	1	-	1	FBgn0004872
1697	chr2L	10982945	10982945	1	-	1	FBgn0004872
1698	chr2L	10982954	10982954	1	-	1	FBgn0004872
1699	chr2L	10982961	10982961	1	-	1	FBgn0004872
1700	chr2L	10983323	10983323	1	-	1	FBgn0004872
1701	chr2L	10983329	10983329	1	-	1	FBgn0004872
1702	chr2L	10983348	10983348	1	-	2	FBgn0004872
1703	chr2L	10983404	10983404	1	-	1	FBgn0004872
1704	chr2L	10983478	10983478	1	-	1	FBgn0004872
1705	chr2L	10983482	10983482	1	-	1	FBgn0004872
1706	chr2L	10984443	10984443	1	-	1	FBgn0004872
1707	chr2L	10984988	10984988	1	-	1	FBgn0004872
1708	chr2L	10984989	10984989	1	-	1	FBgn0004872
1709	chr2L	10985006	10985006	1	-	1	FBgn0004872
1710	chr2L	10985459	10985459	1	-	1	FBgn0004872
1711	chr2L	10985571	10985571	1	-	1	FBgn0004872
1712	chr2L	10986049	10986049	1	-	1	FBgn0004872
1713	chr2L	10992570	10992570	1	+	1	FBgn0026147
1714	chr2L	10993304	10993304	1	+	2	FBgn0026147
1715	chr2L	10996020	10996020	1	+	1	FBgn0026147
1716	chr2L	10996135	10996135	1	+	1	FBgn0026147
1717	chr2L	11002963	11002963	1	-	1	FBgn0015756
1718	chr2L	11003096	11003096	1	-	1	FBgn0015756
1719	chr2L	11003154	11003154	1	-	1	FBgn0015756
1720	chr2L	11003633	11003633	1	-	1	FBgn0015756
1721	chr2L	11003851	11003851	1	-	1	FBgn0015756
1722	chr2L	11005397	11005397	1	+	1	FBgn0021761
1723	chr2L	11007801	11007801	1	+	1	FBgn0021761
1724	chr2L	11009014	11009014	1	+	1	FBgn0021761
1725	chr2L	11010515	11010515	1	+	1	FBgn0021761
1726	chr2L	11010516	11010516	1	+	1	FBgn0021761
1727	chr2L	11010644	11010644	1	+	1	FBgn0021761
1728	chr2L	11010689	11010689	1	-	1	FBgn0032329
1729	chr2L	11013304	11013304	1	-	1	FBgn0032330
1730	chr2L	11016324	11016324	1	-	1	FBgn0032330
1731	chr2L	11021348	11021348	1	-	1	FBgn0032330
1732	chr2L	11022306	11022306	1	-	1	FBgn0032330
1733	chr2L	11048279	11048279	1	-	1	FBgn0032330
1734	chr2L	11056918	11056918	1	-	1	FBgn0032330
1735	chr2L	11061667	11061667	1	-	1	FBgn0032330
1736	chr2L	11062074	11062074	1	-	1	FBgn0032330
1737	chr2L	11063311	11063311	1	-	2	FBgn0032330
1738	chr2L	11095284	11095284	1	-	1	FBgn0283682
1739	chr2L	11097679	11097679	1	+	1
1740	chr2L	11101378	11101378	1	-	1	FBgn0032341
1741	chr2L	11116361	11116361	1	-	1	FBgn0027582
1742	chr2L	11117779	11117779	1	-	1	FBgn0027582
1743	chr2L	11118072	11118072	1	-	1	FBgn0027582
1744	chr2L	11130828	11130828	1	+	1	FBgn0032348
1745	chr2L	11132591	11132591	1	+	1	FBgn0032348
1746	chr2L	11135810	11135810	1	+	1	FBgn0032348
1747	chr2L	11264501	11264501	1	-	1	FBgn0040232
1748	chr2L	11273115	11273115	1	+	1	FBgn0040233
1749	chr2L	11273449	11273449	1	+	1	FBgn0040233
1750	chr2L	11274204	11274204	1	+	1	FBgn0040233
1751	chr2L	11275699	11275699	1	+	1	FBgn0040233
1752	chr2L	11509565	11509565	1	-	1	FBgn0032363
1753	chr2L	11509574	11509574	1	-	2	FBgn0032363
1754	chr2L	11511354	11511354	1	-	1	FBgn0032363
1755	chr2L	11513296	11513296	1	-	1	FBgn0032363
1756	chr2L	11514043	11514043	1	-	1	FBgn0032363
1757	chr2L	11523360	11523360	1	-	1	FBgn0028490
1758	chr2L	11523692	11523692	1	-	1	FBgn0028490
1759	chr2L	11525380	11525380	1	-	1	FBgn0028490
1760	chr2L	11528201	11528201	1	-	2	FBgn0028490
1761	chr2L	11790768	11790768	1	-	1
1762	chr2L	11792914	11792914	1	-	1	FBgn0032377
1763	chr2L	11792922	11792922	1	-	1	FBgn0032377
1764	chr2L	11795217	11795217	1	-	1	FBgn0020309
1765	chr2L	11795338	11795338	1	-	1	FBgn0020309
1766	chr2L	11795588	11795588	1	-	1	FBgn0020309
1767	chr2L	11795597	11795597	1	-	1	FBgn0020309
1768	chr2L	11796043	11796043	1	-	1	FBgn0020309
1769	chr2L	11796357	11796357	1	-	1	FBgn0020309
1770	chr2L	11796380	11796380	1	-	1	FBgn0020309
1771	chr2L	11796382	11796382	1	-	1	FBgn0020309
1772	chr2L	11796634	11796634	1	-	1	FBgn0020309
1773	chr2L	11811028	11811028	1	-	1	FBgn0032378
1774	chr2L	11812206	11812206	1	-	1	FBgn0032378
1775	chr2L	11812471	11812471	1	-	1	FBgn0032378
1776	chr2L	11826316	11826316	1	-	1	FBgn0264815
1777	chr2L	11953486	11953486	1	-	16	FBgn0263019;FBgn0263107
1778	chr2L	11953485	11953485	1	-	5	FBgn0263019;FBgn0263107
1779	chr2L	11988413	11988413	1	-	1
1780	chr2L	11988396	11988396	1	+	1	FBgn0085192
1781	chr2L	12003193	12003193	1	-	1
1782	chr2L	12003463	12003463	1	-	1
1783	chr2L	12004452	12004452	1	-	3
1784	chr2L	12004476	12004476	1	+	1
1785	chr2L	12004539	12004539	1	+	2
1786	chr2L	12004545	12004545	1	+	2
1787	chr2L	12004546	12004546	1	+	6
1788	chr2L	12005484	12005484	1	+	1
1789	chr2L	12032870	12032870	1	+	1	FBgn0010497
1790	chr2L	12033922	12033922	1	+	1	FBgn0010497
1791	chr2L	12045406	12045406	1	-	1	FBgn0032400
1792	chr2L	12045404	12045404	1	-	1	FBgn0032400
1793	chr2L	12045822	12045822	1	-	1	FBgn0032400
1794	chr2L	12049969	12049969	1	+	1	FBgn0032402
1795	chr2L	12051902	12051902	1	-	1	FBgn0028425
1796	chr2L	12058386	12058386	1	-	2	FBgn0027505
1797	chr2L	12096901	12096901	1	+	1	FBgn0028707
1798	chr2L	12101157	12101157	1	+	1
1799	chr2L	12105427	12105427	1	+	1	FBgn0027081
1800	chr2L	12106740	12106740	1	+	1	FBgn0027081
1801	chr2L	12107517	12107517	1	-	1	FBgn0015797
1802	chr2L	12107883	12107883	1	+	1
1803	chr2L	12108184	12108184	1	-	1	FBgn0015797
1804	chr2L	12155445	12155445	1	-	1
1805	chr2L	12162050	12162050	1	+	1	FBgn0051760;FBgn0051861
1806	chr2L	12173920	12173920	1	+	1	FBgn0032421
1807	chr2L	12186366	12186366	1	+	1	FBgn0000114
1808	chr2L	12207093	12207093	1	+	1	FBgn0000114
1809	chr2L	12209087	12209087	1	+	1	FBgn0000114;FBgn0051759
1810	chr2L	12298678	12298678	1	+	1	FBgn0000114
1811	chr2L	12310776	12310776	1	+	1	FBgn0000114
1812	chr2L	12358157	12358157	1	-	1
1813	chr2L	12364925	12364925	1	+	1	FBgn0262475
1814	chr2L	12367913	12367913	1	+	1	FBgn0262475
1815	chr2L	12368956	12368956	1	+	2	FBgn0262475
1816	chr2L	12371848	12371848	1	+	1	FBgn0262475
1817	chr2L	12394106	12394106	1	+	1	FBgn0262475
1818	chr2L	12394107	12394107	1	+	1	FBgn0262475
1819	chr2L	12429207	12429207	1	+	1	FBgn0032430
1820	chr2L	12434548	12434548	1	+	1	FBgn0020443
1821	chr2L	12439394	12439394	1	+	1	FBgn0020443
1822	chr2L	12440053	12440053	1	+	1	FBgn0020443
1823	chr2L	12440224	12440224	1	+	2	FBgn0020443
1824	chr2L	12440225	12440225	1	+	1	FBgn0020443
1825	chr2L	12440226	12440226	1	+	2	FBgn0020443
1826	chr2L	12440228	12440228	1	+	1	FBgn0020443
1827	chr2L	12440236	12440236	1	+	1	FBgn0020443
1828	chr2L	12440519	12440519	1	+	1	FBgn0020443
1829	chr2L	12457282	12457282	1	-	1	FBgn0259176
1830	chr2L	12482668	12482668	1	-	1	FBgn0259176
1831	chr2L	12500823	12500823	1	-	1	FBgn0259176
1832	chr2L	12514400	12514400	1	-	1	FBgn0259176
1833	chr2L	12527810	12527810	1	-	1	FBgn0259176
1834	chr2L	12537924	12537924	1	-	1	FBgn0259176
1835	chr2L	12677084	12677084	1	+	1	FBgn0004394
1836	chr2L	12703380	12703380	1	-	1	FBgn0032450
1837	chr2L	12706908	12706908	1	+	1
1838	chr2L	12708024	12708024	1	+	2	FBgn0032453
1839	chr2L	12716708	12716708	1	-	2	FBgn0032455
1840	chr2L	12717097	12717097	1	-	1	FBgn0032455
1841	chr2L	12720083	12720083	1	-	1	FBgn0032455
1842	chr2L	12722485	12722485	1	-	1
1843	chr2L	12722579	12722579	1	+	1	FBgn0032456
1844	chr2L	12724766	12724766	1	+	1	FBgn0032456
1845	chr2L	12726485	12726485	1	+	2	FBgn0032456
1846	chr2L	12728004	12728004	1	+	1	FBgn0032456
1847	chr2L	12728008	12728008	1	+	1	FBgn0032456
1848	chr2L	12730056	12730056	1	+	1	FBgn0032456
1849	chr2L	12736027	12736027	1	+	1	FBgn0032456
1850	chr2L	12737642	12737642	1	-	1
1851	chr2L	12744046	12744046	1	+	1	FBgn0032456
1852	chr2L	12744437	12744437	1	+	1	FBgn0032456
1853	chr2L	12744667	12744667	1	+	1	FBgn0032456
1854	chr2L	12781042	12781042	1	-	1
1855	chr2L	12814934	12814934	1	-	1
1856	chr2L	12817374	12817374	1	-	1	FBgn0015399
1857	chr2L	12818707	12818707	1	-	1	FBgn0015399
1858	chr2L	12977301	12977301	1	+	1	FBgn0263598
1859	chr2L	12978382	12978382	1	+	1	FBgn0263598
1860	chr2L	12992113	12992113	1	-	1
1861	chr2L	13005768	13005768	1	+	1	FBgn0021796
1862	chr2L	13011528	13011528	1	+	1	FBgn0021796
1863	chr2L	13017322	13017322	1	-	2	FBgn0032467
1864	chr2L	13031134	13031134	1	-	1	FBgn0262160
1865	chr2L	13043651	13043651	1	-	1	FBgn0262160
1866	chr2L	13054597	13054597	1	-	1	FBgn0262160
1867	chr2L	13060880	13060880	1	-	1
1868	chr2L	13072604	13072604	1	-	1
1869	chr2L	13106917	13106917	1	+	1	FBgn0032470
1870	chr2L	13108142	13108142	1	+	1	FBgn0032470
1871	chr2L	13166298	13166298	1	+	1	FBgn0024291
1872	chr2L	13175295	13175295	1	-	1	FBgn0032475
1873	chr2L	13182978	13182978	1	+	1	FBgn0032477
1874	chr2L	13186857	13186857	1	-	1	FBgn0032479
1875	chr2L	13187107	13187107	1	-	2	FBgn0032479
1876	chr2L	13188085	13188085	1	-	1	FBgn0032479
1877	chr2L	13195759	13195759	1	+	2	FBgn0032480
1878	chr2L	13195765	13195765	1	+	2	FBgn0032480
1879	chr2L	13197033	13197033	1	+	1	FBgn0032480
1880	chr2L	13210425	13210425	1	+	1	FBgn0032482
1881	chr2L	13216685	13216685	1	-	2	FBgn0032485
1882	chr2L	13220379	13220379	1	+	1	FBgn0032486
1883	chr2L	13244928	13244928	1	+	3	FBgn0003935
1884	chr2L	13244929	13244929	1	+	6	FBgn0003935
1885	chr2L	13244930	13244930	1	+	4	FBgn0003935
1886	chr2L	13244931	13244931	1	+	2	FBgn0003935
1887	chr2L	13244935	13244935	1	+	2	FBgn0003935
1888	chr2L	13244936	13244936	1	+	1	FBgn0003935
1889	chr2L	13281468	13281468	1	-	1
1890	chr2L	13292269	13292269	1	+	1	FBgn0051729
1891	chr2L	13293110	13293110	1	+	2	FBgn0051729;FBgn0040973
1892	chr2L	13293111	13293111	1	+	1	FBgn0051729;FBgn0040973
1893	chr2L	13296235	13296235	1	+	2	FBgn0051729
1894	chr2L	13297026	13297026	1	+	1	FBgn0051729
1895	chr2L	13297703	13297703	1	+	2	FBgn0051729
1896	chr2L	13298400	13298400	1	+	1	FBgn0051729
1897	chr2L	13298744	13298744	1	+	1	FBgn0051729
1898	chr2L	13298746	13298746	1	+	1	FBgn0051729
1899	chr2L	13298921	13298921	1	+	1	FBgn0051729
1900	chr2L	13299001	13299001	1	+	1	FBgn0051729
1901	chr2L	13299620	13299620	1	+	1	FBgn0051729
1902	chr2L	13299621	13299621	1	+	2	FBgn0051729
1903	chr2L	13299830	13299830	1	+	1	FBgn0051729
1904	chr2L	13301060	13301060	1	+	2	FBgn0051729
1905	chr2L	13301176	13301176	1	+	1	FBgn0051729
1906	chr2L	13301284	13301284	1	+	2	FBgn0051729
1907	chr2L	13301504	13301504	1	+	1	FBgn0051729
1908	chr2L	13358072	13358072	1	-	1
1909	chr2L	13363715	13363715	1	-	1	FBgn0022069
1910	chr2L	13366942	13366942	1	+	1	FBgn0032509
1911	chr2L	13370179	13370179	1	+	1	FBgn0051855
1912	chr2L	13370722	13370722	1	-	1	FBgn0032511
1913	chr2L	13375987	13375987	1	+	1	FBgn0032513
1914	chr2L	13378386	13378386	1	-	1	FBgn0032514
1915	chr2L	13379944	13379944	1	+	1	FBgn0025724
1916	chr2L	13385579	13385579	1	+	1	FBgn0032515
1917	chr2L	13385750	13385750	1	+	1
1918	chr2L	13389224	13389224	1	+	1	FBgn0032517
1919	chr2L	13393407	13393407	1	-	1
1920	chr2L	13394370	13394370	1	-	3	FBgn0032518
1921	chr2L	13394387	13394387	1	-	1	FBgn0032518
1922	chr2L	13394649	13394649	1	-	2	FBgn0032518
1923	chr2L	13394657	13394657	1	-	1	FBgn0032518
1924	chr2L	13394763	13394763	1	-	1	FBgn0032518
1925	chr2L	13410809	13410809	1	+	4	FBgn0032521
1926	chr2L	13462355	13462355	1	-	1
1927	chr2L	13483090	13483090	1	-	1
1928	chr2L	13504070	13504070	1	-	1	FBgn0023407
1929	chr2L	13505655	13505655	1	-	1	FBgn0023407
1930	chr2L	13509656	13509656	1	-	1	FBgn0023407
1931	chr2L	13511116	13511116	1	-	1	FBgn0023407
1932	chr2L	13531227	13531227	1	-	2	FBgn0023407
1933	chr2L	13532872	13532872	1	-	1	FBgn0023407
1934	chr2L	13545943	13545943	1	-	1	FBgn0023407
1935	chr2L	13550159	13550159	1	+	1	FBgn0259984
1936	chr2L	13573877	13573877	1	+	1	FBgn0259984
1937	chr2L	13579321	13579321	1	+	1	FBgn0259984
1938	chr2L	13580601	13580601	1	+	2	FBgn0259984
1939	chr2L	13582318	13582318	1	-	1
1940	chr2L	13610414	13610414	1	+	1	FBgn0259984
1941	chr2L	13638883	13638883	1	+	1	FBgn0259984
1942	chr2L	13638888	13638888	1	+	1	FBgn0259984
1943	chr2L	13772324	13772324	1	+	1	FBgn0028541
1944	chr2L	13772701	13772701	1	+	1	FBgn0028541
1945	chr2L	13773289	13773289	1	+	1	FBgn0028541
1946	chr2L	13773740	13773740	1	+	1	FBgn0028541
1947	chr2L	13782258	13782258	1	+	1	FBgn0024846
1948	chr2L	13783292	13783292	1	+	1
1949	chr2L	13783717	13783717	1	+	1
1950	chr2L	13784876	13784876	1	+	1	FBgn0028539
1951	chr2L	13785798	13785798	1	+	1	FBgn0028539
1952	chr2L	13786738	13786738	1	+	1	FBgn0028539
1953	chr2L	13787583	13787583	1	+	1	FBgn0028539
1954	chr2L	13788271	13788271	1	+	1	FBgn0028539
1955	chr2L	13788828	13788828	1	+	1	FBgn0028539
1956	chr2L	13788829	13788829	1	+	1	FBgn0028539
1957	chr2L	13788865	13788865	1	+	1	FBgn0028539
1958	chr2L	13788866	13788866	1	+	5	FBgn0028539
1959	chr2L	13789040	13789040	1	+	2	FBgn0028539
1960	chr2L	13789682	13789682	1	+	1	FBgn0028539
1961	chr2L	13789986	13789986	1	+	1	FBgn0028539
1962	chr2L	13790182	13790182	1	+	1	FBgn0028539
1963	chr2L	13792838	13792838	1	+	1	FBgn0028931
1964	chr2L	13795276	13795276	1	+	1	FBgn0028538
1965	chr2L	13809787	13809787	1	-	1	FBgn0028658
1966	chr2L	13813944	13813944	1	+	1	FBgn0001965
1967	chr2L	13827704	13827704	1	-	1	FBgn0004406
1968	chr2L	13828910	13828910	1	-	1	FBgn0001961
1969	chr2L	13829505	13829505	1	-	1	FBgn0001961
1970	chr2L	13830471	13830471	1	-	1
1971	chr2L	13832394	13832394	1	-	1	FBgn0004407;FBgn0064115
1972	chr2L	13869766	13869766	1	+	1	FBgn0028509
1973	chr2L	13877006	13877006	1	+	1	FBgn0028509
1974	chr2L	13899253	13899253	1	-	1	FBgn0019890
1975	chr2L	13899465	13899465	1	-	1	FBgn0019890
1976	chr2L	13979302	13979302	1	+	1	FBgn0028940
1977	chr2L	14010613	14010613	1	-	4	FBgn0028909
1978	chr2L	14010610	14010610	1	-	11	FBgn0028909
1979	chr2L	14010611	14010611	1	-	10	FBgn0028909
1980	chr2L	14185096	14185096	1	-	1	FBgn0016930
1981	chr2L	14204229	14204229	1	-	1	FBgn0016930
1982	chr2L	14288296	14288296	1	+	1	FBgn0261563
1983	chr2L	14301075	14301075	1	+	1	FBgn0261563
1984	chr2L	14309693	14309693	1	+	1	FBgn0261563
1985	chr2L	14327663	14327663	1	+	1	FBgn0261563
1986	chr2L	14351469	14351469	1	-	1	FBgn0261534
1987	chr2L	14360271	14360271	1	+	1	FBgn0001970
1988	chr2L	14365996	14365996	1	+	1	FBgn0015546
1989	chr2L	14366228	14366228	1	+	1	FBgn0015546
1990	chr2L	14369398	14369398	1	+	1
1991	chr2L	14371603	14371603	1	+	1
1992	chr2L	14385833	14385833	1	+	1
1993	chr2L	14385952	14385952	1	+	1
1994	chr2L	14389835	14389835	1	+	1
1995	chr2L	14396863	14396863	1	-	1	FBgn0004858
1996	chr2L	14400038	14400038	1	-	1	FBgn0004858
1997	chr2L	14400639	14400639	1	+	1
1998	chr2L	14409768	14409768	1	+	1	FBgn0265946
1999	chr2L	14481004	14481004	1	+	1
[truncated: 114,801 more rows]
