# Supplementary material for: Defining the expression of piRNA and transposable elements in Drosophila ovarian germline stem cells and somatic support cells
Source: Life Sci Alliance. 2019 Oct 16;2(5):e201800211. doi: 10.26508/lsa.201800211 (PMC6796194; doi:10.26508/lsa.201800211)
Supplement: Supplementary file 2 [file LSA-2018-00211_TableS1.xls]

## Sheet: canonical_clusters
	chromosome	start	end	width	our_clusters_overlaps	SRP103849_clusters_overlaps	SRP077059_clusters_overlaps	SRR298712_clusters_overlaps
cluster5/38C	chr2L	20148259	20227581	79323	cluster_876;cluster_877;cluster_881;cluster_882	cluster_626;cluster_627;cluster_628;cluster_629;cluster_630;cluster_631	cluster_667;cluster_668;cluster_669;cluster_670;cluster_671;cluster_672	cluster_136;cluster_137;cluster_138;cluster_139;cluster_140;cluster_141;cluster_142
cluster1/42AB	chr2R	6256844	6499214	242371	cluster_1414;cluster_1415;cluster_1417;cluster_1418;cluster_1419;cluster_1420;cluster_1421;cluster_1422;cluster_1423	cluster_1687;cluster_1688;cluster_1689;cluster_1690;cluster_1691;cluster_1692;cluster_1693;cluster_1694;cluster_1695;cluster_1696;cluster_1697;cluster_1698;cluster_1699;cluster_1700;cluster_1701;cluster_1702;cluster_1703;cluster_1704	cluster_1721;cluster_1722;cluster_1723;cluster_1724;cluster_1725;cluster_1726;cluster_1727;cluster_1728;cluster_1729;cluster_1730;cluster_1731;cluster_1732;cluster_1733;cluster_1734;cluster_1735;cluster_1736;cluster_1737;cluster_1738;cluster_1739	cluster_680;cluster_681;cluster_682;cluster_683;cluster_684;cluster_685;cluster_686;cluster_687;cluster_688;cluster_689;cluster_690;cluster_691;cluster_692;cluster_693;cluster_694;cluster_695;cluster_696;cluster_697;cluster_698;cluster_699;cluster_700;cluster_701;cluster_702;cluster_703;cluster_704;cluster_705
cluster6/80E-F	chr3L	23280864	23321099	40236	cluster_3432;cluster_3433	cluster_3300;cluster_3301;cluster_3302	cluster_3434;cluster_3435	cluster_1068;cluster_1069;cluster_1070;cluster_1071;cluster_1072
cluster12	chr3L	26019678	26211397	191720	cluster_3577;cluster_3578;cluster_3579;cluster_3580;cluster_3581;cluster_3582	cluster_3611;cluster_3612;cluster_3613;cluster_3614;cluster_3615;cluster_3616;cluster_3617;cluster_3618;cluster_3619;cluster_3620;cluster_3621;cluster_3622	cluster_3736;cluster_3737;cluster_3738;cluster_3739;cluster_3740;cluster_3741;cluster_3742;cluster_3743;cluster_3744;cluster_3745;cluster_3746	cluster_1289;cluster_1290;cluster_1291;cluster_1292;cluster_1293;cluster_1294;cluster_1295;cluster_1296
cluster13	chr3L	26728673	26881580	152908	cluster_3606;cluster_3607;cluster_3609;cluster_3610;cluster_3611;cluster_3612	cluster_3702;cluster_3703;cluster_3704;cluster_3705;cluster_3706;cluster_3707;cluster_3708;cluster_3709;cluster_3710;cluster_3711;cluster_3712;cluster_3713;cluster_3714;cluster_3715;cluster_3716	cluster_3823;cluster_3824;cluster_3825;cluster_3826;cluster_3827;cluster_3828;cluster_3829;cluster_3830;cluster_3831;cluster_3832;cluster_3833	cluster_1331;cluster_1332;cluster_1333;cluster_1334;cluster_1335;cluster_1336;cluster_1337;cluster_1338;cluster_1339;cluster_1340;cluster_1341;cluster_1342;cluster_1343;cluster_1344;cluster_1345;cluster_1346;cluster_1347
cluster15	chr3L	24754791	24849637	94847	cluster_3521;cluster_3522;cluster_3524;cluster_3525	cluster_3476;cluster_3477;cluster_3478;cluster_3479;cluster_3480	cluster_3602;cluster_3603;cluster_3604;cluster_3605	cluster_1175;cluster_1176;cluster_1177;cluster_1178;cluster_1179;cluster_1180;cluster_1181;cluster_1182;cluster_1183;cluster_1184;cluster_1185;cluster_1186;cluster_1187;cluster_1188;cluster_1189;cluster_1190;cluster_1191;cluster_1192;cluster_1193
cluster11/100F	chr3R	32069447	32079308	9862	cluster_5092	cluster_5271	cluster_5386	cluster_1893
cluster3/102E	chr4	1254747	1344594	89848	cluster_5183;cluster_5185	cluster_5433;cluster_5434;cluster_5435;cluster_5436;cluster_5437;cluster_5438;cluster_5439	cluster_5538;cluster_5539;cluster_5540;cluster_5541;cluster_5542;cluster_5543;cluster_5544	cluster_1960;cluster_1961;cluster_1962;cluster_1963;cluster_1964;cluster_1965;cluster_1966;cluster_1967;cluster_1968;cluster_1969
cluster2/20A	chrX	21521148	21560880	39733	cluster_6470;cluster_6473;cluster_6474	cluster_6407;cluster_6408;cluster_6409;cluster_6410;cluster_6411	cluster_6548;cluster_6549;cluster_6550;cluster_6551;cluster_6552	cluster_2142;cluster_2143;cluster_2144;cluster_2145
cluster8/flamenco	chrX	21634639	21798823	164185	cluster_6482;cluster_6484;cluster_6485;cluster_6489;cluster_6490;cluster_6491;cluster_6492;cluster_6494	cluster_6419;cluster_6420;cluster_6421;cluster_6422;cluster_6423;cluster_6424;cluster_6425;cluster_6426;cluster_6427;cluster_6428;cluster_6429;cluster_6430;cluster_6431;cluster_6432;cluster_6433;cluster_6434;cluster_6435;cluster_6436;cluster_6437;cluster_6438;cluster_6439	cluster_6560;cluster_6561;cluster_6562;cluster_6563;cluster_6564;cluster_6565;cluster_6566;cluster_6567;cluster_6568;cluster_6569;cluster_6570;cluster_6571;cluster_6572;cluster_6573;cluster_6574;cluster_6575;cluster_6576;cluster_6577;cluster_6578;cluster_6579;cluster_6580	cluster_2150;cluster_2151;cluster_2152;cluster_2153;cluster_2154;cluster_2155;cluster_2156;cluster_2157;cluster_2158;cluster_2159;cluster_2160;cluster_2161;cluster_2162;cluster_2163;cluster_2164;cluster_2165;cluster_2166
cluster9/20B	chrX	22357558	22442227	84670	cluster_6505	cluster_6464;cluster_6465;cluster_6466;cluster_6467;cluster_6468	cluster_6607;cluster_6608;cluster_6609;cluster_6610;cluster_6611	cluster_2200;cluster_2201;cluster_2202;cluster_2203;cluster_2204;cluster_2205;cluster_2206;cluster_2207;cluster_2208;cluster_2209;cluster_2210;cluster_2211;cluster_2212;cluster_2213

## Sheet: our_clusters
	chromosome	start	end	width	canonical_clusters_overlaps	SRP103849_clusters_overlaps	SRP077059_clusters_overlaps	SRR298712_clusters_overlaps
cluster_1	chr2L	1	109423	109423		cluster_1;cluster_2;cluster_3;cluster_4;cluster_5;cluster_6;cluster_7;cluster_8;cluster_9;cluster_10;cluster_11;cluster_12;cluster_13	cluster_1;cluster_2;cluster_3;cluster_4;cluster_5;cluster_6;cluster_7;cluster_8;cluster_9	cluster_1;cluster_2;cluster_3
cluster_3	chr2L	111379	146150	34772		cluster_15;cluster_16;cluster_17	cluster_11;cluster_12;cluster_13	cluster_4;cluster_5;cluster_6
cluster_5	chr2L	183759	220179	36421		cluster_19;cluster_20	cluster_16;cluster_17	cluster_7;cluster_8;cluster_9
cluster_7	chr2L	225922	232852	6931		cluster_21;cluster_22;cluster_23	cluster_18;cluster_19
cluster_8	chr2L	233920	243119	9200		cluster_24	cluster_20;cluster_21	cluster_10
cluster_10	chr2L	259768	267160	7393
cluster_11	chr2L	271653	276471	4819		cluster_26	cluster_22
cluster_12	chr2L	277701	285719	8019		cluster_27	cluster_23
cluster_13	chr2L	292182	299918	7737			cluster_24
cluster_14	chr2L	302032	305435	3404		cluster_28	cluster_25	cluster_11
cluster_17	chr2L	352995	368162	15168		cluster_31;cluster_32;cluster_33	cluster_27;cluster_28;cluster_29
cluster_18	chr2L	404275	413653	9379			cluster_30	cluster_12
cluster_19	chr2L	415092	425869	10778		cluster_34;cluster_35	cluster_31	cluster_13
cluster_20	chr2L	442794	451342	8549		cluster_36	cluster_32
cluster_22	chr2L	473096	478445	5350			cluster_33
cluster_26	chr2L	536024	548506	12483		cluster_37	cluster_35;cluster_36;cluster_37
cluster_27	chr2L	550681	575970	25290		cluster_38;cluster_39	cluster_38;cluster_39	cluster_14
cluster_28	chr2L	577305	579522	2218
cluster_30	chr2L	687090	690769	3680		cluster_40	cluster_40
cluster_34	chr2L	752771	763798	11028			cluster_41;cluster_42
cluster_37	chr2L	779136	789900	10765		cluster_42	cluster_43
cluster_38	chr2L	810649	816795	6147
cluster_39	chr2L	820015	825895	5881		cluster_44	cluster_45
cluster_40	chr2L	829365	837571	8207		cluster_45	cluster_46	cluster_15
cluster_44	chr2L	871494	877034	5541		cluster_48	cluster_49
cluster_45	chr2L	893233	901654	8422		cluster_49	cluster_50
cluster_47	chr2L	982186	984515	2330
cluster_54	chr2L	1112175	1119412	7238		cluster_52;cluster_53	cluster_53	cluster_16
cluster_57	chr2L	1144749	1154020	9272		cluster_55	cluster_55
cluster_58	chr2L	1158098	1162018	3921
cluster_59	chr2L	1164666	1178423	13758
cluster_60	chr2L	1179778	1185468	5691			cluster_56
cluster_66	chr2L	1318358	1321930	3573
cluster_70	chr2L	1610992	1614131	3140		cluster_58	cluster_59
cluster_72	chr2L	1679267	1681404	2138		cluster_59	cluster_62
cluster_75	chr2L	1690096	1693107	3012		cluster_60
cluster_76	chr2L	1694239	1702223	7985
cluster_77	chr2L	1705013	1711431	6419		cluster_61;cluster_62	cluster_63
cluster_79	chr2L	1727738	1731163	3426
cluster_90	chr2L	1974170	1985598	11429			cluster_69
cluster_95	chr2L	2039946	2044747	4802		cluster_73	cluster_73
cluster_102	chr2L	2132944	2160712	27769		cluster_77;cluster_78;cluster_79;cluster_80	cluster_77;cluster_78;cluster_79
cluster_103	chr2L	2174346	2180042	5697
cluster_105	chr2L	2228492	2236877	8386		cluster_83	cluster_83
cluster_110	chr2L	2358726	2363595	4870		cluster_85	cluster_85;cluster_86	cluster_18
cluster_111	chr2L	2366274	2370099	3826		cluster_86	cluster_87
cluster_112	chr2L	2377131	2385573	8443		cluster_88	cluster_88
cluster_117	chr2L	2488270	2498897	10628		cluster_93;cluster_94;cluster_95	cluster_93;cluster_94
cluster_118	chr2L	2563902	2571608	7707		cluster_96;cluster_97;cluster_98	cluster_95;cluster_96;cluster_97
cluster_119	chr2L	2574321	2576517	2197
cluster_120	chr2L	2580303	2584398	4096		cluster_99	cluster_98
cluster_124	chr2L	2741134	2748806	7673		cluster_102		cluster_19
cluster_125	chr2L	2755963	2763951	7989			cluster_102
cluster_126	chr2L	2766303	2770806	4504		cluster_104	cluster_103	cluster_20
cluster_127	chr2L	2772368	2779540	7173		cluster_105;cluster_106;cluster_107	cluster_104;cluster_105;cluster_106
cluster_132	chr2L	2864905	2869675	4771		cluster_110	cluster_108	cluster_22
cluster_134	chr2L	2873622	2878173	4552		cluster_111;cluster_112	cluster_109;cluster_110
cluster_135	chr2L	2880705	2883151	2447		cluster_113
cluster_140	chr2L	2962560	2986149	23590		cluster_115	cluster_115;cluster_116
cluster_141	chr2L	2988049	2993336	5288		cluster_116	cluster_117	cluster_23
cluster_145	chr2L	3014674	3039691	25018		cluster_117;cluster_118	cluster_118;cluster_119	cluster_24
cluster_146	chr2L	3046108	3073094	26987		cluster_119;cluster_120;cluster_121;cluster_122	cluster_120;cluster_121;cluster_122;cluster_123	cluster_25;cluster_26
cluster_148	chr2L	3078220	3084507	6288
cluster_151	chr2L	3144377	3149257	4881		cluster_123	cluster_124	cluster_27
cluster_152	chr2L	3167017	3173176	6160		cluster_124;cluster_125	cluster_126;cluster_127	cluster_28
cluster_153	chr2L	3202581	3210170	7590		cluster_126;cluster_127;cluster_128	cluster_128;cluster_129;cluster_130;cluster_131
cluster_158	chr2L	3256935	3259060	2126		cluster_131	cluster_133
cluster_159	chr2L	3294954	3297556	2603
cluster_161	chr2L	3358515	3360739	2225		cluster_132	cluster_134
cluster_162	chr2L	3372818	3378558	5741		cluster_133
cluster_166	chr2L	3452535	3482997	30463		cluster_135;cluster_136	cluster_137;cluster_138;cluster_139;cluster_140	cluster_29;cluster_30
cluster_167	chr2L	3510323	3517159	6837
cluster_169	chr2L	3619532	3623605	4074		cluster_137	cluster_141
cluster_170	chr2L	3626109	3630538	4430
cluster_174	chr2L	3714144	3716765	2622
cluster_175	chr2L	3781915	3784108	2194		cluster_139	cluster_142
cluster_178	chr2L	3863591	3872354	8764
cluster_184	chr2L	4113623	4115677	2055		cluster_141	cluster_145	cluster_31
cluster_187	chr2L	4180474	4184618	4145		cluster_142	cluster_146
cluster_189	chr2L	4194844	4197449	2606			cluster_148
cluster_190	chr2L	4224456	4229345	4890		cluster_144	cluster_149	cluster_32
cluster_193	chr2L	4392822	4400446	7625		cluster_145;cluster_146	cluster_151;cluster_152
cluster_195	chr2L	4442443	4469881	27439		cluster_148;cluster_149;cluster_150;cluster_151	cluster_154;cluster_155;cluster_156	cluster_33
cluster_196	chr2L	4477000	4487155	10156
cluster_197	chr2L	4515396	4520659	5264
cluster_198	chr2L	4526226	4530263	4038
cluster_199	chr2L	4552248	4564140	11893
cluster_201	chr2L	4601755	4606847	5093		cluster_152;cluster_153;cluster_154	cluster_157;cluster_158;cluster_159
cluster_204	chr2L	4684531	4690690	6160
cluster_206	chr2L	4826663	4830596	3934
cluster_207	chr2L	4835011	4846439	11429		cluster_157;cluster_158	cluster_162;cluster_163
cluster_208	chr2L	4883337	4886211	2875
cluster_209	chr2L	4887380	4905687	18308
cluster_210	chr2L	4918230	4920340	2111		cluster_159	cluster_165;cluster_166
cluster_212	chr2L	4937966	4940976	3011
cluster_214	chr2L	4961324	4982169	20846		cluster_162	cluster_170
cluster_215	chr2L	4990314	4996458	6145		cluster_163	cluster_172	cluster_34
cluster_216	chr2L	5008069	5015544	7476
cluster_217	chr2L	5029509	5037229	7721			cluster_174
cluster_218	chr2L	5045377	5048678	3302		cluster_165	cluster_175
cluster_219	chr2L	5050694	5059759	9066		cluster_166;cluster_167	cluster_176
cluster_220	chr2L	5069986	5074539	4554		cluster_168	cluster_177	cluster_35
cluster_223	chr2L	5093494	5095843	2350
cluster_224	chr2L	5097544	5100285	2742		cluster_169	cluster_179
cluster_228	chr2L	5159625	5185739	26115			cluster_181
cluster_230	chr2L	5204395	5207618	3224
cluster_233	chr2L	5218777	5221669	2893		cluster_172	cluster_182
cluster_238	chr2L	5276602	5283146	6545			cluster_185;cluster_186
cluster_240	chr2L	5315421	5324905	9485		cluster_174;cluster_175	cluster_187
cluster_243	chr2L	5517512	5536220	18709
cluster_244	chr2L	5537962	5546583	8622		cluster_177;cluster_178	cluster_189;cluster_190	cluster_38
cluster_245	chr2L	5568468	5572744	4277
cluster_248	chr2L	5767046	5769368	2323		cluster_181	cluster_193	cluster_40
cluster_249	chr2L	5800491	5803982	3492		cluster_182	cluster_194
cluster_255	chr2L	5945771	5948284	2514		cluster_184	cluster_197
cluster_260	chr2L	5981927	5996532	14606		cluster_188;cluster_189	cluster_201	cluster_43
cluster_264	chr2L	6034629	6036775	2147		cluster_191	cluster_203
cluster_265	chr2L	6039174	6054631	15458		cluster_192	cluster_204;cluster_205
cluster_266	chr2L	6060573	6075154	14582		cluster_193	cluster_206
cluster_267	chr2L	6079866	6099113	19248		cluster_194	cluster_207;cluster_208
cluster_268	chr2L	6100379	6107760	7382		cluster_195	cluster_209
cluster_269	chr2L	6121783	6124120	2338		cluster_196	cluster_210
cluster_273	chr2L	6208228	6211314	3087		cluster_199
cluster_275	chr2L	6325217	6336186	10970		cluster_201	cluster_212
cluster_276	chr2L	6344209	6346601	2393		cluster_202	cluster_213	cluster_44
cluster_281	chr2L	6431679	6436326	4648		cluster_205;cluster_206	cluster_217;cluster_218
cluster_283	chr2L	6441318	6444997	3680		cluster_207;cluster_208	cluster_219;cluster_220
cluster_284	chr2L	6456381	6460683	4303		cluster_209
cluster_287	chr2L	6474318	6490793	16476		cluster_211;cluster_212;cluster_213	cluster_222;cluster_223;cluster_224;cluster_225	cluster_46
cluster_289	chr2L	6555793	6558568	2776		cluster_214	cluster_227
cluster_290	chr2L	6562235	6566146	3912		cluster_215	cluster_228
cluster_292	chr2L	6632883	6641229	8347		cluster_217		cluster_47
cluster_293	chr2L	6645549	6656397	10849		cluster_218	cluster_230
cluster_294	chr2L	6658531	6670696	12166			cluster_231;cluster_232
cluster_295	chr2L	6673857	6678784	4928			cluster_233
cluster_296	chr2L	6679765	6682619	2855		cluster_219
cluster_297	chr2L	6716147	6723320	7174		cluster_220	cluster_234
cluster_300	chr2L	6789733	6792101	2369			cluster_237
cluster_303	chr2L	6854215	6862484	8270
cluster_307	chr2L	6905267	6918938	13672		cluster_224;cluster_225;cluster_226;cluster_227	cluster_239;cluster_240;cluster_241;cluster_242	cluster_48;cluster_49
cluster_308	chr2L	6922629	6932190	9562		cluster_228	cluster_243	cluster_50
cluster_309	chr2L	6942242	6971401	29160		cluster_229;cluster_230;cluster_231	cluster_244;cluster_245;cluster_246	cluster_51
cluster_310	chr2L	6973054	6984984	11931
cluster_312	chr2L	7023660	7028946	5287		cluster_233	cluster_248	cluster_52
cluster_313	chr2L	7030503	7032989	2487		cluster_234	cluster_249
cluster_314	chr2L	7034820	7038306	3487		cluster_235	cluster_250
cluster_315	chr2L	7051396	7056137	4742		cluster_236	cluster_251
cluster_323	chr2L	7226678	7235005	8328		cluster_240	cluster_254
cluster_324	chr2L	7255545	7258337	2793		cluster_241
cluster_325	chr2L	7274050	7277154	3105
cluster_330	chr2L	7348106	7350323	2218		cluster_242	cluster_255
cluster_333	chr2L	7398718	7400830	2113
cluster_334	chr2L	7423392	7430449	7058		cluster_245;cluster_246;cluster_247	cluster_259	cluster_53;cluster_54
cluster_337	chr2L	7548173	7550516	2344		cluster_248;cluster_249	cluster_260;cluster_261
cluster_338	chr2L	7554933	7559258	4326
cluster_342	chr2L	7782879	7788451	5573
cluster_343	chr2L	7791119	7798625	7507		cluster_251	cluster_263;cluster_264	cluster_56
cluster_344	chr2L	7800361	7803091	2731		cluster_252	cluster_265
cluster_345	chr2L	7814102	7820712	6611
cluster_346	chr2L	7822616	7828145	5530		cluster_253	cluster_266
cluster_347	chr2L	7830258	7833385	3128		cluster_254	cluster_267
cluster_349	chr2L	7883277	7886108	2832		cluster_256	cluster_269
cluster_351	chr2L	7976661	7984182	7522		cluster_259;cluster_260;cluster_261	cluster_272;cluster_273;cluster_274
cluster_354	chr2L	7998927	8002253	3327
cluster_358	chr2L	8035867	8071685	35819		cluster_266	cluster_276;cluster_277	cluster_58;cluster_59
cluster_359	chr2L	8073501	8080733	7233			cluster_278
cluster_360	chr2L	8082566	8096684	14119		cluster_267	cluster_279	cluster_60
cluster_361	chr2L	8105655	8110156	4502		cluster_268;cluster_269	cluster_280;cluster_281	cluster_61
cluster_362	chr2L	8131289	8140776	9488		cluster_271
cluster_363	chr2L	8159315	8163495	4181
cluster_364	chr2L	8176574	8180023	3450
cluster_365	chr2L	8182327	8184389	2063
cluster_366	chr2L	8186128	8193184	7057
cluster_367	chr2L	8195043	8203612	8570		cluster_272;cluster_273	cluster_282
cluster_368	chr2L	8206212	8222672	16461		cluster_274;cluster_275	cluster_283;cluster_284;cluster_285
cluster_369	chr2L	8223825	8226550	2726
cluster_370	chr2L	8258597	8262375	3779		cluster_276	cluster_286	cluster_62
cluster_372	chr2L	8305625	8321684	16060		cluster_278	cluster_289
cluster_373	chr2L	8353696	8361200	7505		cluster_279	cluster_290	cluster_64
cluster_374	chr2L	8363456	8370079	6624		cluster_280;cluster_281	cluster_292;cluster_293	cluster_65
cluster_375	chr2L	8372924	8385117	12194		cluster_282	cluster_294
cluster_376	chr2L	8386136	8390984	4849		cluster_283	cluster_295	cluster_66
cluster_377	chr2L	8400536	8411465	10930
cluster_379	chr2L	8418833	8432476	13644		cluster_285	cluster_296
cluster_380	chr2L	8434084	8451171	17088		cluster_286
cluster_383	chr2L	8457793	8461473	3681		cluster_287;cluster_288	cluster_297;cluster_298
cluster_388	chr2L	8509250	8521755	12506		cluster_291;cluster_292	cluster_301	cluster_68
cluster_389	chr2L	8523300	8529212	5913
cluster_392	chr2L	8594313	8601526	7214		cluster_295;cluster_296;cluster_297	cluster_305;cluster_306;cluster_307
cluster_396	chr2L	8666034	8672713	6680		cluster_299	cluster_309	cluster_70
cluster_398	chr2L	8681513	8686018	4506		cluster_301	cluster_311
cluster_401	chr2L	8709920	8714164	4245
cluster_402	chr2L	8720576	8723341	2766
cluster_407	chr2L	8939391	8943041	3651
cluster_408	chr2L	8991484	8999426	7943		cluster_302	cluster_313
cluster_409	chr2L	9000333	9002496	2164		cluster_303	cluster_314
cluster_413	chr2L	9177547	9190279	12733		cluster_304
cluster_414	chr2L	9216073	9218379	2307			cluster_315
cluster_419	chr2L	9330770	9333669	2900		cluster_306	cluster_318	cluster_71
cluster_420	chr2L	9389832	9392481	2650
cluster_421	chr2L	9393668	9395679	2012		cluster_307	cluster_319
cluster_422	chr2L	9449734	9463288	13555			cluster_321
cluster_423	chr2L	9491190	9495559	4370
cluster_424	chr2L	9515351	9520657	5307		cluster_310	cluster_323	cluster_72
cluster_426	chr2L	9571608	9576707	5100
cluster_429	chr2L	9682399	9685411	3013		cluster_313
cluster_430	chr2L	9696248	9702118	5871		cluster_314	cluster_326
cluster_431	chr2L	9707909	9711232	3324
cluster_433	chr2L	9759692	9765571	5880			cluster_328
cluster_434	chr2L	9786678	9793026	6349		cluster_315	cluster_329	cluster_73
cluster_435	chr2L	9888028	9911762	23735		cluster_316;cluster_317;cluster_318	cluster_330;cluster_331;cluster_332	cluster_74;cluster_75
cluster_436	chr2L	9912910	9918176	5267		cluster_319	cluster_333
cluster_438	chr2L	9926569	9944939	18371		cluster_320;cluster_321	cluster_334;cluster_335;cluster_336
cluster_440	chr2L	9952081	9969931	17851		cluster_323;cluster_324;cluster_325	cluster_338;cluster_339
cluster_443	chr2L	9983426	10002742	19317		cluster_326;cluster_327	cluster_340
cluster_444	chr2L	10005454	10009501	4048		cluster_328	cluster_341
cluster_445	chr2L	10056669	10060098	3430		cluster_329	cluster_342	cluster_77
cluster_449	chr2L	10182702	10186059	3358
cluster_451	chr2L	10193258	10197229	3972			cluster_344
cluster_452	chr2L	10198456	10206917	8462		cluster_332;cluster_333	cluster_345;cluster_346	cluster_78;cluster_79
cluster_453	chr2L	10209876	10219021	9146		cluster_334	cluster_347	cluster_80
cluster_454	chr2L	10220167	10225959	5793			cluster_348
cluster_455	chr2L	10227784	10235118	7335		cluster_335;cluster_336	cluster_349;cluster_350;cluster_351
cluster_456	chr2L	10239217	10257114	17898		cluster_337;cluster_338	cluster_352
cluster_458	chr2L	10269401	10276107	6707			cluster_355
cluster_459	chr2L	10281504	10290808	9305		cluster_341	cluster_356	cluster_81
cluster_461	chr2L	10295948	10305461	9514			cluster_357;cluster_358
cluster_462	chr2L	10306527	10319255	12729		cluster_342	cluster_359
cluster_463	chr2L	10323415	10327820	4406
cluster_464	chr2L	10331153	10337554	6402
cluster_465	chr2L	10339467	10348294	8828			cluster_360
cluster_466	chr2L	10353114	10364113	11000		cluster_343	cluster_361
cluster_467	chr2L	10372797	10375705	2909		cluster_344
cluster_468	chr2L	10377853	10388528	10676		cluster_345;cluster_346;cluster_347	cluster_362
cluster_469	chr2L	10390055	10395043	4989		cluster_348
cluster_472	chr2L	10397970	10405152	7183		cluster_350	cluster_364
cluster_473	chr2L	10408114	10414122	6009		cluster_351	cluster_365	cluster_82
cluster_474	chr2L	10417084	10433685	16602		cluster_352	cluster_366
cluster_475	chr2L	10459575	10462942	3368		cluster_354	cluster_367
cluster_476	chr2L	10481825	10495215	13391		cluster_355	cluster_368;cluster_369
cluster_481	chr2L	10568088	10571880	3793
cluster_487	chr2L	10728996	10744926	15931		cluster_359	cluster_373
cluster_494	chr2L	10837439	10842571	5133		cluster_361	cluster_375	cluster_83
cluster_495	chr2L	10845864	10849074	3211		cluster_362	cluster_376	cluster_84;cluster_85
cluster_497	chr2L	10854224	10858095	3872		cluster_364	cluster_378
cluster_499	chr2L	10876590	10883601	7012		cluster_365;cluster_366;cluster_367	cluster_380;cluster_381;cluster_382
cluster_503	chr2L	10952361	10956040	3680		cluster_368;cluster_369	cluster_383;cluster_384
cluster_504	chr2L	10964680	10968824	4145		cluster_370	cluster_385	cluster_87
cluster_505	chr2L	10973510	10976392	2883		cluster_371;cluster_372	cluster_386;cluster_387	cluster_88
cluster_506	chr2L	10977916	10989150	11235		cluster_373	cluster_388	cluster_89
cluster_507	chr2L	10997336	11012207	14872		cluster_374;cluster_375;cluster_376	cluster_389;cluster_390;cluster_391	cluster_90;cluster_91
cluster_511	chr2L	11094883	11105068	10186		cluster_378	cluster_393
cluster_512	chr2L	11110108	11136103	25996		cluster_379;cluster_380;cluster_381;cluster_382;cluster_383	cluster_394;cluster_395;cluster_396;cluster_397;cluster_398
cluster_517	chr2L	11281142	11284309	3168			cluster_399
cluster_519	chr2L	11315623	11317646	2024		cluster_384	cluster_400
cluster_520	chr2L	11508361	11517009	8649			cluster_401
cluster_521	chr2L	11522825	11526482	3658		cluster_385	cluster_402;cluster_403
cluster_528	chr2L	11788450	11800400	11951		cluster_389;cluster_390	cluster_407	cluster_92
cluster_531	chr2L	11807162	11812920	5759		cluster_392;cluster_393	cluster_410	cluster_93
cluster_534	chr2L	11852191	11854356	2166			cluster_412
cluster_537	chr2L	11983930	12002271	18342		cluster_395;cluster_396	cluster_414
cluster_539	chr2L	12031876	12043647	11772		cluster_397	cluster_415;cluster_416
cluster_540	chr2L	12044694	12054459	9766		cluster_398	cluster_417
cluster_543	chr2L	12067375	12074384	7010		cluster_399;cluster_400;cluster_401	cluster_420;cluster_421;cluster_422
cluster_544	chr2L	12093807	12109048	15242		cluster_402;cluster_403	cluster_423
cluster_546	chr2L	12147835	12157774	9940		cluster_404	cluster_424
cluster_547	chr2L	12170760	12175682	4923		cluster_405	cluster_425
cluster_551	chr2L	12366365	12374655	8291		cluster_407	cluster_427
cluster_553	chr2L	12428052	12433185	5134		cluster_408	cluster_428
cluster_554	chr2L	12437820	12441235	3416		cluster_409	cluster_429
cluster_555	chr2L	12455298	12468568	13271		cluster_410	cluster_430;cluster_431
cluster_556	chr2L	12506986	12513735	6750
cluster_559	chr2L	12690153	12694624	4472		cluster_411	cluster_434
cluster_560	chr2L	12700359	12711931	11573		cluster_412	cluster_435;cluster_436;cluster_437	cluster_95
cluster_561	chr2L	12712937	12719952	7016		cluster_413	cluster_438
cluster_562	chr2L	12721316	12735385	14070		cluster_414;cluster_415;cluster_416	cluster_439;cluster_440;cluster_441
cluster_563	chr2L	12737395	12739574	2180		cluster_417	cluster_442
cluster_568	chr2L	12816616	12823028	6413
cluster_576	chr2L	12975676	12990029	14354		cluster_421;cluster_422	cluster_446	cluster_96
cluster_577	chr2L	13000119	13003633	3515		cluster_423	cluster_447
cluster_578	chr2L	13006325	13018286	11962			cluster_448	cluster_97
cluster_582	chr2L	13163172	13191267	28096		cluster_425;cluster_426;cluster_427	cluster_450;cluster_451
cluster_583	chr2L	13193753	13198377	4625		cluster_428	cluster_452
cluster_585	chr2L	13209108	13212183	3076		cluster_430	cluster_453	cluster_98
cluster_586	chr2L	13215816	13222230	6415		cluster_431	cluster_454
cluster_589	chr2L	13283239	13285798	2560		cluster_433	cluster_458	cluster_100
cluster_591	chr2L	13297022	13301619	4598		cluster_435	cluster_460;cluster_461
cluster_593	chr2L	13363552	13382367	18816		cluster_436	cluster_462
cluster_595	chr2L	13390744	13395112	4369		cluster_438	cluster_464	cluster_101
cluster_599	chr2L	13449509	13454865	5357		cluster_440;cluster_441;cluster_442	cluster_467;cluster_468;cluster_469
cluster_601	chr2L	13480078	13483242	3165		cluster_444	cluster_471
cluster_602	chr2L	13500863	13506647	5785
cluster_609	chr2L	13558834	13561407	2574			cluster_476
cluster_610	chr2L	13568391	13573917	5527			cluster_477;cluster_478
cluster_613	chr2L	13599089	13601508	2420
cluster_619	chr2L	13637302	13641247	3946		cluster_452	cluster_480
cluster_620	chr2L	13668756	13671486	2731
cluster_624	chr2L	13770986	13775010	4025		cluster_453	cluster_481
cluster_625	chr2L	13780110	13799775	19666		cluster_454;cluster_455	cluster_482;cluster_483
cluster_626	chr2L	13813535	13819880	6346		cluster_456
cluster_627	chr2L	13822657	13836417	13761			cluster_484
cluster_630	chr2L	13862208	13870716	8509
cluster_631	chr2L	13894832	13903958	9127		cluster_457	cluster_486
cluster_634	chr2L	13996881	14001234	4354
cluster_637	chr2L	14184526	14187404	2879
cluster_640	chr2L	14285980	14289193	3214
cluster_642	chr2L	14319287	14325534	6248
cluster_644	chr2L	14357661	14414028	56368		cluster_460;cluster_461;cluster_462	cluster_488;cluster_489;cluster_490
cluster_645	chr2L	14465668	14469438	3771		cluster_463	cluster_491
cluster_646	chr2L	14490519	14494296	3778		cluster_464;cluster_465	cluster_492;cluster_493
cluster_648	chr2L	14516573	14519147	2575		cluster_467	cluster_495
cluster_650	chr2L	14598602	14600872	2271		cluster_469	cluster_497
cluster_652	chr2L	14639558	14646420	6863		cluster_471;cluster_472	cluster_499;cluster_500
cluster_655	chr2L	14661379	14665178	3800
cluster_657	chr2L	14788870	14793770	4901			cluster_503
cluster_663	chr2L	15004912	15008732	3821		cluster_476	cluster_505
cluster_665	chr2L	15034971	15038848	3878
cluster_666	chr2L	15062969	15065440	2472		cluster_478	cluster_507
cluster_668	chr2L	15070301	15075714	5414		cluster_479	cluster_509
cluster_670	chr2L	15113619	15118077	4459		cluster_481	cluster_510
cluster_673	chr2L	15250804	15259647	8844		cluster_483
cluster_674	chr2L	15260393	15269199	8807		cluster_484;cluster_485
cluster_679	chr2L	15502126	15504891	2766
cluster_681	chr2L	15586458	15593464	7007		cluster_487;cluster_488;cluster_489	cluster_515;cluster_516;cluster_517
cluster_684	chr2L	15683778	15686787	3010		cluster_491;cluster_492	cluster_518;cluster_519
cluster_686	chr2L	15718775	15721784	3010		cluster_493;cluster_494	cluster_520;cluster_521
cluster_688	chr2L	15725751	15730839	5089		cluster_496	cluster_523
cluster_689	chr2L	15749226	15761987	12762		cluster_497	cluster_525;cluster_526;cluster_527	cluster_105
cluster_699	chr2L	16008911	16011117	2207
cluster_702	chr2L	16142799	16145097	2299
cluster_704	chr2L	16153538	16161748	8211		cluster_502;cluster_503;cluster_504	cluster_532;cluster_533;cluster_534
cluster_706	chr2L	16248517	16250913	2397		cluster_506	cluster_536
cluster_708	chr2L	16256970	16261649	4680			cluster_539
cluster_709	chr2L	16263317	16267718	4402		cluster_508	cluster_540
cluster_710	chr2L	16273457	16283881	10425		cluster_509	cluster_541
cluster_712	chr2L	16296064	16299231	3168		cluster_511	cluster_542
cluster_713	chr2L	16301001	16314701	13701		cluster_512;cluster_513;cluster_514	cluster_543;cluster_544	cluster_106
cluster_714	chr2L	16327134	16349572	22439		cluster_515;cluster_516	cluster_545;cluster_546
cluster_715	chr2L	16352939	16356768	3830		cluster_517	cluster_547	cluster_107
cluster_716	chr2L	16505497	16509702	4206			cluster_548
cluster_720	chr2L	16560077	16565791	5715		cluster_519	cluster_549
cluster_724	chr2L	16677064	16682150	5087		cluster_521	cluster_553
cluster_726	chr2L	16689108	16692261	3154		cluster_523	cluster_555
cluster_727	chr2L	16696577	16703043	6467		cluster_524	cluster_556	cluster_108
cluster_728	chr2L	16722024	16725093	3070		cluster_525	cluster_558	cluster_109;cluster_110
cluster_729	chr2L	16729749	16743069	13321		cluster_526	cluster_560;cluster_561
cluster_731	chr2L	16747627	16753822	6196		cluster_528	cluster_562
cluster_732	chr2L	16821182	16833068	11887		cluster_529;cluster_530	cluster_563;cluster_564
cluster_733	chr2L	16849152	16859762	10611		cluster_531;cluster_532	cluster_565;cluster_566
cluster_735	chr2L	16881214	16888083	6870		cluster_533	cluster_567
cluster_736	chr2L	16891456	16896357	4902
cluster_738	chr2L	16902544	16917032	14489
cluster_755	chr2L	17367515	17371405	3891		cluster_540	cluster_575
cluster_756	chr2L	17372554	17374747	2194
cluster_761	chr2L	17459742	17464506	4765		cluster_544	cluster_580	cluster_111
cluster_762	chr2L	17481225	17485754	4530			cluster_582
cluster_763	chr2L	17518571	17520959	2389
cluster_776	chr2L	17912002	17914140	2139		cluster_550;cluster_551
cluster_779	chr2L	17972712	17975208	2497		cluster_553	cluster_589	cluster_112
cluster_784	chr2L	18057239	18061214	3976		cluster_554;cluster_555	cluster_590;cluster_591
cluster_786	chr2L	18087167	18113172	26006		cluster_556;cluster_557	cluster_592	cluster_113
cluster_788	chr2L	18126540	18147166	20627		cluster_559;cluster_560;cluster_561	cluster_594;cluster_595;cluster_596	cluster_114;cluster_115
cluster_790	chr2L	18153061	18159717	6657		cluster_562;cluster_563	cluster_597
cluster_793	chr2L	18335163	18341761	6599
cluster_796	chr2L	18440740	18443397	2658		cluster_564	cluster_600	cluster_116
cluster_797	chr2L	18444523	18455264	10742		cluster_565;cluster_566	cluster_601
cluster_800	chr2L	18532046	18535665	3620		cluster_568	cluster_603	cluster_118
cluster_801	chr2L	18546600	18562117	15518		cluster_569	cluster_604	cluster_119;cluster_120
cluster_803	chr2L	18599518	18605253	5736		cluster_571;cluster_572	cluster_605;cluster_606	cluster_121;cluster_122
cluster_804	chr2L	18617152	18625932	8781
cluster_806	chr2L	18649273	18661807	12535		cluster_576	cluster_608	cluster_123
cluster_807	chr2L	18666627	18669570	2944
cluster_808	chr2L	18673350	18693509	20160		cluster_577	cluster_609;cluster_610;cluster_611
cluster_809	chr2L	18696672	18712056	15385		cluster_578;cluster_579	cluster_612;cluster_613
cluster_813	chr2L	18833407	18837758	4352			cluster_614
cluster_814	chr2L	18852527	18859239	6713		cluster_580;cluster_581	cluster_615
cluster_817	chr2L	18948963	18952024	3062		cluster_582
cluster_818	chr2L	18955541	18960693	5153		cluster_583	cluster_616
cluster_819	chr2L	18969095	18974016	4922			cluster_617
cluster_822	chr2L	19003331	19009287	5957		cluster_585	cluster_620	cluster_124
cluster_824	chr2L	19037805	19063022	25218		cluster_587;cluster_588	cluster_622
cluster_825	chr2L	19071565	19077619	6055		cluster_589	cluster_623
cluster_827	chr2L	19120248	19134236	13989		cluster_590;cluster_591	cluster_624;cluster_625;cluster_626	cluster_125
cluster_828	chr2L	19139066	19176943	37878		cluster_592;cluster_593;cluster_594;cluster_595	cluster_627;cluster_628;cluster_629;cluster_630	cluster_126
cluster_831	chr2L	19349242	19351948	2707		cluster_597	cluster_632
cluster_832	chr2L	19398081	19401796	3716		cluster_598	cluster_633
cluster_837	chr2L	19419216	19422732	3517
cluster_840	chr2L	19441875	19453804	11930		cluster_601;cluster_602	cluster_636;cluster_637	cluster_128
cluster_841	chr2L	19455946	19470112	14167		cluster_603	cluster_638	cluster_129
cluster_843	chr2L	19488299	19511034	22736		cluster_604	cluster_639;cluster_640;cluster_641
cluster_844	chr2L	19527100	19556983	29884		cluster_605;cluster_606;cluster_607	cluster_642	cluster_130
cluster_845	chr2L	19567096	19570973	3878		cluster_608	cluster_643	cluster_131
cluster_846	chr2L	19577121	19582384	5264
cluster_848	chr2L	19615547	19620952	5406			cluster_645
cluster_852	chr2L	19663846	19666462	2617		cluster_610	cluster_647
cluster_859	chr2L	19714908	19717416	2509
cluster_861	chr2L	19725891	19742428	16538		cluster_611;cluster_612;cluster_613	cluster_648;cluster_649;cluster_650;cluster_651
cluster_864	chr2L	19774025	19782915	8891			cluster_654
cluster_866	chr2L	19804133	19828767	24635		cluster_616	cluster_656	cluster_132;cluster_133
cluster_869	chr2L	19954637	19960079	5443		cluster_618	cluster_658
cluster_871	chr2L	20005921	20010952	5032		cluster_619;cluster_620;cluster_621	cluster_659;cluster_660;cluster_661
cluster_872	chr2L	20024525	20026769	2245		cluster_622	cluster_662
cluster_873	chr2L	20028481	20035102	6622
cluster_874	chr2L	20058190	20066899	8710		cluster_623	cluster_663;cluster_664	cluster_134
cluster_875	chr2L	20069097	20075048	5952
cluster_876	chr2L	20087625	20159150	71526	cluster5/38C	cluster_625;cluster_626;cluster_627	cluster_666;cluster_667;cluster_668	cluster_135;cluster_136
cluster_877	chr2L	20161298	20176806	15509	cluster5/38C	cluster_628	cluster_669	cluster_137;cluster_138
cluster_881	chr2L	20200645	20215141	14497	cluster5/38C	cluster_630	cluster_671	cluster_140;cluster_141
cluster_882	chr2L	20218201	20228632	10432	cluster5/38C	cluster_631	cluster_672	cluster_142
cluster_889	chr2L	20345541	20349923	4383			cluster_675
cluster_895	chr2L	20415159	20423084	7926		cluster_638	cluster_681	cluster_143
cluster_896	chr2L	20441648	20445133	3486		cluster_639	cluster_682
cluster_897	chr2L	20451371	20454257	2887			cluster_683
cluster_899	chr2L	20576750	20579309	2560		cluster_640	cluster_684
cluster_901	chr2L	20633958	20639501	5544		cluster_641	cluster_685;cluster_686
cluster_902	chr2L	20639786	20648904	9119		cluster_642;cluster_643;cluster_644	cluster_687;cluster_688	cluster_144
cluster_903	chr2L	20649791	20664209	14419		cluster_645	cluster_689
cluster_904	chr2L	20682399	20685254	2856
cluster_905	chr2L	20727087	20740474	13388		cluster_646;cluster_647	cluster_690;cluster_691;cluster_692	cluster_145
cluster_906	chr2L	20747506	20757842	10337		cluster_648;cluster_649;cluster_650	cluster_693;cluster_694
cluster_907	chr2L	20764976	20767554	2579		cluster_651	cluster_695	cluster_146
cluster_909	chr2L	20787557	20790737	3181		cluster_652	cluster_696
cluster_910	chr2L	20795522	20821071	25550		cluster_653
cluster_915	chr2L	20870587	20875134	4548		cluster_654	cluster_699
cluster_917	chr2L	20891733	20893741	2009		cluster_656	cluster_700;cluster_701
cluster_918	chr2L	20895015	20897676	2662		cluster_657	cluster_702
cluster_919	chr2L	20900167	20903916	3750		cluster_658	cluster_703
cluster_920	chr2L	20918630	20928834	10205		cluster_659;cluster_660	cluster_704;cluster_705;cluster_706	cluster_147
cluster_921	chr2L	20964480	20966899	2420
cluster_934	chr2L	21084688	21095400	10713		cluster_665;cluster_666	cluster_713;cluster_714;cluster_715
cluster_935	chr2L	21098415	21107016	8602		cluster_667	cluster_716	cluster_148
cluster_941	chr2L	21132042	21136216	4175		cluster_668	cluster_717	cluster_149
cluster_942	chr2L	21143263	21168946	25684		cluster_669;cluster_670;cluster_671;cluster_672	cluster_718;cluster_719;cluster_720;cluster_721	cluster_150
cluster_943	chr2L	21170187	21178113	7927		cluster_673	cluster_722;cluster_723
cluster_944	chr2L	21181582	21186211	4630		cluster_674	cluster_724
cluster_945	chr2L	21198376	21218404	20029		cluster_675;cluster_676;cluster_677;cluster_678	cluster_725;cluster_726;cluster_727;cluster_728	cluster_151;cluster_152;cluster_153;cluster_154
cluster_946	chr2L	21221313	21233831	12519			cluster_729
cluster_947	chr2L	21235665	21250565	14901		cluster_679;cluster_680	cluster_730;cluster_731
cluster_948	chr2L	21256450	21262776	6327		cluster_681;cluster_682	cluster_732
cluster_950	chr2L	21266800	21275804	9005		cluster_683;cluster_684	cluster_734;cluster_735
cluster_951	chr2L	21284428	21290356	5929		cluster_685	cluster_737;cluster_738
cluster_952	chr2L	21298706	21303548	4843		cluster_686;cluster_687	cluster_739
cluster_953	chr2L	21305946	21308869	2924
cluster_954	chr2L	21310806	21325721	14916		cluster_688;cluster_689;cluster_690	cluster_740;cluster_741;cluster_742	cluster_155
cluster_955	chr2L	21329178	21352009	22832		cluster_691;cluster_692;cluster_693;cluster_694	cluster_743;cluster_744;cluster_745;cluster_746;cluster_747;cluster_748
cluster_956	chr2L	21356072	21384498	28427		cluster_695;cluster_696;cluster_697;cluster_698;cluster_699	cluster_749;cluster_750;cluster_751;cluster_752;cluster_753;cluster_754	cluster_156
cluster_957	chr2L	21393467	21442974	49508		cluster_700;cluster_701;cluster_702	cluster_755;cluster_756;cluster_757	cluster_157;cluster_158;cluster_159
cluster_958	chr2L	21446435	21565057	118623		cluster_703;cluster_704;cluster_705	cluster_758;cluster_759;cluster_760	cluster_160;cluster_161;cluster_162;cluster_163;cluster_164
cluster_960	chr2L	21569657	21596010	26354		cluster_706;cluster_707;cluster_708;cluster_709	cluster_761;cluster_762;cluster_763	cluster_165;cluster_166
cluster_963	chr2L	21604784	21631822	27039		cluster_712;cluster_713;cluster_714;cluster_715;cluster_716;cluster_717	cluster_765;cluster_766;cluster_767;cluster_768;cluster_769;cluster_770;cluster_771	cluster_167;cluster_168
cluster_964	chr2L	21636551	21667155	30605		cluster_718;cluster_719;cluster_720;cluster_721	cluster_772;cluster_773;cluster_774;cluster_775;cluster_776
cluster_965	chr2L	21677089	21683581	6493		cluster_723	cluster_777	cluster_169
cluster_966	chr2L	21684626	21692806	8181		cluster_724;cluster_725;cluster_726	cluster_778;cluster_779;cluster_780	cluster_170;cluster_171;cluster_172
cluster_969	chr2L	21706821	21718966	12146		cluster_727;cluster_728	cluster_781;cluster_782;cluster_783
cluster_970	chr2L	21723436	21731028	7593		cluster_729	cluster_784;cluster_785
cluster_972	chr2L	21732427	21744957	12531		cluster_730;cluster_731;cluster_732;cluster_733	cluster_786	cluster_173
cluster_974	chr2L	21757336	21759367	2032
cluster_975	chr2L	21760488	21763271	2784		cluster_735	cluster_788	cluster_174
cluster_976	chr2L	21773005	21780348	7344		cluster_737	cluster_790
cluster_984	chr2L	21832431	21837533	5103		cluster_743		cluster_175
cluster_985	chr2L	21854721	21862896	8176		cluster_744	cluster_799
cluster_986	chr2L	21874668	21879105	4438		cluster_745	cluster_800
cluster_988	chr2L	21912110	21914168	2059		cluster_748
cluster_989	chr2L	21920527	21944587	24061		cluster_749;cluster_750;cluster_751;cluster_752	cluster_803;cluster_804;cluster_805;cluster_806;cluster_807
cluster_991	chr2L	21970965	21976625	5661		cluster_753	cluster_808
cluster_992	chr2L	21979404	21985532	6129		cluster_755;cluster_756	cluster_810;cluster_811
cluster_995	chr2L	21996481	22000190	3710
cluster_996	chr2L	22002295	22011929	9635		cluster_757;cluster_758;cluster_759	cluster_813;cluster_814;cluster_815
cluster_998	chr2L	22028981	22032381	3401
cluster_999	chr2L	22034505	22083303	48799		cluster_761;cluster_762;cluster_763;cluster_764;cluster_765;cluster_766;cluster_767;cluster_768	cluster_818;cluster_819;cluster_820;cluster_821;cluster_822;cluster_823;cluster_824;cluster_825	cluster_176;cluster_177
cluster_1001	chr2L	22087247	22135208	47962		cluster_770;cluster_771;cluster_772;cluster_773;cluster_774;cluster_775;cluster_776;cluster_777	cluster_827;cluster_828;cluster_829;cluster_830;cluster_831;cluster_832;cluster_833	cluster_178;cluster_179;cluster_180;cluster_181
cluster_1002	chr2L	22140768	22152030	11263		cluster_778;cluster_779	cluster_834;cluster_835;cluster_836
cluster_1004	chr2L	22158340	22160546	2207		cluster_781	cluster_837
cluster_1005	chr2L	22161764	22164613	2850		cluster_782	cluster_838
cluster_1006	chr2L	22165866	22201377	35512		cluster_783;cluster_784;cluster_785;cluster_786;cluster_787	cluster_839;cluster_840	cluster_182;cluster_183;cluster_184;cluster_185
cluster_1008	chr2L	22206155	22247825	41671		cluster_788;cluster_789;cluster_790	cluster_841;cluster_842;cluster_843;cluster_844;cluster_845;cluster_846	cluster_186;cluster_187;cluster_188;cluster_189;cluster_190;cluster_191
cluster_1009	chr2L	22249910	22284285	34376		cluster_791;cluster_792;cluster_793;cluster_794	cluster_847;cluster_848;cluster_849	cluster_192;cluster_193;cluster_194;cluster_195;cluster_196;cluster_197;cluster_198
cluster_1011	chr2L	22288429	22312213	23785		cluster_795;cluster_796;cluster_797;cluster_798	cluster_850;cluster_851;cluster_852;cluster_853	cluster_199;cluster_200
cluster_1013	chr2L	22320510	22341220	20711		cluster_800;cluster_801;cluster_802;cluster_803;cluster_804	cluster_855;cluster_856;cluster_857;cluster_858;cluster_859
cluster_1014	chr2L	22345667	22351443	5777		cluster_805	cluster_860
cluster_1015	chr2L	22352725	22416205	63481		cluster_806;cluster_807	cluster_861	cluster_201;cluster_202;cluster_203;cluster_204;cluster_205;cluster_206;cluster_207;cluster_208;cluster_209
cluster_1017	chr2L	22419992	22463080	43089		cluster_808	cluster_862	cluster_210;cluster_211;cluster_212;cluster_213;cluster_214;cluster_215
cluster_1019	chr2L	22468042	22516415	48374		cluster_809;cluster_810;cluster_811	cluster_863;cluster_864;cluster_865	cluster_216;cluster_217;cluster_218;cluster_219;cluster_220
cluster_1021	chr2L	22519828	22537256	17429		cluster_812;cluster_813	cluster_866;cluster_867	cluster_221
cluster_1022	chr2L	22538385	22542161	3777		cluster_814	cluster_868
cluster_1023	chr2L	22543569	22578004	34436		cluster_815;cluster_816;cluster_817	cluster_869;cluster_870;cluster_871;cluster_872	cluster_222;cluster_223;cluster_224;cluster_225
cluster_1024	chr2L	22579584	22603410	23827		cluster_818;cluster_819;cluster_820;cluster_821	cluster_873;cluster_874;cluster_875
cluster_1027	chr2L	22614926	22620730	5805		cluster_822	cluster_876
cluster_1028	chr2L	22623156	22642284	19129		cluster_823	cluster_877	cluster_226;cluster_227
cluster_1029	chr2L	22645546	22660426	14881		cluster_824	cluster_878
cluster_1030	chr2L	22661968	22675659	13692		cluster_825;cluster_826;cluster_827	cluster_879;cluster_880;cluster_881	cluster_228
cluster_1035	chr2L	22697924	22713244	15321		cluster_831;cluster_832	cluster_885;cluster_886	cluster_229
cluster_1039	chr2L	22733129	22736545	3417
cluster_1040	chr2L	22738648	22746130	7483		cluster_835;cluster_836	cluster_889;cluster_890	cluster_230
cluster_1042	chr2L	22758788	22760790	2003		cluster_837	cluster_891
cluster_1043	chr2L	22761771	22768358	6588		cluster_838;cluster_839	cluster_892;cluster_893	cluster_231
cluster_1045	chr2L	22772220	22846108	73889		cluster_840;cluster_841;cluster_842;cluster_843;cluster_844;cluster_845;cluster_846;cluster_847	cluster_894;cluster_895;cluster_896;cluster_897;cluster_898;cluster_899;cluster_900;cluster_901;cluster_902;cluster_903;cluster_904
cluster_1047	chr2L	22847908	23003298	155391		cluster_848;cluster_849;cluster_850;cluster_851;cluster_852;cluster_853;cluster_854;cluster_855;cluster_856;cluster_857;cluster_858;cluster_859	cluster_905;cluster_906;cluster_907;cluster_908;cluster_909;cluster_910;cluster_911;cluster_912;cluster_913;cluster_914;cluster_915;cluster_916;cluster_917;cluster_918	cluster_232;cluster_233;cluster_234;cluster_235;cluster_236;cluster_237;cluster_238;cluster_239
cluster_1049	chr2L	23014900	23024897	9998		cluster_860	cluster_920;cluster_921
cluster_1050	chr2L	23026340	23035801	9462		cluster_861;cluster_862	cluster_922;cluster_923	cluster_240
cluster_1051	chr2L	23037617	23050547	12931		cluster_863	cluster_924;cluster_925	cluster_241;cluster_242
cluster_1052	chr2L	23051633	23057980	6348		cluster_864	cluster_926	cluster_243
cluster_1055	chr2L	23063735	23068383	4649		cluster_865	cluster_927	cluster_244
cluster_1057	chr2L	23078270	23105537	27268		cluster_867;cluster_868	cluster_929;cluster_930	cluster_245;cluster_246;cluster_247;cluster_248;cluster_249
cluster_1058	chr2L	23106648	23108922	2275
cluster_1059	chr2L	23109938	23154484	44547		cluster_869	cluster_931;cluster_932	cluster_250;cluster_251
cluster_1061	chr2L	23157443	23173765	16323		cluster_870;cluster_871;cluster_872;cluster_873	cluster_933;cluster_934;cluster_935
cluster_1062	chr2L	23175078	23252978	77901		cluster_873;cluster_874;cluster_875;cluster_876;cluster_877;cluster_878;cluster_879;cluster_880	cluster_936;cluster_937;cluster_938;cluster_939;cluster_940;cluster_941	cluster_252;cluster_253;cluster_254;cluster_255
cluster_1063	chr2L	23255446	23268783	13338		cluster_881;cluster_882	cluster_942
cluster_1064	chr2L	23271251	23289346	18096		cluster_883;cluster_884	cluster_943	cluster_256
cluster_1066	chr2L	23293694	23359700	66007		cluster_885;cluster_886;cluster_887;cluster_888;cluster_889;cluster_890;cluster_891	cluster_944;cluster_945;cluster_946;cluster_947;cluster_948;cluster_949;cluster_950	cluster_257;cluster_258;cluster_259;cluster_260;cluster_261;cluster_262;cluster_263;cluster_264;cluster_265;cluster_266;cluster_267;cluster_268;cluster_269
cluster_1069	chr2L	23368209	23387275	19067		cluster_892;cluster_893;cluster_894;cluster_895	cluster_951;cluster_952	cluster_270;cluster_271
cluster_1070	chr2L	23389209	23407569	18361		cluster_896;cluster_897	cluster_953;cluster_954	cluster_272;cluster_273;cluster_274;cluster_275
cluster_1072	chr2L	23414109	23468332	54224		cluster_899;cluster_900;cluster_901;cluster_902;cluster_903;cluster_904	cluster_956;cluster_957;cluster_958;cluster_959;cluster_960	cluster_276;cluster_277;cluster_278;cluster_279;cluster_280;cluster_281;cluster_282;cluster_283;cluster_284;cluster_285;cluster_286;cluster_287;cluster_288
cluster_1073	chr2L	23469571	23477053	7483		cluster_905	cluster_961
cluster_1074	chr2L	23479596	23511890	32295		cluster_906;cluster_907	cluster_962;cluster_963	cluster_289;cluster_290;cluster_291;cluster_292;cluster_293;cluster_294
cluster_1076	chr2R	1	55339	55339		cluster_908;cluster_909	cluster_964	cluster_295
cluster_1077	chr2R	56536	165549	109014		cluster_910;cluster_911;cluster_912;cluster_913;cluster_914;cluster_915;cluster_916;cluster_917;cluster_918;cluster_919;cluster_920;cluster_921	cluster_965;cluster_966;cluster_967;cluster_968;cluster_969;cluster_970;cluster_971;cluster_972;cluster_973;cluster_974;cluster_975;cluster_976	cluster_296;cluster_297;cluster_298;cluster_299;cluster_300;cluster_301;cluster_302;cluster_303;cluster_304
cluster_1080	chr2R	174085	177540	3456		cluster_922	cluster_979
cluster_1129	chr2R	292824	325646	32823		cluster_928	cluster_988	cluster_305
cluster_1130	chr2R	327344	335599	8256		cluster_929;cluster_930	cluster_989;cluster_990	cluster_306
cluster_1133	chr2R	343132	356496	13365		cluster_932;cluster_933	cluster_992;cluster_993
cluster_1135	chr2R	366691	371422	4732		cluster_934;cluster_935	cluster_994
cluster_1136	chr2R	372613	407667	35055		cluster_936;cluster_937;cluster_938;cluster_939;cluster_940	cluster_995;cluster_996;cluster_997;cluster_998	cluster_307
cluster_1138	chr2R	411510	414516	3007		cluster_941;cluster_942	cluster_999;cluster_1000
cluster_1141	chr2R	426424	452596	26173		cluster_943;cluster_944;cluster_945	cluster_1001;cluster_1002;cluster_1003;cluster_1004;cluster_1005	cluster_308;cluster_309
cluster_1142	chr2R	453327	495328	42002		cluster_946;cluster_947;cluster_948;cluster_949	cluster_1006;cluster_1007;cluster_1008;cluster_1009	cluster_310
cluster_1144	chr2R	497735	513601	15867		cluster_951;cluster_952;cluster_953	cluster_1011;cluster_1012;cluster_1013	cluster_311;cluster_312;cluster_313
cluster_1145	chr2R	518174	530883	12710		cluster_954;cluster_955	cluster_1014;cluster_1015	cluster_314;cluster_315
cluster_1147	chr2R	537345	557053	19709		cluster_956;cluster_957;cluster_958;cluster_959;cluster_960	cluster_1016;cluster_1017;cluster_1018;cluster_1019;cluster_1020;cluster_1021	cluster_316;cluster_317
cluster_1148	chr2R	559169	575847	16679		cluster_962;cluster_963	cluster_1023;cluster_1024	cluster_318;cluster_319;cluster_320
cluster_1149	chr2R	578241	672434	94194		cluster_964;cluster_965;cluster_966;cluster_967;cluster_968;cluster_969;cluster_970;cluster_971;cluster_972;cluster_973;cluster_974;cluster_975;cluster_976;cluster_977	cluster_1025;cluster_1026;cluster_1027;cluster_1028;cluster_1029;cluster_1030;cluster_1031;cluster_1032;cluster_1033;cluster_1034;cluster_1035;cluster_1036;cluster_1037	cluster_321;cluster_322;cluster_323;cluster_324;cluster_325;cluster_326;cluster_327;cluster_328;cluster_329
cluster_1150	chr2R	674021	805183	131163		cluster_978;cluster_979;cluster_980;cluster_981;cluster_982;cluster_983;cluster_984;cluster_985;cluster_986	cluster_1038;cluster_1039;cluster_1040;cluster_1041;cluster_1042;cluster_1043;cluster_1044;cluster_1045;cluster_1046;cluster_1047	cluster_330;cluster_331;cluster_332;cluster_333;cluster_334;cluster_335;cluster_336;cluster_337;cluster_338
cluster_1152	chr2R	806983	904909	97927		cluster_987;cluster_988;cluster_989;cluster_990;cluster_991;cluster_992;cluster_993;cluster_994;cluster_995;cluster_996;cluster_997;cluster_998;cluster_999;cluster_1000;cluster_1001	cluster_1048;cluster_1049;cluster_1050;cluster_1051;cluster_1052;cluster_1053;cluster_1054;cluster_1055;cluster_1056;cluster_1057;cluster_1058;cluster_1059;cluster_1060;cluster_1061;cluster_1062;cluster_1063	cluster_339;cluster_340;cluster_341
cluster_1154	chr2R	908430	916692	8263		cluster_1002;cluster_1003	cluster_1064;cluster_1065	cluster_342
cluster_1155	chr2R	918019	924463	6445		cluster_1004	cluster_1066
cluster_1156	chr2R	925700	930096	4397		cluster_1005;cluster_1006	cluster_1067;cluster_1068
cluster_1158	chr2R	938310	985616	47307		cluster_1008;cluster_1009;cluster_1010;cluster_1011;cluster_1012;cluster_1013;cluster_1014	cluster_1070;cluster_1071;cluster_1072;cluster_1073;cluster_1074;cluster_1075	cluster_343;cluster_344;cluster_345;cluster_346
cluster_1159	chr2R	986377	1007313	20937		cluster_1015;cluster_1016	cluster_1076;cluster_1077	cluster_347;cluster_348;cluster_349;cluster_350
cluster_1161	chr2R	1010413	1070506	60094		cluster_1018;cluster_1019;cluster_1020;cluster_1021;cluster_1022	cluster_1079;cluster_1080;cluster_1081;cluster_1082;cluster_1083;cluster_1084;cluster_1085;cluster_1086	cluster_351;cluster_352;cluster_353
cluster_1162	chr2R	1071882	1076957	5076		cluster_1023;cluster_1024	cluster_1087;cluster_1088;cluster_1089
cluster_1163	chr2R	1078046	1080428	2383		cluster_1025	cluster_1090
cluster_1165	chr2R	1086775	1155158	68384		cluster_1026;cluster_1027;cluster_1028;cluster_1029;cluster_1030;cluster_1031;cluster_1032;cluster_1033;cluster_1034;cluster_1035;cluster_1036	cluster_1091;cluster_1092;cluster_1093;cluster_1094;cluster_1095;cluster_1096	cluster_354;cluster_355;cluster_356;cluster_357;cluster_358
cluster_1166	chr2R	1159909	1165050	5142		cluster_1037	cluster_1097
cluster_1171	chr2R	1175795	1235643	59849		cluster_1040;cluster_1041;cluster_1042;cluster_1043;cluster_1044;cluster_1045;cluster_1046;cluster_1047;cluster_1048;cluster_1049;cluster_1050	cluster_1100;cluster_1101;cluster_1102;cluster_1103;cluster_1104;cluster_1105;cluster_1106;cluster_1107;cluster_1108	cluster_359;cluster_360;cluster_361;cluster_362
cluster_1173	chr2R	1240071	1254731	14661		cluster_1051;cluster_1052;cluster_1053;cluster_1054	cluster_1109;cluster_1110;cluster_1111;cluster_1112;cluster_1113	cluster_363;cluster_364;cluster_365
cluster_1174	chr2R	1256224	1340011	83788		cluster_1055;cluster_1056;cluster_1057;cluster_1058;cluster_1059;cluster_1060	cluster_1114;cluster_1115;cluster_1116;cluster_1117;cluster_1118;cluster_1119;cluster_1120;cluster_1121;cluster_1122;cluster_1123;cluster_1124	cluster_366;cluster_367;cluster_368;cluster_369;cluster_370;cluster_371
cluster_1175	chr2R	1340916	1346931	6016		cluster_1061;cluster_1062	cluster_1125;cluster_1126
cluster_1176	chr2R	1347191	1471560	124370		cluster_1063;cluster_1064;cluster_1065;cluster_1066;cluster_1067;cluster_1068;cluster_1069;cluster_1070;cluster_1071;cluster_1072;cluster_1073;cluster_1074;cluster_1075;cluster_1076;cluster_1077	cluster_1127;cluster_1128;cluster_1129;cluster_1130;cluster_1131;cluster_1132;cluster_1133;cluster_1134;cluster_1135;cluster_1136;cluster_1137;cluster_1138;cluster_1139;cluster_1140;cluster_1141;cluster_1142	cluster_372;cluster_373;cluster_374;cluster_375;cluster_376;cluster_377;cluster_378;cluster_379;cluster_380;cluster_381;cluster_382;cluster_383;cluster_384
cluster_1178	chr2R	1476611	1501882	25272		cluster_1078;cluster_1079	cluster_1143;cluster_1144	cluster_385;cluster_386;cluster_387;cluster_388;cluster_389
cluster_1180	chr2R	1505716	1559858	54143		cluster_1081;cluster_1082;cluster_1083;cluster_1084;cluster_1085	cluster_1146;cluster_1147;cluster_1148;cluster_1149;cluster_1150;cluster_1151	cluster_390;cluster_391;cluster_392;cluster_393;cluster_394;cluster_395;cluster_396;cluster_397;cluster_398
cluster_1181	chr2R	1561112	1601168	40057		cluster_1086;cluster_1087	cluster_1152;cluster_1153	cluster_399;cluster_400;cluster_401;cluster_402;cluster_403
cluster_1182	chr2R	1603096	1664353	61258		cluster_1088;cluster_1089	cluster_1154;cluster_1155	cluster_404;cluster_405;cluster_406;cluster_407;cluster_408
cluster_1183	chr2R	1665052	1670311	5260		cluster_1090;cluster_1091	cluster_1156
cluster_1184	chr2R	1671340	1677637	6298		cluster_1092;cluster_1093	cluster_1157;cluster_1158
cluster_1185	chr2R	1681138	1692777	11640		cluster_1094;cluster_1095;cluster_1096	cluster_1159;cluster_1160
cluster_1186	chr2R	1694720	1697792	3073		cluster_1097	cluster_1161
cluster_1187	chr2R	1700280	1722140	21861		cluster_1098;cluster_1099;cluster_1100;cluster_1101;cluster_1102;cluster_1103;cluster_1104	cluster_1162;cluster_1163;cluster_1164;cluster_1165;cluster_1166;cluster_1167;cluster_1168	cluster_409
cluster_1188	chr2R	1723149	1731593	8445		cluster_1105;cluster_1106	cluster_1169;cluster_1170;cluster_1171	cluster_410
cluster_1189	chr2R	1733164	1760253	27090		cluster_1107;cluster_1108;cluster_1109;cluster_1110;cluster_1111;cluster_1112	cluster_1172;cluster_1173;cluster_1174;cluster_1175;cluster_1176;cluster_1177;cluster_1178	cluster_411;cluster_412;cluster_413
cluster_1190	chr2R	1763090	1766093	3004			cluster_1179	cluster_414
cluster_1191	chr2R	1768048	1773576	5529		cluster_1113	cluster_1181;cluster_1182
cluster_1192	chr2R	1775434	1797306	21873		cluster_1114;cluster_1115	cluster_1183;cluster_1184	cluster_415
cluster_1193	chr2R	1802042	1829556	27515		cluster_1116;cluster_1117;cluster_1118;cluster_1119;cluster_1120	cluster_1185;cluster_1186;cluster_1187;cluster_1188
cluster_1196	chr2R	1834873	1861999	27127		cluster_1121	cluster_1189	cluster_416
cluster_1198	chr2R	1867989	1922381	54393		cluster_1123;cluster_1124;cluster_1125;cluster_1126;cluster_1127;cluster_1128;cluster_1129;cluster_1130;cluster_1131;cluster_1132	cluster_1192;cluster_1193;cluster_1194;cluster_1195;cluster_1196;cluster_1197;cluster_1198;cluster_1199	cluster_417
cluster_1199	chr2R	1928040	1938298	10259		cluster_1133;cluster_1134	cluster_1200	cluster_418;cluster_419
cluster_1203	chr2R	1948693	1953896	5204		cluster_1137	cluster_1203
cluster_1205	chr2R	1958886	1965509	6624		cluster_1138;cluster_1139	cluster_1204;cluster_1205
cluster_1206	chr2R	1968278	1974284	6007		cluster_1140;cluster_1141;cluster_1142	cluster_1206;cluster_1207;cluster_1208
cluster_1207	chr2R	1978654	1982673	4020		cluster_1143	cluster_1209
cluster_1208	chr2R	1984698	2100491	115794		cluster_1144;cluster_1145;cluster_1146;cluster_1147;cluster_1148;cluster_1149;cluster_1150;cluster_1151;cluster_1152;cluster_1153;cluster_1154;cluster_1155;cluster_1156;cluster_1157;cluster_1158;cluster_1159;cluster_1160;cluster_1161	cluster_1210;cluster_1211;cluster_1212;cluster_1213;cluster_1214;cluster_1215;cluster_1216;cluster_1217;cluster_1218;cluster_1219;cluster_1220;cluster_1221;cluster_1222;cluster_1223;cluster_1224;cluster_1225;cluster_1226;cluster_1227;cluster_1228	cluster_421;cluster_422;cluster_423;cluster_424;cluster_425;cluster_426;cluster_427;cluster_428;cluster_429
cluster_1209	chr2R	2102174	2112604	10431		cluster_1162;cluster_1163;cluster_1164	cluster_1229;cluster_1230	cluster_430
cluster_1212	chr2R	2117920	2131387	13468		cluster_1165;cluster_1166	cluster_1231;cluster_1232
cluster_1214	chr2R	2135514	2158718	23205		cluster_1167	cluster_1233	cluster_431;cluster_432;cluster_433;cluster_434;cluster_435;cluster_436;cluster_437
cluster_1217	chr2R	2166084	2169329	3246
cluster_1218	chr2R	2170792	2175876	5085		cluster_1169;cluster_1170	cluster_1235;cluster_1236
cluster_1219	chr2R	2177628	2242958	65331		cluster_1171;cluster_1172;cluster_1173;cluster_1174;cluster_1175;cluster_1176;cluster_1177;cluster_1178	cluster_1237;cluster_1238;cluster_1239;cluster_1240;cluster_1241;cluster_1242;cluster_1243;cluster_1244;cluster_1245	cluster_438;cluster_439;cluster_440
cluster_1220	chr2R	2246277	2272668	26392		cluster_1179;cluster_1180;cluster_1181	cluster_1246;cluster_1247;cluster_1248	cluster_441
cluster_1221	chr2R	2274467	2278134	3668		cluster_1182	cluster_1249
cluster_1222	chr2R	2279404	2325495	46092		cluster_1183;cluster_1184;cluster_1185;cluster_1186	cluster_1250;cluster_1251;cluster_1252;cluster_1253	cluster_442;cluster_443
cluster_1223	chr2R	2326527	2332226	5700		cluster_1187;cluster_1188	cluster_1254
cluster_1224	chr2R	2333258	2393355	60098		cluster_1189;cluster_1190;cluster_1191;cluster_1192;cluster_1193;cluster_1194;cluster_1195;cluster_1196;cluster_1197;cluster_1198;cluster_1199;cluster_1200	cluster_1255;cluster_1256;cluster_1257;cluster_1258;cluster_1259;cluster_1260;cluster_1261;cluster_1262;cluster_1263;cluster_1264	cluster_444;cluster_445;cluster_446;cluster_447;cluster_448
cluster_1225	chr2R	2394385	2409106	14722		cluster_1201;cluster_1202;cluster_1203	cluster_1265;cluster_1266;cluster_1267
cluster_1227	chr2R	2415460	2417645	2186		cluster_1204	cluster_1268
cluster_1228	chr2R	2418697	2440924	22228		cluster_1205	cluster_1269	cluster_449;cluster_450
cluster_1229	chr2R	2443991	2453279	9289		cluster_1206	cluster_1270
cluster_1230	chr2R	2455348	2499039	43692		cluster_1207;cluster_1208;cluster_1209	cluster_1271;cluster_1272;cluster_1273;cluster_1274;cluster_1275
cluster_1233	chr2R	2508309	2527923	19615		cluster_1210;cluster_1211;cluster_1212	cluster_1276;cluster_1277;cluster_1278
cluster_1234	chr2R	2530026	2556425	26400		cluster_1213;cluster_1214;cluster_1215;cluster_1216	cluster_1279;cluster_1280;cluster_1281;cluster_1282;cluster_1283	cluster_451
cluster_1235	chr2R	2557716	2564756	7041		cluster_1217	cluster_1284	cluster_452
cluster_1236	chr2R	2565869	2574609	8741		cluster_1218;cluster_1219	cluster_1285;cluster_1286
cluster_1237	chr2R	2575665	2652051	76387		cluster_1220;cluster_1221;cluster_1222;cluster_1223;cluster_1224;cluster_1225;cluster_1226;cluster_1227;cluster_1228	cluster_1287;cluster_1288;cluster_1289;cluster_1290;cluster_1291;cluster_1292;cluster_1293;cluster_1294;cluster_1295;cluster_1296;cluster_1297;cluster_1298	cluster_453
cluster_1238	chr2R	2653724	2659929	6206		cluster_1229	cluster_1299	cluster_454
cluster_1239	chr2R	2661050	2674774	13725		cluster_1230;cluster_1231	cluster_1300	cluster_455
cluster_1240	chr2R	2678704	2773711	95008		cluster_1232;cluster_1233;cluster_1234;cluster_1235;cluster_1236;cluster_1237;cluster_1238;cluster_1239;cluster_1240;cluster_1241;cluster_1242	cluster_1301;cluster_1302;cluster_1303;cluster_1304;cluster_1305;cluster_1306;cluster_1307;cluster_1308;cluster_1309;cluster_1310;cluster_1311;cluster_1312;cluster_1313	cluster_456;cluster_457;cluster_458;cluster_459;cluster_460;cluster_461;cluster_462;cluster_463
cluster_1241	chr2R	2776548	2785919	9372		cluster_1243;cluster_1244	cluster_1314
cluster_1242	chr2R	2787736	2827851	40116		cluster_1245;cluster_1246;cluster_1247;cluster_1248;cluster_1249;cluster_1250;cluster_1251	cluster_1315;cluster_1316;cluster_1317;cluster_1318;cluster_1319;cluster_1320	cluster_464;cluster_465
cluster_1243	chr2R	2829436	2860367	30932		cluster_1252;cluster_1253;cluster_1254	cluster_1321;cluster_1322;cluster_1323;cluster_1324	cluster_466
cluster_1244	chr2R	2861386	2960337	98952		cluster_1255;cluster_1256;cluster_1257;cluster_1258;cluster_1259;cluster_1260;cluster_1261;cluster_1262;cluster_1263	cluster_1325;cluster_1326;cluster_1327;cluster_1328;cluster_1329;cluster_1330;cluster_1331;cluster_1332;cluster_1333	cluster_467;cluster_468;cluster_469;cluster_470;cluster_471
cluster_1245	chr2R	2962481	2966695	4215		cluster_1264	cluster_1334
cluster_1246	chr2R	2968111	3009519	41409		cluster_1265;cluster_1266;cluster_1267;cluster_1268;cluster_1269	cluster_1335;cluster_1336;cluster_1337;cluster_1338	cluster_472;cluster_473;cluster_474
cluster_1247	chr2R	3010544	3024680	14137		cluster_1270;cluster_1271;cluster_1272;cluster_1273	cluster_1339;cluster_1340
cluster_1249	chr2R	3027841	3089880	62040		cluster_1274;cluster_1275;cluster_1276;cluster_1277;cluster_1278;cluster_1279;cluster_1280;cluster_1281;cluster_1282;cluster_1283	cluster_1341;cluster_1342;cluster_1343;cluster_1344;cluster_1345;cluster_1346;cluster_1347;cluster_1348;cluster_1349	cluster_475;cluster_476;cluster_477;cluster_478;cluster_479;cluster_480
cluster_1250	chr2R	3092272	3116831	24560		cluster_1284;cluster_1285;cluster_1286	cluster_1350;cluster_1351	cluster_481
cluster_1251	chr2R	3118080	3140684	22605		cluster_1287;cluster_1288;cluster_1289	cluster_1352;cluster_1353;cluster_1354	cluster_482;cluster_483
cluster_1252	chr2R	3142192	3144551	2360		cluster_1290	cluster_1355
cluster_1253	chr2R	3145655	3152041	6387		cluster_1291	cluster_1356	cluster_484
cluster_1254	chr2R	3152122	3158772	6651		cluster_1292	cluster_1357
cluster_1256	chr2R	3161153	3173164	12012		cluster_1294;cluster_1295;cluster_1296;cluster_1297;cluster_1298	cluster_1359;cluster_1360;cluster_1361;cluster_1362;cluster_1363	cluster_485;cluster_486
cluster_1257	chr2R	3174766	3181748	6983		cluster_1299	cluster_1364	cluster_487
cluster_1259	chr2R	3185215	3191239	6025		cluster_1300	cluster_1366	cluster_488
cluster_1260	chr2R	3192176	3198719	6544		cluster_1301	cluster_1367
cluster_1261	chr2R	3199904	3203527	3624		cluster_1302	cluster_1368
cluster_1262	chr2R	3205194	3227881	22688		cluster_1303;cluster_1304;cluster_1305;cluster_1306	cluster_1369;cluster_1370;cluster_1371;cluster_1372	cluster_489
cluster_1264	chr2R	3233822	3246335	12514		cluster_1307;cluster_1308;cluster_1309	cluster_1373;cluster_1374;cluster_1375
cluster_1265	chr2R	3247468	3280286	32819		cluster_1310;cluster_1311;cluster_1312;cluster_1313;cluster_1314;cluster_1315;cluster_1316;cluster_1317;cluster_1318	cluster_1376;cluster_1377;cluster_1378;cluster_1379;cluster_1380;cluster_1381;cluster_1382;cluster_1383;cluster_1384
cluster_1266	chr2R	3281593	3356183	74591		cluster_1319;cluster_1320;cluster_1321;cluster_1322;cluster_1323;cluster_1324;cluster_1325;cluster_1326;cluster_1327;cluster_1328;cluster_1329	cluster_1385;cluster_1386;cluster_1387;cluster_1388;cluster_1389;cluster_1390;cluster_1391;cluster_1392	cluster_490;cluster_491
cluster_1267	chr2R	3357247	3385728	28482		cluster_1330;cluster_1331;cluster_1332;cluster_1333;cluster_1334;cluster_1335;cluster_1336	cluster_1393;cluster_1394;cluster_1395	cluster_492
cluster_1269	chr2R	3391691	3394502	2812		cluster_1337	cluster_1396
cluster_1270	chr2R	3395948	3398134	2187		cluster_1338	cluster_1397
cluster_1271	chr2R	3399794	3463009	63216		cluster_1339;cluster_1340;cluster_1341;cluster_1342;cluster_1343;cluster_1344;cluster_1345;cluster_1346;cluster_1347	cluster_1398;cluster_1399;cluster_1400;cluster_1401	cluster_493
cluster_1272	chr2R	3463797	3506073	42277		cluster_1348;cluster_1349	cluster_1402	cluster_494;cluster_495;cluster_496;cluster_497;cluster_498;cluster_499;cluster_500;cluster_501
cluster_1275	chr2R	3510414	3512718	2305
cluster_1276	chr2R	3513352	3533023	19672		cluster_1350;cluster_1351;cluster_1352;cluster_1353	cluster_1403;cluster_1404	cluster_502;cluster_503;cluster_504
cluster_1277	chr2R	3536216	3554094	17879		cluster_1354;cluster_1355;cluster_1356;cluster_1357	cluster_1405;cluster_1406;cluster_1407;cluster_1408	cluster_505;cluster_506;cluster_507
cluster_1280	chr2R	3558708	3695691	136984		cluster_1359;cluster_1360;cluster_1361;cluster_1362;cluster_1363;cluster_1364;cluster_1365;cluster_1366;cluster_1367;cluster_1368;cluster_1369;cluster_1370;cluster_1371;cluster_1372;cluster_1373;cluster_1374;cluster_1375;cluster_1376;cluster_1377;cluster_1378;cluster_1379	cluster_1409;cluster_1410;cluster_1411;cluster_1412;cluster_1413;cluster_1414;cluster_1415;cluster_1416;cluster_1417;cluster_1418;cluster_1419;cluster_1420;cluster_1421;cluster_1422;cluster_1423;cluster_1424;cluster_1425;cluster_1426;cluster_1427;cluster_1428;cluster_1429;cluster_1430	cluster_508;cluster_509;cluster_510;cluster_511;cluster_512;cluster_513;cluster_514;cluster_515;cluster_516;cluster_517;cluster_518;cluster_519;cluster_520
cluster_1283	chr2R	3701513	3883793	182281		cluster_1381;cluster_1382;cluster_1383;cluster_1384;cluster_1385;cluster_1386;cluster_1387;cluster_1388;cluster_1389;cluster_1390	cluster_1432;cluster_1433;cluster_1434;cluster_1435;cluster_1436;cluster_1437	cluster_521;cluster_522;cluster_523;cluster_524;cluster_525;cluster_526;cluster_527;cluster_528;cluster_529;cluster_530;cluster_531;cluster_532;cluster_533;cluster_534;cluster_535;cluster_536;cluster_537;cluster_538;cluster_539;cluster_540;cluster_541;cluster_542;cluster_543;cluster_544;cluster_545;cluster_546;cluster_547
cluster_1287	chr2R	3890244	3904875	14632		cluster_1391;cluster_1392;cluster_1393	cluster_1438;cluster_1439	cluster_548
cluster_1288	chr2R	3906384	3920903	14520		cluster_1394;cluster_1395	cluster_1440;cluster_1441	cluster_549
cluster_1289	chr2R	3921770	3927765	5996		cluster_1396	cluster_1442
cluster_1290	chr2R	3931949	3967225	35277		cluster_1397;cluster_1398	cluster_1443;cluster_1444	cluster_550;cluster_551;cluster_552;cluster_553
cluster_1292	chr2R	3971004	4026123	55120		cluster_1399;cluster_1400;cluster_1401;cluster_1402	cluster_1445;cluster_1446;cluster_1447	cluster_554;cluster_555;cluster_556;cluster_557
cluster_1294	chr2R	4028152	4035112	6961		cluster_1403	cluster_1448	cluster_558
cluster_1295	chr2R	4038343	4096613	58271		cluster_1404;cluster_1405;cluster_1406;cluster_1407;cluster_1408;cluster_1409	cluster_1449;cluster_1450;cluster_1451;cluster_1452;cluster_1453	cluster_559
cluster_1297	chr2R	4100302	4107606	7305		cluster_1411;cluster_1412	cluster_1455;cluster_1456
cluster_1298	chr2R	4111067	4116897	5831		cluster_1413;cluster_1414	cluster_1457;cluster_1458
cluster_1300	chr2R	4121456	4174745	53290		cluster_1415;cluster_1416;cluster_1417;cluster_1418;cluster_1419	cluster_1459;cluster_1460;cluster_1461;cluster_1462;cluster_1463	cluster_560;cluster_561;cluster_562;cluster_563;cluster_564;cluster_565
cluster_1301	chr2R	4179240	4233886	54647		cluster_1420;cluster_1421;cluster_1422;cluster_1423;cluster_1424;cluster_1425	cluster_1464;cluster_1465;cluster_1466;cluster_1467	cluster_566;cluster_567;cluster_568;cluster_569
cluster_1302	chr2R	4235254	4239596	4343		cluster_1426	cluster_1468
cluster_1303	chr2R	4243349	4331697	88349		cluster_1427;cluster_1428;cluster_1429;cluster_1430;cluster_1431;cluster_1432;cluster_1433;cluster_1434;cluster_1435	cluster_1469;cluster_1470;cluster_1471;cluster_1472;cluster_1473;cluster_1474;cluster_1475;cluster_1476;cluster_1477;cluster_1478	cluster_570;cluster_571;cluster_572;cluster_573;cluster_574;cluster_575;cluster_576;cluster_577;cluster_578;cluster_579
cluster_1304	chr2R	4335499	4367192	31694		cluster_1436;cluster_1437;cluster_1438;cluster_1439;cluster_1440;cluster_1441;cluster_1442;cluster_1443;cluster_1444	cluster_1479;cluster_1480;cluster_1481;cluster_1482;cluster_1483;cluster_1484;cluster_1485
cluster_1305	chr2R	4369485	4374410	4926		cluster_1445	cluster_1486
cluster_1306	chr2R	4376255	4381818	5564		cluster_1446;cluster_1447	cluster_1487;cluster_1488
cluster_1307	chr2R	4382908	4483324	100417		cluster_1448;cluster_1449;cluster_1450;cluster_1451;cluster_1452;cluster_1453;cluster_1454;cluster_1455;cluster_1456;cluster_1457;cluster_1458;cluster_1459;cluster_1460;cluster_1461;cluster_1462;cluster_1463;cluster_1464;cluster_1465	cluster_1489;cluster_1490;cluster_1491;cluster_1492;cluster_1493;cluster_1494;cluster_1495;cluster_1496;cluster_1497;cluster_1498;cluster_1499;cluster_1500;cluster_1501;cluster_1502	cluster_580;cluster_581;cluster_582;cluster_583
cluster_1310	chr2R	4487664	4510114	22451		cluster_1466;cluster_1467	cluster_1503;cluster_1504;cluster_1505	cluster_584
cluster_1311	chr2R	4511145	4545897	34753		cluster_1468;cluster_1469;cluster_1470	cluster_1506;cluster_1507;cluster_1508;cluster_1509	cluster_585;cluster_586
cluster_1312	chr2R	4549353	4556790	7438		cluster_1471	cluster_1510
cluster_1313	chr2R	4559671	4577924	18254		cluster_1472	cluster_1511	cluster_587;cluster_588
cluster_1314	chr2R	4582126	4600145	18020		cluster_1473;cluster_1474;cluster_1475	cluster_1512;cluster_1513;cluster_1514
cluster_1315	chr2R	4606540	4715469	108930		cluster_1477;cluster_1478;cluster_1479;cluster_1480;cluster_1481;cluster_1482;cluster_1483;cluster_1484;cluster_1485;cluster_1486;cluster_1487;cluster_1488	cluster_1516;cluster_1517;cluster_1518;cluster_1519;cluster_1520;cluster_1521;cluster_1522;cluster_1523;cluster_1524;cluster_1525;cluster_1526;cluster_1527	cluster_589;cluster_590;cluster_591;cluster_592;cluster_593;cluster_594;cluster_595;cluster_596
cluster_1316	chr2R	4716567	4720616	4050		cluster_1489	cluster_1528
cluster_1319	chr2R	4726013	4743832	17820		cluster_1491	cluster_1531;cluster_1532;cluster_1533	cluster_597
cluster_1321	chr2R	4749239	4752543	3305		cluster_1492	cluster_1534
cluster_1322	chr2R	4753211	4762027	8817		cluster_1493	cluster_1535
cluster_1323	chr2R	4763140	4767572	4433		cluster_1494	cluster_1536
cluster_1324	chr2R	4768921	4802915	33995		cluster_1495;cluster_1496;cluster_1497	cluster_1537;cluster_1538;cluster_1539	cluster_598;cluster_599;cluster_600;cluster_601
cluster_1325	chr2R	4811802	4821381	9580		cluster_1499;cluster_1500	cluster_1542;cluster_1543	cluster_602
cluster_1327	chr2R	4824623	4871727	47105		cluster_1501;cluster_1502;cluster_1503;cluster_1504;cluster_1505;cluster_1506;cluster_1507;cluster_1508;cluster_1509;cluster_1510	cluster_1544;cluster_1545;cluster_1546;cluster_1547;cluster_1548;cluster_1549;cluster_1550	cluster_603
cluster_1328	chr2R	4876352	4882820	6469		cluster_1511	cluster_1551
cluster_1330	chr2R	4886040	4889867	3828		cluster_1512	cluster_1552
cluster_1331	chr2R	4894466	4896772	2307		cluster_1513	cluster_1553	cluster_604
cluster_1333	chr2R	4902976	4930786	27811		cluster_1515;cluster_1516;cluster_1517;cluster_1518	cluster_1555;cluster_1556;cluster_1557;cluster_1558;cluster_1559	cluster_605;cluster_606;cluster_607
cluster_1334	chr2R	4932089	4938211	6123			cluster_1560
cluster_1335	chr2R	4942177	4954686	12510		cluster_1519;cluster_1520	cluster_1561
cluster_1336	chr2R	4956369	4968656	12288		cluster_1521;cluster_1522;cluster_1523;cluster_1524	cluster_1562;cluster_1563;cluster_1564	cluster_608;cluster_609;cluster_610
cluster_1337	chr2R	4971421	4979325	7905		cluster_1525;cluster_1526	cluster_1565;cluster_1566
cluster_1338	chr2R	4979978	5046578	66601		cluster_1527;cluster_1528;cluster_1529;cluster_1530;cluster_1531;cluster_1532;cluster_1533;cluster_1534;cluster_1535;cluster_1536;cluster_1537	cluster_1567;cluster_1568;cluster_1569;cluster_1570;cluster_1571;cluster_1572;cluster_1573;cluster_1574;cluster_1575;cluster_1576	cluster_611;cluster_612;cluster_613;cluster_614;cluster_615;cluster_616;cluster_617;cluster_618;cluster_619;cluster_620;cluster_621
cluster_1342	chr2R	5056663	5064264	7602		cluster_1539	cluster_1578	cluster_622;cluster_623;cluster_624;cluster_625
cluster_1343	chr2R	5067138	5077084	9947		cluster_1540;cluster_1541	cluster_1579;cluster_1580
cluster_1344	chr2R	5078087	5122492	44406		cluster_1542;cluster_1543;cluster_1544;cluster_1545	cluster_1581;cluster_1582;cluster_1583;cluster_1584;cluster_1585;cluster_1586	cluster_626;cluster_627;cluster_628;cluster_629;cluster_630
cluster_1346	chr2R	5125491	5156978	31488		cluster_1547;cluster_1548;cluster_1549;cluster_1550;cluster_1551	cluster_1588;cluster_1589;cluster_1590;cluster_1591;cluster_1592	cluster_631;cluster_632;cluster_633
cluster_1348	chr2R	5173778	5178792	5015		cluster_1553	cluster_1594;cluster_1595	cluster_634;cluster_635
cluster_1349	chr2R	5179810	5188693	8884		cluster_1554	cluster_1596	cluster_636;cluster_637;cluster_638
cluster_1350	chr2R	5189895	5192112	2218		cluster_1555	cluster_1597
cluster_1351	chr2R	5193548	5199994	6447		cluster_1556	cluster_1598	cluster_639;cluster_640
cluster_1352	chr2R	5201444	5213617	12174		cluster_1557;cluster_1558;cluster_1559	cluster_1599;cluster_1600	cluster_641;cluster_642;cluster_643;cluster_644
cluster_1353	chr2R	5214736	5217684	2949		cluster_1560	cluster_1601
cluster_1355	chr2R	5222914	5229364	6451		cluster_1561;cluster_1562	cluster_1602;cluster_1603
cluster_1356	chr2R	5230515	5251000	20486		cluster_1563;cluster_1564;cluster_1565;cluster_1566;cluster_1567;cluster_1568;cluster_1569	cluster_1604;cluster_1605;cluster_1606;cluster_1607;cluster_1608;cluster_1609	cluster_645;cluster_646
cluster_1357	chr2R	5252793	5312094	59302		cluster_1570;cluster_1571;cluster_1572;cluster_1573;cluster_1574;cluster_1575;cluster_1576	cluster_1610;cluster_1611;cluster_1612;cluster_1613;cluster_1614	cluster_647;cluster_648;cluster_649;cluster_650;cluster_651;cluster_652
cluster_1358	chr2R	5313300	5357572	44273		cluster_1577;cluster_1578;cluster_1579;cluster_1580;cluster_1581	cluster_1615;cluster_1616;cluster_1617	cluster_653;cluster_654;cluster_655;cluster_656;cluster_657;cluster_658
cluster_1359	chr2R	5358754	5381498	22745		cluster_1582;cluster_1583	cluster_1618;cluster_1619	cluster_659
cluster_1360	chr2R	5386043	5395454	9412		cluster_1584;cluster_1585;cluster_1586;cluster_1587	cluster_1620;cluster_1621;cluster_1622;cluster_1623
cluster_1361	chr2R	5397472	5409494	12023		cluster_1588;cluster_1589;cluster_1590	cluster_1624;cluster_1625	cluster_660
cluster_1362	chr2R	5417568	5445605	28038		cluster_1591;cluster_1592;cluster_1593;cluster_1594;cluster_1595;cluster_1596;cluster_1597;cluster_1598;cluster_1599;cluster_1600	cluster_1626;cluster_1627;cluster_1628;cluster_1629;cluster_1630;cluster_1631	cluster_661
cluster_1363	chr2R	5449709	5453219	3511		cluster_1601	cluster_1632
cluster_1365	chr2R	5466457	5468467	2011		cluster_1603	cluster_1634
cluster_1370	chr2R	5486551	5496011	9461		cluster_1606;cluster_1607	cluster_1637;cluster_1638
cluster_1371	chr2R	5497433	5505104	7672		cluster_1608;cluster_1609;cluster_1610	cluster_1639;cluster_1640;cluster_1641
cluster_1373	chr2R	5521574	5525621	4048		cluster_1612	cluster_1643;cluster_1644
cluster_1374	chr2R	5527776	5547323	19548		cluster_1613;cluster_1614;cluster_1615;cluster_1616	cluster_1645;cluster_1646;cluster_1647;cluster_1648;cluster_1649;cluster_1650	cluster_663;cluster_664
cluster_1375	chr2R	5550367	5557356	6990		cluster_1617	cluster_1651;cluster_1652;cluster_1653
cluster_1377	chr2R	5558519	5561331	2813		cluster_1618
cluster_1379	chr2R	5562494	5565306	2813			cluster_1654
cluster_1381	chr2R	5566469	5577826	11358		cluster_1619;cluster_1620;cluster_1621	cluster_1655;cluster_1656
cluster_1383	chr2R	5585076	5587137	2062		cluster_1623	cluster_1658
cluster_1385	chr2R	5595809	5606772	10964		cluster_1625;cluster_1626;cluster_1627	cluster_1660;cluster_1661;cluster_1662
cluster_1386	chr2R	5608619	5622221	13603		cluster_1628;cluster_1629	cluster_1663;cluster_1664	cluster_665
cluster_1387	chr2R	5626875	5638168	11294		cluster_1630	cluster_1665;cluster_1666	cluster_666
cluster_1388	chr2R	5641727	5645568	3842		cluster_1631	cluster_1667
cluster_1390	chr2R	5652988	5752968	99981		cluster_1633;cluster_1634;cluster_1635;cluster_1636;cluster_1637;cluster_1638;cluster_1639;cluster_1640;cluster_1641	cluster_1670;cluster_1671;cluster_1672;cluster_1673;cluster_1674;cluster_1675;cluster_1676;cluster_1677;cluster_1678;cluster_1679	cluster_667;cluster_668;cluster_669;cluster_670;cluster_671;cluster_672;cluster_673;cluster_674
cluster_1391	chr2R	5754101	5799118	45018		cluster_1642;cluster_1643;cluster_1644;cluster_1645;cluster_1646;cluster_1647;cluster_1648;cluster_1649	cluster_1680;cluster_1681;cluster_1682;cluster_1683;cluster_1684;cluster_1685;cluster_1686	cluster_675
cluster_1392	chr2R	5809529	5812808	3280		cluster_1650	cluster_1687
cluster_1393	chr2R	5859291	5869720	10430		cluster_1651;cluster_1652;cluster_1653	cluster_1688;cluster_1689;cluster_1690
cluster_1395	chr2R	5874186	5884426	10241		cluster_1655;cluster_1656;cluster_1657	cluster_1692;cluster_1693;cluster_1694
cluster_1400	chr2R	5937773	5980433	42661		cluster_1661;cluster_1662;cluster_1663;cluster_1664;cluster_1665	cluster_1697;cluster_1698;cluster_1699;cluster_1700;cluster_1701;cluster_1702	cluster_676
cluster_1403	chr2R	6008847	6012542	3696		cluster_1667	cluster_1704
cluster_1405	chr2R	6026184	6049912	23729		cluster_1670	cluster_1706
cluster_1407	chr2R	6075073	6085502	10430		cluster_1672	cluster_1707
cluster_1410	chr2R	6118364	6149170	30807		cluster_1673;cluster_1674	cluster_1709;cluster_1710
cluster_1411	chr2R	6150904	6205477	54574		cluster_1675;cluster_1676;cluster_1677;cluster_1678;cluster_1679;cluster_1680;cluster_1681;cluster_1682;cluster_1683	cluster_1711;cluster_1712;cluster_1713;cluster_1714;cluster_1715;cluster_1716;cluster_1717	cluster_677;cluster_678;cluster_679
cluster_1413	chr2R	6237225	6244718	7494		cluster_1685;cluster_1686	cluster_1719;cluster_1720
cluster_1414	chr2R	6248690	6261995	13306	cluster1/42AB	cluster_1687	cluster_1721	cluster_680
cluster_1415	chr2R	6262999	6296688	33690	cluster1/42AB	cluster_1688;cluster_1689	cluster_1722;cluster_1723	cluster_681;cluster_682;cluster_683;cluster_684
cluster_1417	chr2R	6306320	6313385	7066	cluster1/42AB	cluster_1691	cluster_1725	cluster_685
cluster_1418	chr2R	6315981	6330833	14853	cluster1/42AB	cluster_1692	cluster_1726	cluster_686
cluster_1419	chr2R	6334805	6411465	76661	cluster1/42AB	cluster_1693;cluster_1694;cluster_1695;cluster_1696;cluster_1697;cluster_1698	cluster_1727;cluster_1728;cluster_1729;cluster_1730;cluster_1731;cluster_1732;cluster_1733;cluster_1734	cluster_687;cluster_688;cluster_689;cluster_690;cluster_691;cluster_692;cluster_693;cluster_694
cluster_1420	chr2R	6414532	6422797	8266	cluster1/42AB	cluster_1699	cluster_1735	cluster_695
cluster_1421	chr2R	6427304	6473045	45742	cluster1/42AB	cluster_1700	cluster_1736	cluster_696;cluster_697;cluster_698;cluster_699;cluster_700;cluster_701
cluster_1422	chr2R	6474525	6489275	14751	cluster1/42AB	cluster_1701;cluster_1702	cluster_1737	cluster_702;cluster_703;cluster_704
cluster_1423	chr2R	6490654	6499286	8633	cluster1/42AB	cluster_1703;cluster_1704	cluster_1738;cluster_1739	cluster_705
cluster_1425	chr2R	6577145	6580332	3188		cluster_1705	cluster_1741
cluster_1427	chr2R	6584688	6589009	4322		cluster_1707	cluster_1743
cluster_1428	chr2R	6601132	6612562	11431		cluster_1708	cluster_1744
cluster_1429	chr2R	6613655	6620207	6553
cluster_1430	chr2R	6621217	6628786	7570		cluster_1709;cluster_1710	cluster_1745;cluster_1746	cluster_706
cluster_1431	chr2R	6633558	6644155	10598		cluster_1712;cluster_1713	cluster_1748
cluster_1433	chr2R	6650835	6661962	11128		cluster_1714	cluster_1749;cluster_1750
cluster_1434	chr2R	6663574	6675786	12213		cluster_1715;cluster_1716	cluster_1751;cluster_1752;cluster_1753;cluster_1754
cluster_1435	chr2R	6693949	6710999	17051		cluster_1717	cluster_1755;cluster_1756
cluster_1437	chr2R	6720892	6724023	3132
cluster_1438	chr2R	6725261	6729388	4128			cluster_1758
cluster_1439	chr2R	6730396	6749819	19424		cluster_1719
cluster_1440	chr2R	6751348	6759028	7681		cluster_1720	cluster_1759	cluster_707
cluster_1443	chr2R	6807038	6818929	11892		cluster_1721;cluster_1722;cluster_1723	cluster_1761;cluster_1762	cluster_708;cluster_709
cluster_1444	chr2R	6831533	6834906	3374		cluster_1724	cluster_1763
cluster_1445	chr2R	6862023	6865528	3506		cluster_1725	cluster_1764
cluster_1447	chr2R	6946028	6952237	6210		cluster_1728	cluster_1767
cluster_1448	chr2R	6971532	6974188	2657		cluster_1729	cluster_1768
cluster_1455	chr2R	7015417	7019558	4142		cluster_1732	cluster_1771
cluster_1456	chr2R	7021818	7028082	6265
cluster_1457	chr2R	7045340	7047731	2392
cluster_1458	chr2R	7055458	7061690	6233			cluster_1772;cluster_1773;cluster_1774
cluster_1462	chr2R	7197065	7200990	3926		cluster_1736	cluster_1778
cluster_1468	chr2R	7238567	7241526	2960			cluster_1782
cluster_1469	chr2R	7247614	7269797	22184		cluster_1739;cluster_1740;cluster_1741	cluster_1783;cluster_1784;cluster_1785;cluster_1786
cluster_1470	chr2R	7271460	7281842	10383		cluster_1742	cluster_1787
cluster_1473	chr2R	7381370	7391956	10587			cluster_1788
cluster_1477	chr2R	7440726	7450121	9396		cluster_1744	cluster_1790
cluster_1478	chr2R	7458782	7467784	9003		cluster_1747;cluster_1748	cluster_1791
cluster_1479	chr2R	7478502	7486558	8057		cluster_1749;cluster_1750	cluster_1792
cluster_1480	chr2R	7490655	7499835	9181		cluster_1751	cluster_1793	cluster_712
cluster_1481	chr2R	7503692	7540500	36809		cluster_1752;cluster_1753;cluster_1754;cluster_1755;cluster_1756;cluster_1757;cluster_1758	cluster_1794;cluster_1795;cluster_1796;cluster_1797;cluster_1798;cluster_1799;cluster_1800	cluster_713;cluster_714;cluster_715
cluster_1483	chr2R	7589360	7595700	6341		cluster_1759
cluster_1485	chr2R	7651391	7653932	2542			cluster_1803
cluster_1486	chr2R	7673730	7681025	7296		cluster_1762	cluster_1804	cluster_716
cluster_1488	chr2R	7716912	7719959	3048
cluster_1491	chr2R	7737088	7742475	5388		cluster_1765	cluster_1805	cluster_717
cluster_1492	chr2R	7761584	7804990	43407		cluster_1766;cluster_1767;cluster_1768;cluster_1769;cluster_1770;cluster_1771	cluster_1806;cluster_1807;cluster_1808;cluster_1809;cluster_1810;cluster_1811	cluster_718
cluster_1493	chr2R	7806967	7816653	9687		cluster_1772;cluster_1773	cluster_1812;cluster_1813
cluster_1495	chr2R	7820174	7824353	4180		cluster_1774	cluster_1814
cluster_1496	chr2R	7825519	7836684	11166		cluster_1775;cluster_1776	cluster_1815;cluster_1816
cluster_1505	chr2R	7917607	7949685	32079		cluster_1782;cluster_1783	cluster_1821;cluster_1822
cluster_1506	chr2R	7957186	7981443	24258		cluster_1784;cluster_1785	cluster_1823;cluster_1824	cluster_719
cluster_1508	chr2R	7987005	7991271	4267
cluster_1513	chr2R	8075479	8081459	5981		cluster_1787;cluster_1788	cluster_1825;cluster_1826	cluster_720;cluster_721
cluster_1514	chr2R	8084532	8089445	4914		cluster_1789	cluster_1827
cluster_1515	chr2R	8098760	8119574	20815		cluster_1790;cluster_1791;cluster_1792	cluster_1828;cluster_1829;cluster_1830;cluster_1831
cluster_1516	chr2R	8122402	8138539	16138		cluster_1793;cluster_1794;cluster_1795	cluster_1832;cluster_1833	cluster_722
cluster_1517	chr2R	8157685	8164687	7003		cluster_1796;cluster_1797	cluster_1834;cluster_1835
cluster_1518	chr2R	8168032	8172971	4940		cluster_1798	cluster_1836
cluster_1520	chr2R	8210974	8227556	16583
cluster_1521	chr2R	8237875	8240653	2779		cluster_1799	cluster_1838
cluster_1523	chr2R	8329449	8344517	15069
cluster_1525	chr2R	8350263	8379173	28911		cluster_1800	cluster_1839;cluster_1840;cluster_1841
cluster_1532	chr2R	8439315	8452047	12733		cluster_1802	cluster_1843	cluster_723
cluster_1533	chr2R	8459914	8465880	5967		cluster_1803	cluster_1844
cluster_1537	chr2R	8558194	8572394	14201		cluster_1805	cluster_1846	cluster_724
cluster_1539	chr2R	8614729	8632360	17632		cluster_1807;cluster_1808	cluster_1847;cluster_1848
cluster_1541	chr2R	8659944	8666309	6366		cluster_1810
cluster_1543	chr2R	8678432	8683309	4878		cluster_1811;cluster_1812	cluster_1850
cluster_1545	chr2R	8718050	8725138	7089		cluster_1813;cluster_1814;cluster_1815	cluster_1851;cluster_1852;cluster_1853	cluster_725
cluster_1551	chr2R	8891643	8903241	11599		cluster_1817;cluster_1818	cluster_1854;cluster_1855;cluster_1856
cluster_1552	chr2R	8904841	8909353	4513		cluster_1819	cluster_1857;cluster_1858
cluster_1553	chr2R	8910357	8939588	29232		cluster_1820	cluster_1859
cluster_1555	chr2R	8955668	8962826	7159		cluster_1823	cluster_1861;cluster_1862
cluster_1558	chr2R	9076373	9079453	3081
cluster_1559	chr2R	9079878	9109729	29852		cluster_1824;cluster_1825;cluster_1826	cluster_1863;cluster_1864;cluster_1865
cluster_1560	chr2R	9110829	9126243	15415		cluster_1827;cluster_1828	cluster_1866;cluster_1867;cluster_1868;cluster_1869	cluster_727
cluster_1561	chr2R	9133225	9136090	2866
cluster_1562	chr2R	9141337	9152283	10947		cluster_1829;cluster_1830;cluster_1831	cluster_1870;cluster_1871
cluster_1564	chr2R	9156845	9175874	19030		cluster_1832	cluster_1872
cluster_1565	chr2R	9186045	9189347	3303		cluster_1833	cluster_1874
cluster_1567	chr2R	9234317	9244818	10502		cluster_1835	cluster_1878
cluster_1568	chr2R	9252195	9255568	3374		cluster_1836	cluster_1879	cluster_728
cluster_1573	chr2R	9297045	9305330	8286		cluster_1837	cluster_1881
cluster_1575	chr2R	9352878	9356064	3187		cluster_1839	cluster_1883
cluster_1578	chr2R	9395604	9400300	4697			cluster_1884
cluster_1579	chr2R	9406153	9427393	21241		cluster_1841;cluster_1842;cluster_1843	cluster_1885;cluster_1886
cluster_1580	chr2R	9434323	9436921	2599		cluster_1844	cluster_1887	cluster_730
cluster_1581	chr2R	9476279	9481783	5505		cluster_1846	cluster_1889
cluster_1582	chr2R	9483134	9485347	2214		cluster_1847	cluster_1890
cluster_1590	chr2R	9566087	9576619	10533		cluster_1851	cluster_1895	cluster_732
cluster_1591	chr2R	9577778	9590450	12673		cluster_1852;cluster_1853;cluster_1854	cluster_1896
cluster_1594	chr2R	9603776	9611843	8068		cluster_1855	cluster_1897
cluster_1599	chr2R	9688101	9693332	5232		cluster_1858	cluster_1900
cluster_1604	chr2R	9839855	9884246	44392		cluster_1861;cluster_1862;cluster_1863;cluster_1864;cluster_1865	cluster_1904;cluster_1905;cluster_1906	cluster_734;cluster_735;cluster_736;cluster_737
cluster_1608	chr2R	9942082	9972713	30632		cluster_1867;cluster_1868;cluster_1869;cluster_1870;cluster_1871	cluster_1909;cluster_1910;cluster_1911;cluster_1912
cluster_1609	chr2R	9989158	9993729	4572			cluster_1913;cluster_1914	cluster_738
cluster_1611	chr2R	10025959	10039836	13878		cluster_1873;cluster_1874	cluster_1916;cluster_1917
cluster_1613	chr2R	10048402	10053986	5585		cluster_1875	cluster_1918;cluster_1919	cluster_739
cluster_1614	chr2R	10061717	10084165	22449		cluster_1876;cluster_1877	cluster_1920;cluster_1921
cluster_1616	chr2R	10107470	10109617	2148		cluster_1878	cluster_1922	cluster_740
cluster_1619	chr2R	10114198	10117522	3325		cluster_1879;cluster_1880
cluster_1620	chr2R	10124305	10129230	4926		cluster_1881	cluster_1923
cluster_1622	chr2R	10135418	10138184	2767		cluster_1882	cluster_1924
cluster_1623	chr2R	10142385	10147480	5096		cluster_1883	cluster_1925
cluster_1624	chr2R	10152491	10159741	7251
cluster_1631	chr2R	10306160	10311190	5031
cluster_1634	chr2R	10416795	10437365	20571		cluster_1885;cluster_1886	cluster_1928;cluster_1929
cluster_1635	chr2R	10466124	10476363	10240
cluster_1636	chr2R	10479067	10484250	5184		cluster_1887	cluster_1930	cluster_741
cluster_1637	chr2R	10491367	10495776	4410		cluster_1888	cluster_1931	cluster_742
cluster_1638	chr2R	10499231	10510330	11100		cluster_1889;cluster_1890	cluster_1932;cluster_1933;cluster_1934
cluster_1639	chr2R	10517622	10538904	21283		cluster_1891;cluster_1892;cluster_1893;cluster_1894	cluster_1936;cluster_1937;cluster_1938;cluster_1939	cluster_743;cluster_744
cluster_1640	chr2R	10540603	10563009	22407		cluster_1895	cluster_1940;cluster_1941
cluster_1641	chr2R	10583749	10585782	2034
cluster_1643	chr2R	10610538	10642866	32329		cluster_1898;cluster_1899;cluster_1900;cluster_1901;cluster_1902;cluster_1903;cluster_1904;cluster_1905	cluster_1944;cluster_1945;cluster_1946;cluster_1947;cluster_1948;cluster_1949;cluster_1950;cluster_1951;cluster_1952
cluster_1644	chr2R	10658474	10660501	2028		cluster_1907	cluster_1953
cluster_1645	chr2R	10661564	10666903	5340		cluster_1908;cluster_1909;cluster_1910	cluster_1954;cluster_1955;cluster_1956
cluster_1646	chr2R	10733108	10741617	8510			cluster_1957
cluster_1648	chr2R	10808885	10810892	2008			cluster_1958
cluster_1649	chr2R	10819727	10824321	4595		cluster_1911	cluster_1959
cluster_1651	chr2R	10836212	10843716	7505		cluster_1912	cluster_1960
cluster_1652	chr2R	10851149	10856723	5575
cluster_1653	chr2R	10861948	10867507	5560		cluster_1913
cluster_1654	chr2R	10874940	10883138	8199
cluster_1656	chr2R	10889200	10899014	9815		cluster_1914;cluster_1915	cluster_1961;cluster_1962
cluster_1658	chr2R	10939333	10941816	2484
cluster_1663	chr2R	11009909	11013664	3756		cluster_1920;cluster_1921	cluster_1966;cluster_1967
cluster_1666	chr2R	11020063	11024997	4935		cluster_1922;cluster_1923;cluster_1924	cluster_1968;cluster_1969
cluster_1672	chr2R	11207890	11218066	10177		cluster_1926	cluster_1971
cluster_1675	chr2R	11224530	11230032	5503		cluster_1927	cluster_1972	cluster_745
cluster_1678	chr2R	11279340	11294774	15435		cluster_1930;cluster_1931;cluster_1932;cluster_1933	cluster_1974;cluster_1975;cluster_1976	cluster_746;cluster_747
cluster_1680	chr2R	11298926	11302737	3812		cluster_1935;cluster_1936	cluster_1978;cluster_1979
cluster_1681	chr2R	11303870	11309804	5935
cluster_1685	chr2R	11368553	11400803	32251		cluster_1941;cluster_1942;cluster_1943;cluster_1944	cluster_1984;cluster_1985;cluster_1986;cluster_1987;cluster_1988	cluster_749
cluster_1689	chr2R	11453407	11463873	10467		cluster_1948	cluster_1992;cluster_1993
cluster_1691	chr2R	11577585	11593119	15535		cluster_1949;cluster_1950
cluster_1695	chr2R	11616608	11625349	8742		cluster_1952	cluster_1994;cluster_1995
cluster_1696	chr2R	11641345	11644900	3556
cluster_1697	chr2R	11649237	11680266	31030		cluster_1953;cluster_1954;cluster_1955;cluster_1956	cluster_1996;cluster_1997;cluster_1998;cluster_1999	cluster_751
cluster_1699	chr2R	11694571	11697384	2814
cluster_1702	chr2R	11809922	11814790	4869		cluster_1958	cluster_2000
cluster_1703	chr2R	11841540	11845667	4128			cluster_2002
cluster_1704	chr2R	11848895	11861738	12844		cluster_1959	cluster_2003	cluster_752
cluster_1705	chr2R	11867377	11898964	31588		cluster_1960;cluster_1961;cluster_1962;cluster_1963	cluster_2004;cluster_2005;cluster_2006;cluster_2007	cluster_753
cluster_1706	chr2R	11967176	11969762	2587		cluster_1964	cluster_2008
cluster_1707	chr2R	11974751	11977700	2950			cluster_2009
cluster_1708	chr2R	11980580	11988780	8201		cluster_1965;cluster_1966;cluster_1967	cluster_2010;cluster_2011
cluster_1710	chr2R	12025159	12047318	22160		cluster_1969;cluster_1970	cluster_2013
cluster_1715	chr2R	12138170	12162983	24814		cluster_1971;cluster_1972	cluster_2015;cluster_2016;cluster_2017;cluster_2018	cluster_755
cluster_1716	chr2R	12166298	12172111	5814		cluster_1973	cluster_2019	cluster_756
cluster_1717	chr2R	12174438	12200819	26382		cluster_1974;cluster_1975;cluster_1976;cluster_1977;cluster_1978	cluster_2020;cluster_2021;cluster_2022;cluster_2023	cluster_757;cluster_758
cluster_1719	chr2R	12252168	12259512	7345		cluster_1980	cluster_2024;cluster_2025
cluster_1723	chr2R	12321394	12341731	20338		cluster_1984;cluster_1985;cluster_1986	cluster_2029;cluster_2030;cluster_2031	cluster_759;cluster_760
cluster_1724	chr2R	12344458	12359708	15251		cluster_1987;cluster_1988	cluster_2032	cluster_761
cluster_1726	chr2R	12391307	12395242	3936
cluster_1728	chr2R	12423652	12433352	9701		cluster_1989	cluster_2033;cluster_2034
cluster_1732	chr2R	12480524	12482939	2416		cluster_1991	cluster_2036
cluster_1733	chr2R	12486595	12490703	4109		cluster_1992	cluster_2037
cluster_1735	chr2R	12510745	12521395	10651		cluster_1993;cluster_1994	cluster_2038
cluster_1736	chr2R	12556574	12564151	7578		cluster_1995
cluster_1737	chr2R	12570363	12586761	16399		cluster_1996;cluster_1997;cluster_1998	cluster_2039
cluster_1739	chr2R	12615637	12623197	7561		cluster_2001	cluster_2042	cluster_762
cluster_1740	chr2R	12627688	12640601	12914			cluster_2044;cluster_2045
cluster_1742	chr2R	12670163	12673540	3378
cluster_1743	chr2R	12678879	12686139	7261
cluster_1745	chr2R	12712886	12716214	3329		cluster_2004	cluster_2047
cluster_1748	chr2R	12745807	12754712	8906		cluster_2005	cluster_2048	cluster_763
cluster_1749	chr2R	12755944	12760826	4883		cluster_2006	cluster_2049;cluster_2050
cluster_1750	chr2R	12789465	12792342	2878		cluster_2007	cluster_2051
cluster_1754	chr2R	12822394	12824405	2012
cluster_1756	chr2R	12847501	12878660	31160		cluster_2010;cluster_2011;cluster_2012;cluster_2013	cluster_2054;cluster_2055;cluster_2056;cluster_2057
cluster_1757	chr2R	12881528	12883626	2099		cluster_2014	cluster_2058	cluster_764
cluster_1758	chr2R	12918016	12925135	7120		cluster_2015	cluster_2059	cluster_765
cluster_1759	chr2R	12929788	12945800	16013		cluster_2016	cluster_2060;cluster_2061
cluster_1760	chr2R	12948662	12958535	9874
cluster_1761	chr2R	12964219	13008055	43837		cluster_2017	cluster_2062;cluster_2063;cluster_2064
cluster_1762	chr2R	13027964	13049619	21656		cluster_2018	cluster_2065
cluster_1763	chr2R	13133174	13137248	4075
cluster_1765	chr2R	13141596	13151419	9824
cluster_1766	chr2R	13152890	13165204	12315		cluster_2019;cluster_2020;cluster_2021	cluster_2066;cluster_2067	cluster_766
cluster_1768	chr2R	13167967	13170717	2751
cluster_1769	chr2R	13198844	13205329	6486		cluster_2022	cluster_2069
cluster_1770	chr2R	13206868	13222259	15392			cluster_2070
cluster_1771	chr2R	13223336	13239477	16142		cluster_2023;cluster_2024	cluster_2071	cluster_767
cluster_1776	chr2R	13410270	13413633	3364
cluster_1778	chr2R	13429282	13433428	4147		cluster_2026	cluster_2073	cluster_769;cluster_770
cluster_1779	chr2R	13436384	13443154	6771		cluster_2027	cluster_2074
cluster_1780	chr2R	13453743	13459521	5779		cluster_2028	cluster_2076
cluster_1781	chr2R	13485699	13488250	2552
cluster_1782	chr2R	13489754	13492100	2347		cluster_2029
cluster_1783	chr2R	13495137	13497760	2624		cluster_2030	cluster_2077	cluster_771
cluster_1784	chr2R	13502940	13513315	10376		cluster_2031;cluster_2032	cluster_2078;cluster_2079
cluster_1786	chr2R	13547448	13550393	2946
cluster_1787	chr2R	13554088	13558113	4026		cluster_2034;cluster_2035	cluster_2081
cluster_1788	chr2R	13580195	13583682	3488		cluster_2036	cluster_2082
cluster_1789	chr2R	13686676	13693478	6803			cluster_2083
cluster_1795	chr2R	13819098	13821827	2730		cluster_2039	cluster_2086
cluster_1796	chr2R	13840046	13843316	3271
cluster_1797	chr2R	13845312	13861241	15930			cluster_2087
cluster_1799	chr2R	13863459	13867232	3774		cluster_2041
cluster_1800	chr2R	13869860	13882485	12626
cluster_1801	chr2R	13903905	13909042	5138		cluster_2042	cluster_2088
cluster_1803	chr2R	13941873	13951702	9830		cluster_2043	cluster_2089	cluster_772
cluster_1805	chr2R	13958421	13960795	2375
cluster_1806	chr2R	13964549	13967975	3427		cluster_2044;cluster_2045	cluster_2090;cluster_2091	cluster_773;cluster_774
cluster_1807	chr2R	13971783	13977931	6149		cluster_2046	cluster_2092	cluster_775
cluster_1808	chr2R	14057756	14063095	5340		cluster_2049	cluster_2095;cluster_2096
cluster_1810	chr2R	14093486	14097278	3793		cluster_2050;cluster_2051	cluster_2097;cluster_2098
cluster_1815	chr2R	14148019	14170706	22688		cluster_2055	cluster_2102;cluster_2103
cluster_1816	chr2R	14171848	14174630	2783		cluster_2056
cluster_1817	chr2R	14177284	14182533	5250		cluster_2057	cluster_2104
cluster_1819	chr2R	14187997	14198574	10578		cluster_2058	cluster_2105
cluster_1822	chr2R	14235787	14246294	10508
cluster_1823	chr2R	14248127	14264607	16481		cluster_2060;cluster_2061	cluster_2107;cluster_2108	cluster_777
cluster_1825	chr2R	14352938	14365435	12498		cluster_2063	cluster_2111;cluster_2112	cluster_778;cluster_779
cluster_1827	chr2R	14409955	14413836	3882		cluster_2064	cluster_2114
cluster_1830	chr2R	14467137	14469186	2050		cluster_2065	cluster_2115
cluster_1831	chr2R	14472648	14476447	3800		cluster_2066;cluster_2067	cluster_2116;cluster_2117
cluster_1832	chr2R	14492332	14503352	11021		cluster_2068	cluster_2118	cluster_780
cluster_1838	chr2R	14582962	14586323	3362		cluster_2073	cluster_2123
cluster_1839	chr2R	14607189	14624622	17434		cluster_2074;cluster_2075	cluster_2125;cluster_2126	cluster_782
cluster_1843	chr2R	14759740	14767327	7588		cluster_2076	cluster_2127
cluster_1846	chr2R	14845503	14890766	45264		cluster_2078;cluster_2079;cluster_2080;cluster_2081;cluster_2082;cluster_2083	cluster_2129;cluster_2130;cluster_2131;cluster_2132;cluster_2133
cluster_1850	chr2R	14936548	14941499	4952
cluster_1851	chr2R	14943820	14949415	5596		cluster_2085	cluster_2135;cluster_2136
cluster_1853	chr2R	14977295	14980760	3466			cluster_2137
cluster_1854	chr2R	14984097	14997982	13886		cluster_2087;cluster_2088	cluster_2138;cluster_2139;cluster_2140
cluster_1857	chr2R	15015387	15022881	7495		cluster_2090;cluster_2091;cluster_2092;cluster_2093	cluster_2142;cluster_2143;cluster_2144;cluster_2145
cluster_1859	chr2R	15084568	15092442	7875		cluster_2094;cluster_2095;cluster_2096	cluster_2146;cluster_2147;cluster_2148
cluster_1861	chr2R	15127625	15135888	8264
cluster_1862	chr2R	15141836	15144643	2808		cluster_2097	cluster_2149	cluster_784
cluster_1863	chr2R	15198738	15207799	9062		cluster_2098;cluster_2099	cluster_2150;cluster_2151;cluster_2152
cluster_1864	chr2R	15216123	15218508	2386
cluster_1865	chr2R	15221478	15230141	8664		cluster_2101	cluster_2154
cluster_1868	chr2R	15308904	15322158	13255		cluster_2104;cluster_2105;cluster_2106	cluster_2156	cluster_785
cluster_1869	chr2R	15323843	15327017	3175
cluster_1872	chr2R	15365434	15378419	12986		cluster_2107;cluster_2108	cluster_2157
cluster_1873	chr2R	15379628	15388438	8811		cluster_2109	cluster_2158;cluster_2159
cluster_1876	chr2R	15517089	15520369	3281		cluster_2111	cluster_2162	cluster_786
cluster_1877	chr2R	15522892	15527441	4550		cluster_2112;cluster_2113
cluster_1878	chr2R	15538174	15544531	6358		cluster_2114
cluster_1880	chr2R	15568190	15573658	5469		cluster_2115	cluster_2163;cluster_2164
cluster_1885	chr2R	15659904	15662156	2253		cluster_2118	cluster_2165	cluster_787
cluster_1887	chr2R	15682341	15684909	2569
cluster_1891	chr2R	15852429	15858859	6431		cluster_2121	cluster_2167
cluster_1892	chr2R	15864074	15877518	13445		cluster_2122	cluster_2168
cluster_1897	chr2R	15921626	15927623	5998			cluster_2170
cluster_1898	chr2R	15931777	15937249	5473		cluster_2123;cluster_2124	cluster_2171;cluster_2172
cluster_1900	chr2R	15969146	15977469	8324
cluster_1901	chr2R	15988922	15998596	9675		cluster_2125;cluster_2126	cluster_2174	cluster_789
cluster_1902	chr2R	16001702	16007688	5987		cluster_2127	cluster_2175
cluster_1903	chr2R	16009027	16017854	8828		cluster_2128	cluster_2176
cluster_1906	chr2R	16058528	16064367	5840		cluster_2130;cluster_2131	cluster_2178;cluster_2179
cluster_1907	chr2R	16081193	16085654	4462		cluster_2132	cluster_2180	cluster_790
cluster_1908	chr2R	16086927	16089955	3029
cluster_1909	chr2R	16098950	16101919	2970		cluster_2133
cluster_1911	chr2R	16105040	16109911	4872		cluster_2135	cluster_2182	cluster_791
cluster_1914	chr2R	16135899	16138867	2969		cluster_2136	cluster_2183
cluster_1915	chr2R	16140338	16154361	14024		cluster_2137;cluster_2138
cluster_1916	chr2R	16164091	16171027	6937		cluster_2139	cluster_2184
cluster_1917	chr2R	16188600	16220551	31952		cluster_2140;cluster_2141;cluster_2142;cluster_2143	cluster_2185;cluster_2186;cluster_2187;cluster_2188;cluster_2189;cluster_2190	cluster_792;cluster_793
cluster_1918	chr2R	16222513	16226752	4240		cluster_2144	cluster_2191;cluster_2192
cluster_1920	chr2R	16237685	16240653	2969			cluster_2193
cluster_1924	chr2R	16291023	16299438	8416			cluster_2194
cluster_1926	chr2R	16316151	16320656	4506
cluster_1929	chr2R	16344517	16347384	2868			cluster_2196
cluster_1935	chr2R	16528906	16533417	4512		cluster_2149	cluster_2198;cluster_2199
cluster_1937	chr2R	16544127	16548420	4294		cluster_2150	cluster_2200
cluster_1939	chr2R	16568651	16571237	2587		cluster_2151	cluster_2201	cluster_794
cluster_1941	chr2R	16583256	16591814	8559		cluster_2152	cluster_2203	cluster_795
cluster_1944	chr2R	16751497	16754148	2652		cluster_2154
cluster_1949	chr2R	16850499	16855169	4671
cluster_1950	chr2R	16856245	16865778	9534		cluster_2157	cluster_2209;cluster_2210
cluster_1951	chr2R	16867371	16869836	2466		cluster_2158	cluster_2211
cluster_1952	chr2R	16948218	16962055	13838		cluster_2159	cluster_2212;cluster_2213;cluster_2214	cluster_797;cluster_798
cluster_1954	chr2R	16996996	17008944	11949		cluster_2161	cluster_2216
cluster_1955	chr2R	17015712	17019497	3786		cluster_2162	cluster_2217
cluster_1956	chr2R	17020573	17026815	6243		cluster_2163	cluster_2218
cluster_1957	chr2R	17040161	17047655	7495		cluster_2164	cluster_2219	cluster_799
cluster_1958	chr2R	17052565	17056963	4399		cluster_2165	cluster_2220	cluster_800
cluster_1959	chr2R	17088123	17097614	9492		cluster_2166;cluster_2167	cluster_2221	cluster_801
cluster_1960	chr2R	17128115	17147448	19334		cluster_2168;cluster_2169	cluster_2222;cluster_2223;cluster_2224
cluster_1962	chr2R	17150644	17159851	9208		cluster_2171;cluster_2172	cluster_2226
cluster_1965	chr2R	17237699	17239793	2095
cluster_1966	chr2R	17267377	17278599	11223		cluster_2174
cluster_1967	chr2R	17373537	17379337	5801
cluster_1969	chr2R	17412785	17421794	9010			cluster_2230
cluster_1970	chr2R	17423231	17435001	11771		cluster_2176;cluster_2177	cluster_2231
cluster_1971	chr2R	17444560	17457203	12644		cluster_2178;cluster_2179	cluster_2232;cluster_2233
cluster_1972	chr2R	17458500	17469716	11217		cluster_2180	cluster_2234
cluster_1975	chr2R	17514419	17523491	9073		cluster_2181	cluster_2236
cluster_1976	chr2R	17536183	17539827	3645		cluster_2182	cluster_2237
cluster_1977	chr2R	17545256	17556605	11350		cluster_2183	cluster_2238	cluster_803
cluster_1978	chr2R	17562972	17581537	18566		cluster_2184;cluster_2185	cluster_2239	cluster_804
cluster_1979	chr2R	17586478	17592468	5991
cluster_1980	chr2R	17599883	17609553	9671		cluster_2187	cluster_2240	cluster_805
cluster_1983	chr2R	17630863	17634185	3323		cluster_2190;cluster_2191	cluster_2243;cluster_2244
cluster_1984	chr2R	17665550	17678919	13370		cluster_2192;cluster_2193;cluster_2194	cluster_2245;cluster_2246
cluster_1985	chr2R	17685922	17692796	6875		cluster_2195	cluster_2247
cluster_1986	chr2R	17694811	17708168	13358		cluster_2196;cluster_2197	cluster_2248	cluster_807
cluster_1987	chr2R	17727071	17748153	21083		cluster_2199;cluster_2200	cluster_2249;cluster_2250	cluster_808
cluster_1988	chr2R	17761848	17772241	10394		cluster_2201;cluster_2202	cluster_2251	cluster_809
cluster_1989	chr2R	17773978	17784901	10924		cluster_2203	cluster_2252
cluster_1990	chr2R	17785967	17792346	6380		cluster_2204	cluster_2253	cluster_810
cluster_1991	chr2R	17797342	17800508	3167		cluster_2205	cluster_2254
cluster_1994	chr2R	17855139	17857788	2650
cluster_1995	chr2R	17859267	17869867	10601		cluster_2206;cluster_2207;cluster_2208	cluster_2255;cluster_2256	cluster_811
cluster_2000	chr2R	18093604	18101057	7454		cluster_2209;cluster_2210	cluster_2258;cluster_2259
cluster_2003	chr2R	18117863	18122797	4935		cluster_2212	cluster_2261
cluster_2004	chr2R	18126278	18133076	6799		cluster_2213	cluster_2262;cluster_2263	cluster_812
cluster_2005	chr2R	18135465	18160107	24643		cluster_2214	cluster_2264;cluster_2265;cluster_2266	cluster_813
cluster_2006	chr2R	18162799	18171832	9034		cluster_2215	cluster_2267
cluster_2007	chr2R	18173750	18178463	4714			cluster_2268
cluster_2009	chr2R	18275348	18290553	15206		cluster_2216	cluster_2269;cluster_2270	cluster_814
cluster_2012	chr2R	18358575	18360586	2012		cluster_2218;cluster_2219	cluster_2271
cluster_2013	chr2R	18361860	18365933	4074		cluster_2220;cluster_2221	cluster_2272;cluster_2273
cluster_2019	chr2R	18414978	18421633	6656		cluster_2224
cluster_2020	chr2R	18424124	18434285	10162		cluster_2225	cluster_2276
cluster_2022	chr2R	18443653	18445800	2148
cluster_2023	chr2R	18449067	18452688	3622
cluster_2032	chr2R	18595151	18600014	4864		cluster_2230;cluster_2231	cluster_2284;cluster_2285
cluster_2035	chr2R	18625289	18634977	9689		cluster_2233;cluster_2234	cluster_2287	cluster_816
cluster_2036	chr2R	18636166	18639820	3655		cluster_2235	cluster_2288
cluster_2042	chr2R	18819594	18826098	6505		cluster_2239	cluster_2293	cluster_817
cluster_2043	chr2R	18829590	18854673	25084		cluster_2240	cluster_2294;cluster_2295	cluster_818
cluster_2044	chr2R	18855040	18858317	3278		cluster_2241	cluster_2296
cluster_2049	chr2R	19129611	19134429	4819		cluster_2242
cluster_2050	chr2R	19137812	19141230	3419
cluster_2051	chr2R	19159865	19164218	4354			cluster_2300
cluster_2057	chr2R	19223705	19228538	4834			cluster_2302
cluster_2059	chr2R	19289808	19292107	2300		cluster_2243	cluster_2303
cluster_2060	chr2R	19357692	19362698	5007		cluster_2244	cluster_2305
cluster_2061	chr2R	19366710	19370712	4003				cluster_819;cluster_820
cluster_2062	chr2R	19390179	19405426	15248		cluster_2245	cluster_2306;cluster_2307	cluster_821
cluster_2064	chr2R	19437957	19448880	10924		cluster_2248;cluster_2249;cluster_2250;cluster_2251	cluster_2309;cluster_2310;cluster_2311	cluster_822
cluster_2065	chr2R	19451436	19457228	5793		cluster_2252;cluster_2253	cluster_2312;cluster_2313	cluster_823;cluster_824
cluster_2066	chr2R	19470647	19473957	3311		cluster_2255	cluster_2314
cluster_2068	chr2R	19480804	19491711	10908		cluster_2257	cluster_2317
cluster_2075	chr2R	19663967	19673407	9441		cluster_2260;cluster_2261	cluster_2321	cluster_826
cluster_2077	chr2R	19707192	19718282	11091		cluster_2262;cluster_2263	cluster_2322;cluster_2323
cluster_2079	chr2R	19723321	19767748	44428		cluster_2264	cluster_2324	cluster_827;cluster_828;cluster_829
cluster_2080	chr2R	19777772	19779887	2116		cluster_2265	cluster_2325
cluster_2083	chr2R	19914894	19918810	3917		cluster_2267;cluster_2268;cluster_2269	cluster_2327;cluster_2328;cluster_2329
cluster_2084	chr2R	19919900	19922258	2359		cluster_2270	cluster_2330
cluster_2087	chr2R	20069470	20071781	2312		cluster_2272;cluster_2273	cluster_2332;cluster_2333
cluster_2088	chr2R	20111514	20116809	5296			cluster_2334
cluster_2091	chr2R	20254459	20278833	24375		cluster_2276;cluster_2277;cluster_2278	cluster_2337;cluster_2338;cluster_2339;cluster_2340	cluster_831;cluster_832
cluster_2092	chr2R	20281691	20287111	5421			cluster_2341
cluster_2093	chr2R	20308882	20311475	2594			cluster_2342
cluster_2095	chr2R	20321773	20330986	9214		cluster_2279;cluster_2280	cluster_2343
cluster_2099	chr2R	20373877	20377675	3799		cluster_2283;cluster_2284	cluster_2346;cluster_2347
cluster_2100	chr2R	20472631	20474974	2344		cluster_2286	cluster_2348
cluster_2102	chr2R	20531562	20541987	10426			cluster_2349
cluster_2103	chr2R	20543858	20551426	7569
cluster_2104	chr2R	20556264	20565726	9463		cluster_2287	cluster_2350
cluster_2105	chr2R	20583220	20587710	4491		cluster_2288	cluster_2351	cluster_833
cluster_2108	chr2R	20604695	20607942	3248		cluster_2290	cluster_2352	cluster_834
cluster_2110	chr2R	20618726	20630138	11413		cluster_2291
cluster_2111	chr2R	20641035	20645863	4829		cluster_2292	cluster_2353
cluster_2113	chr2R	20662336	20667232	4897		cluster_2294	cluster_2355;cluster_2356	cluster_835
cluster_2116	chr2R	20780340	20782682	2343
cluster_2117	chr2R	20785453	20788124	2672
cluster_2120	chr2R	20826481	20832398	5918		cluster_2295;cluster_2296		cluster_836
cluster_2126	chr2R	20986645	20990900	4256			cluster_2360
cluster_2127	chr2R	20992341	20996347	4007
cluster_2128	chr2R	21004339	21017402	13064			cluster_2361
cluster_2129	chr2R	21023975	21028156	4182		cluster_2298	cluster_2362
cluster_2130	chr2R	21049698	21061519	11822		cluster_2299	cluster_2363
cluster_2132	chr2R	21085257	21090777	5521		cluster_2301	cluster_2364	cluster_837
cluster_2134	chr2R	21122630	21127130	4501		cluster_2302	cluster_2366
cluster_2136	chr2R	21143559	21145992	2434		cluster_2303	cluster_2367
cluster_2137	chr2R	21146928	21152517	5590		cluster_2304;cluster_2305	cluster_2368;cluster_2369
cluster_2138	chr2R	21153522	21157497	3976		cluster_2306	cluster_2370
cluster_2139	chr2R	21160359	21174624	14266		cluster_2307;cluster_2308;cluster_2309	cluster_2371;cluster_2372	cluster_838
cluster_2140	chr2R	21180891	21192880	11990		cluster_2310;cluster_2311;cluster_2312	cluster_2373;cluster_2374	cluster_839;cluster_840
cluster_2143	chr2R	21208484	21212977	4494		cluster_2314;cluster_2315	cluster_2375;cluster_2376
cluster_2145	chr2R	21282964	21286370	3407		cluster_2317	cluster_2378
cluster_2146	chr2R	21293773	21296197	2425		cluster_2318	cluster_2380	cluster_841
cluster_2147	chr2R	21314388	21342649	28262		cluster_2320;cluster_2321;cluster_2322	cluster_2382	cluster_842
cluster_2149	chr2R	21387178	21395482	8305		cluster_2323	cluster_2383
cluster_2157	chr2R	21513949	21517795	3847
cluster_2160	chr2R	21613510	21634342	20833		cluster_2325;cluster_2326	cluster_2386
cluster_2161	chr2R	21636097	21638870	2774			cluster_2387
cluster_2164	chr2R	21652425	21660131	7707		cluster_2328	cluster_2388;cluster_2389
cluster_2165	chr2R	21662928	21672113	9186		cluster_2329
cluster_2166	chr2R	21684443	21717843	33401		cluster_2330;cluster_2331;cluster_2332;cluster_2333;cluster_2334;cluster_2335	cluster_2390;cluster_2391;cluster_2392;cluster_2393;cluster_2394	cluster_843;cluster_844
cluster_2167	chr2R	21720920	21724514	3595		cluster_2336	cluster_2395
cluster_2168	chr2R	21738113	21740179	2067		cluster_2337	cluster_2396
cluster_2169	chr2R	21743640	21747422	3783		cluster_2338;cluster_2339	cluster_2397;cluster_2398
cluster_2170	chr2R	21752490	21756358	3869
cluster_2179	chr2R	21974157	21976675	2519		cluster_2342	cluster_2402
cluster_2180	chr2R	21987065	21989758	2694
cluster_2183	chr2R	22136968	22142912	5945		cluster_2344;cluster_2345
cluster_2186	chr2R	22175006	22178996	3991
cluster_2187	chr2R	22183066	22197376	14311		cluster_2346;cluster_2347	cluster_2406;cluster_2407;cluster_2408	cluster_845;cluster_846
cluster_2190	chr2R	22325118	22330397	5280		cluster_2348	cluster_2409;cluster_2410	cluster_847
cluster_2192	chr2R	22348329	22362861	14533		cluster_2350;cluster_2351	cluster_2412;cluster_2413
cluster_2194	chr2R	22390403	22402115	11713		cluster_2352;cluster_2353	cluster_2415
cluster_2195	chr2R	22405534	22426990	21457		cluster_2354;cluster_2355;cluster_2356	cluster_2416;cluster_2417
cluster_2198	chr2R	22483403	22499723	16321			cluster_2418
cluster_2199	chr2R	22525617	22527948	2332		cluster_2357;cluster_2358	cluster_2419;cluster_2420
cluster_2201	chr2R	22534869	22537323	2455
cluster_2205	chr2R	22603493	22609632	6140		cluster_2359	cluster_2422	cluster_848
cluster_2206	chr2R	22633904	22647989	14086		cluster_2360;cluster_2361	cluster_2423;cluster_2424	cluster_849;cluster_850
cluster_2207	chr2R	22658562	22673893	15332		cluster_2362;cluster_2363;cluster_2364;cluster_2365	cluster_2425;cluster_2426;cluster_2427;cluster_2428	cluster_851;cluster_852
cluster_2208	chr2R	22684789	22689173	4385		cluster_2366	cluster_2429	cluster_853
cluster_2209	chr2R	22692663	22700406	7744			cluster_2430
cluster_2211	chr2R	22799090	22802181	3092		cluster_2367	cluster_2432	cluster_854
cluster_2212	chr2R	22803352	22806932	3581		cluster_2368	cluster_2433	cluster_855
cluster_2215	chr2R	22847611	22855848	8238		cluster_2371	cluster_2436	cluster_856
cluster_2216	chr2R	22880500	22895843	15344		cluster_2372	cluster_2437
cluster_2218	chr2R	22915484	22925281	9798		cluster_2373;cluster_2374	cluster_2438
cluster_2220	chr2R	22928896	22940932	12037		cluster_2375;cluster_2376;cluster_2377;cluster_2378	cluster_2439;cluster_2440;cluster_2441;cluster_2442	cluster_857;cluster_858
cluster_2221	chr2R	22942720	22945593	2874
cluster_2223	chr2R	22960294	22963871	3578		cluster_2380;cluster_2381	cluster_2444;cluster_2445
cluster_2224	chr2R	23046337	23048635	2299
cluster_2225	chr2R	23059851	23068091	8241		cluster_2382
cluster_2226	chr2R	23070546	23079148	8603		cluster_2383;cluster_2384	cluster_2446;cluster_2447	cluster_859;cluster_860
cluster_2227	chr2R	23227888	23230517	2630		cluster_2385	cluster_2448
cluster_2231	chr2R	23298753	23314464	15712
cluster_2232	chr2R	23351265	23391811	40547		cluster_2388;cluster_2389;cluster_2390	cluster_2451;cluster_2452;cluster_2453;cluster_2454	cluster_861
cluster_2233	chr2R	23396812	23403588	6777		cluster_2391;cluster_2392	cluster_2455
cluster_2234	chr2R	23404660	23407686	3027		cluster_2393;cluster_2394	cluster_2456;cluster_2457
cluster_2235	chr2R	23524055	23531237	7183		cluster_2395	cluster_2458;cluster_2459
cluster_2238	chr2R	23542785	23546714	3930		cluster_2398	cluster_2462
cluster_2239	chr2R	23547488	23564520	17033		cluster_2399	cluster_2463;cluster_2464
cluster_2241	chr2R	23593958	23600728	6771		cluster_2400	cluster_2465	cluster_862
cluster_2242	chr2R	23632450	23637727	5278
cluster_2243	chr2R	23658465	23666127	7663
cluster_2245	chr2R	23690270	23699671	9402		cluster_2401	cluster_2466
cluster_2246	chr2R	23701543	23709760	8218		cluster_2402	cluster_2467
cluster_2248	chr2R	23734278	23736651	2374		cluster_2403	cluster_2468
cluster_2250	chr2R	23803577	23809205	5629			cluster_2470
cluster_2251	chr2R	23839855	23856186	16332		cluster_2405;cluster_2406;cluster_2407	cluster_2471;cluster_2472;cluster_2473;cluster_2474	cluster_864;cluster_865
cluster_2252	chr2R	23857224	23861633	4410		cluster_2408
cluster_2253	chr2R	23862937	23868952	6016		cluster_2409	cluster_2475
cluster_2254	chr2R	23874573	23907264	32692		cluster_2410;cluster_2411;cluster_2412	cluster_2476;cluster_2477;cluster_2478;cluster_2479	cluster_866;cluster_867
cluster_2255	chr2R	23924003	23933729	9727		cluster_2414	cluster_2480	cluster_868
cluster_2258	chr2R	23949374	23957855	8482
cluster_2259	chr2R	23963803	23977274	13472		cluster_2417
cluster_2262	chr2R	24019531	24025860	6330		cluster_2419;cluster_2420	cluster_2482
cluster_2264	chr2R	24031389	24047988	16600		cluster_2421;cluster_2422;cluster_2423;cluster_2424	cluster_2483;cluster_2484;cluster_2485;cluster_2486
cluster_2265	chr2R	24049445	24063574	14130		cluster_2425;cluster_2426	cluster_2487;cluster_2488	cluster_869;cluster_870
cluster_2268	chr2R	24070803	24073630	2828		cluster_2428;cluster_2429	cluster_2490
cluster_2270	chr2R	24086608	24098608	12001			cluster_2491
cluster_2271	chr2R	24099669	24113670	14002			cluster_2492
cluster_2272	chr2R	24114690	24116722	2033			cluster_2493
cluster_2273	chr2R	24126466	24129358	2893		cluster_2430;cluster_2431	cluster_2494
cluster_2274	chr2R	24133700	24137925	4226			cluster_2495
cluster_2275	chr2R	24146873	24148984	2112		cluster_2432	cluster_2496
cluster_2280	chr2R	24172355	24178899	6545			cluster_2500
cluster_2281	chr2R	24184255	24187330	3076		cluster_2435	cluster_2501	cluster_871
cluster_2282	chr2R	24188375	24202193	13819
cluster_2289	chr2R	24310659	24313187	2529		cluster_2437	cluster_2503
cluster_2293	chr2R	24358800	24361672	2873		cluster_2438;cluster_2439	cluster_2504;cluster_2505
cluster_2295	chr2R	24392128	24401996	9869		cluster_2441;cluster_2442;cluster_2443	cluster_2507;cluster_2508
cluster_2296	chr2R	24411952	24415701	3750
cluster_2297	chr2R	24521909	24524494	2586		cluster_2444	cluster_2509	cluster_872
cluster_2299	chr2R	24555360	24579958	24599		cluster_2446;cluster_2447;cluster_2448	cluster_2510;cluster_2511;cluster_2512;cluster_2513
cluster_2300	chr2R	24598411	24602429	4019		cluster_2449;cluster_2450	cluster_2514
cluster_2301	chr2R	24608182	24613874	5693			cluster_2515
cluster_2302	chr2R	24631061	24633390	2330
cluster_2307	chr2R	24727937	24735592	7656		cluster_2453;cluster_2454;cluster_2455;cluster_2456	cluster_2519;cluster_2520;cluster_2521;cluster_2522
cluster_2309	chr2R	24753500	24757477	3978		cluster_2457	cluster_2523
cluster_2311	chr2R	24762640	24770506	7867		cluster_2458;cluster_2459;cluster_2460	cluster_2524;cluster_2525;cluster_2526
cluster_2314	chr2R	24870132	24875682	5551
cluster_2315	chr2R	24882251	24891000	8750		cluster_2463;cluster_2464	cluster_2528	cluster_873
cluster_2316	chr2R	24897250	24907354	10105		cluster_2465;cluster_2466	cluster_2529	cluster_874
cluster_2317	chr2R	24911998	24928370	16373			cluster_2530
cluster_2318	chr2R	24938215	24948287	10073		cluster_2467	cluster_2531;cluster_2532
cluster_2319	chr2R	24959044	24961984	2941		cluster_2468	cluster_2533
cluster_2321	chr2R	24967816	24970813	2998		cluster_2469	cluster_2534
cluster_2322	chr2R	24989944	24997285	7342
cluster_2326	chr2R	25075243	25077892	2650		cluster_2472	cluster_2535
cluster_2332	chr2R	25147003	25150995	3993		cluster_2474;cluster_2475	cluster_2537;cluster_2538
cluster_2335	chr2R	25155687	25159331	3645		cluster_2476;cluster_2477	cluster_2539;cluster_2540
cluster_2338	chr2R	25183790	25190771	6982		cluster_2479	cluster_2542
cluster_2339	chr2R	25194032	25269515	75484		cluster_2480;cluster_2481;cluster_2482;cluster_2483;cluster_2484	cluster_2543;cluster_2544;cluster_2545;cluster_2546;cluster_2547;cluster_2548	cluster_875;cluster_876;cluster_877;cluster_878
cluster_2340	chr2R	25270588	25273224	2637		cluster_2485	cluster_2549
cluster_2341	chr2R	25274297	25286936	12640		cluster_2486	cluster_2550	cluster_879;cluster_880;cluster_881
cluster_2342	chr3L	1	50431	50431		cluster_2487;cluster_2488;cluster_2489;cluster_2490;cluster_2491	cluster_2551;cluster_2552;cluster_2553;cluster_2554
cluster_2344	chr3L	63916	75789	11874		cluster_2492	cluster_2555
cluster_2345	chr3L	90682	114061	23380		cluster_2495;cluster_2496	cluster_2557;cluster_2558;cluster_2559	cluster_882
cluster_2346	chr3L	117364	129082	11719		cluster_2497	cluster_2560
cluster_2348	chr3L	130237	153277	23041		cluster_2498;cluster_2499;cluster_2500	cluster_2561;cluster_2562	cluster_883
cluster_2349	chr3L	160825	176169	15345		cluster_2501	cluster_2563;cluster_2564
cluster_2350	chr3L	181872	199098	17227		cluster_2502;cluster_2503	cluster_2565
cluster_2351	chr3L	200185	220444	20260		cluster_2504	cluster_2566
cluster_2352	chr3L	223978	245513	21536		cluster_2505;cluster_2506;cluster_2507	cluster_2567;cluster_2568;cluster_2569	cluster_884;cluster_885
cluster_2353	chr3L	247792	255883	8092
cluster_2354	chr3L	257556	266960	9405		cluster_2508	cluster_2570
cluster_2355	chr3L	284051	311220	27170		cluster_2510;cluster_2511	cluster_2572
cluster_2356	chr3L	321927	325638	3712		cluster_2512	cluster_2573
cluster_2357	chr3L	329412	343689	14278		cluster_2513;cluster_2514	cluster_2574
cluster_2358	chr3L	351566	365979	14414		cluster_2515	cluster_2575;cluster_2576;cluster_2577
cluster_2360	chr3L	402978	409743	6766		cluster_2516;cluster_2517;cluster_2518	cluster_2578;cluster_2579;cluster_2580
cluster_2361	chr3L	434113	436878	2766		cluster_2519;cluster_2520	cluster_2581
cluster_2365	chr3L	569524	578168	8645		cluster_2525	cluster_2585;cluster_2586	cluster_886
cluster_2366	chr3L	594447	617304	22858		cluster_2526	cluster_2587;cluster_2588
cluster_2368	chr3L	650227	657896	7670		cluster_2528;cluster_2529	cluster_2591;cluster_2592
cluster_2370	chr3L	682906	697777	14872			cluster_2593
cluster_2371	chr3L	706040	708876	2837		cluster_2530	cluster_2594
cluster_2373	chr3L	749375	758531	9157		cluster_2532	cluster_2596	cluster_888
cluster_2374	chr3L	767525	770488	2964		cluster_2534	cluster_2597	cluster_889
cluster_2377	chr3L	826762	833383	6622		cluster_2535	cluster_2598	cluster_890;cluster_891;cluster_892;cluster_893;cluster_894
cluster_2378	chr3L	835844	841255	5412		cluster_2536	cluster_2599
cluster_2381	chr3L	888186	899150	10965		cluster_2539;cluster_2540	cluster_2601;cluster_2602	cluster_895
cluster_2382	chr3L	925028	932603	7576		cluster_2541;cluster_2542;cluster_2543;cluster_2544	cluster_2603;cluster_2604;cluster_2605;cluster_2606
cluster_2385	chr3L	995897	999012	3116		cluster_2546	cluster_2608
cluster_2387	chr3L	1046307	1049547	3241		cluster_2547	cluster_2609
cluster_2394	chr3L	1140435	1142945	2511
cluster_2396	chr3L	1159493	1170879	11387		cluster_2550;cluster_2551	cluster_2612;cluster_2613;cluster_2614
cluster_2397	chr3L	1197135	1199377	2243
cluster_2401	chr3L	1248045	1250458	2414		cluster_2554	cluster_2617
cluster_2403	chr3L	1295998	1318315	22318		cluster_2555;cluster_2556	cluster_2618;cluster_2619
cluster_2404	chr3L	1325874	1336226	10353		cluster_2557;cluster_2558	cluster_2620;cluster_2621
cluster_2405	chr3L	1337277	1346453	9177			cluster_2622;cluster_2623	cluster_896
cluster_2407	chr3L	1378918	1381171	2254		cluster_2560	cluster_2625
cluster_2409	chr3L	1396215	1402212	5998		cluster_2561;cluster_2562	cluster_2626;cluster_2627	cluster_897
cluster_2411	chr3L	1424273	1430932	6660		cluster_2563	cluster_2628
cluster_2413	chr3L	1483860	1494924	11065		cluster_2565;cluster_2566;cluster_2567	cluster_2629;cluster_2630;cluster_2631	cluster_898;cluster_899
cluster_2414	chr3L	1496270	1499815	3546		cluster_2568	cluster_2632	cluster_900
cluster_2415	chr3L	1501361	1508102	6742		cluster_2569	cluster_2633	cluster_901
cluster_2419	chr3L	1513438	1517250	3813		cluster_2570	cluster_2635
cluster_2421	chr3L	1519781	1525388	5608		cluster_2571
cluster_2422	chr3L	1534925	1545661	10737		cluster_2572;cluster_2573	cluster_2636	cluster_902
cluster_2423	chr3L	1550036	1558366	8331		cluster_2574;cluster_2575	cluster_2637;cluster_2638
cluster_2424	chr3L	1572401	1576341	3941		cluster_2576	cluster_2639	cluster_903
cluster_2429	chr3L	1649533	1658548	9016		cluster_2577;cluster_2578
cluster_2430	chr3L	1665324	1668692	3369		cluster_2579	cluster_2643	cluster_904
cluster_2433	chr3L	1715448	1720122	4675		cluster_2580	cluster_2644	cluster_905
cluster_2436	chr3L	1748287	1754256	5970
cluster_2437	chr3L	1758428	1779983	21556		cluster_2584	cluster_2648
cluster_2438	chr3L	1781095	1793437	12343		cluster_2585;cluster_2586
cluster_2439	chr3L	1795686	1806877	11192		cluster_2587	cluster_2649
cluster_2440	chr3L	1857300	1861375	4076		cluster_2588	cluster_2650
cluster_2441	chr3L	1866976	1877472	10497		cluster_2589;cluster_2590	cluster_2651
cluster_2444	chr3L	2063440	2069879	6440		cluster_2592	cluster_2655
cluster_2446	chr3L	2088515	2092881	4367		cluster_2593	cluster_2656	cluster_907
cluster_2458	chr3L	2257188	2265692	8505		cluster_2595	cluster_2658
cluster_2460	chr3L	2367908	2373442	5535		cluster_2597	cluster_2660;cluster_2661
cluster_2462	chr3L	2452863	2456615	3753		cluster_2600;cluster_2601	cluster_2669;cluster_2670
cluster_2466	chr3L	2554977	2558262	3286			cluster_2673
cluster_2468	chr3L	2585603	2608770	23168		cluster_2602	cluster_2674;cluster_2675;cluster_2676
cluster_2471	chr3L	2633662	2635967	2306			cluster_2677
cluster_2472	chr3L	2640031	2642062	2032			cluster_2678
cluster_2473	chr3L	2652809	2655792	2984		cluster_2603	cluster_2679
cluster_2476	chr3L	2766913	2770485	3573
cluster_2477	chr3L	2785506	2795094	9589			cluster_2680
cluster_2481	chr3L	2966773	2969130	2358		cluster_2606	cluster_2681
cluster_2482	chr3L	2970220	2974150	3931		cluster_2607;cluster_2608;cluster_2609	cluster_2682;cluster_2683;cluster_2684
cluster_2483	chr3L	3039452	3046806	7355		cluster_2610	cluster_2685	cluster_909
cluster_2486	chr3L	3055146	3061635	6490		cluster_2612	cluster_2687	cluster_910;cluster_911
cluster_2488	chr3L	3086922	3097597	10676		cluster_2613;cluster_2614	cluster_2688;cluster_2689	cluster_912
cluster_2490	chr3L	3117108	3122092	4985		cluster_2616	cluster_2691;cluster_2692
cluster_2491	chr3L	3126738	3131279	4542		cluster_2617;cluster_2618	cluster_2693
cluster_2492	chr3L	3143899	3148117	4219
cluster_2493	chr3L	3152598	3164977	12380		cluster_2619;cluster_2620	cluster_2694;cluster_2695	cluster_913
cluster_2494	chr3L	3167932	3175335	7404		cluster_2621	cluster_2696
cluster_2497	chr3L	3194386	3202202	7817		cluster_2622	cluster_2699;cluster_2700	cluster_914
cluster_2498	chr3L	3209288	3225482	16195		cluster_2623;cluster_2624	cluster_2701;cluster_2702	cluster_915;cluster_916
cluster_2499	chr3L	3226845	3237517	10673		cluster_2625;cluster_2626	cluster_2703;cluster_2704
cluster_2505	chr3L	3327860	3334846	6987			cluster_2707
cluster_2507	chr3L	3401163	3404922	3760		cluster_2630	cluster_2708;cluster_2709
cluster_2508	chr3L	3415777	3417947	2171		cluster_2631	cluster_2710
cluster_2512	chr3L	3461387	3469625	8239		cluster_2634	cluster_2712
cluster_2515	chr3L	3543267	3552821	9555
cluster_2527	chr3L	3716555	3723158	6604		cluster_2639	cluster_2721
cluster_2529	chr3L	3758470	3765345	6876		cluster_2641	cluster_2722
cluster_2532	chr3L	3780353	3783690	3338			cluster_2725
cluster_2535	chr3L	3811359	3814354	2996		cluster_2643	cluster_2726
cluster_2537	chr3L	3879796	3894811	15016		cluster_2646	cluster_2728;cluster_2729
cluster_2538	chr3L	3897013	3909521	12509		cluster_2647;cluster_2648;cluster_2649	cluster_2730;cluster_2731;cluster_2732	cluster_920
cluster_2544	chr3L	4040553	4042838	2286
cluster_2546	chr3L	4110621	4115759	5139		cluster_2651	cluster_2734	cluster_921
cluster_2549	chr3L	4122200	4125419	3220		cluster_2652	cluster_2735
cluster_2550	chr3L	4134812	4137892	3081			cluster_2736
cluster_2552	chr3L	4172252	4177357	5106
cluster_2555	chr3L	4216585	4219452	2868
cluster_2556	chr3L	4222017	4237340	15324		cluster_2655	cluster_2739
cluster_2558	chr3L	4245842	4248440	2599		cluster_2656	cluster_2740
cluster_2559	chr3L	4254811	4262398	7588			cluster_2741
cluster_2561	chr3L	4277980	4282772	4793			cluster_2742
cluster_2563	chr3L	4287116	4292253	5138		cluster_2657
cluster_2581	chr3L	4592426	4596266	3841			cluster_2750
cluster_2583	chr3L	4625939	4629436	3498			cluster_2751
cluster_2586	chr3L	4806902	4821263	14362		cluster_2668	cluster_2753
cluster_2604	chr3L	5301991	5304555	2565		cluster_2674;cluster_2675	cluster_2759;cluster_2760
cluster_2607	chr3L	5343652	5347660	4009			cluster_2763
cluster_2610	chr3L	5360256	5365117	4862
cluster_2611	chr3L	5458168	5461295	3128
cluster_2613	chr3L	5480074	5483606	3533
cluster_2614	chr3L	5489871	5499876	10006
cluster_2616	chr3L	5587759	5592736	4978			cluster_2767	cluster_922
cluster_2617	chr3L	5600523	5603936	3414		cluster_2680	cluster_2768	cluster_923;cluster_924
cluster_2620	chr3L	5750068	5753156	3089		cluster_2681
cluster_2621	chr3L	5756210	5767520	11311		cluster_2682	cluster_2769;cluster_2770	cluster_925
cluster_2622	chr3L	5771434	5784932	13499		cluster_2683	cluster_2771
cluster_2623	chr3L	5797568	5800720	3153		cluster_2684	cluster_2773	cluster_926
cluster_2624	chr3L	5810290	5817638	7349
cluster_2625	chr3L	5855018	5896459	41442		cluster_2686;cluster_2687	cluster_2775
cluster_2628	chr3L	6001881	6004352	2472		cluster_2689;cluster_2690	cluster_2778;cluster_2779
cluster_2631	chr3L	6060150	6064417	4268
cluster_2632	chr3L	6071728	6076241	4514		cluster_2691	cluster_2780
cluster_2635	chr3L	6164198	6173678	9481		cluster_2695	cluster_2784	cluster_927
cluster_2637	chr3L	6191807	6200442	8636		cluster_2698	cluster_2788
cluster_2638	chr3L	6203934	6218757	14824		cluster_2699	cluster_2789
cluster_2649	chr3L	6411018	6416313	5296		cluster_2703	cluster_2793
cluster_2653	chr3L	6428325	6432653	4329		cluster_2704	cluster_2794
cluster_2654	chr3L	6489558	6495703	6146
cluster_2655	chr3L	6544540	6547527	2988
cluster_2657	chr3L	6593442	6602603	9162		cluster_2707	cluster_2796
cluster_2659	chr3L	6689189	6703041	13853		cluster_2709	cluster_2798
cluster_2660	chr3L	6728589	6741755	13167
cluster_2661	chr3L	6744447	6751512	7066		cluster_2710	cluster_2799
cluster_2665	chr3L	6892896	6895000	2105		cluster_2711	cluster_2800
cluster_2666	chr3L	6949491	6955493	6003		cluster_2712	cluster_2801
cluster_2667	chr3L	6958477	6961200	2724		cluster_2713	cluster_2802
cluster_2668	chr3L	6965287	6967642	2356
cluster_2669	chr3L	6969668	6975419	5752		cluster_2714	cluster_2803
cluster_2675	chr3L	7236426	7248880	12455		cluster_2715;cluster_2716	cluster_2805;cluster_2806	cluster_928
cluster_2677	chr3L	7318122	7343284	25163		cluster_2717;cluster_2718;cluster_2719	cluster_2807;cluster_2808;cluster_2809	cluster_929
cluster_2678	chr3L	7352628	7370112	17485		cluster_2720;cluster_2721	cluster_2810;cluster_2811;cluster_2812	cluster_930;cluster_931
cluster_2679	chr3L	7371736	7375911	4176		cluster_2722	cluster_2813
cluster_2680	chr3L	7377325	7385941	8617		cluster_2723	cluster_2814
cluster_2681	chr3L	7432216	7435599	3384		cluster_2724
cluster_2684	chr3L	7510877	7517423	6547		cluster_2727
cluster_2688	chr3L	7651105	7654771	3667		cluster_2730	cluster_2820
cluster_2689	chr3L	7668569	7692761	24193		cluster_2731	cluster_2821
cluster_2690	chr3L	7719896	7726696	6801
cluster_2691	chr3L	7776858	7781043	4186		cluster_2732	cluster_2822;cluster_2823
cluster_2694	chr3L	7790404	7804975	14572		cluster_2733;cluster_2734;cluster_2735	cluster_2824;cluster_2825;cluster_2826
cluster_2695	chr3L	7813780	7818219	4440		cluster_2736	cluster_2827
cluster_2697	chr3L	7895181	7898850	3670		cluster_2737	cluster_2828	cluster_933
cluster_2699	chr3L	7913125	7915804	2680		cluster_2738
cluster_2702	chr3L	7924303	7926904	2602		cluster_2740	cluster_2830
cluster_2704	chr3L	7970684	7972810	2127		cluster_2741	cluster_2831
cluster_2713	chr3L	8049617	8056446	6830		cluster_2743	cluster_2835;cluster_2836
cluster_2715	chr3L	8064949	8072491	7543		cluster_2745;cluster_2746	cluster_2838;cluster_2839;cluster_2840
cluster_2716	chr3L	8102886	8108665	5780		cluster_2748	cluster_2841
cluster_2717	chr3L	8110444	8114765	4322		cluster_2749	cluster_2842	cluster_934
cluster_2718	chr3L	8117300	8135426	18127		cluster_2750;cluster_2751	cluster_2843;cluster_2844;cluster_2845	cluster_935
cluster_2719	chr3L	8137195	8147323	10129		cluster_2752	cluster_2846
cluster_2723	chr3L	8193150	8197839	4690		cluster_2754	cluster_2847
cluster_2725	chr3L	8229405	8232340	2936
cluster_2726	chr3L	8233520	8239451	5932		cluster_2756	cluster_2848
cluster_2734	chr3L	8300039	8315466	15428		cluster_2758	cluster_2853;cluster_2854
cluster_2735	chr3L	8341288	8346193	4906		cluster_2759	cluster_2855
cluster_2736	chr3L	8350185	8358984	8800			cluster_2856
cluster_2737	chr3L	8401852	8411345	9494		cluster_2760	cluster_2857	cluster_936
cluster_2739	chr3L	8426442	8441484	15043		cluster_2761;cluster_2762	cluster_2858;cluster_2859	cluster_937
cluster_2742	chr3L	8457282	8468887	11606		cluster_2764	cluster_2862
cluster_2744	chr3L	8481435	8485622	4188		cluster_2765	cluster_2863
cluster_2747	chr3L	8501359	8505526	4168		cluster_2767	cluster_2865
cluster_2748	chr3L	8519514	8525674	6161		cluster_2768
cluster_2749	chr3L	8529124	8538339	9216		cluster_2769	cluster_2866;cluster_2867
cluster_2751	chr3L	8561391	8563623	2233		cluster_2771
cluster_2752	chr3L	8573078	8576020	2943
cluster_2755	chr3L	8601020	8604070	3051		cluster_2773	cluster_2871	cluster_939
cluster_2756	chr3L	8718981	8721083	2103		cluster_2775
cluster_2757	chr3L	8726796	8732594	5799		cluster_2776;cluster_2777	cluster_2875;cluster_2876
cluster_2761	chr3L	8828844	8839929	11086
cluster_2765	chr3L	8969249	8974725	5477		cluster_2782	cluster_2881	cluster_940
cluster_2766	chr3L	8989872	8997045	7174		cluster_2784	cluster_2882
cluster_2767	chr3L	8998289	9003058	4770			cluster_2883
cluster_2780	chr3L	9203096	9205474	2379			cluster_2887	cluster_941
cluster_2783	chr3L	9270669	9273204	2536		cluster_2791	cluster_2890
cluster_2784	chr3L	9276366	9278370	2005		cluster_2792	cluster_2891
cluster_2785	chr3L	9350144	9355199	5056
cluster_2786	chr3L	9357740	9359882	2143		cluster_2793	cluster_2892	cluster_943
cluster_2787	chr3L	9366509	9377961	11453		cluster_2794;cluster_2795	cluster_2893;cluster_2894
cluster_2788	chr3L	9381261	9393632	12372		cluster_2796	cluster_2895
cluster_2789	chr3L	9394939	9403327	8389		cluster_2797	cluster_2896
cluster_2790	chr3L	9405562	9415480	9919		cluster_2798	cluster_2897	cluster_944
cluster_2793	chr3L	9427081	9429679	2599		cluster_2799	cluster_2898
cluster_2794	chr3L	9431812	9434469	2658
cluster_2795	chr3L	9435862	9441071	5210		cluster_2800	cluster_2899	cluster_945
cluster_2796	chr3L	9442790	9449368	6579		cluster_2801	cluster_2900
cluster_2797	chr3L	9451893	9460728	8836
cluster_2800	chr3L	9478598	9487759	9162		cluster_2803	cluster_2903
cluster_2801	chr3L	9492982	9498009	5028		cluster_2804	cluster_2904	cluster_946
cluster_2803	chr3L	9505095	9511524	6430		cluster_2805;cluster_2806	cluster_2906;cluster_2907	cluster_947
cluster_2811	chr3L	9576082	9578271	2190		cluster_2811;cluster_2812	cluster_2912
cluster_2812	chr3L	9579365	9581704	2340		cluster_2813	cluster_2913
cluster_2819	chr3L	9705101	9712153	7053
cluster_2820	chr3L	9715717	9717732	2016		cluster_2818	cluster_2918	cluster_949
cluster_2821	chr3L	9719229	9727851	8623
cluster_2822	chr3L	9728843	9731232	2390		cluster_2819	cluster_2919
cluster_2827	chr3L	9856879	9858906	2028
cluster_2828	chr3L	9866320	9873094	6775		cluster_2822	cluster_2923
cluster_2829	chr3L	9890757	9896612	5856			cluster_2924	cluster_951
cluster_2831	chr3L	9934649	9938404	3756		cluster_2825;cluster_2826	cluster_2927;cluster_2928
cluster_2837	chr3L	10065658	10068654	2997		cluster_2828	cluster_2931	cluster_952
cluster_2839	chr3L	10219898	10222086	2189		cluster_2829	cluster_2932
cluster_2846	chr3L	10590562	10593843	3282			cluster_2935
cluster_2847	chr3L	10631405	10636757	5353
cluster_2848	chr3L	10638646	10641761	3116		cluster_2831	cluster_2936
cluster_2854	chr3L	10876175	10885994	9820			cluster_2938
cluster_2855	chr3L	10893577	10899145	5569		cluster_2832	cluster_2939
cluster_2857	chr3L	11036386	11038431	2046		cluster_2833	cluster_2940	cluster_953
cluster_2859	chr3L	11043911	11046788	2878		cluster_2834
cluster_2861	chr3L	11085494	11088853	3360		cluster_2837	cluster_2944
cluster_2864	chr3L	11109577	11118094	8518		cluster_2838;cluster_2839;cluster_2840	cluster_2945
cluster_2865	chr3L	11128196	11130616	2421		cluster_2841	cluster_2948
cluster_2866	chr3L	11132652	11134788	2137		cluster_2842	cluster_2949
cluster_2867	chr3L	11165037	11170479	5443		cluster_2843	cluster_2950
cluster_2868	chr3L	11196655	11203728	7074		cluster_2844	cluster_2951	cluster_954
cluster_2870	chr3L	11227311	11230762	3452		cluster_2845	cluster_2952
cluster_2871	chr3L	11249941	11264662	14722		cluster_2846	cluster_2953;cluster_2954
cluster_2874	chr3L	11269373	11272637	3265
cluster_2875	chr3L	11274070	11279948	5879		cluster_2847	cluster_2955
cluster_2877	chr3L	11330577	11332761	2185		cluster_2849	cluster_2957
cluster_2879	chr3L	11492686	11502906	10221		cluster_2851;cluster_2852	cluster_2959;cluster_2960	cluster_955
cluster_2882	chr3L	11518546	11522372	3827
cluster_2884	chr3L	11561908	11565332	3425		cluster_2854	cluster_2963
cluster_2887	chr3L	11570511	11572586	2076
cluster_2888	chr3L	11608559	11622431	13873		cluster_2857;cluster_2858	cluster_2965
cluster_2890	chr3L	11626514	11631400	4887		cluster_2859
cluster_2891	chr3L	11641319	11646020	4702		cluster_2860
cluster_2892	chr3L	11686078	11695690	9613		cluster_2861;cluster_2862	cluster_2966;cluster_2967	cluster_956;cluster_957
cluster_2894	chr3L	11708885	11711341	2457
cluster_2896	chr3L	11773739	11776448	2710		cluster_2863	cluster_2968
cluster_2899	chr3L	11821823	11828657	6835		cluster_2866;cluster_2867	cluster_2972;cluster_2973	cluster_958;cluster_959
cluster_2905	chr3L	11998477	12001127	2651		cluster_2871
cluster_2908	chr3L	12067450	12072067	4618		cluster_2872	cluster_2977
cluster_2909	chr3L	12079687	12081812	2126		cluster_2873	cluster_2978	cluster_960
cluster_2914	chr3L	12141253	12145326	4074		cluster_2875
cluster_2915	chr3L	12151214	12158134	6921			cluster_2980
cluster_2916	chr3L	12190570	12193934	3365
cluster_2920	chr3L	12299839	12301846	2008			cluster_2985
cluster_2922	chr3L	12383971	12394724	10754
cluster_2923	chr3L	12402305	12404441	2137		cluster_2878	cluster_2986
cluster_2925	chr3L	12497429	12499490	2062
cluster_2927	chr3L	12504364	12515540	11177		cluster_2881;cluster_2882	cluster_2989;cluster_2990;cluster_2991	cluster_962
cluster_2928	chr3L	12516564	12537171	20608		cluster_2883;cluster_2884	cluster_2992;cluster_2993;cluster_2994;cluster_2995
cluster_2933	chr3L	12707388	12710227	2840		cluster_2885	cluster_2997
cluster_2935	chr3L	12736254	12741643	5390
cluster_2936	chr3L	12750488	12754593	4106
cluster_2940	chr3L	12854146	12857266	3121		cluster_2893	cluster_3001
cluster_2941	chr3L	12875022	12877132	2111		cluster_2894;cluster_2895	cluster_3002;cluster_3003
cluster_2945	chr3L	13012012	13015144	3133
cluster_2946	chr3L	13018382	13044570	26189		cluster_2900;cluster_2901	cluster_3007;cluster_3008;cluster_3009;cluster_3010	cluster_964
cluster_2947	chr3L	13046191	13048989	2799		cluster_2902	cluster_3011
cluster_2952	chr3L	13274571	13279825	5255		cluster_2906	cluster_3015
cluster_2954	chr3L	13351312	13353409	2098
cluster_2955	chr3L	13384624	13389982	5359		cluster_2907	cluster_3016	cluster_965
cluster_2962	chr3L	13465406	13467868	2463
cluster_2963	chr3L	13481032	13486160	5129		cluster_2909	cluster_3018
cluster_2966	chr3L	13530513	13533106	2594		cluster_2911	cluster_3021
cluster_2976	chr3L	13809909	13815029	5121		cluster_2914;cluster_2915	cluster_3024;cluster_3025
cluster_2977	chr3L	13818332	13822826	4495		cluster_2916	cluster_3026
cluster_2980	chr3L	13966399	13972818	6420
cluster_2981	chr3L	13992049	13996778	4730		cluster_2917	cluster_3027
cluster_2982	chr3L	14007277	14020063	12787			cluster_3029
cluster_2984	chr3L	14029584	14040588	11005		cluster_2919;cluster_2920;cluster_2921	cluster_3030;cluster_3031;cluster_3032
cluster_2985	chr3L	14042000	14049904	7905		cluster_2922;cluster_2923	cluster_3033
cluster_2987	chr3L	14065102	14069082	3981			cluster_3035
cluster_3003	chr3L	14524377	14528641	4265		cluster_2928	cluster_3042
cluster_3004	chr3L	14537831	14542214	4384		cluster_2929	cluster_3043
cluster_3005	chr3L	14545419	14551759	6341		cluster_2930
cluster_3009	chr3L	14669324	14671556	2233		cluster_2932;cluster_2933	cluster_3046
cluster_3012	chr3L	14750015	14754533	4519		cluster_2936	cluster_3049
cluster_3013	chr3L	14763769	14767700	3932		cluster_2937	cluster_3050
cluster_3015	chr3L	14791902	14803316	11415		cluster_2938	cluster_3052
cluster_3016	chr3L	14826249	14832267	6019		cluster_2939;cluster_2940;cluster_2941	cluster_3053;cluster_3054;cluster_3055
cluster_3017	chr3L	14953327	14957017	3691		cluster_2942	cluster_3056
cluster_3018	chr3L	14995700	15001724	6025			cluster_3057
cluster_3020	chr3L	15066131	15072168	6038		cluster_2945	cluster_3058	cluster_967
cluster_3022	chr3L	15095312	15098676	3365
cluster_3023	chr3L	15109328	15112846	3519		cluster_2947	cluster_3060	cluster_968
cluster_3024	chr3L	15131584	15135197	3614		cluster_2948	cluster_3062
cluster_3025	chr3L	15136620	15139569	2950		cluster_2949	cluster_3063	cluster_969
cluster_3027	chr3L	15153706	15161322	7617		cluster_2951
cluster_3029	chr3L	15235620	15242764	7145		cluster_2952;cluster_2953	cluster_3066
cluster_3030	chr3L	15295814	15298614	2801		cluster_2954	cluster_3067	cluster_970
cluster_3034	chr3L	15502560	15506297	3738		cluster_2956	cluster_3070
cluster_3037	chr3L	15551272	15565183	13912		cluster_2957;cluster_2958;cluster_2959	cluster_3071	cluster_971
cluster_3038	chr3L	15567520	15576262	8743		cluster_2960	cluster_3072
cluster_3039	chr3L	15583729	15587628	3900
cluster_3040	chr3L	15600446	15604215	3770		cluster_2961	cluster_3073
cluster_3041	chr3L	15605792	15611153	5362		cluster_2962	cluster_3074
cluster_3047	chr3L	15817100	15823987	6888		cluster_2964	cluster_3076	cluster_972
cluster_3048	chr3L	15833067	15836921	3855			cluster_3077
cluster_3052	chr3L	15936338	15938343	2006
cluster_3053	chr3L	15955169	15959218	4050		cluster_2967	cluster_3079
cluster_3054	chr3L	15959918	15967603	7686			cluster_3080
cluster_3055	chr3L	15982823	15995809	12987		cluster_2968;cluster_2969;cluster_2970	cluster_3082
cluster_3056	chr3L	16003924	16015866	11943			cluster_3083
cluster_3061	chr3L	16084356	16099982	15627		cluster_2971;cluster_2972	cluster_3085;cluster_3086
cluster_3065	chr3L	16137980	16141545	3566			cluster_3090
cluster_3067	chr3L	16171730	16178109	6380
cluster_3072	chr3L	16226175	16228415	2241			cluster_3093
cluster_3074	chr3L	16234013	16237343	3331		cluster_2979	cluster_3094
cluster_3077	chr3L	16371069	16377238	6170		cluster_2981	cluster_3097	cluster_974
cluster_3078	chr3L	16381705	16384102	2398		cluster_2982	cluster_3098	cluster_975
cluster_3079	chr3L	16402850	16408053	5204		cluster_2983	cluster_3099;cluster_3100	cluster_976
cluster_3081	chr3L	16413133	16416679	3547
cluster_3083	chr3L	16437345	16450228	12884		cluster_2985	cluster_3102
cluster_3085	chr3L	16470174	16472367	2194
cluster_3086	chr3L	16477935	16483756	5822
cluster_3087	chr3L	16491151	16494187	3037		cluster_2986	cluster_3103
cluster_3091	chr3L	16574569	16581671	7103		cluster_2989	cluster_3105;cluster_3106
cluster_3092	chr3L	16582602	16587924	5323		cluster_2990	cluster_3107	cluster_977
cluster_3093	chr3L	16589650	16626327	36678		cluster_2991;cluster_2992;cluster_2993;cluster_2994;cluster_2995;cluster_2996;cluster_2997	cluster_3108;cluster_3109;cluster_3110;cluster_3111;cluster_3112;cluster_3113;cluster_3114
cluster_3095	chr3L	16647489	16683769	36281		cluster_2999;cluster_3000;cluster_3001;cluster_3002	cluster_3116;cluster_3117;cluster_3118	cluster_978;cluster_979;cluster_980
cluster_3100	chr3L	16766011	16796594	30584		cluster_3006;cluster_3007	cluster_3121;cluster_3122	cluster_981
cluster_3101	chr3L	16799031	16807100	8070			cluster_3123
cluster_3103	chr3L	16856243	16858732	2490		cluster_3009	cluster_3126	cluster_982
cluster_3105	chr3L	16920225	16922659	2435		cluster_3010	cluster_3127
cluster_3110	chr3L	17011330	17015244	3915		cluster_3015	cluster_3130
cluster_3111	chr3L	17035010	17039584	4575		cluster_3016	cluster_3132
cluster_3112	chr3L	17042923	17045349	2427
cluster_3119	chr3L	17237325	17241994	4670
cluster_3121	chr3L	17335707	17340067	4361		cluster_3018	cluster_3134
cluster_3122	chr3L	17353089	17358199	5111
cluster_3124	chr3L	17418555	17433267	14713		cluster_3020	cluster_3136;cluster_3137
cluster_3125	chr3L	17465998	17468493	2496		cluster_3021	cluster_3138
cluster_3126	chr3L	17515841	17518236	2396			cluster_3140;cluster_3141
cluster_3128	chr3L	17524073	17529799	5727		cluster_3025	cluster_3143;cluster_3144	cluster_984
cluster_3131	chr3L	17551040	17557750	6711		cluster_3026;cluster_3027	cluster_3145;cluster_3146	cluster_985
cluster_3133	chr3L	17638155	17642306	4152		cluster_3028	cluster_3148	cluster_986
cluster_3138	chr3L	17659196	17663747	4552			cluster_3150
cluster_3141	chr3L	17733745	17738177	4433		cluster_3031;cluster_3032;cluster_3033	cluster_3152;cluster_3153;cluster_3154
cluster_3142	chr3L	17751784	17764182	12399			cluster_3155
cluster_3143	chr3L	17797549	17802254	4706		cluster_3034;cluster_3035	cluster_3156;cluster_3157
cluster_3146	chr3L	17843724	17861850	18127		cluster_3038;cluster_3039;cluster_3040	cluster_3160;cluster_3161;cluster_3162;cluster_3163;cluster_3164	cluster_988
cluster_3148	chr3L	17868558	17883128	14571		cluster_3042;cluster_3043	cluster_3166	cluster_989;cluster_990;cluster_991;cluster_992
cluster_3150	chr3L	17898655	17904981	6327
cluster_3153	chr3L	17952029	17956383	4355		cluster_3045	cluster_3168
cluster_3163	chr3L	18114369	18128654	14286			cluster_3172
cluster_3165	chr3L	18167690	18170078	2389
cluster_3166	chr3L	18176922	18182055	5134
cluster_3167	chr3L	18188460	18191132	2673		cluster_3050	cluster_3173
cluster_3168	chr3L	18297326	18301125	3800
cluster_3170	chr3L	18462021	18465157	3137		cluster_3051	cluster_3174
cluster_3172	chr3L	18517868	18520321	2454
cluster_3174	chr3L	18528798	18532478	3681		cluster_3054	cluster_3176
cluster_3175	chr3L	18535781	18537822	2042		cluster_3055	cluster_3177
cluster_3176	chr3L	18588843	18591334	2492		cluster_3056
cluster_3178	chr3L	18598853	18602068	3216		cluster_3057	cluster_3178
cluster_3179	chr3L	18617276	18620813	3538		cluster_3058	cluster_3179	cluster_993
cluster_3181	chr3L	18666964	18671650	4687		cluster_3059
cluster_3182	chr3L	18675797	18677894	2098
cluster_3183	chr3L	18710889	18718389	7501		cluster_3061;cluster_3062;cluster_3063	cluster_3181;cluster_3182;cluster_3183
cluster_3185	chr3L	18748826	18756072	7247		cluster_3064	cluster_3184
cluster_3186	chr3L	18772380	18775854	3475		cluster_3065;cluster_3066	cluster_3185;cluster_3186
cluster_3191	chr3L	18802076	18809388	7313
cluster_3192	chr3L	18814683	18816794	2112		cluster_3067
cluster_3194	chr3L	18825155	18841198	16044		cluster_3069;cluster_3070;cluster_3071	cluster_3190;cluster_3191;cluster_3192
cluster_3196	chr3L	18872744	18879435	6692
cluster_3199	chr3L	18899083	18901383	2301		cluster_3075	cluster_3196	cluster_995
cluster_3201	chr3L	19059222	19069230	10009		cluster_3076;cluster_3077	cluster_3198;cluster_3199	cluster_996
cluster_3203	chr3L	19084788	19090034	5247			cluster_3201
cluster_3204	chr3L	19093277	19097748	4472		cluster_3078	cluster_3202	cluster_997
cluster_3206	chr3L	19116913	19121046	4134		cluster_3079;cluster_3080	cluster_3203;cluster_3204;cluster_3205
cluster_3207	chr3L	19122136	19124489	2354		cluster_3081	cluster_3206
cluster_3213	chr3L	19255231	19260327	5097		cluster_3082	cluster_3207	cluster_998
cluster_3219	chr3L	19421495	19425184	3690		cluster_3084	cluster_3210
cluster_3220	chr3L	19439877	19444598	4722		cluster_3085;cluster_3086	cluster_3211;cluster_3212	cluster_999
cluster_3221	chr3L	19467166	19473052	5887		cluster_3088	cluster_3213
cluster_3222	chr3L	19475226	19479094	3869		cluster_3089	cluster_3214
cluster_3223	chr3L	19486582	19491711	5130		cluster_3090	cluster_3215;cluster_3216
cluster_3224	chr3L	19538452	19545513	7062		cluster_3091	cluster_3217;cluster_3218
cluster_3225	chr3L	19547129	19555252	8124		cluster_3092	cluster_3219	cluster_1000
cluster_3226	chr3L	19586353	19601292	14940		cluster_3094	cluster_3220;cluster_3221
cluster_3228	chr3L	19627218	19629873	2656		cluster_3096
cluster_3229	chr3L	19637350	19642740	5391		cluster_3097	cluster_3222
cluster_3230	chr3L	19683702	19687494	3793		cluster_3098	cluster_3223	cluster_1001
cluster_3235	chr3L	19714390	19718228	3839
cluster_3236	chr3L	19719064	19740381	21318		cluster_3099	cluster_3224;cluster_3225
cluster_3239	chr3L	19745806	19749644	3839			cluster_3226
cluster_3240	chr3L	19750480	19770818	20339		cluster_3100	cluster_3227;cluster_3228
cluster_3241	chr3L	19776047	19780444	4398			cluster_3229	cluster_1002
cluster_3242	chr3L	19782437	19791091	8655		cluster_3101
cluster_3243	chr3L	19793898	19812032	18135		cluster_3102;cluster_3103	cluster_3230;cluster_3231;cluster_3232	cluster_1003
cluster_3244	chr3L	19813815	19816939	3125		cluster_3104
cluster_3247	chr3L	19827384	19833129	5746		cluster_3106;cluster_3107	cluster_3234;cluster_3235;cluster_3236
cluster_3249	chr3L	19848162	19852351	4190		cluster_3109;cluster_3110	cluster_3238;cluster_3239
cluster_3250	chr3L	19855812	19869564	13753		cluster_3111;cluster_3112	cluster_3240;cluster_3241	cluster_1004
cluster_3251	chr3L	19878806	19908960	30155		cluster_3113;cluster_3114	cluster_3242;cluster_3243	cluster_1005
cluster_3252	chr3L	19909853	19913686	3834			cluster_3244
cluster_3253	chr3L	19915056	19927032	11977		cluster_3115	cluster_3245
cluster_3255	chr3L	19930788	19932908	2121		cluster_3116	cluster_3246
cluster_3257	chr3L	19977851	19980092	2242		cluster_3117	cluster_3247
cluster_3259	chr3L	20001102	20005117	4016		cluster_3118	cluster_3248
cluster_3260	chr3L	20006411	20027386	20976		cluster_3119	cluster_3249	cluster_1006;cluster_1007;cluster_1008
cluster_3264	chr3L	20113739	20117508	3770		cluster_3123	cluster_3253
cluster_3274	chr3L	20242623	20245228	2606		cluster_3126	cluster_3257
cluster_3278	chr3L	20307826	20360482	52657		cluster_3128;cluster_3129;cluster_3130;cluster_3131;cluster_3132;cluster_3133	cluster_3258;cluster_3259;cluster_3260;cluster_3261;cluster_3262;cluster_3263	cluster_1009;cluster_1010;cluster_1011;cluster_1012;cluster_1013;cluster_1014;cluster_1015;cluster_1016
cluster_3279	chr3L	20378432	20383967	5536		cluster_3134	cluster_3264	cluster_1017
cluster_3280	chr3L	20389885	20399808	9924		cluster_3135	cluster_3265
cluster_3281	chr3L	20407255	20410793	3539
cluster_3284	chr3L	20432646	20441223	8578		cluster_3136	cluster_3266
cluster_3287	chr3L	20472648	20478751	6104			cluster_3267
cluster_3288	chr3L	20480053	20490467	10415		cluster_3138	cluster_3268	cluster_1018
cluster_3289	chr3L	20494684	20505561	10878		cluster_3139;cluster_3140	cluster_3269;cluster_3270
cluster_3290	chr3L	20509933	20516134	6202		cluster_3141	cluster_3271
cluster_3291	chr3L	20522973	20532336	9364
cluster_3292	chr3L	20534028	20536747	2720		cluster_3142
cluster_3297	chr3L	20753617	20756545	2929			cluster_3275
cluster_3298	chr3L	20772862	20784533	11672		cluster_3146	cluster_3276;cluster_3277
cluster_3303	chr3L	20832876	20836969	4094			cluster_3280
cluster_3304	chr3L	20842822	20845428	2607		cluster_3149	cluster_3281
cluster_3306	chr3L	20922826	20927858	5033		cluster_3151	cluster_3283	cluster_1019
cluster_3309	chr3L	20993116	21002171	9056		cluster_3153;cluster_3154	cluster_3285;cluster_3286
cluster_3312	chr3L	21028051	21031234	3184		cluster_3156	cluster_3287	cluster_1020
cluster_3320	chr3L	21153377	21157805	4429		cluster_3159;cluster_3160;cluster_3161	cluster_3292;cluster_3293;cluster_3294
cluster_3321	chr3L	21171759	21176414	4656		cluster_3162	cluster_3295	cluster_1021
cluster_3322	chr3L	21178086	21190682	12597			cluster_3296
cluster_3327	chr3L	21250099	21252233	2135		cluster_3165	cluster_3299
cluster_3329	chr3L	21270316	21273626	3311		cluster_3167	cluster_3301
cluster_3330	chr3L	21286066	21290205	4140			cluster_3302
cluster_3331	chr3L	21297738	21303638	5901
cluster_3332	chr3L	21304781	21308219	3439		cluster_3168	cluster_3303
cluster_3333	chr3L	21311522	21317415	5894		cluster_3169;cluster_3170	cluster_3304;cluster_3305
cluster_3338	chr3L	21360757	21365766	5010		cluster_3172	cluster_3308	cluster_1023
cluster_3341	chr3L	21419614	21424949	5336		cluster_3174;cluster_3175	cluster_3312
cluster_3343	chr3L	21436858	21444115	7258
cluster_3345	chr3L	21473454	21476756	3303		cluster_3177	cluster_3314	cluster_1024
cluster_3346	chr3L	21481175	21501000	19826		cluster_3178;cluster_3179;cluster_3180	cluster_3315;cluster_3316	cluster_1025;cluster_1026
cluster_3347	chr3L	21503754	21508261	4508			cluster_3317
cluster_3348	chr3L	21510016	21514422	4407
cluster_3349	chr3L	21526062	21533362	7301		cluster_3182	cluster_3318;cluster_3319	cluster_1027
cluster_3350	chr3L	21537256	21541918	4663		cluster_3183	cluster_3320	cluster_1028
cluster_3354	chr3L	21626396	21634417	8022			cluster_3321
cluster_3356	chr3L	21728309	21730460	2152
cluster_3364	chr3L	21822467	21828275	5809		cluster_3189	cluster_3326
cluster_3365	chr3L	21830382	21839919	9538		cluster_3190;cluster_3191;cluster_3192	cluster_3327;cluster_3328
cluster_3371	chr3L	21923423	21927886	4464		cluster_3197	cluster_3331
cluster_3372	chr3L	21935118	21940696	5579		cluster_3198	cluster_3332
cluster_3374	chr3L	21951619	21962919	11301		cluster_3200;cluster_3201;cluster_3202	cluster_3334;cluster_3335;cluster_3336
cluster_3379	chr3L	22066069	22069193	3125		cluster_3206	cluster_3339
cluster_3380	chr3L	22074987	22080191	5205		cluster_3208	cluster_3341;cluster_3342	cluster_1030;cluster_1031
cluster_3382	chr3L	22098218	22101049	2832		cluster_3210	cluster_3343	cluster_1032
cluster_3383	chr3L	22105015	22107462	2448
cluster_3384	chr3L	22257658	22262724	5067
cluster_3385	chr3L	22265577	22267852	2276		cluster_3211	cluster_3344	cluster_1033
cluster_3386	chr3L	22271375	22274041	2667		cluster_3212	cluster_3345	cluster_1034
cluster_3387	chr3L	22284382	22295217	10836		cluster_3214	cluster_3346
cluster_3393	chr3L	22556060	22558199	2140		cluster_3218	cluster_3349
cluster_3401	chr3L	22714341	22728306	13966		cluster_3223	cluster_3353
cluster_3404	chr3L	22745393	22766525	21133		cluster_3226;cluster_3227	cluster_3355;cluster_3356	cluster_1035;cluster_1036
cluster_3406	chr3L	22776890	22781186	4297		cluster_3228	cluster_3357;cluster_3358
cluster_3407	chr3L	22782698	22788206	5509		cluster_3229	cluster_3359
cluster_3408	chr3L	22790109	22806129	16021		cluster_3230;cluster_3231	cluster_3360;cluster_3361	cluster_1037
cluster_3411	chr3L	22810950	22813280	2331		cluster_3232	cluster_3362
cluster_3412	chr3L	22814295	22816859	2565		cluster_3233	cluster_3363
cluster_3413	chr3L	22817891	22828033	10143		cluster_3234	cluster_3364
cluster_3414	chr3L	22833642	22850283	16642		cluster_3235;cluster_3236;cluster_3237	cluster_3365;cluster_3366;cluster_3367
cluster_3415	chr3L	22851449	22862181	10733		cluster_3238;cluster_3239
cluster_3417	chr3L	22867146	22870824	3679		cluster_3240	cluster_3368
cluster_3418	chr3L	22871732	22922163	50432		cluster_3241;cluster_3242;cluster_3243;cluster_3244;cluster_3245	cluster_3369;cluster_3370;cluster_3371;cluster_3372;cluster_3373	cluster_1038;cluster_1039;cluster_1040
cluster_3420	chr3L	22936333	22948059	11727		cluster_3247;cluster_3248	cluster_3375
cluster_3421	chr3L	22950542	22998591	48050		cluster_3249;cluster_3250;cluster_3251;cluster_3252;cluster_3253;cluster_3254;cluster_3255;cluster_3256;cluster_3257;cluster_3258;cluster_3259;cluster_3260;cluster_3261;cluster_3262	cluster_3376;cluster_3377;cluster_3378;cluster_3379;cluster_3380;cluster_3381;cluster_3382;cluster_3383;cluster_3384;cluster_3385;cluster_3386;cluster_3387;cluster_3388;cluster_3389;cluster_3390	cluster_1041
cluster_3422	chr3L	22999685	23009640	9956		cluster_3263;cluster_3264	cluster_3391;cluster_3392;cluster_3393;cluster_3394
cluster_3424	chr3L	23013195	23018369	5175
cluster_3426	chr3L	23025592	23100317	74726		cluster_3266;cluster_3267;cluster_3268;cluster_3269;cluster_3270;cluster_3271;cluster_3272;cluster_3273;cluster_3274	cluster_3396;cluster_3397;cluster_3398;cluster_3399;cluster_3400;cluster_3401;cluster_3402;cluster_3403;cluster_3404	cluster_1042;cluster_1043;cluster_1044;cluster_1045;cluster_1046;cluster_1047
cluster_3427	chr3L	23102032	23124797	22766		cluster_3275;cluster_3276;cluster_3277;cluster_3278	cluster_3405;cluster_3406;cluster_3407;cluster_3408	cluster_1048
cluster_3428	chr3L	23128258	23158948	30691		cluster_3279;cluster_3280;cluster_3281	cluster_3409;cluster_3410;cluster_3411	cluster_1049;cluster_1050;cluster_1051;cluster_1052
cluster_3429	chr3L	23159980	23162544	2565		cluster_3282;cluster_3283	cluster_3412;cluster_3413
cluster_3430	chr3L	23163890	23167716	3827		cluster_3284;cluster_3285	cluster_3414;cluster_3415
cluster_3431	chr3L	23168748	23171312	2565		cluster_3286;cluster_3287	cluster_3416;cluster_3417
cluster_3432	chr3L	23172658	23292262	119605	cluster6/80E-F	cluster_3288;cluster_3289;cluster_3290;cluster_3291;cluster_3292;cluster_3293;cluster_3294;cluster_3295;cluster_3296;cluster_3297;cluster_3298;cluster_3299;cluster_3300	cluster_3418;cluster_3419;cluster_3420;cluster_3421;cluster_3422;cluster_3423;cluster_3424;cluster_3425;cluster_3426;cluster_3427;cluster_3428;cluster_3429;cluster_3430;cluster_3431;cluster_3432;cluster_3433;cluster_3434	cluster_1053;cluster_1054;cluster_1055;cluster_1056;cluster_1057;cluster_1058;cluster_1059;cluster_1060;cluster_1061;cluster_1062;cluster_1063;cluster_1064;cluster_1065;cluster_1066;cluster_1067
cluster_3433	chr3L	23293977	23319480	25504	cluster6/80E-F	cluster_3301	cluster_3435	cluster_1068;cluster_1069;cluster_1070;cluster_1071;cluster_1072
cluster_3434	chr3L	23324215	23327645	3431		cluster_3303	cluster_3436;cluster_3437
cluster_3435	chr3L	23328734	23337350	8617		cluster_3304	cluster_3438;cluster_3439
cluster_3438	chr3L	23343733	23352540	8808		cluster_3306	cluster_3441
cluster_3440	chr3L	23356529	23374569	18041		cluster_3308;cluster_3309;cluster_3310;cluster_3311	cluster_3443;cluster_3444;cluster_3445;cluster_3446;cluster_3447
cluster_3443	chr3L	23379488	23385598	6111		cluster_3312;cluster_3313	cluster_3448
cluster_3446	chr3L	23390429	23392891	2463		cluster_3314	cluster_3449
cluster_3448	chr3L	23396142	23433137	36996		cluster_3315;cluster_3316	cluster_3450	cluster_1073;cluster_1074;cluster_1075;cluster_1076;cluster_1077;cluster_1078
cluster_3449	chr3L	23435140	23441131	5992		cluster_3317	cluster_3451;cluster_3452
cluster_3450	chr3L	23441665	23445042	3378		cluster_3318	cluster_3453
cluster_3452	chr3L	23452310	23554072	101763		cluster_3320;cluster_3321;cluster_3322;cluster_3323;cluster_3324;cluster_3325;cluster_3326;cluster_3327	cluster_3455;cluster_3456;cluster_3457;cluster_3458;cluster_3459;cluster_3460;cluster_3461	cluster_1079;cluster_1080;cluster_1081;cluster_1082;cluster_1083;cluster_1084;cluster_1085;cluster_1086;cluster_1087
cluster_3453	chr3L	23557818	23569960	12143		cluster_3328;cluster_3329;cluster_3330	cluster_3462;cluster_3463;cluster_3464;cluster_3465
cluster_3454	chr3L	23571490	23589995	18506		cluster_3331;cluster_3332;cluster_3333	cluster_3466;cluster_3467;cluster_3468	cluster_1088
cluster_3456	chr3L	23595782	23608057	12276		cluster_3334	cluster_3469	cluster_1089;cluster_1090
cluster_3457	chr3L	23611210	23617842	6633		cluster_3335	cluster_3470
cluster_3458	chr3L	23619709	23630042	10334		cluster_3336;cluster_3337;cluster_3338	cluster_3471;cluster_3472;cluster_3473;cluster_3474
cluster_3460	chr3L	23637663	23662146	24484		cluster_3340;cluster_3341;cluster_3342;cluster_3343	cluster_3476;cluster_3477	cluster_1092
cluster_3462	chr3L	23665684	23686460	20777		cluster_3345;cluster_3346;cluster_3347	cluster_3479;cluster_3480;cluster_3481
cluster_3464	chr3L	23692932	23714303	21372		cluster_3349;cluster_3350;cluster_3351;cluster_3352	cluster_3483;cluster_3484;cluster_3485;cluster_3486;cluster_3487
cluster_3465	chr3L	23715911	23725887	9977		cluster_3353;cluster_3354	cluster_3488;cluster_3489;cluster_3490	cluster_1093;cluster_1094
cluster_3466	chr3L	23729155	23739800	10646		cluster_3355;cluster_3356	cluster_3491;cluster_3492
cluster_3469	chr3L	23745593	23759883	14291		cluster_3358;cluster_3359;cluster_3360;cluster_3361;cluster_3362	cluster_3494;cluster_3495;cluster_3496;cluster_3497	cluster_1095
cluster_3472	chr3L	23771072	23783590	12519		cluster_3363	cluster_3498	cluster_1096
cluster_3473	chr3L	23787603	23815310	27708		cluster_3364;cluster_3365;cluster_3366	cluster_3499;cluster_3500;cluster_3501	cluster_1097;cluster_1098;cluster_1099;cluster_1100
cluster_3474	chr3L	23818407	23880313	61907		cluster_3367;cluster_3368;cluster_3369;cluster_3370;cluster_3371;cluster_3372;cluster_3373;cluster_3374;cluster_3375;cluster_3376;cluster_3377	cluster_3502;cluster_3503;cluster_3504;cluster_3505;cluster_3506;cluster_3507;cluster_3508;cluster_3509;cluster_3510;cluster_3511	cluster_1101;cluster_1102;cluster_1103;cluster_1104
cluster_3475	chr3L	23884718	23943521	58804		cluster_3378;cluster_3379;cluster_3380;cluster_3381;cluster_3382;cluster_3383	cluster_3513;cluster_3514;cluster_3515;cluster_3516;cluster_3517;cluster_3518	cluster_1105;cluster_1106;cluster_1107;cluster_1108;cluster_1109;cluster_1110;cluster_1111
cluster_3477	chr3L	23947355	23961589	14235		cluster_3385	cluster_3520	cluster_1112;cluster_1113
cluster_3479	chr3L	23965675	24006223	40549		cluster_3387;cluster_3388;cluster_3389;cluster_3390;cluster_3391	cluster_3522;cluster_3523;cluster_3524	cluster_1114;cluster_1115
cluster_3481	chr3L	24012163	24015440	3278		cluster_3393	cluster_3525
cluster_3483	chr3L	24020431	24024195	3765		cluster_3394	cluster_3526
cluster_3486	chr3L	24030605	24072341	41737		cluster_3397;cluster_3398;cluster_3399	cluster_3529;cluster_3530	cluster_1116;cluster_1117;cluster_1118;cluster_1119;cluster_1120;cluster_1121;cluster_1122;cluster_1123
cluster_3487	chr3L	24073544	24079668	6125		cluster_3400	cluster_3531	cluster_1124
cluster_3488	chr3L	24084023	24087694	3672		cluster_3401;cluster_3402	cluster_3532;cluster_3533
cluster_3489	chr3L	24089655	24130527	40873		cluster_3403;cluster_3404;cluster_3405;cluster_3406	cluster_3534;cluster_3535;cluster_3536;cluster_3537	cluster_1125;cluster_1126;cluster_1127;cluster_1128
cluster_3490	chr3L	24131734	24157854	26121		cluster_3407;cluster_3408;cluster_3409;cluster_3410	cluster_3538;cluster_3539;cluster_3540;cluster_3541	cluster_1129;cluster_1130;cluster_1131
cluster_3491	chr3L	24159154	24165979	6826		cluster_3411;cluster_3412	cluster_3542;cluster_3543
cluster_3494	chr3L	24171873	24213113	41241		cluster_3415;cluster_3416;cluster_3417;cluster_3418	cluster_3546;cluster_3547;cluster_3548;cluster_3549;cluster_3550;cluster_3551	cluster_1132;cluster_1133;cluster_1134;cluster_1135
cluster_3495	chr3L	24214649	24240710	26062		cluster_3419;cluster_3420;cluster_3421	cluster_3552;cluster_3553;cluster_3554;cluster_3555	cluster_1137
cluster_3498	chr3L	24247056	24265173	18118		cluster_3423;cluster_3424	cluster_3557;cluster_3558;cluster_3559
cluster_3500	chr3L	24268318	24274509	6192		cluster_3425	cluster_3560	cluster_1138
cluster_3503	chr3L	24279333	24298279	18947		cluster_3426;cluster_3427;cluster_3428;cluster_3429	cluster_3561;cluster_3562	cluster_1139
cluster_3504	chr3L	24299293	24311450	12158		cluster_3430;cluster_3431;cluster_3432	cluster_3563;cluster_3564
cluster_3505	chr3L	24313599	24322037	8439		cluster_3434	cluster_3565;cluster_3566
cluster_3506	chr3L	24323295	24342457	19163		cluster_3435	cluster_3567	cluster_1140
cluster_3507	chr3L	24347813	24369146	21334		cluster_3436;cluster_3437;cluster_3438;cluster_3439;cluster_3440	cluster_3568;cluster_3569;cluster_3570;cluster_3571	cluster_1141
cluster_3508	chr3L	24372775	24441263	68489		cluster_3441;cluster_3442;cluster_3443;cluster_3444;cluster_3445;cluster_3446;cluster_3447	cluster_3572;cluster_3573;cluster_3574;cluster_3575;cluster_3576;cluster_3577	cluster_1142
cluster_3509	chr3L	24442280	24533160	90881		cluster_3448;cluster_3449;cluster_3450;cluster_3451;cluster_3452;cluster_3453;cluster_3454;cluster_3455	cluster_3578;cluster_3579;cluster_3580;cluster_3581;cluster_3582;cluster_3583;cluster_3584;cluster_3585	cluster_1143;cluster_1144;cluster_1145;cluster_1146;cluster_1147;cluster_1148;cluster_1149;cluster_1150;cluster_1151;cluster_1152;cluster_1153;cluster_1154
cluster_3510	chr3L	24534494	24580383	45890		cluster_3456;cluster_3457;cluster_3458;cluster_3459	cluster_3586;cluster_3587;cluster_3588;cluster_3589	cluster_1155;cluster_1156;cluster_1157;cluster_1158;cluster_1159;cluster_1160;cluster_1161;cluster_1162;cluster_1163;cluster_1164
cluster_3511	chr3L	24581313	24589068	7756		cluster_3460	cluster_3590
cluster_3512	chr3L	24590315	24599082	8768		cluster_3461	cluster_3591;cluster_3592
cluster_3513	chr3L	24601048	24651323	50276		cluster_3462	cluster_3593	cluster_1165;cluster_1166;cluster_1167
cluster_3514	chr3L	24656014	24660507	4494		cluster_3463	cluster_3594
cluster_3515	chr3L	24665052	24667943	2892		cluster_3464	cluster_3595
cluster_3516	chr3L	24669069	24690803	21735		cluster_3465	cluster_3596	cluster_1168;cluster_1169
cluster_3517	chr3L	24694089	24731048	36960		cluster_3466;cluster_3467;cluster_3468;cluster_3469;cluster_3470;cluster_3471	cluster_3597;cluster_3598	cluster_1170;cluster_1171;cluster_1172;cluster_1173;cluster_1174
cluster_3520	chr3L	24740483	24747866	7384		cluster_3474;cluster_3475	cluster_3600;cluster_3601
cluster_3521	chr3L	24750838	24762046	11209	cluster15	cluster_3476	cluster_3602	cluster_1175
cluster_3522	chr3L	24763657	24790989	27333	cluster15	cluster_3477	cluster_3603	cluster_1176;cluster_1177;cluster_1178;cluster_1179
cluster_3524	chr3L	24796319	24831978	35660	cluster15	cluster_3478;cluster_3479	cluster_3604	cluster_1180;cluster_1181;cluster_1182;cluster_1183;cluster_1184;cluster_1185;cluster_1186;cluster_1187;cluster_1188;cluster_1189;cluster_1190
cluster_3525	chr3L	24833556	24855647	22092	cluster15	cluster_3480;cluster_3481	cluster_3605;cluster_3606;cluster_3607	cluster_1191;cluster_1192;cluster_1193
cluster_3526	chr3L	24858652	24867226	8575		cluster_3482;cluster_3483	cluster_3608;cluster_3609	cluster_1194
cluster_3527	chr3L	24870587	24924272	53686		cluster_3484;cluster_3485;cluster_3486;cluster_3487	cluster_3610;cluster_3611;cluster_3612	cluster_1195;cluster_1196;cluster_1197;cluster_1198;cluster_1199;cluster_1200;cluster_1201
cluster_3528	chr3L	24924890	25082224	157335		cluster_3488;cluster_3489;cluster_3490;cluster_3491;cluster_3492;cluster_3493;cluster_3494;cluster_3495	cluster_3613;cluster_3614;cluster_3615;cluster_3616;cluster_3617;cluster_3618;cluster_3619;cluster_3620	cluster_1202;cluster_1203;cluster_1204;cluster_1205;cluster_1206;cluster_1207;cluster_1208;cluster_1209;cluster_1210;cluster_1211;cluster_1212;cluster_1213;cluster_1214;cluster_1215;cluster_1216
cluster_3530	chr3L	25086703	25107227	20525		cluster_3496;cluster_3497	cluster_3621	cluster_1217;cluster_1218;cluster_1219;cluster_1220
cluster_3531	chr3L	25109101	25119303	10203		cluster_3498	cluster_3622	cluster_1221;cluster_1222;cluster_1223
cluster_3532	chr3L	25120647	25148118	27472		cluster_3499;cluster_3500	cluster_3623;cluster_3624;cluster_3625;cluster_3626	cluster_1224;cluster_1225
cluster_3533	chr3L	25152125	25181147	29023		cluster_3501;cluster_3502;cluster_3503	cluster_3627;cluster_3628;cluster_3629	cluster_1226;cluster_1227;cluster_1228;cluster_1229;cluster_1230;cluster_1231
cluster_3535	chr3L	25186247	25258268	72022		cluster_3504;cluster_3505;cluster_3506;cluster_3507	cluster_3630;cluster_3631;cluster_3632	cluster_1232;cluster_1233;cluster_1234;cluster_1235;cluster_1236;cluster_1237;cluster_1238;cluster_1239;cluster_1240;cluster_1241;cluster_1242;cluster_1243
cluster_3536	chr3L	25260050	25268569	8520		cluster_3509;cluster_3510	cluster_3634;cluster_3635
cluster_3537	chr3L	25270941	25289836	18896		cluster_3511;cluster_3512;cluster_3513	cluster_3636;cluster_3637;cluster_3638
cluster_3538	chr3L	25291088	25300577	9490		cluster_3514;cluster_3515	cluster_3639;cluster_3640;cluster_3641;cluster_3642	cluster_1244
cluster_3539	chr3L	25304161	25332108	27948		cluster_3516;cluster_3517;cluster_3518;cluster_3519;cluster_3520	cluster_3643;cluster_3644;cluster_3645;cluster_3646	cluster_1245
cluster_3540	chr3L	25334500	25341698	7199		cluster_3521	cluster_3647
cluster_3541	chr3L	25348902	25352284	3383		cluster_3523	cluster_3648
cluster_3542	chr3L	25354271	25369604	15334		cluster_3524	cluster_3649	cluster_1248;cluster_1249;cluster_1250
cluster_3543	chr3L	25372702	25447731	75030		cluster_3525;cluster_3526;cluster_3527;cluster_3528;cluster_3529;cluster_3530;cluster_3531;cluster_3532;cluster_3533	cluster_3650;cluster_3651;cluster_3652;cluster_3653;cluster_3654;cluster_3655	cluster_1251;cluster_1252;cluster_1253;cluster_1254;cluster_1255;cluster_1256;cluster_1257
cluster_3545	chr3L	25451548	25484883	33336		cluster_3534;cluster_3535;cluster_3536	cluster_3656	cluster_1258;cluster_1259;cluster_1260;cluster_1261
cluster_3546	chr3L	25486527	25498934	12408		cluster_3537;cluster_3538	cluster_3657;cluster_3658	cluster_1262
cluster_3551	chr3L	25519199	25606159	86961		cluster_3542;cluster_3543;cluster_3544;cluster_3545;cluster_3546	cluster_3662;cluster_3663;cluster_3664;cluster_3665;cluster_3666	cluster_1263;cluster_1264;cluster_1265;cluster_1266;cluster_1267;cluster_1268
cluster_3552	chr3L	25607730	25623950	16221		cluster_3547	cluster_3667	cluster_1269;cluster_1270
cluster_3553	chr3L	25627142	25629467	2326			cluster_3668
cluster_3555	chr3L	25633271	25668625	35355		cluster_3548;cluster_3549;cluster_3550;cluster_3551	cluster_3669;cluster_3670;cluster_3671;cluster_3672;cluster_3673	cluster_1271;cluster_1272;cluster_1273
cluster_3556	chr3L	25671265	25742913	71649		cluster_3552;cluster_3553;cluster_3554;cluster_3555;cluster_3556;cluster_3557;cluster_3558;cluster_3559	cluster_3674;cluster_3675;cluster_3676;cluster_3677;cluster_3678;cluster_3679;cluster_3680;cluster_3681;cluster_3682	cluster_1274;cluster_1275;cluster_1276;cluster_1277;cluster_1278
cluster_3557	chr3L	25745061	25753493	8433		cluster_3560;cluster_3561	cluster_3683;cluster_3684	cluster_1279
cluster_3558	chr3L	25765409	25785296	19888		cluster_3563;cluster_3564;cluster_3565;cluster_3566;cluster_3567	cluster_3686;cluster_3687;cluster_3688;cluster_3689	cluster_1280
cluster_3560	chr3L	25789090	25807123	18034		cluster_3568	cluster_3690
cluster_3561	chr3L	25810253	25816155	5903		cluster_3569	cluster_3691;cluster_3692
cluster_3563	chr3L	25822418	25842489	20072		cluster_3570;cluster_3571;cluster_3572;cluster_3573;cluster_3574	cluster_3694;cluster_3695;cluster_3696;cluster_3697;cluster_3698
cluster_3565	chr3L	25847909	25851851	3943		cluster_3576	cluster_3700
cluster_3566	chr3L	25854861	25872186	17326		cluster_3577;cluster_3578;cluster_3579;cluster_3580	cluster_3701;cluster_3702;cluster_3703;cluster_3704
cluster_3567	chr3L	25873155	25878944	5790		cluster_3581;cluster_3582	cluster_3705;cluster_3706	cluster_1282
cluster_3568	chr3L	25881518	25886580	5063		cluster_3583	cluster_3707
cluster_3569	chr3L	25890646	25904456	13811		cluster_3584;cluster_3585;cluster_3586;cluster_3587	cluster_3708;cluster_3709;cluster_3710;cluster_3711;cluster_3712
cluster_3570	chr3L	25906461	25910821	4361		cluster_3588	cluster_3713
cluster_3571	chr3L	25912425	25945095	32671		cluster_3589;cluster_3590;cluster_3591;cluster_3592;cluster_3593;cluster_3594;cluster_3595	cluster_3714;cluster_3715;cluster_3716;cluster_3717;cluster_3718;cluster_3719;cluster_3720	cluster_1283;cluster_1284
cluster_3572	chr3L	25946090	25963606	17517		cluster_3596;cluster_3597;cluster_3598;cluster_3599;cluster_3600	cluster_3721;cluster_3722;cluster_3723;cluster_3724;cluster_3725;cluster_3726	cluster_1285
cluster_3573	chr3L	25964791	25970762	5972		cluster_3601;cluster_3602	cluster_3727;cluster_3728
cluster_3575	chr3L	25976641	25990105	13465		cluster_3604;cluster_3605	cluster_3729;cluster_3730
cluster_3576	chr3L	25991433	26013705	22273		cluster_3606;cluster_3607;cluster_3608;cluster_3609	cluster_3731;cluster_3732;cluster_3733;cluster_3734	cluster_1286;cluster_1287;cluster_1288
cluster_3577	chr3L	26015404	26052383	36980	cluster12	cluster_3610;cluster_3611;cluster_3612	cluster_3735;cluster_3736;cluster_3737	cluster_1289;cluster_1290
cluster_3578	chr3L	26053378	26078925	25548	cluster12	cluster_3613	cluster_3738
cluster_3579	chr3L	26083411	26129027	45617	cluster12	cluster_3614	cluster_3739
cluster_3580	chr3L	26131467	26140490	9024	cluster12	cluster_3615	cluster_3740
cluster_3581	chr3L	26143625	26162317	18693	cluster12	cluster_3616;cluster_3617;cluster_3618	cluster_3741;cluster_3742;cluster_3743	cluster_1291;cluster_1292
cluster_3582	chr3L	26164099	26296679	132581	cluster12	cluster_3619;cluster_3620;cluster_3621;cluster_3622;cluster_3623;cluster_3624;cluster_3625;cluster_3626;cluster_3627;cluster_3628;cluster_3629;cluster_3630;cluster_3631;cluster_3632;cluster_3633;cluster_3634	cluster_3744;cluster_3745;cluster_3746;cluster_3747;cluster_3748;cluster_3749;cluster_3750;cluster_3751;cluster_3752;cluster_3753;cluster_3754;cluster_3755;cluster_3756;cluster_3757	cluster_1293;cluster_1294;cluster_1295;cluster_1296;cluster_1297;cluster_1298;cluster_1299;cluster_1300
cluster_3583	chr3L	26298479	26352348	53870		cluster_3635;cluster_3636;cluster_3637;cluster_3638;cluster_3639;cluster_3640;cluster_3641;cluster_3642;cluster_3643;cluster_3644;cluster_3645	cluster_3758;cluster_3759;cluster_3760;cluster_3761;cluster_3762;cluster_3763;cluster_3764;cluster_3765;cluster_3766	cluster_1301;cluster_1302;cluster_1303;cluster_1304;cluster_1305;cluster_1306;cluster_1307;cluster_1308
cluster_3584	chr3L	26354164	26375136	20973		cluster_3646;cluster_3647;cluster_3648	cluster_3767;cluster_3768;cluster_3769;cluster_3770;cluster_3771	cluster_1309;cluster_1310;cluster_1311;cluster_1312
cluster_3586	chr3L	26378223	26388178	9956		cluster_3649;cluster_3650;cluster_3651	cluster_3772;cluster_3773;cluster_3774	cluster_1313
cluster_3589	chr3L	26393007	26395692	2686		cluster_3652	cluster_3775
cluster_3591	chr3L	26401065	26403940	2876		cluster_3653	cluster_3776;cluster_3777
cluster_3592	chr3L	26407000	26542829	135830		cluster_3654;cluster_3655;cluster_3656;cluster_3657;cluster_3658;cluster_3659;cluster_3660;cluster_3661;cluster_3662;cluster_3663;cluster_3664;cluster_3665;cluster_3666;cluster_3667;cluster_3668;cluster_3669;cluster_3670;cluster_3671;cluster_3672;cluster_3673	cluster_3778;cluster_3779;cluster_3780;cluster_3781;cluster_3782;cluster_3783;cluster_3784;cluster_3785;cluster_3786;cluster_3787;cluster_3788;cluster_3789;cluster_3790;cluster_3791;cluster_3792;cluster_3793;cluster_3794;cluster_3795;cluster_3796;cluster_3797	cluster_1314;cluster_1315;cluster_1316;cluster_1317;cluster_1318;cluster_1319;cluster_1320;cluster_1321;cluster_1322;cluster_1323
cluster_3593	chr3L	26547584	26556165	8582		cluster_3675;cluster_3676	cluster_3799	cluster_1324
cluster_3595	chr3L	26559875	26588925	29051		cluster_3677;cluster_3678;cluster_3679;cluster_3680;cluster_3681;cluster_3682	cluster_3800;cluster_3801;cluster_3802;cluster_3803;cluster_3804;cluster_3805	cluster_1325
cluster_3596	chr3L	26590145	26607185	17041		cluster_3683;cluster_3684	cluster_3806;cluster_3807
cluster_3597	chr3L	26609834	26617672	7839		cluster_3685	cluster_3808
cluster_3598	chr3L	26618815	26623509	4695		cluster_3686	cluster_3809
cluster_3599	chr3L	26624697	26661713	37017		cluster_3687;cluster_3688;cluster_3689;cluster_3690	cluster_3810;cluster_3811;cluster_3812;cluster_3813	cluster_1326;cluster_1327;cluster_1328
cluster_3600	chr3L	26662884	26669097	6214		cluster_3691	cluster_3814	cluster_1329
cluster_3601	chr3L	26671070	26677937	6868		cluster_3692	cluster_3815
cluster_3602	chr3L	26682046	26695359	13314		cluster_3693;cluster_3694;cluster_3695	cluster_3816;cluster_3817
cluster_3603	chr3L	26696588	26705167	8580		cluster_3696	cluster_3818
cluster_3606	chr3L	26711857	26739644	27788	cluster13	cluster_3699;cluster_3700;cluster_3701;cluster_3702	cluster_3821;cluster_3822;cluster_3823	cluster_1330;cluster_1331
cluster_3607	chr3L	26741575	26786955	45381	cluster13	cluster_3703;cluster_3704;cluster_3705	cluster_3824	cluster_1332;cluster_1333;cluster_1334;cluster_1335;cluster_1336
cluster_3609	chr3L	26789631	26818473	28843	cluster13	cluster_3706;cluster_3707	cluster_3825	cluster_1337;cluster_1338;cluster_1339
cluster_3610	chr3L	26818813	26821740	2928	cluster13	cluster_3708	cluster_3826
cluster_3611	chr3L	26822765	26837404	14640	cluster13	cluster_3709;cluster_3710	cluster_3827;cluster_3828	cluster_1340
cluster_3612	chr3L	26841195	26882321	41127	cluster13	cluster_3711;cluster_3712;cluster_3713;cluster_3714;cluster_3715;cluster_3716	cluster_3829;cluster_3830;cluster_3831;cluster_3832;cluster_3833	cluster_1341;cluster_1342;cluster_1343;cluster_1344;cluster_1345;cluster_1346;cluster_1347
cluster_3613	chr3L	26936123	26952521	16399		cluster_3717	cluster_3834
cluster_3614	chr3L	27006386	27011932	5547		cluster_3718	cluster_3835	cluster_1348
cluster_3616	chr3L	27015880	27037471	21592		cluster_3719;cluster_3720;cluster_3721;cluster_3722	cluster_3836;cluster_3837;cluster_3838;cluster_3839;cluster_3840
cluster_3617	chr3L	27038691	27055731	17041		cluster_3723;cluster_3724	cluster_3841;cluster_3842
cluster_3618	chr3L	27058380	27066172	7793		cluster_3725	cluster_3843
cluster_3619	chr3L	27067361	27083882	16522		cluster_3726	cluster_3844
cluster_3620	chr3L	27085056	27096242	11187		cluster_3727;cluster_3728;cluster_3729	cluster_3845;cluster_3846	cluster_1349
cluster_3622	chr3L	27102428	27138140	35713		cluster_3730;cluster_3731;cluster_3732;cluster_3733;cluster_3734;cluster_3735	cluster_3847;cluster_3848;cluster_3849;cluster_3850	cluster_1350;cluster_1351;cluster_1352;cluster_1353;cluster_1354
cluster_3623	chr3L	27139494	27220757	81264		cluster_3736;cluster_3737;cluster_3738;cluster_3739;cluster_3740;cluster_3741;cluster_3742;cluster_3743;cluster_3744;cluster_3745;cluster_3746;cluster_3747	cluster_3851;cluster_3852;cluster_3853;cluster_3854;cluster_3855;cluster_3856;cluster_3857;cluster_3858;cluster_3859;cluster_3860	cluster_1355;cluster_1356
cluster_3624	chr3L	27221995	27226835	4841		cluster_3748	cluster_3861
cluster_3627	chr3L	27231856	27241421	9566		cluster_3749;cluster_3750	cluster_3862;cluster_3863	cluster_1357
cluster_3628	chr3L	27242660	27290872	48213		cluster_3751;cluster_3752;cluster_3753;cluster_3754;cluster_3755;cluster_3756;cluster_3757;cluster_3758	cluster_3864;cluster_3865;cluster_3866;cluster_3867;cluster_3868;cluster_3869;cluster_3870;cluster_3871	cluster_1358;cluster_1359;cluster_1360
cluster_3629	chr3L	27291965	27333625	41661		cluster_3759;cluster_3760;cluster_3761;cluster_3762;cluster_3763	cluster_3872;cluster_3873;cluster_3874;cluster_3875
cluster_3630	chr3L	27339610	27361221	21612		cluster_3764;cluster_3765;cluster_3766;cluster_3767;cluster_3768	cluster_3877;cluster_3878;cluster_3879;cluster_3880;cluster_3881
cluster_3632	chr3L	27364942	27376932	11991		cluster_3770;cluster_3771	cluster_3882;cluster_3883
cluster_3633	chr3L	27380620	27421766	41147		cluster_3772;cluster_3773;cluster_3774;cluster_3775;cluster_3776;cluster_3777	cluster_3884;cluster_3885;cluster_3886;cluster_3887;cluster_3888;cluster_3889	cluster_1361;cluster_1362
cluster_3634	chr3L	27423078	27544567	121490		cluster_3778;cluster_3779;cluster_3780;cluster_3781;cluster_3782;cluster_3783;cluster_3784;cluster_3785;cluster_3786;cluster_3787;cluster_3788;cluster_3789;cluster_3790;cluster_3791;cluster_3792;cluster_3793;cluster_3794;cluster_3795	cluster_3890;cluster_3891;cluster_3892;cluster_3893;cluster_3894;cluster_3895;cluster_3896;cluster_3897;cluster_3898;cluster_3899;cluster_3900;cluster_3901;cluster_3902;cluster_3903;cluster_3904;cluster_3905;cluster_3906	cluster_1363
cluster_3635	chr3L	27545661	27605124	59464		cluster_3796;cluster_3797;cluster_3798;cluster_3799;cluster_3800;cluster_3801;cluster_3802;cluster_3803;cluster_3804;cluster_3805	cluster_3907;cluster_3908;cluster_3909;cluster_3910;cluster_3911;cluster_3912;cluster_3913;cluster_3914;cluster_3915;cluster_3916;cluster_3917
cluster_3637	chr3L	27609643	27623864	14222		cluster_3807;cluster_3808;cluster_3809;cluster_3810	cluster_3919;cluster_3920;cluster_3921;cluster_3922
cluster_3639	chr3L	27629304	27640679	11376		cluster_3811	cluster_3923
cluster_3641	chr3L	27644455	27699928	55474		cluster_3812;cluster_3813;cluster_3814;cluster_3815;cluster_3816;cluster_3817	cluster_3924;cluster_3925;cluster_3926;cluster_3927;cluster_3928;cluster_3929;cluster_3930	cluster_1364;cluster_1365;cluster_1366;cluster_1367
cluster_3642	chr3L	27701379	27714159	12781		cluster_3818;cluster_3819	cluster_3931;cluster_3932
cluster_3644	chr3L	27718882	27764972	46091		cluster_3821;cluster_3822;cluster_3823;cluster_3824;cluster_3825;cluster_3826;cluster_3827	cluster_3934;cluster_3935;cluster_3936;cluster_3937;cluster_3938;cluster_3939;cluster_3940	cluster_1368;cluster_1369;cluster_1370;cluster_1371;cluster_1372;cluster_1373
cluster_3646	chr3L	27770809	27815451	44643		cluster_3830	cluster_3942
cluster_3648	chr3L	27820318	27853656	33339		cluster_3831;cluster_3832;cluster_3833;cluster_3834;cluster_3835;cluster_3836	cluster_3943;cluster_3944;cluster_3945;cluster_3946;cluster_3947;cluster_3948
cluster_3649	chr3L	27854750	27931488	76739		cluster_3837;cluster_3838;cluster_3839;cluster_3840	cluster_3949;cluster_3950;cluster_3951	cluster_1374;cluster_1375;cluster_1376;cluster_1377;cluster_1378;cluster_1379;cluster_1380;cluster_1381;cluster_1382;cluster_1383;cluster_1384;cluster_1385;cluster_1386;cluster_1387;cluster_1388
cluster_3650	chr3L	27935264	27980784	45521		cluster_3841;cluster_3842	cluster_3952;cluster_3953	cluster_1389;cluster_1390;cluster_1391;cluster_1392;cluster_1393;cluster_1394;cluster_1395;cluster_1396;cluster_1397
cluster_3652	chr3L	27985130	27994580	9451		cluster_3843	cluster_3954
cluster_3653	chr3L	27995666	28011548	15883		cluster_3844;cluster_3845;cluster_3846	cluster_3955;cluster_3956
cluster_3654	chr3L	28013040	28055056	42017		cluster_3847;cluster_3848	cluster_3957
cluster_3655	chr3L	28056498	28083441	26944		cluster_3849;cluster_3850;cluster_3851;cluster_3852	cluster_3958;cluster_3959;cluster_3960;cluster_3961	cluster_1398
cluster_3656	chr3L	28084876	28110226	25351		cluster_3853;cluster_3854	cluster_3962;cluster_3963;cluster_3964	cluster_1399
cluster_3657	chr3R	217	30814	30598		cluster_3855
cluster_3658	chr3R	32988	44497	11510
cluster_3659	chr3R	50293	88510	38218		cluster_3856;cluster_3857	cluster_3965
cluster_3660	chr3R	96810	99223	2414		cluster_3858	cluster_3966
cluster_3661	chr3R	101267	103509	2243		cluster_3859	cluster_3967
cluster_3662	chr3R	107570	109615	2046		cluster_3860	cluster_3968
cluster_3663	chr3R	122892	168963	46072
cluster_3664	chr3R	172517	181534	9018		cluster_3861;cluster_3862	cluster_3969;cluster_3970
cluster_3666	chr3R	184323	220413	36091		cluster_3863;cluster_3864;cluster_3865;cluster_3866;cluster_3867;cluster_3868	cluster_3971;cluster_3972;cluster_3973;cluster_3974;cluster_3975;cluster_3976;cluster_3977	cluster_1400;cluster_1401
cluster_3668	chr3R	228895	241449	12555			cluster_3978
cluster_3669	chr3R	243753	254931	11179		cluster_3869	cluster_3979;cluster_3980;cluster_3981;cluster_3982
cluster_3670	chr3R	256935	305385	48451		cluster_3870;cluster_3871;cluster_3872;cluster_3873	cluster_3983;cluster_3984;cluster_3985;cluster_3986;cluster_3987
cluster_3671	chr3R	306680	352362	45683		cluster_3874;cluster_3875;cluster_3876;cluster_3877;cluster_3878;cluster_3879;cluster_3880;cluster_3881;cluster_3882;cluster_3883;cluster_3884;cluster_3885	cluster_3988;cluster_3989;cluster_3990;cluster_3991;cluster_3992;cluster_3993;cluster_3994	cluster_1402;cluster_1403;cluster_1404;cluster_1405
cluster_3672	chr3R	354042	356308	2267
cluster_3674	chr3R	360946	404189	43244		cluster_3886;cluster_3887;cluster_3888	cluster_3995;cluster_3996;cluster_3997	cluster_1406;cluster_1407;cluster_1408;cluster_1409;cluster_1410;cluster_1411;cluster_1412
cluster_3677	chr3R	409636	424255	14620		cluster_3889;cluster_3890	cluster_3998;cluster_3999	cluster_1413
cluster_3678	chr3R	425814	431756	5943		cluster_3891;cluster_3892	cluster_4000;cluster_4001
cluster_3679	chr3R	432237	443249	11013		cluster_3893;cluster_3894;cluster_3895	cluster_4002	cluster_1414
cluster_3680	chr3R	447240	452244	5005		cluster_3896	cluster_4003
cluster_3683	chr3R	457074	519160	62087		cluster_3897;cluster_3898;cluster_3899;cluster_3900;cluster_3901;cluster_3902	cluster_4004;cluster_4005;cluster_4006;cluster_4007;cluster_4008;cluster_4009
cluster_3684	chr3R	522945	535530	12586		cluster_3903;cluster_3904;cluster_3905;cluster_3906	cluster_4010;cluster_4011;cluster_4012;cluster_4013
cluster_3685	chr3R	542140	566171	24032		cluster_3907;cluster_3908;cluster_3909;cluster_3910;cluster_3911;cluster_3912;cluster_3913	cluster_4014;cluster_4015;cluster_4016;cluster_4017;cluster_4018;cluster_4019;cluster_4020
cluster_3686	chr3R	567881	593666	25786		cluster_3914;cluster_3915;cluster_3916;cluster_3917;cluster_3918;cluster_3919	cluster_4021;cluster_4022;cluster_4023;cluster_4024;cluster_4025;cluster_4026
cluster_3687	chr3R	595848	623698	27851		cluster_3920;cluster_3921;cluster_3922	cluster_4027;cluster_4028;cluster_4029
cluster_3690	chr3R	629731	634136	4406		cluster_3924
cluster_3691	chr3R	635375	641720	6346		cluster_3925;cluster_3926	cluster_4031;cluster_4032
cluster_3692	chr3R	642624	644940	2317		cluster_3927	cluster_4033
cluster_3694	chr3R	647303	662863	15561		cluster_3928;cluster_3929;cluster_3930	cluster_4034;cluster_4035
cluster_3696	chr3R	666545	685115	18571		cluster_3931;cluster_3932	cluster_4036;cluster_4037
cluster_3698	chr3R	689680	735335	45656		cluster_3935;cluster_3936;cluster_3937;cluster_3938;cluster_3939;cluster_3940	cluster_4040;cluster_4041;cluster_4042;cluster_4043	cluster_1415;cluster_1416
cluster_3700	chr3R	739143	773410	34268		cluster_3941;cluster_3942;cluster_3943	cluster_4044;cluster_4045;cluster_4046	cluster_1417;cluster_1418;cluster_1419;cluster_1420
cluster_3701	chr3R	775560	833603	58044		cluster_3944;cluster_3945;cluster_3946;cluster_3947;cluster_3948;cluster_3949;cluster_3950;cluster_3951;cluster_3952;cluster_3953;cluster_3954	cluster_4047;cluster_4048;cluster_4049;cluster_4050;cluster_4051;cluster_4052;cluster_4053;cluster_4054;cluster_4055;cluster_4056;cluster_4057	cluster_1421
cluster_3702	chr3R	835693	867773	32081		cluster_3955	cluster_4058;cluster_4059	cluster_1422;cluster_1423;cluster_1424
cluster_3703	chr3R	869488	891338	21851		cluster_3956;cluster_3957	cluster_4060	cluster_1425;cluster_1426;cluster_1427
cluster_3704	chr3R	893142	1006794	113653		cluster_3958;cluster_3959;cluster_3960;cluster_3961;cluster_3962;cluster_3963;cluster_3964;cluster_3965;cluster_3966;cluster_3967;cluster_3968;cluster_3969;cluster_3970;cluster_3971	cluster_4061;cluster_4062;cluster_4063;cluster_4064;cluster_4065;cluster_4066;cluster_4067;cluster_4068;cluster_4069;cluster_4070	cluster_1428;cluster_1429;cluster_1430;cluster_1431;cluster_1432;cluster_1433
cluster_3705	chr3R	1013706	1019665	5960		cluster_3972;cluster_3973;cluster_3974
cluster_3706	chr3R	1026139	1029055	2917		cluster_3975;cluster_3976	cluster_4071	cluster_1434
cluster_3707	chr3R	1032469	1040155	7687		cluster_3977	cluster_4072	cluster_1435
cluster_3708	chr3R	1042015	1045087	3073		cluster_3978	cluster_4073
cluster_3709	chr3R	1047575	1052606	5032		cluster_3979	cluster_4074
cluster_3710	chr3R	1053729	1090039	36311		cluster_3980;cluster_3981;cluster_3982;cluster_3983;cluster_3984;cluster_3985	cluster_4075;cluster_4076;cluster_4077;cluster_4078;cluster_4079;cluster_4080	cluster_1436;cluster_1437
cluster_3711	chr3R	1091127	1135778	44652		cluster_3986;cluster_3987;cluster_3988	cluster_4081;cluster_4082	cluster_1438;cluster_1439
cluster_3712	chr3R	1137536	1157018	19483		cluster_3989;cluster_3990;cluster_3991;cluster_3992;cluster_3993;cluster_3994	cluster_4083;cluster_4084;cluster_4085;cluster_4086;cluster_4087;cluster_4088	cluster_1440;cluster_1441
cluster_3713	chr3R	1161532	1173275	11744		cluster_3995;cluster_3996	cluster_4089;cluster_4090
cluster_3714	chr3R	1174557	1192264	17708		cluster_3997	cluster_4091
cluster_3715	chr3R	1193765	1276880	83116		cluster_3998;cluster_3999;cluster_4000;cluster_4001;cluster_4002;cluster_4003;cluster_4004;cluster_4005;cluster_4006	cluster_4092;cluster_4093;cluster_4094;cluster_4095;cluster_4096;cluster_4097;cluster_4098;cluster_4099;cluster_4100	cluster_1442;cluster_1443;cluster_1444;cluster_1445;cluster_1446
cluster_3716	chr3R	1278070	1290750	12681		cluster_4007;cluster_4008;cluster_4009	cluster_4101;cluster_4102
cluster_3717	chr3R	1292085	1355301	63217		cluster_4010;cluster_4011	cluster_4103;cluster_4104	cluster_1447;cluster_1448;cluster_1449;cluster_1450;cluster_1451
cluster_3718	chr3R	1357020	1360256	3237			cluster_4105
cluster_3719	chr3R	1361495	1370587	9093		cluster_4012;cluster_4013	cluster_4106;cluster_4107;cluster_4108	cluster_1452
cluster_3721	chr3R	1373170	1379294	6125		cluster_4014	cluster_4109
cluster_3724	chr3R	1386387	1398502	12116		cluster_4016	cluster_4111	cluster_1453;cluster_1454;cluster_1455
cluster_3725	chr3R	1400943	1404894	3952		cluster_4017;cluster_4018	cluster_4112
cluster_3727	chr3R	1408703	1423399	14697		cluster_4019;cluster_4020	cluster_4113;cluster_4114;cluster_4115
cluster_3728	chr3R	1425478	1445751	20274		cluster_4021;cluster_4022;cluster_4023;cluster_4024;cluster_4025;cluster_4026	cluster_4116;cluster_4117;cluster_4118;cluster_4119	cluster_1456
cluster_3729	chr3R	1447057	1453731	6675		cluster_4027;cluster_4028	cluster_4120;cluster_4121
cluster_3731	chr3R	1462283	1505278	42996		cluster_4030;cluster_4031;cluster_4032;cluster_4033;cluster_4034;cluster_4035;cluster_4036;cluster_4037;cluster_4038;cluster_4039	cluster_4123;cluster_4124;cluster_4125;cluster_4126;cluster_4127;cluster_4128;cluster_4129;cluster_4130	cluster_1457;cluster_1458
cluster_3733	chr3R	1510689	1528323	17635		cluster_4041;cluster_4042;cluster_4043;cluster_4044;cluster_4045	cluster_4131;cluster_4132;cluster_4133;cluster_4134;cluster_4135
cluster_3734	chr3R	1529865	1553333	23469		cluster_4046;cluster_4047;cluster_4048;cluster_4049;cluster_4050	cluster_4136;cluster_4137;cluster_4138;cluster_4139	cluster_1459
cluster_3735	chr3R	1556284	1558391	2108
cluster_3736	chr3R	1564346	1567766	3421		cluster_4051	cluster_4140	cluster_1460
cluster_3737	chr3R	1570588	1573736	3149		cluster_4052	cluster_4141;cluster_4142
cluster_3738	chr3R	1582361	1602516	20156		cluster_4053;cluster_4054;cluster_4055;cluster_4056;cluster_4057;cluster_4058	cluster_4143;cluster_4144;cluster_4145;cluster_4146;cluster_4147;cluster_4148;cluster_4149
cluster_3739	chr3R	1606974	1612361	5388		cluster_4059	cluster_4150;cluster_4151
cluster_3740	chr3R	1614793	1655849	41057		cluster_4060;cluster_4061;cluster_4062;cluster_4063;cluster_4064;cluster_4065;cluster_4066	cluster_4152;cluster_4153;cluster_4154;cluster_4155;cluster_4156;cluster_4157;cluster_4158;cluster_4159;cluster_4160	cluster_1461;cluster_1462
cluster_3743	chr3R	1663298	1678325	15028		cluster_4068;cluster_4069;cluster_4070	cluster_4162;cluster_4163;cluster_4164
cluster_3744	chr3R	1680844	1716403	35560		cluster_4071;cluster_4072;cluster_4073;cluster_4074;cluster_4075;cluster_4076;cluster_4077;cluster_4078	cluster_4165;cluster_4166;cluster_4167;cluster_4168;cluster_4169;cluster_4170	cluster_1463;cluster_1464;cluster_1465;cluster_1466
cluster_3745	chr3R	1718403	1808040	89638		cluster_4079;cluster_4080	cluster_4171;cluster_4172	cluster_1467;cluster_1468
cluster_3747	chr3R	1811558	1829816	18259		cluster_4081	cluster_4173;cluster_4174	cluster_1469;cluster_1470;cluster_1471
cluster_3748	chr3R	1831566	1835462	3897		cluster_4082	cluster_4175
cluster_3750	chr3R	1838711	1848070	9360		cluster_4084;cluster_4085;cluster_4086	cluster_4176;cluster_4177;cluster_4178	cluster_1472
cluster_3751	chr3R	1851644	1859032	7389		cluster_4087;cluster_4088	cluster_4179
cluster_3754	chr3R	1868917	1873327	4411		cluster_4090	cluster_4182	cluster_1473
cluster_3755	chr3R	1879880	1886991	7112		cluster_4091	cluster_4183
cluster_3756	chr3R	1888238	1895349	7112		cluster_4092	cluster_4184
cluster_3757	chr3R	1896596	1904351	7756		cluster_4093	cluster_4185
cluster_3758	chr3R	1905281	1938215	32935		cluster_4094;cluster_4095;cluster_4096;cluster_4097;cluster_4098	cluster_4186;cluster_4187;cluster_4188;cluster_4189;cluster_4190	cluster_1475
cluster_3759	chr3R	1939633	1973008	33376		cluster_4099;cluster_4100;cluster_4101;cluster_4102;cluster_4103;cluster_4104;cluster_4105;cluster_4106	cluster_4191;cluster_4192;cluster_4193;cluster_4194;cluster_4195;cluster_4196	cluster_1476
cluster_3760	chr3R	1973434	1990116	16683		cluster_4107;cluster_4108;cluster_4109;cluster_4110	cluster_4197;cluster_4198;cluster_4199;cluster_4200;cluster_4201	cluster_1477
cluster_3762	chr3R	1993661	2056825	63165		cluster_4111;cluster_4112;cluster_4113;cluster_4114	cluster_4202;cluster_4203;cluster_4204;cluster_4205;cluster_4206	cluster_1478;cluster_1479
cluster_3763	chr3R	2061208	2129323	68116		cluster_4115;cluster_4116;cluster_4117;cluster_4118;cluster_4119	cluster_4207;cluster_4208;cluster_4209;cluster_4210;cluster_4211	cluster_1480;cluster_1481;cluster_1482;cluster_1483;cluster_1484;cluster_1485;cluster_1486
cluster_3764	chr3R	2132659	2145509	12851		cluster_4120;cluster_4121	cluster_4212;cluster_4213	cluster_1487;cluster_1488
cluster_3766	chr3R	2149936	2160809	10874		cluster_4122	cluster_4214;cluster_4215	cluster_1489
cluster_3767	chr3R	2163516	2206963	43448		cluster_4123;cluster_4124;cluster_4125;cluster_4126	cluster_4216;cluster_4217;cluster_4218;cluster_4219;cluster_4220;cluster_4221;cluster_4222	cluster_1490;cluster_1491;cluster_1492;cluster_1493;cluster_1494;cluster_1495;cluster_1496;cluster_1497
cluster_3768	chr3R	2207793	2254668	46876		cluster_4127;cluster_4128;cluster_4129;cluster_4130	cluster_4223;cluster_4224	cluster_1498;cluster_1499;cluster_1500;cluster_1501;cluster_1502
cluster_3771	chr3R	2259479	2265777	6299		cluster_4131	cluster_4225
cluster_3773	chr3R	2269584	2278874	9291		cluster_4132;cluster_4133;cluster_4134	cluster_4226;cluster_4227;cluster_4228	cluster_1503
cluster_3774	chr3R	2280820	2399854	119035		cluster_4135;cluster_4136;cluster_4137;cluster_4138;cluster_4139;cluster_4140;cluster_4141;cluster_4142;cluster_4143;cluster_4144;cluster_4145;cluster_4146;cluster_4147;cluster_4148	cluster_4229;cluster_4230;cluster_4231;cluster_4232;cluster_4233;cluster_4234;cluster_4235;cluster_4236;cluster_4237;cluster_4238;cluster_4239;cluster_4240;cluster_4241	cluster_1504;cluster_1505;cluster_1506;cluster_1507;cluster_1508;cluster_1509;cluster_1510;cluster_1511;cluster_1512;cluster_1513;cluster_1514;cluster_1515
cluster_3775	chr3R	2401834	2460996	59163		cluster_4149;cluster_4150;cluster_4151;cluster_4152	cluster_4242;cluster_4243;cluster_4244;cluster_4245	cluster_1516;cluster_1517;cluster_1518;cluster_1519;cluster_1520;cluster_1521;cluster_1522;cluster_1523
cluster_3776	chr3R	2462097	2481873	19777		cluster_4153;cluster_4154;cluster_4155	cluster_4246;cluster_4247;cluster_4248;cluster_4249;cluster_4250	cluster_1524;cluster_1525
cluster_3777	chr3R	2484259	2492807	8549		cluster_4156;cluster_4157	cluster_4251;cluster_4252	cluster_1526
cluster_3778	chr3R	2500006	2503774	3769		cluster_4158	cluster_4253
cluster_3779	chr3R	2504218	2510290	6073			cluster_4254
cluster_3780	chr3R	2511731	2514782	3052		cluster_4159
cluster_3781	chr3R	2516640	2519329	2690
cluster_3782	chr3R	2520382	2527722	7341		cluster_4160	cluster_4255
cluster_3783	chr3R	2530106	2536030	5925		cluster_4161	cluster_4256	cluster_1527
cluster_3784	chr3R	2539621	2553499	13879		cluster_4162;cluster_4163	cluster_4257;cluster_4258	cluster_1528
cluster_3785	chr3R	2559374	2594279	34906		cluster_4164;cluster_4165;cluster_4166	cluster_4259;cluster_4260;cluster_4261	cluster_1529;cluster_1530;cluster_1531;cluster_1532;cluster_1533;cluster_1534
cluster_3787	chr3R	2597700	2599964	2265		cluster_4167	cluster_4262
cluster_3789	chr3R	2604444	2619402	14959		cluster_4168;cluster_4169	cluster_4263;cluster_4264	cluster_1535
cluster_3790	chr3R	2623988	2701889	77902		cluster_4170;cluster_4171;cluster_4172;cluster_4173;cluster_4174;cluster_4175;cluster_4176;cluster_4177	cluster_4265;cluster_4266;cluster_4267;cluster_4268;cluster_4269;cluster_4270	cluster_1536;cluster_1537;cluster_1538;cluster_1539;cluster_1540;cluster_1541;cluster_1542
cluster_3791	chr3R	2703674	2711976	8303		cluster_4178	cluster_4271
cluster_3792	chr3R	2716397	2742102	25706		cluster_4179;cluster_4180	cluster_4272;cluster_4273	cluster_1543
cluster_3793	chr3R	2744486	2777246	32761		cluster_4181;cluster_4182;cluster_4183	cluster_4274;cluster_4275;cluster_4276	cluster_1544
cluster_3795	chr3R	2781080	2838363	57284		cluster_4185;cluster_4186;cluster_4187;cluster_4188;cluster_4189;cluster_4190	cluster_4278;cluster_4279;cluster_4280;cluster_4281;cluster_4282;cluster_4283	cluster_1545;cluster_1546;cluster_1547;cluster_1548;cluster_1549;cluster_1550;cluster_1551;cluster_1552;cluster_1553
cluster_3796	chr3R	2839602	2857409	17808		cluster_4191;cluster_4192	cluster_4284;cluster_4285	cluster_1554;cluster_1555;cluster_1556;cluster_1557
cluster_3797	chr3R	2858462	2861292	2831		cluster_4193;cluster_4194	cluster_4286
cluster_3798	chr3R	2862441	2878872	16432		cluster_4195;cluster_4196	cluster_4287;cluster_4288	cluster_1558;cluster_1559;cluster_1560
cluster_3799	chr3R	2881086	2913427	32342		cluster_4197;cluster_4198	cluster_4289	cluster_1561;cluster_1562;cluster_1563
cluster_3800	chr3R	2915345	2927695	12351		cluster_4199;cluster_4200;cluster_4201;cluster_4202	cluster_4290;cluster_4291;cluster_4292
cluster_3801	chr3R	2928759	2939206	10448		cluster_4203	cluster_4293
cluster_3802	chr3R	2940418	2980351	39934		cluster_4204;cluster_4205;cluster_4206;cluster_4207;cluster_4208;cluster_4209;cluster_4210;cluster_4211	cluster_4294;cluster_4295;cluster_4296;cluster_4297;cluster_4298;cluster_4299;cluster_4300;cluster_4301;cluster_4302;cluster_4303	cluster_1564
cluster_3804	chr3R	2983701	3027874	44174		cluster_4212;cluster_4213;cluster_4214;cluster_4215;cluster_4216;cluster_4217	cluster_4304;cluster_4305;cluster_4306;cluster_4307	cluster_1565;cluster_1566;cluster_1567;cluster_1568
cluster_3806	chr3R	3034182	3036331	2150		cluster_4218	cluster_4308
cluster_3809	chr3R	3045693	3053472	7780		cluster_4220;cluster_4221;cluster_4222	cluster_4310;cluster_4311;cluster_4312
cluster_3810	chr3R	3054552	3060233	5682		cluster_4223	cluster_4313
cluster_3811	chr3R	3061249	3074007	12759		cluster_4224	cluster_4314	cluster_1569
cluster_3812	chr3R	3075602	3130639	55038		cluster_4225;cluster_4226	cluster_4315;cluster_4316	cluster_1570;cluster_1571;cluster_1572;cluster_1573;cluster_1574;cluster_1575;cluster_1576;cluster_1577;cluster_1578;cluster_1579
cluster_3813	chr3R	3135917	3355282	219366		cluster_4227;cluster_4228;cluster_4229;cluster_4230;cluster_4231;cluster_4232;cluster_4233;cluster_4234;cluster_4235;cluster_4236;cluster_4237;cluster_4238;cluster_4239;cluster_4240	cluster_4317;cluster_4318;cluster_4319;cluster_4320;cluster_4321;cluster_4322;cluster_4323;cluster_4324;cluster_4325;cluster_4326;cluster_4327	cluster_1580;cluster_1581;cluster_1582;cluster_1583;cluster_1584;cluster_1585;cluster_1586;cluster_1587;cluster_1588;cluster_1589;cluster_1590;cluster_1591;cluster_1592;cluster_1593;cluster_1594;cluster_1595;cluster_1596;cluster_1597;cluster_1598;cluster_1599;cluster_1600;cluster_1601;cluster_1602;cluster_1603;cluster_1604;cluster_1605;cluster_1606;cluster_1607;cluster_1608;cluster_1609;cluster_1…
cluster_3815	chr3R	3358845	3383101	24257		cluster_4242;cluster_4243;cluster_4244	cluster_4329;cluster_4330;cluster_4331	cluster_1618
cluster_3816	chr3R	3384291	3411219	26929		cluster_4245;cluster_4246;cluster_4247;cluster_4248;cluster_4249	cluster_4332;cluster_4333;cluster_4334	cluster_1619;cluster_1620;cluster_1621
cluster_3817	chr3R	3412440	3430362	17923		cluster_4250;cluster_4251	cluster_4335
cluster_3818	chr3R	3431583	3466052	34470		cluster_4252;cluster_4253;cluster_4254;cluster_4255;cluster_4256;cluster_4257	cluster_4336;cluster_4337;cluster_4338;cluster_4339;cluster_4340;cluster_4341
cluster_3820	chr3R	3467510	3500865	33356		cluster_4258;cluster_4259;cluster_4260;cluster_4261;cluster_4262;cluster_4263	cluster_4342;cluster_4343;cluster_4344;cluster_4345;cluster_4346;cluster_4347;cluster_4348
cluster_3821	chr3R	3501955	3698416	196462		cluster_4264;cluster_4265;cluster_4266;cluster_4267;cluster_4268;cluster_4269;cluster_4270;cluster_4271;cluster_4272;cluster_4273;cluster_4274;cluster_4275;cluster_4276;cluster_4277	cluster_4349;cluster_4350;cluster_4351;cluster_4352;cluster_4353;cluster_4354;cluster_4355;cluster_4356;cluster_4357;cluster_4358;cluster_4359;cluster_4360;cluster_4361;cluster_4362;cluster_4363;cluster_4364;cluster_4365	cluster_1622;cluster_1623;cluster_1624;cluster_1625;cluster_1626;cluster_1627;cluster_1628;cluster_1629;cluster_1630;cluster_1631;cluster_1632;cluster_1633
cluster_3822	chr3R	3698985	3750737	51753		cluster_4278;cluster_4279;cluster_4280;cluster_4281	cluster_4366;cluster_4367;cluster_4368;cluster_4369;cluster_4370	cluster_1634;cluster_1635
cluster_3823	chr3R	3751903	3805798	53896		cluster_4282;cluster_4283	cluster_4371;cluster_4372	cluster_1636;cluster_1637;cluster_1638;cluster_1639;cluster_1640;cluster_1641;cluster_1642;cluster_1643;cluster_1644;cluster_1645;cluster_1646
cluster_3825	chr3R	3809614	3828029	18416		cluster_4284	cluster_4373	cluster_1647;cluster_1648;cluster_1649;cluster_1650;cluster_1651
cluster_3827	chr3R	3831646	3879557	47912		cluster_4285;cluster_4286;cluster_4287;cluster_4288;cluster_4289;cluster_4290	cluster_4374;cluster_4375;cluster_4376;cluster_4377;cluster_4378;cluster_4379	cluster_1652;cluster_1653;cluster_1654;cluster_1655;cluster_1656;cluster_1657
cluster_3828	chr3R	3879968	3985709	105742		cluster_4291;cluster_4292	cluster_4380;cluster_4381	cluster_1658;cluster_1659;cluster_1660;cluster_1661;cluster_1662;cluster_1663;cluster_1664;cluster_1665;cluster_1666;cluster_1667;cluster_1668;cluster_1669;cluster_1670;cluster_1671
cluster_3829	chr3R	3988552	4009640	21089		cluster_4293	cluster_4382
cluster_3830	chr3R	4011645	4076061	64417		cluster_4294;cluster_4295;cluster_4296;cluster_4297	cluster_4383	cluster_1672;cluster_1673;cluster_1674;cluster_1675;cluster_1676;cluster_1677
cluster_3831	chr3R	4078486	4083312	4827		cluster_4298	cluster_4384
cluster_3832	chr3R	4084596	4091472	6877		cluster_4299;cluster_4300	cluster_4385;cluster_4386
cluster_3833	chr3R	4093199	4095568	2370		cluster_4301	cluster_4387
cluster_3838	chr3R	4109523	4114837	5315		cluster_4304	cluster_4391	cluster_1679
cluster_3840	chr3R	4118026	4120805	2780		cluster_4305	cluster_4392;cluster_4393
cluster_3842	chr3R	4123981	4127022	3042		cluster_4306;cluster_4307	cluster_4394
cluster_3844	chr3R	4138002	4173010	35009		cluster_4310;cluster_4311;cluster_4312;cluster_4313;cluster_4314;cluster_4315;cluster_4316	cluster_4396;cluster_4397;cluster_4398;cluster_4399	cluster_1680;cluster_1681;cluster_1682;cluster_1683;cluster_1684
cluster_3845	chr3R	4174283	4206356	32074		cluster_4317;cluster_4318;cluster_4319;cluster_4320;cluster_4321;cluster_4322	cluster_4400;cluster_4401	cluster_1685;cluster_1686
cluster_3847	chr3R	4210836	4223171	12336		cluster_4323;cluster_4324;cluster_4325	cluster_4402;cluster_4403;cluster_4404
cluster_3848	chr3R	4224603	4232331	7729		cluster_4326
cluster_3849	chr3R	4235941	4242017	6077		cluster_4327	cluster_4405
cluster_3850	chr3R	4244555	4259639	15085		cluster_4328;cluster_4329;cluster_4330;cluster_4331	cluster_4406;cluster_4407
cluster_3851	chr3R	4260654	4263218	2565		cluster_4332;cluster_4333	cluster_4408;cluster_4409
cluster_3852	chr3R	4264182	4271714	7533		cluster_4334;cluster_4335	cluster_4410	cluster_1687
cluster_3854	chr3R	4276276	4282278	6003		cluster_4336	cluster_4411
cluster_3855	chr3R	4297195	4311100	13906		cluster_4337;cluster_4338	cluster_4412;cluster_4413
cluster_3856	chr3R	4313271	4317109	3839
cluster_3857	chr3R	4323085	4340970	17886		cluster_4339;cluster_4340;cluster_4341	cluster_4414;cluster_4415	cluster_1688
cluster_3858	chr3R	4342180	4369805	27626		cluster_4342;cluster_4343;cluster_4344;cluster_4345	cluster_4416;cluster_4417;cluster_4418;cluster_4419	cluster_1689
cluster_3859	chr3R	4373266	4376807	3542		cluster_4346	cluster_4420
cluster_3860	chr3R	4377972	4392209	14238		cluster_4347	cluster_4421;cluster_4422
cluster_3861	chr3R	4394886	4409536	14651		cluster_4348;cluster_4349	cluster_4423;cluster_4424;cluster_4425	cluster_1690;cluster_1691
cluster_3862	chr3R	4411910	4441262	29353		cluster_4350;cluster_4351;cluster_4352	cluster_4426;cluster_4427	cluster_1692
cluster_3863	chr3R	4445677	4495370	49694		cluster_4353;cluster_4354;cluster_4355	cluster_4428;cluster_4429;cluster_4430;cluster_4431
cluster_3864	chr3R	4496413	4553162	56750		cluster_4356;cluster_4357;cluster_4358;cluster_4359;cluster_4360;cluster_4361	cluster_4432;cluster_4433;cluster_4434;cluster_4435;cluster_4436;cluster_4437;cluster_4438	cluster_1693;cluster_1694;cluster_1695;cluster_1696
cluster_3865	chr3R	4554497	4582071	27575		cluster_4362;cluster_4363;cluster_4364	cluster_4439;cluster_4440	cluster_1697;cluster_1698;cluster_1699;cluster_1700
cluster_3866	chr3R	4583104	4648822	65719		cluster_4365;cluster_4366;cluster_4367;cluster_4368;cluster_4369;cluster_4370;cluster_4371;cluster_4372;cluster_4373	cluster_4441;cluster_4442;cluster_4443;cluster_4444;cluster_4445;cluster_4446;cluster_4447;cluster_4448;cluster_4449;cluster_4450;cluster_4451	cluster_1701;cluster_1702;cluster_1703;cluster_1704
cluster_3867	chr3R	4650605	4655059	4455		cluster_4374	cluster_4452
cluster_3869	chr3R	4679571	4687354	7784		cluster_4376;cluster_4377	cluster_4454
cluster_3871	chr3R	4699718	4737806	38089		cluster_4379;cluster_4380;cluster_4381;cluster_4382	cluster_4456;cluster_4457;cluster_4458;cluster_4459
[truncated: 1,357 more rows]

## Sheet: SRP077059_clusters
	chromosome	start	end	width	canonical_clusters_overlaps	our_clusters_overlaps	SRP103849_clusters_overlaps	SRR298712_clusters_overlaps
cluster_1	chr2L	2	17376	17375		cluster_1	cluster_1	cluster_1;cluster_2
cluster_2	chr2L	23327	25756	2430		cluster_1
cluster_3	chr2L	47544	48626	1083		cluster_1	cluster_7
cluster_4	chr2L	52396	52421	26		cluster_1
cluster_5	chr2L	54192	54904	713		cluster_1
cluster_6	chr2L	64267	65757	1491		cluster_1	cluster_10
cluster_7	chr2L	67057	76909	9853		cluster_1	cluster_11;cluster_12	cluster_3
cluster_8	chr2L	95137	102003	6867		cluster_1
cluster_9	chr2L	108605	108809	205		cluster_1	cluster_13
cluster_10	chr2L	110763	110869	107			cluster_14
cluster_11	chr2L	111850	114458	2609		cluster_3	cluster_15	cluster_4
cluster_12	chr2L	115764	117877	2114		cluster_3	cluster_16	cluster_5
cluster_13	chr2L	122624	125140	2517		cluster_3	cluster_17	cluster_6
cluster_14	chr2L	156838	157670	833			cluster_18
cluster_15	chr2L	168859	168894	36
cluster_16	chr2L	187626	204739	17114		cluster_5	cluster_19	cluster_7;cluster_8
cluster_17	chr2L	209104	218881	9778		cluster_5	cluster_20	cluster_9
cluster_18	chr2L	226152	229377	3226		cluster_7	cluster_21
cluster_19	chr2L	230514	232359	1846		cluster_7	cluster_22;cluster_23
cluster_20	chr2L	234001	242001	8001		cluster_8	cluster_24
cluster_21	chr2L	243054	243119	66		cluster_8	cluster_24	cluster_10
cluster_22	chr2L	273111	276447	3337		cluster_11	cluster_26
cluster_23	chr2L	278683	282174	3492		cluster_12	cluster_27
cluster_24	chr2L	295236	297450	2215		cluster_13
cluster_25	chr2L	302039	305212	3174		cluster_14	cluster_28	cluster_11
cluster_26	chr2L	348157	348184	28			cluster_30
cluster_27	chr2L	353511	353665	155		cluster_17	cluster_31
cluster_28	chr2L	355177	355214	38		cluster_17	cluster_32
cluster_29	chr2L	358885	366673	7789		cluster_17	cluster_33
cluster_30	chr2L	408052	412546	4495		cluster_18		cluster_12
cluster_31	chr2L	417019	421567	4549		cluster_19	cluster_34;cluster_35	cluster_13
cluster_32	chr2L	447766	450867	3102		cluster_20	cluster_36
cluster_33	chr2L	476291	478103	1813		cluster_22
cluster_34	chr2L	492405	492486	82
cluster_35	chr2L	538204	538276	73		cluster_26	cluster_37
cluster_36	chr2L	539518	539580	63		cluster_26
cluster_37	chr2L	540965	543942	2978		cluster_26
cluster_38	chr2L	556914	557546	633		cluster_27
cluster_39	chr2L	574575	575728	1154		cluster_27	cluster_39
cluster_40	chr2L	687634	688008	375		cluster_30	cluster_40
cluster_41	chr2L	756743	756862	120		cluster_34
cluster_42	chr2L	757874	757938	65		cluster_34
cluster_43	chr2L	781562	785111	3550		cluster_37	cluster_42
cluster_44	chr2L	818142	818369	228			cluster_43
cluster_45	chr2L	822949	824336	1388		cluster_39	cluster_44
cluster_46	chr2L	831797	835588	3792		cluster_40	cluster_45	cluster_15
cluster_47	chr2L	841758	841801	44
cluster_48	chr2L	869783	869812	30
cluster_49	chr2L	872362	872483	122		cluster_44
cluster_50	chr2L	901157	901654	498		cluster_45	cluster_49
cluster_51	chr2L	976930	977928	999			cluster_50
cluster_52	chr2L	1050128	1050805	678			cluster_51
cluster_53	chr2L	1114447	1117511	3065		cluster_54	cluster_52	cluster_16
cluster_54	chr2L	1128129	1128247	119			cluster_54
cluster_55	chr2L	1150846	1152104	1259		cluster_57	cluster_55
cluster_56	chr2L	1180202	1182701	2500		cluster_60
cluster_57	chr2L	1221886	1222040	155			cluster_56
cluster_58	chr2L	1274768	1274797	30
cluster_59	chr2L	1614026	1614131	106		cluster_70	cluster_58
cluster_60	chr2L	1618299	1618439	141
cluster_61	chr2L	1653779	1653824	46
cluster_62	chr2L	1680736	1680888	153		cluster_72	cluster_59
cluster_63	chr2L	1705900	1709753	3854		cluster_77	cluster_61
cluster_64	chr2L	1724789	1726636	1848			cluster_64	cluster_17
cluster_65	chr2L	1802033	1802077	45			cluster_65
cluster_66	chr2L	1938075	1938165	91			cluster_67
cluster_67	chr2L	1942934	1943905	972			cluster_68
cluster_68	chr2L	1965422	1965513	92			cluster_69
cluster_69	chr2L	1980064	1980149	86		cluster_90
cluster_70	chr2L	2009151	2010969	1819			cluster_70
cluster_71	chr2L	2013163	2013327	165			cluster_71
cluster_72	chr2L	2031667	2031777	111			cluster_72
cluster_73	chr2L	2042724	2044340	1617		cluster_95	cluster_73
cluster_74	chr2L	2103425	2103473	49			cluster_74
cluster_75	chr2L	2112339	2112378	40			cluster_75
cluster_76	chr2L	2118331	2119466	1136			cluster_76
cluster_77	chr2L	2140068	2140159	92		cluster_102
cluster_78	chr2L	2145538	2145828	291		cluster_102	cluster_79
cluster_79	chr2L	2154317	2158359	4043		cluster_102
cluster_80	chr2L	2189919	2190096	178			cluster_81
cluster_81	chr2L	2212762	2213160	399
cluster_82	chr2L	2224609	2225618	1010			cluster_82
cluster_83	chr2L	2230245	2233921	3677		cluster_105	cluster_83
cluster_84	chr2L	2294561	2294595	35			cluster_84
cluster_85	chr2L	2358873	2361569	2697		cluster_110	cluster_85	cluster_18
cluster_86	chr2L	2362740	2362903	164		cluster_110
cluster_87	chr2L	2369213	2370090	878		cluster_111	cluster_86
cluster_88	chr2L	2380348	2384682	4335		cluster_112	cluster_88
cluster_89	chr2L	2389711	2389739	29			cluster_89
cluster_90	chr2L	2422567	2422826	260			cluster_90
cluster_91	chr2L	2459913	2460044	132			cluster_91
cluster_92	chr2L	2462588	2462688	101			cluster_92
cluster_93	chr2L	2493812	2494614	803		cluster_117	cluster_93
cluster_94	chr2L	2496438	2498826	2389		cluster_117	cluster_95
cluster_95	chr2L	2565583	2566304	722		cluster_118	cluster_96
cluster_96	chr2L	2567527	2569578	2052		cluster_118	cluster_97
cluster_97	chr2L	2570822	2571608	787		cluster_118	cluster_98
cluster_98	chr2L	2579490	2582319	2830		cluster_120	cluster_99
cluster_99	chr2L	2738541	2738570	30			cluster_100
cluster_100	chr2L	2739779	2739822	44			cluster_101
cluster_101	chr2L	2753248	2753600	353			cluster_103
cluster_102	chr2L	2756068	2757848	1781		cluster_125
cluster_103	chr2L	2770220	2770796	577		cluster_126	cluster_104	cluster_20
cluster_104	chr2L	2772646	2773214	569		cluster_127	cluster_105
cluster_105	chr2L	2774589	2777321	2733		cluster_127	cluster_106
cluster_106	chr2L	2778394	2779180	787		cluster_127	cluster_107
cluster_107	chr2L	2856113	2857037	925			cluster_109	cluster_21
cluster_108	chr2L	2866333	2869543	3211		cluster_132	cluster_110	cluster_22
cluster_109	chr2L	2873676	2874370	695		cluster_134	cluster_111
cluster_110	chr2L	2878039	2878134	96		cluster_134	cluster_112
cluster_111	chr2L	2909258	2909426	169
cluster_112	chr2L	2933347	2933381	35
cluster_113	chr2L	2935215	2935668	454			cluster_114
cluster_114	chr2L	2952090	2952187	98
cluster_115	chr2L	2969810	2970178	369		cluster_140
cluster_116	chr2L	2979482	2980057	576		cluster_140
cluster_117	chr2L	2988317	2990534	2218		cluster_141	cluster_116	cluster_23
cluster_118	chr2L	3020481	3022718	2238		cluster_145	cluster_117	cluster_24
cluster_119	chr2L	3025860	3025912	53		cluster_145
cluster_120	chr2L	3046729	3047413	685		cluster_146	cluster_119	cluster_25
cluster_121	chr2L	3048701	3048832	132		cluster_146	cluster_120	cluster_26
cluster_122	chr2L	3065665	3069005	3341		cluster_146	cluster_122
cluster_123	chr2L	3072880	3073084	205		cluster_146
cluster_124	chr2L	3145153	3147625	2473		cluster_151	cluster_123	cluster_27
cluster_125	chr2L	3163881	3163915	35
cluster_126	chr2L	3167079	3170337	3259		cluster_152	cluster_124	cluster_28
cluster_127	chr2L	3172975	3173088	114		cluster_152	cluster_125
cluster_128	chr2L	3202803	3202832	30		cluster_153	cluster_126
cluster_129	chr2L	3203033	3205460	2428		cluster_153	cluster_126
cluster_130	chr2L	3206594	3206657	64		cluster_153	cluster_127
cluster_131	chr2L	3209045	3210170	1126		cluster_153	cluster_128
cluster_132	chr2L	3251545	3251961	417			cluster_130
cluster_133	chr2L	3258969	3259056	88		cluster_158	cluster_131
cluster_134	chr2L	3358705	3360442	1738		cluster_161	cluster_132
cluster_135	chr2L	3388645	3388845	201			cluster_134
cluster_136	chr2L	3451619	3452106	488
cluster_137	chr2L	3453710	3453815	106		cluster_166
cluster_138	chr2L	3462289	3463733	1445		cluster_166	cluster_135	cluster_29
cluster_139	chr2L	3466365	3468720	2356		cluster_166	cluster_136
cluster_140	chr2L	3478624	3479587	964		cluster_166		cluster_30
cluster_141	chr2L	3621720	3622505	786		cluster_169	cluster_137
cluster_142	chr2L	3783452	3784106	655		cluster_175	cluster_139
cluster_143	chr2L	4030537	4030796	260			cluster_140
cluster_144	chr2L	4074627	4074691	65
cluster_145	chr2L	4113780	4115677	1898		cluster_184	cluster_141	cluster_31
cluster_146	chr2L	4180849	4183705	2857		cluster_187	cluster_142
cluster_147	chr2L	4189312	4189998	687			cluster_143
cluster_148	chr2L	4195048	4196585	1538		cluster_189
cluster_149	chr2L	4227711	4228544	834		cluster_190	cluster_144	cluster_32
cluster_150	chr2L	4386479	4387023	545
cluster_151	chr2L	4392822	4393712	891		cluster_193	cluster_145
cluster_152	chr2L	4394926	4400261	5336		cluster_193	cluster_146
cluster_153	chr2L	4418958	4419053	96			cluster_147
cluster_154	chr2L	4445840	4447258	1419		cluster_195	cluster_148
cluster_155	chr2L	4457227	4458314	1088		cluster_195	cluster_150	cluster_33
cluster_156	chr2L	4461636	4461820	185		cluster_195	cluster_151
cluster_157	chr2L	4601759	4602027	269		cluster_201	cluster_152
cluster_158	chr2L	4603374	4604425	1052		cluster_201	cluster_153
cluster_159	chr2L	4605559	4605622	64		cluster_201	cluster_154
cluster_160	chr2L	4608026	4609143	1118			cluster_155
cluster_161	chr2L	4647641	4647714	74			cluster_156
cluster_162	chr2L	4835375	4835727	353		cluster_207	cluster_157
cluster_163	chr2L	4841264	4844934	3671		cluster_207	cluster_158
cluster_164	chr2L	4849333	4849462	130
cluster_165	chr2L	4918230	4918363	134		cluster_210
cluster_166	chr2L	4920293	4920318	26		cluster_210	cluster_159
cluster_167	chr2L	4922126	4923209	1084			cluster_160
cluster_168	chr2L	4948003	4948270	268
cluster_169	chr2L	4953561	4953758	198			cluster_161
cluster_170	chr2L	4965963	4967424	1462		cluster_214	cluster_162
cluster_171	chr2L	4986059	4986213	155
cluster_172	chr2L	4991581	4992672	1092		cluster_215	cluster_163	cluster_34
cluster_173	chr2L	5027065	5027152	88			cluster_164
cluster_174	chr2L	5036888	5036999	112		cluster_217
cluster_175	chr2L	5047696	5048354	659		cluster_218	cluster_165
cluster_176	chr2L	5051192	5056541	5350		cluster_219	cluster_166;cluster_167
cluster_177	chr2L	5071005	5074486	3482		cluster_220	cluster_168	cluster_35
cluster_178	chr2L	5077578	5077691	114
cluster_179	chr2L	5098501	5100128	1628		cluster_224	cluster_169
cluster_180	chr2L	5120294	5120488	195			cluster_170
cluster_181	chr2L	5174079	5174194	116		cluster_228
cluster_182	chr2L	5219024	5220380	1357		cluster_233	cluster_172
cluster_183	chr2L	5240751	5241196	446			cluster_173	cluster_36
cluster_184	chr2L	5271787	5273314	1528
cluster_185	chr2L	5276982	5277102	121		cluster_238
cluster_186	chr2L	5283049	5283141	93		cluster_238
cluster_187	chr2L	5315333	5322111	6779		cluster_240	cluster_174;cluster_175
cluster_188	chr2L	5327230	5327904	675			cluster_176	cluster_37
cluster_189	chr2L	5539338	5541288	1951		cluster_244	cluster_177
cluster_190	chr2L	5544704	5546583	1880		cluster_244	cluster_178
cluster_191	chr2L	5565646	5565728	83			cluster_179
cluster_192	chr2L	5640958	5642066	1109			cluster_180	cluster_39
cluster_193	chr2L	5767060	5769088	2029		cluster_248	cluster_181	cluster_40
cluster_194	chr2L	5800557	5800741	185		cluster_249	cluster_182
cluster_195	chr2L	5859763	5860007	245			cluster_183
cluster_196	chr2L	5877035	5877116	82
cluster_197	chr2L	5947864	5948262	399		cluster_255	cluster_184
cluster_198	chr2L	5972128	5973675	1548			cluster_185	cluster_41
cluster_199	chr2L	5976629	5976781	153			cluster_186	cluster_42
cluster_200	chr2L	5979411	5980096	686			cluster_187
cluster_201	chr2L	5982675	5991142	8468		cluster_260	cluster_188;cluster_189	cluster_43
cluster_202	chr2L	6002772	6003398	627
cluster_203	chr2L	6034736	6035355	620		cluster_264	cluster_191
cluster_204	chr2L	6045674	6047704	2031		cluster_265	cluster_192
cluster_205	chr2L	6052502	6053877	1376		cluster_265
cluster_206	chr2L	6072555	6073965	1411		cluster_266	cluster_193
cluster_207	chr2L	6086476	6088032	1557		cluster_267
cluster_208	chr2L	6095795	6097207	1413		cluster_267	cluster_194
cluster_209	chr2L	6101133	6102058	926		cluster_268	cluster_195
cluster_210	chr2L	6121818	6123900	2083		cluster_269	cluster_196
cluster_211	chr2L	6237189	6237222	34			cluster_200
cluster_212	chr2L	6331087	6332326	1240		cluster_275	cluster_201
cluster_213	chr2L	6345801	6346601	801		cluster_276	cluster_202	cluster_44
cluster_214	chr2L	6363201	6363627	427			cluster_203
cluster_215	chr2L	6365145	6366029	885			cluster_204
cluster_216	chr2L	6426750	6426888	139
cluster_217	chr2L	6431992	6432598	607		cluster_281	cluster_205
cluster_218	chr2L	6434569	6434617	49		cluster_281	cluster_206
cluster_219	chr2L	6442059	6442107	49		cluster_283	cluster_207
cluster_220	chr2L	6444078	6444684	607		cluster_283	cluster_208
cluster_221	chr2L	6468538	6469312	775			cluster_210	cluster_45
cluster_222	chr2L	6474318	6475796	1479		cluster_287	cluster_211	cluster_46
cluster_223	chr2L	6477187	6479061	1875		cluster_287	cluster_212
cluster_224	chr2L	6484250	6485518	1269		cluster_287	cluster_213
cluster_225	chr2L	6490312	6490793	482		cluster_287
cluster_226	chr2L	6498066	6498152	87
cluster_227	chr2L	6557827	6559009	1183		cluster_289	cluster_214
cluster_228	chr2L	6562758	6565028	2271		cluster_290	cluster_215
cluster_229	chr2L	6616628	6617117	490			cluster_216
cluster_230	chr2L	6650082	6655379	5298		cluster_293	cluster_218
cluster_231	chr2L	6661923	6661977	55		cluster_294
cluster_232	chr2L	6664469	6664536	68		cluster_294
cluster_233	chr2L	6674306	6675966	1661		cluster_295
cluster_234	chr2L	6719138	6721103	1966		cluster_297	cluster_220
cluster_235	chr2L	6731009	6731712	704
cluster_236	chr2L	6778570	6780239	1670			cluster_221
cluster_237	chr2L	6791099	6791128	30		cluster_300
cluster_238	chr2L	6799742	6799817	76			cluster_222
cluster_239	chr2L	6906643	6907107	465		cluster_307	cluster_224
cluster_240	chr2L	6910197	6912005	1809		cluster_307	cluster_225
cluster_241	chr2L	6914322	6915390	1069		cluster_307	cluster_226	cluster_48
cluster_242	chr2L	6916772	6918606	1835		cluster_307	cluster_227	cluster_49
cluster_243	chr2L	6922629	6930127	7499		cluster_308	cluster_228	cluster_50
cluster_244	chr2L	6943280	6943966	687		cluster_309	cluster_229
cluster_245	chr2L	6945499	6945829	331		cluster_309	cluster_230
cluster_246	chr2L	6966813	6967560	748		cluster_309	cluster_231	cluster_51
cluster_247	chr2L	6991481	6991509	29			cluster_232
cluster_248	chr2L	7024834	7026815	1982		cluster_312	cluster_233	cluster_52
cluster_249	chr2L	7030514	7031286	773		cluster_313	cluster_234
cluster_250	chr2L	7035665	7037892	2228		cluster_314	cluster_235
cluster_251	chr2L	7054543	7055998	1456		cluster_315	cluster_236
cluster_252	chr2L	7060968	7061135	168			cluster_237
cluster_253	chr2L	7205419	7205509	91			cluster_238
cluster_254	chr2L	7232528	7233227	700		cluster_323	cluster_240
cluster_255	chr2L	7348847	7350010	1164		cluster_330	cluster_242
cluster_256	chr2L	7384505	7384990	486			cluster_243
cluster_257	chr2L	7419267	7419296	30
cluster_258	chr2L	7421510	7421584	75			cluster_244
cluster_259	chr2L	7425786	7430449	4664		cluster_334	cluster_245;cluster_246;cluster_247	cluster_53;cluster_54
cluster_260	chr2L	7548181	7549104	924		cluster_337	cluster_248
cluster_261	chr2L	7550282	7550318	37		cluster_337	cluster_249
cluster_262	chr2L	7711472	7711658	187			cluster_250	cluster_55
cluster_263	chr2L	7791332	7795537	4206		cluster_343	cluster_251	cluster_56
cluster_264	chr2L	7796459	7797014	556		cluster_343	cluster_251
cluster_265	chr2L	7801213	7803091	1879		cluster_344	cluster_252
cluster_266	chr2L	7823449	7828145	4697		cluster_346	cluster_253
cluster_267	chr2L	7830477	7832705	2229		cluster_347	cluster_254
cluster_268	chr2L	7872844	7872917	74			cluster_255
cluster_269	chr2L	7883627	7886108	2482		cluster_349	cluster_256
cluster_270	chr2L	7931607	7931640	34
cluster_271	chr2L	7959090	7959120	31			cluster_257
cluster_272	chr2L	7977125	7977695	571		cluster_351	cluster_259
cluster_273	chr2L	7979068	7982104	3037		cluster_351	cluster_260
cluster_274	chr2L	7983271	7984059	789		cluster_351	cluster_261
cluster_275	chr2L	7986785	7989531	2747			cluster_262;cluster_263	cluster_57
cluster_276	chr2L	8041870	8042612	743		cluster_358	cluster_266	cluster_58
cluster_277	chr2L	8053708	8060889	7182		cluster_358
cluster_278	chr2L	8074124	8075153	1030		cluster_359
cluster_279	chr2L	8084873	8089706	4834		cluster_360	cluster_267	cluster_60
cluster_280	chr2L	8104840	8105798	959		cluster_361	cluster_268
cluster_281	chr2L	8106858	8109531	2674		cluster_361	cluster_269	cluster_61
cluster_282	chr2L	8200314	8200735	422		cluster_367	cluster_273
cluster_283	chr2L	8207190	8207321	132		cluster_368
cluster_284	chr2L	8209626	8210101	476		cluster_368	cluster_275
cluster_285	chr2L	8211639	8211670	32		cluster_368
cluster_286	chr2L	8258618	8260548	1931		cluster_370	cluster_276	cluster_62
cluster_287	chr2L	8270877	8270970	94
cluster_288	chr2L	8290727	8290814	88			cluster_277	cluster_63
cluster_289	chr2L	8316656	8317012	357		cluster_372	cluster_278
cluster_290	chr2L	8355683	8361196	5514		cluster_373	cluster_279	cluster_64
cluster_291	chr2L	8362356	8362423	68
cluster_292	chr2L	8363569	8364596	1028		cluster_374	cluster_280	cluster_65
cluster_293	chr2L	8367172	8370079	2908		cluster_374	cluster_281
cluster_294	chr2L	8383391	8384048	658		cluster_375	cluster_282
cluster_295	chr2L	8386272	8389823	3552		cluster_376	cluster_283	cluster_66
cluster_296	chr2L	8426874	8432476	5603		cluster_379	cluster_285
cluster_297	chr2L	8458534	8458582	49		cluster_383	cluster_287
cluster_298	chr2L	8460554	8461159	606		cluster_383	cluster_288
cluster_299	chr2L	8481773	8482160	388			cluster_289
cluster_300	chr2L	8485734	8485927	194			cluster_290	cluster_67
cluster_301	chr2L	8512175	8512724	550		cluster_388	cluster_291
cluster_302	chr2L	8541294	8541846	553			cluster_293
cluster_303	chr2L	8545104	8545224	121
cluster_304	chr2L	8570884	8570974	91			cluster_294
cluster_305	chr2L	8594313	8595301	989		cluster_392	cluster_295
cluster_306	chr2L	8596545	8599582	3038		cluster_392	cluster_296
cluster_307	chr2L	8600956	8601521	566		cluster_392	cluster_297
cluster_308	chr2L	8620024	8620116	93			cluster_298	cluster_69
cluster_309	chr2L	8666827	8670121	3295		cluster_396	cluster_299	cluster_70
cluster_310	chr2L	8679115	8679214	100			cluster_300
cluster_311	chr2L	8683437	8683896	460		cluster_398	cluster_301
cluster_312	chr2L	8879297	8879383	87
cluster_313	chr2L	8998622	8999426	805		cluster_408	cluster_302
cluster_314	chr2L	9000760	9001368	609		cluster_409	cluster_303
cluster_315	chr2L	9216802	9216845	44		cluster_414
cluster_316	chr2L	9236494	9236598	105			cluster_305
cluster_317	chr2L	9241171	9241217	47
cluster_318	chr2L	9331037	9332030	994		cluster_419	cluster_306	cluster_71
cluster_319	chr2L	9393670	9394335	666		cluster_421	cluster_307
cluster_320	chr2L	9435084	9435282	199			cluster_308
cluster_321	chr2L	9451853	9451921	69		cluster_422
cluster_322	chr2L	9503103	9504733	1631			cluster_309
cluster_323	chr2L	9518626	9520657	2032		cluster_424	cluster_310	cluster_72
cluster_324	chr2L	9547547	9547602	56			cluster_311
cluster_325	chr2L	9613426	9613463	38			cluster_312
cluster_326	chr2L	9700038	9700419	382		cluster_430	cluster_314
cluster_327	chr2L	9749317	9749367	51
cluster_328	chr2L	9762292	9762347	56		cluster_433
cluster_329	chr2L	9787313	9790203	2891		cluster_434	cluster_315	cluster_73
cluster_330	chr2L	9888157	9895003	6847		cluster_435	cluster_316	cluster_74
cluster_331	chr2L	9896281	9897514	1234		cluster_435	cluster_317	cluster_75
cluster_332	chr2L	9900102	9902538	2437		cluster_435	cluster_318
cluster_333	chr2L	9916718	9919210	2493		cluster_436	cluster_319
cluster_334	chr2L	9930636	9933450	2815		cluster_438	cluster_320
cluster_335	chr2L	9934773	9935489	717		cluster_438	cluster_321
cluster_336	chr2L	9942871	9942950	80		cluster_438
cluster_337	chr2L	9950431	9950504	74			cluster_322	cluster_76
cluster_338	chr2L	9959376	9960937	1562		cluster_440	cluster_324
cluster_339	chr2L	9967640	9968730	1091		cluster_440	cluster_325
cluster_340	chr2L	9995003	10000319	5317		cluster_443	cluster_327
cluster_341	chr2L	10007310	10008903	1594		cluster_444	cluster_328
cluster_342	chr2L	10057631	10060094	2464		cluster_445	cluster_329	cluster_77
cluster_343	chr2L	10161931	10162084	154			cluster_331
cluster_344	chr2L	10196825	10197218	394		cluster_451
cluster_345	chr2L	10200516	10203012	2497		cluster_452	cluster_332	cluster_78
cluster_346	chr2L	10204720	10206139	1420		cluster_452	cluster_333	cluster_79
cluster_347	chr2L	10211651	10217958	6308		cluster_453	cluster_334	cluster_80
cluster_348	chr2L	10224621	10225732	1112		cluster_454
cluster_349	chr2L	10227784	10231521	3738		cluster_455	cluster_335;cluster_336
cluster_350	chr2L	10232542	10232653	112		cluster_455	cluster_336
cluster_351	chr2L	10233767	10234441	675		cluster_455	cluster_336
cluster_352	chr2L	10239433	10242548	3116		cluster_456	cluster_337
cluster_353	chr2L	10257409	10258330	922
cluster_354	chr2L	10261795	10262754	960			cluster_339
cluster_355	chr2L	10272338	10273745	1408		cluster_458
cluster_356	chr2L	10282036	10290387	8352		cluster_459	cluster_341	cluster_81
cluster_357	chr2L	10295948	10297329	1382		cluster_461
cluster_358	chr2L	10305266	10305464	199		cluster_461
cluster_359	chr2L	10314076	10317541	3466		cluster_462	cluster_342
cluster_360	chr2L	10343686	10344093	408		cluster_465
cluster_361	chr2L	10364006	10364087	82		cluster_466	cluster_343
cluster_362	chr2L	10380336	10385566	5231		cluster_468	cluster_345
cluster_363	chr2L	10396226	10396913	688			cluster_349
cluster_364	chr2L	10401340	10404339	3000		cluster_472	cluster_350
cluster_365	chr2L	10408321	10412449	4129		cluster_473	cluster_351	cluster_82
cluster_366	chr2L	10424004	10426120	2117		cluster_474
cluster_367	chr2L	10460241	10462578	2338		cluster_475	cluster_354
cluster_368	chr2L	10489827	10490367	541		cluster_476
cluster_369	chr2L	10491821	10493338	1518		cluster_476	cluster_355
cluster_370	chr2L	10510811	10511343	533			cluster_356
cluster_371	chr2L	10593069	10593111	43			cluster_357
cluster_372	chr2L	10599059	10600200	1142			cluster_358
cluster_373	chr2L	10739980	10741824	1845		cluster_487	cluster_359
cluster_374	chr2L	10806659	10807443	785
cluster_375	chr2L	10837738	10839995	2258		cluster_494	cluster_361	cluster_83
cluster_376	chr2L	10846685	10848858	2174		cluster_495	cluster_362	cluster_84;cluster_85
cluster_377	chr2L	10850755	10850824	70			cluster_363	cluster_86
cluster_378	chr2L	10854446	10855406	961		cluster_497	cluster_364
cluster_379	chr2L	10861546	10861961	416
cluster_380	chr2L	10876591	10877159	569		cluster_499	cluster_365
cluster_381	chr2L	10878535	10881570	3036		cluster_499	cluster_366
cluster_382	chr2L	10882815	10883601	787		cluster_499	cluster_367
cluster_383	chr2L	10953102	10953150	49		cluster_503	cluster_368
cluster_384	chr2L	10955122	10955727	606		cluster_503	cluster_369
cluster_385	chr2L	10964891	10966576	1686		cluster_504	cluster_370	cluster_87
cluster_386	chr2L	10973510	10974350	841		cluster_505	cluster_371
cluster_387	chr2L	10975788	10976392	605		cluster_505	cluster_372	cluster_88
cluster_388	chr2L	10979607	10987364	7758		cluster_506	cluster_373	cluster_89
cluster_389	chr2L	10997337	11000038	2702		cluster_507	cluster_374	cluster_90
cluster_390	chr2L	11002753	11004080	1328		cluster_507	cluster_375	cluster_91
cluster_391	chr2L	11006882	11012085	5204		cluster_507	cluster_376
cluster_392	chr2L	11013275	11014070	796			cluster_377
cluster_393	chr2L	11100985	11103153	2169		cluster_511	cluster_378
cluster_394	chr2L	11110689	11110868	180		cluster_512	cluster_379
cluster_395	chr2L	11119191	11119219	29		cluster_512	cluster_381
cluster_396	chr2L	11123360	11123453	94		cluster_512
cluster_397	chr2L	11125524	11125644	121		cluster_512
cluster_398	chr2L	11134993	11135997	1005		cluster_512	cluster_383
cluster_399	chr2L	11284218	11284300	83		cluster_517
cluster_400	chr2L	11315998	11316043	46		cluster_519	cluster_384
cluster_401	chr2L	11511288	11511370	83		cluster_520
cluster_402	chr2L	11523078	11523363	286		cluster_521	cluster_385
cluster_403	chr2L	11525589	11525672	84		cluster_521
cluster_404	chr2L	11614103	11614491	389			cluster_386
cluster_405	chr2L	11615520	11615549	30			cluster_387
cluster_406	chr2L	11715263	11715418	156			cluster_388
cluster_407	chr2L	11792598	11800227	7630		cluster_528	cluster_390	cluster_92
cluster_408	chr2L	11803241	11803868	628			cluster_391
cluster_409	chr2L	11806044	11806091	48
cluster_410	chr2L	11810078	11812203	2126		cluster_531	cluster_393	cluster_93
cluster_411	chr2L	11827221	11827429	209
cluster_412	chr2L	11853351	11854079	729		cluster_534
cluster_413	chr2L	11953457	11953488	32			cluster_394	cluster_94
cluster_414	chr2L	11984342	11986536	2195		cluster_537	cluster_395
cluster_415	chr2L	12036050	12036091	42		cluster_539
cluster_416	chr2L	12039682	12039752	71		cluster_539
cluster_417	chr2L	12045343	12045998	656		cluster_540	cluster_398
cluster_418	chr2L	12056529	12057403	875
cluster_419	chr2L	12058175	12059338	1164
cluster_420	chr2L	12067375	12068095	721		cluster_543	cluster_399
cluster_421	chr2L	12069318	12072354	3037		cluster_543	cluster_400
cluster_422	chr2L	12073598	12074384	787		cluster_543	cluster_401
cluster_423	chr2L	12107339	12108250	912		cluster_544	cluster_403
cluster_424	chr2L	12156583	12156870	288		cluster_546	cluster_404
cluster_425	chr2L	12173839	12174058	220		cluster_547	cluster_405
cluster_426	chr2L	12209016	12209073	58
cluster_427	chr2L	12374558	12374655	98		cluster_551
cluster_428	chr2L	12429053	12432652	3600		cluster_553	cluster_408
cluster_429	chr2L	12438079	12440908	2830		cluster_554	cluster_409
cluster_430	chr2L	12455565	12458221	2657		cluster_555	cluster_410
cluster_431	chr2L	12463822	12464426	605		cluster_555
cluster_432	chr2L	12536274	12536586	313
cluster_433	chr2L	12537635	12538476	842
cluster_434	chr2L	12690387	12693570	3184		cluster_559	cluster_411
cluster_435	chr2L	12700802	12702428	1627		cluster_560
cluster_436	chr2L	12707882	12708661	780		cluster_560		cluster_95
cluster_437	chr2L	12709976	12710172	197		cluster_560
cluster_438	chr2L	12713277	12714201	925		cluster_561	cluster_413
cluster_439	chr2L	12721652	12721683	32		cluster_562
cluster_440	chr2L	12728964	12730114	1151		cluster_562	cluster_415
cluster_441	chr2L	12732512	12732552	41		cluster_562	cluster_416
cluster_442	chr2L	12738009	12739173	1165		cluster_563	cluster_417
cluster_443	chr2L	12743984	12744780	797			cluster_418
cluster_444	chr2L	12781845	12781878	34			cluster_419
cluster_445	chr2L	12939458	12939610	153			cluster_420
cluster_446	chr2L	12976129	12978674	2546		cluster_576	cluster_421	cluster_96
cluster_447	chr2L	13001851	13003289	1439		cluster_577	cluster_423
cluster_448	chr2L	13010542	13010586	45		cluster_578		cluster_97
cluster_449	chr2L	13021925	13021966	42			cluster_424
cluster_450	chr2L	13168250	13170313	2064		cluster_582	cluster_425
cluster_451	chr2L	13182908	13189794	6887		cluster_582	cluster_426;cluster_427
cluster_452	chr2L	13196392	13197641	1250		cluster_583	cluster_428
cluster_453	chr2L	13209765	13212116	2352		cluster_585	cluster_430	cluster_98
cluster_454	chr2L	13215839	13218483	2645		cluster_586	cluster_431
cluster_455	chr2L	13223426	13223458	33
cluster_456	chr2L	13241949	13242006	58
cluster_457	chr2L	13244365	13244975	611			cluster_432	cluster_99
cluster_458	chr2L	13283600	13284803	1204		cluster_589	cluster_433	cluster_100
cluster_459	chr2L	13289376	13289502	127			cluster_434
cluster_460	chr2L	13296656	13297106	451		cluster_591
cluster_461	chr2L	13300954	13301619	666		cluster_591	cluster_435
cluster_462	chr2L	13368623	13370948	2326		cluster_593
cluster_463	chr2L	13385054	13385835	782			cluster_437
cluster_464	chr2L	13393317	13395084	1768		cluster_595	cluster_438	cluster_101
cluster_465	chr2L	13404727	13404797	71
cluster_466	chr2L	13410535	13411298	764			cluster_439	cluster_102
cluster_467	chr2L	13449510	13450319	810		cluster_599	cluster_440
cluster_468	chr2L	13453095	13453127	33		cluster_599	cluster_441
cluster_469	chr2L	13454797	13454848	52		cluster_599	cluster_442
cluster_470	chr2L	13455961	13456402	442			cluster_443
cluster_471	chr2L	13481615	13481645	31		cluster_601	cluster_444
cluster_472	chr2L	13513182	13513382	201
cluster_473	chr2L	13522628	13522672	45			cluster_445
cluster_474	chr2L	13524596	13524645	50			cluster_446
cluster_475	chr2L	13527128	13528064	937			cluster_447
cluster_476	chr2L	13559143	13559207	65		cluster_609
cluster_477	chr2L	13571749	13572752	1004		cluster_610
cluster_478	chr2L	13573876	13573905	30		cluster_610
cluster_479	chr2L	13610415	13610557	143			cluster_451
cluster_480	chr2L	13637302	13639257	1956		cluster_619	cluster_452
cluster_481	chr2L	13772183	13774112	1930		cluster_624	cluster_453
cluster_482	chr2L	13781947	13782655	709		cluster_625	cluster_454
cluster_483	chr2L	13784477	13790468	5992		cluster_625
cluster_484	chr2L	13829355	13829506	152		cluster_627
cluster_485	chr2L	13891331	13891527	197
cluster_486	chr2L	13897720	13900036	2317		cluster_631	cluster_457
cluster_487	chr2L	14010541	14010636	96			cluster_458	cluster_103
cluster_488	chr2L	14358479	14359771	1293		cluster_644	cluster_460
cluster_489	chr2L	14372263	14372375	113		cluster_644
cluster_490	chr2L	14390788	14390817	30		cluster_644
cluster_491	chr2L	14466133	14467490	1358		cluster_645	cluster_463
cluster_492	chr2L	14491097	14491241	145		cluster_646	cluster_464
cluster_493	chr2L	14493290	14493994	705		cluster_646	cluster_465
cluster_494	chr2L	14495874	14495967	94			cluster_466
cluster_495	chr2L	14518086	14518709	624		cluster_648	cluster_467
cluster_496	chr2L	14530521	14530929	409			cluster_468
cluster_497	chr2L	14598855	14600754	1900		cluster_650	cluster_469
cluster_498	chr2L	14619048	14619080	33			cluster_470
cluster_499	chr2L	14643054	14643659	606		cluster_652	cluster_471
cluster_500	chr2L	14645635	14645679	45		cluster_652	cluster_472
cluster_501	chr2L	14667674	14667869	196
cluster_502	chr2L	14746732	14747003	272			cluster_474
cluster_503	chr2L	14792333	14792413	81		cluster_657
cluster_504	chr2L	14890134	14890164	31			cluster_475
cluster_505	chr2L	15007839	15008165	327		cluster_663
cluster_506	chr2L	15046512	15046541	30
cluster_507	chr2L	15062969	15064506	1538		cluster_666	cluster_478
cluster_508	chr2L	15068483	15068868	386
cluster_509	chr2L	15071825	15074300	2476		cluster_668	cluster_479
cluster_510	chr2L	15117653	15118077	425		cluster_670	cluster_481
cluster_511	chr2L	15132276	15132392	117			cluster_482	cluster_104
cluster_512	chr2L	15228916	15228993	78
cluster_513	chr2L	15271036	15271070	35
cluster_514	chr2L	15447825	15447963	139			cluster_486
cluster_515	chr2L	15586458	15587024	567		cluster_681	cluster_487
cluster_516	chr2L	15588398	15591434	3037		cluster_681	cluster_488
cluster_517	chr2L	15592678	15593464	787		cluster_681	cluster_489
cluster_518	chr2L	15684270	15684797	528		cluster_684	cluster_491
cluster_519	chr2L	15685829	15685887	59		cluster_684	cluster_492
cluster_520	chr2L	15719266	15719710	445		cluster_686	cluster_493
cluster_521	chr2L	15720829	15720884	56		cluster_686	cluster_494
cluster_522	chr2L	15723630	15723994	365			cluster_495
cluster_523	chr2L	15726767	15728719	1953		cluster_688	cluster_496
cluster_524	chr2L	15740808	15740846	39
cluster_525	chr2L	15749667	15749782	116		cluster_689	cluster_497	cluster_105
cluster_526	chr2L	15751555	15751683	129		cluster_689	cluster_497
cluster_527	chr2L	15753337	15755899	2563		cluster_689
cluster_528	chr2L	15765978	15766440	463			cluster_498
cluster_529	chr2L	15768961	15769060	100
cluster_530	chr2L	15922923	15923307	385
cluster_531	chr2L	16146224	16146257	34			cluster_501
cluster_532	chr2L	16153786	16154675	890		cluster_704	cluster_502
cluster_533	chr2L	16155819	16158853	3035		cluster_704	cluster_503
cluster_534	chr2L	16160226	16160792	567		cluster_704	cluster_504
cluster_535	chr2L	16245857	16247383	1527			cluster_505
cluster_536	chr2L	16248517	16249671	1155		cluster_706	cluster_506
cluster_537	chr2L	16252580	16252654	75
cluster_538	chr2L	16254937	16255118	182			cluster_507
cluster_539	chr2L	16259205	16260566	1362		cluster_708
cluster_540	chr2L	16263595	16264709	1115		cluster_709	cluster_508
cluster_541	chr2L	16280307	16281691	1385		cluster_710	cluster_509
cluster_542	chr2L	16296065	16299156	3092		cluster_712	cluster_511
cluster_543	chr2L	16305644	16307076	1433		cluster_713	cluster_512
cluster_544	chr2L	16312933	16314687	1755		cluster_713	cluster_514
cluster_545	chr2L	16327134	16327186	53		cluster_714	cluster_515
cluster_546	chr2L	16342449	16343235	787		cluster_714	cluster_516
cluster_547	chr2L	16353094	16354535	1442		cluster_715	cluster_517	cluster_107
cluster_548	chr2L	16508773	16509815	1043		cluster_716
cluster_549	chr2L	16560233	16563907	3675		cluster_720	cluster_519
cluster_550	chr2L	16570372	16570532	161			cluster_520
cluster_551	chr2L	16652818	16652847	30
cluster_552	chr2L	16661290	16663236	1947
cluster_553	chr2L	16678441	16679872	1432		cluster_724	cluster_521
cluster_554	chr2L	16685775	16685936	162			cluster_522
cluster_555	chr2L	16690901	16692111	1211		cluster_726	cluster_523
cluster_556	chr2L	16696623	16700124	3502		cluster_727	cluster_524	cluster_108
cluster_557	chr2L	16704867	16704995	129
cluster_558	chr2L	16722043	16724984	2942		cluster_728	cluster_525	cluster_109;cluster_110
cluster_559	chr2L	16727036	16727516	481
cluster_560	chr2L	16730147	16732105	1959		cluster_729	cluster_526
cluster_561	chr2L	16742389	16745551	3163		cluster_729	cluster_527
cluster_562	chr2L	16749530	16753667	4138		cluster_731	cluster_528
cluster_563	chr2L	16821182	16824351	3170		cluster_732	cluster_529
cluster_564	chr2L	16828173	16832334	4162		cluster_732	cluster_530
cluster_565	chr2L	16855586	16855689	104		cluster_733	cluster_531
cluster_566	chr2L	16858799	16859552	754		cluster_733	cluster_532
cluster_567	chr2L	16885669	16887343	1675		cluster_735	cluster_533
cluster_568	chr2L	16900557	16900679	123			cluster_534
cluster_569	chr2L	17144557	17144597	41			cluster_535
cluster_570	chr2L	17150550	17151689	1140			cluster_536
cluster_571	chr2L	17167610	17167805	196			cluster_537
cluster_572	chr2L	17277062	17277095	34
cluster_573	chr2L	17335599	17336858	1260			cluster_538
cluster_574	chr2L	17362092	17362123	32			cluster_539
cluster_575	chr2L	17367582	17370809	3228		cluster_755	cluster_540
cluster_576	chr2L	17383487	17383544	58
cluster_577	chr2L	17413317	17413461	145			cluster_541
cluster_578	chr2L	17432095	17432123	29			cluster_542
cluster_579	chr2L	17436868	17437602	735
cluster_580	chr2L	17460324	17461834	1511		cluster_761	cluster_544	cluster_111
cluster_581	chr2L	17473886	17475484	1599
cluster_582	chr2L	17482137	17482562	426		cluster_762
cluster_583	chr2L	17499287	17499679	393
cluster_584	chr2L	17556025	17556055	31			cluster_545
cluster_585	chr2L	17687633	17687668	36			cluster_546
cluster_586	chr2L	17688940	17688981	42			cluster_547
cluster_587	chr2L	17820087	17820477	391			cluster_548
cluster_588	chr2L	17824957	17824997	41			cluster_549
cluster_589	chr2L	17972804	17974775	1972		cluster_779	cluster_553	cluster_112
cluster_590	chr2L	18057980	18058026	47		cluster_784	cluster_554
cluster_591	chr2L	18060000	18060605	606		cluster_784	cluster_555
cluster_592	chr2L	18105334	18113058	7725		cluster_786	cluster_557	cluster_113
cluster_593	chr2L	18120501	18120533	33			cluster_558
cluster_594	chr2L	18129043	18133328	4286		cluster_788	cluster_559	cluster_114
cluster_595	chr2L	18135781	18135952	172		cluster_788
cluster_596	chr2L	18138628	18139411	784		cluster_788	cluster_561	cluster_115
cluster_597	chr2L	18159121	18159271	151		cluster_790	cluster_563
cluster_598	chr2L	18177178	18177253	76
cluster_599	chr2L	18234580	18235568	989
cluster_600	chr2L	18441586	18443211	1626		cluster_796	cluster_564	cluster_116
cluster_601	chr2L	18449573	18450637	1065		cluster_797	cluster_565
cluster_602	chr2L	18472043	18473327	1285			cluster_567	cluster_117
cluster_603	chr2L	18532046	18533816	1771		cluster_800	cluster_568	cluster_118
cluster_604	chr2L	18559764	18559792	29		cluster_801
cluster_605	chr2L	18599760	18602854	3095		cluster_803	cluster_571	cluster_121;cluster_122
cluster_606	chr2L	18604470	18605016	547		cluster_803	cluster_572
cluster_607	chr2L	18609600	18610177	578			cluster_574
cluster_608	chr2L	18661394	18661776	383		cluster_806	cluster_576	cluster_123
cluster_609	chr2L	18679635	18680938	1304		cluster_808
cluster_610	chr2L	18683044	18687226	4183		cluster_808	cluster_577
cluster_611	chr2L	18688264	18689222	959		cluster_808	cluster_577
cluster_612	chr2L	18698051	18702008	3958		cluster_809	cluster_578
cluster_613	chr2L	18704410	18705472	1063		cluster_809	cluster_579
cluster_614	chr2L	18833691	18835527	1837		cluster_813
cluster_615	chr2L	18855154	18856992	1839		cluster_814	cluster_580
cluster_616	chr2L	18955506	18955720	215		cluster_818	cluster_583
cluster_617	chr2L	18969659	18970952	1294		cluster_819
cluster_618	chr2L	18977534	18978205	672
cluster_619	chr2L	18987758	18988286	529			cluster_584
cluster_620	chr2L	19004554	19009232	4679		cluster_822	cluster_585	cluster_124
cluster_621	chr2L	19022705	19022829	125			cluster_586
cluster_622	chr2L	19056309	19058819	2511		cluster_824	cluster_588
cluster_623	chr2L	19075882	19076574	693		cluster_825	cluster_589
cluster_624	chr2L	19122028	19124174	2147		cluster_827	cluster_590	cluster_125
cluster_625	chr2L	19128041	19131868	3828		cluster_827	cluster_591
cluster_626	chr2L	19133044	19133340	297		cluster_827
cluster_627	chr2L	19146409	19148135	1727		cluster_828	cluster_592
cluster_628	chr2L	19149359	19152396	3038		cluster_828	cluster_593
cluster_629	chr2L	19153621	19163728	10108		cluster_828	cluster_594
cluster_630	chr2L	19168105	19174328	6224		cluster_828	cluster_595	cluster_126
cluster_631	chr2L	19347520	19347980	461			cluster_596
cluster_632	chr2L	19349248	19349402	155		cluster_831	cluster_597
cluster_633	chr2L	19399644	19401326	1683		cluster_832	cluster_598
cluster_634	chr2L	19410254	19410536	283
cluster_635	chr2L	19435373	19435827	455			cluster_600	cluster_127
cluster_636	chr2L	19446153	19448002	1850		cluster_840	cluster_602	cluster_128
cluster_637	chr2L	19453342	19453477	136		cluster_840
cluster_638	chr2L	19464493	19467966	3474		cluster_841	cluster_603	cluster_129
cluster_639	chr2L	19490348	19490447	100		cluster_843	cluster_604
cluster_640	chr2L	19496964	19497966	1003		cluster_843
cluster_641	chr2L	19506628	19507257	630		cluster_843
cluster_642	chr2L	19536140	19537335	1196		cluster_844	cluster_605	cluster_130
cluster_643	chr2L	19567903	19570973	3071		cluster_845	cluster_608	cluster_131
cluster_644	chr2L	19611525	19611618	94
cluster_645	chr2L	19620922	19620952	31		cluster_848
cluster_646	chr2L	19657851	19657896	46			cluster_609
cluster_647	chr2L	19663846	19664983	1138		cluster_852	cluster_610
cluster_648	chr2L	19729913	19729972	60		cluster_861
cluster_649	chr2L	19732003	19735091	3089		cluster_861	cluster_611
cluster_650	chr2L	19736949	19738198	1250		cluster_861	cluster_612
cluster_651	chr2L	19740710	19741715	1006		cluster_861	cluster_613
cluster_652	chr2L	19761362	19761446	85
cluster_653	chr2L	19762856	19763055	200
cluster_654	chr2L	19778469	19778498	30		cluster_864
cluster_655	chr2L	19792279	19793251	973			cluster_615
cluster_656	chr2L	19810151	19818946	8796		cluster_866	cluster_616	cluster_132;cluster_133
cluster_657	chr2L	19943906	19943965	60			cluster_617
cluster_658	chr2L	19959257	19960031	775		cluster_869	cluster_618
cluster_659	chr2L	20006085	20006312	228		cluster_871	cluster_619
cluster_660	chr2L	20009644	20009690	47		cluster_871	cluster_620
cluster_661	chr2L	20010838	20010951	114		cluster_871	cluster_621
cluster_662	chr2L	20026244	20026388	145		cluster_872	cluster_622
cluster_663	chr2L	20061569	20064910	3342		cluster_874	cluster_623	cluster_134
cluster_664	chr2L	20066703	20066735	33		cluster_874
cluster_665	chr2L	20081608	20082995	1388			cluster_624
cluster_666	chr2L	20102597	20127856	25260		cluster_876	cluster_625	cluster_135
cluster_667	chr2L	20132912	20153127	20216	cluster5/38C	cluster_876	cluster_626	cluster_136
cluster_668	chr2L	20154971	20159133	4163	cluster5/38C	cluster_876	cluster_627
cluster_669	chr2L	20164087	20176806	12720	cluster5/38C	cluster_877	cluster_628	cluster_137;cluster_138
cluster_670	chr2L	20198067	20199215	1149	cluster5/38C		cluster_629	cluster_139
cluster_671	chr2L	20200649	20215134	14486	cluster5/38C	cluster_881	cluster_630	cluster_140;cluster_141
cluster_672	chr2L	20218202	20225057	6856	cluster5/38C	cluster_882	cluster_631	cluster_142
cluster_673	chr2L	20277425	20278120	696			cluster_632
cluster_674	chr2L	20308769	20308924	156			cluster_633
cluster_675	chr2L	20346648	20348815	2168		cluster_889
cluster_676	chr2L	20364654	20365248	595
cluster_677	chr2L	20372277	20372472	196			cluster_634
cluster_678	chr2L	20407852	20408252	401			cluster_635
cluster_679	chr2L	20411587	20411640	54			cluster_636
cluster_680	chr2L	20412729	20413738	1010			cluster_637
cluster_681	chr2L	20420332	20423017	2686		cluster_895	cluster_638	cluster_143
cluster_682	chr2L	20443534	20444709	1176		cluster_896	cluster_639
cluster_683	chr2L	20452795	20453908	1114		cluster_897
cluster_684	chr2L	20577977	20578131	155		cluster_899	cluster_640
cluster_685	chr2L	20634445	20636739	2295		cluster_901	cluster_641
cluster_686	chr2L	20638151	20639121	971		cluster_901
cluster_687	chr2L	20642356	20643284	929		cluster_902	cluster_643
cluster_688	chr2L	20647182	20648478	1297		cluster_902	cluster_644	cluster_144
cluster_689	chr2L	20658682	20659611	930		cluster_903	cluster_645
cluster_690	chr2L	20730163	20732947	2785		cluster_905	cluster_646	cluster_145
cluster_691	chr2L	20734035	20734069	35		cluster_905
cluster_692	chr2L	20736110	20740294	4185		cluster_905	cluster_647
cluster_693	chr2L	20748124	20751155	3032		cluster_906	cluster_648
cluster_694	chr2L	20752839	20754566	1728		cluster_906	cluster_649
cluster_695	chr2L	20766502	20767543	1042		cluster_907	cluster_651	cluster_146
cluster_696	chr2L	20787858	20789165	1308		cluster_909	cluster_652
cluster_697	chr2L	20830283	20831690	1408
cluster_698	chr2L	20835992	20836029	38
cluster_699	chr2L	20871458	20874628	3171		cluster_915	cluster_654
cluster_700	chr2L	20891732	20891764	33		cluster_917
cluster_701	chr2L	20893671	20893721	51		cluster_917	cluster_656
cluster_702	chr2L	20895527	20896609	1083		cluster_918	cluster_657
cluster_703	chr2L	20900539	20903541	3003		cluster_919	cluster_658
cluster_704	chr2L	20919117	20919258	142		cluster_920	cluster_659
cluster_705	chr2L	20922704	20923797	1094		cluster_920	cluster_660	cluster_147
cluster_706	chr2L	20928128	20928316	189		cluster_920
cluster_707	chr2L	20977364	20977412	49			cluster_661
cluster_708	chr2L	20993235	20993305	71
cluster_709	chr2L	21006318	21006409	92
cluster_710	chr2L	21042634	21042692	59			cluster_663
cluster_711	chr2L	21049194	21049246	53			cluster_664
cluster_712	chr2L	21071769	21071837	69
cluster_713	chr2L	21087910	21087944	35		cluster_934
cluster_714	chr2L	21089019	21089392	374		cluster_934	cluster_665
cluster_715	chr2L	21095042	21095400	359		cluster_934	cluster_666
cluster_716	chr2L	21099044	21104945	5902		cluster_935	cluster_667	cluster_148
cluster_717	chr2L	21132042	21134568	2527		cluster_941	cluster_668	cluster_149
cluster_718	chr2L	21143268	21147789	4522		cluster_942	cluster_669
cluster_719	chr2L	21150722	21151613	892		cluster_942	cluster_670
cluster_720	chr2L	21158829	21162714	3886		cluster_942	cluster_671	cluster_150
cluster_721	chr2L	21168728	21168805	78		cluster_942	cluster_672
cluster_722	chr2L	21170302	21173155	2854		cluster_943
cluster_723	chr2L	21176507	21176604	98		cluster_943
cluster_724	chr2L	21181707	21181760	54		cluster_944	cluster_674
cluster_725	chr2L	21199924	21201154	1231		cluster_945	cluster_675	cluster_151
cluster_726	chr2L	21203511	21205646	2136		cluster_945	cluster_676	cluster_152;cluster_153
cluster_727	chr2L	21208367	21209112	746		cluster_945	cluster_677
cluster_728	chr2L	21214747	21215597	851		cluster_945	cluster_678	cluster_154
cluster_729	chr2L	21228286	21231716	3431		cluster_946
cluster_730	chr2L	21236079	21236468	390		cluster_947	cluster_679
cluster_731	chr2L	21241151	21242313	1163		cluster_947	cluster_680
cluster_732	chr2L	21256608	21257016	409		cluster_948	cluster_681
cluster_733	chr2L	21265283	21265506	224
cluster_734	chr2L	21267586	21269577	1992		cluster_950	cluster_683
cluster_735	chr2L	21272893	21273705	813		cluster_950	cluster_684
cluster_736	chr2L	21277440	21277498	59
cluster_737	chr2L	21284763	21285084	322		cluster_951	cluster_685
cluster_738	chr2L	21286102	21290339	4238		cluster_951	cluster_685
cluster_739	chr2L	21302036	21303020	985		cluster_952	cluster_687
cluster_740	chr2L	21310905	21316079	5175		cluster_954	cluster_688
cluster_741	chr2L	21317656	21319523	1868		cluster_954	cluster_689	cluster_155
cluster_742	chr2L	21324922	21325266	345		cluster_954	cluster_690
cluster_743	chr2L	21330271	21330726	456		cluster_955
cluster_744	chr2L	21334511	21335612	1102		cluster_955	cluster_691
cluster_745	chr2L	21337387	21338794	1408		cluster_955	cluster_692
cluster_746	chr2L	21343030	21343672	643		cluster_955	cluster_693
cluster_747	chr2L	21346167	21347254	1088		cluster_955
cluster_748	chr2L	21349309	21349463	155		cluster_955	cluster_694
cluster_749	chr2L	21356147	21360208	4062		cluster_956	cluster_695	cluster_156
cluster_750	chr2L	21366689	21366724	36		cluster_956
cluster_751	chr2L	21370314	21370723	410		cluster_956	cluster_696
cluster_752	chr2L	21377626	21377692	67		cluster_956	cluster_697
cluster_753	chr2L	21378912	21379264	353		cluster_956	cluster_698
cluster_754	chr2L	21383355	21384085	731		cluster_956	cluster_699
cluster_755	chr2L	21394106	21396604	2499		cluster_957	cluster_700	cluster_157
cluster_756	chr2L	21399275	21412127	12853		cluster_957	cluster_701	cluster_158;cluster_159
cluster_757	chr2L	21413151	21441962	28812		cluster_957	cluster_702
cluster_758	chr2L	21447176	21447214	39		cluster_958	cluster_703
cluster_759	chr2L	21449197	21558758	109562		cluster_958	cluster_704	cluster_160;cluster_161;cluster_162;cluster_163;cluster_164
cluster_760	chr2L	21561218	21564316	3099		cluster_958	cluster_705
cluster_761	chr2L	21570224	21573526	3303		cluster_960	cluster_706
cluster_762	chr2L	21574787	21587491	12705		cluster_960	cluster_707;cluster_708
cluster_763	chr2L	21588809	21595631	6823		cluster_960	cluster_709	cluster_165;cluster_166
cluster_764	chr2L	21602991	21603039	49			cluster_711
cluster_765	chr2L	21604857	21609886	5030		cluster_963	cluster_712	cluster_167
cluster_766	chr2L	21613199	21616384	3186		cluster_963
cluster_767	chr2L	21618994	21619479	486		cluster_963
cluster_768	chr2L	21620529	21622884	2356		cluster_963	cluster_714
cluster_769	chr2L	21625099	21625522	424		cluster_963	cluster_715
cluster_770	chr2L	21626668	21628234	1567		cluster_963	cluster_716	cluster_168
cluster_771	chr2L	21629669	21629919	251		cluster_963	cluster_717
cluster_772	chr2L	21636960	21637133	174		cluster_964	cluster_718
cluster_773	chr2L	21644385	21644472	88		cluster_964	cluster_719
cluster_774	chr2L	21645205	21645918	714		cluster_964	cluster_719
cluster_775	chr2L	21648202	21665573	17372		cluster_964	cluster_720
cluster_776	chr2L	21666995	21667074	80		cluster_964	cluster_721
cluster_777	chr2L	21677954	21683189	5236		cluster_965	cluster_723	cluster_169
cluster_778	chr2L	21685830	21686385	556		cluster_966	cluster_724	cluster_170
cluster_779	chr2L	21688894	21691503	2610		cluster_966	cluster_725	cluster_171;cluster_172
cluster_780	chr2L	21692708	21692806	99		cluster_966	cluster_726
cluster_781	chr2L	21706159	21710169	4011		cluster_969
cluster_782	chr2L	21711552	21712029	478		cluster_969	cluster_727
cluster_783	chr2L	21715381	21716022	642		cluster_969	cluster_728
cluster_784	chr2L	21725121	21726611	1491		cluster_970
cluster_785	chr2L	21729180	21730387	1208		cluster_970	cluster_729
cluster_786	chr2L	21733263	21733838	576		cluster_972	cluster_730	cluster_173
cluster_787	chr2L	21751112	21751967	856			cluster_734
cluster_788	chr2L	21760488	21761944	1457		cluster_975	cluster_735	cluster_174
cluster_789	chr2L	21768753	21770037	1285			cluster_736
cluster_790	chr2L	21779732	21779971	240		cluster_976	cluster_737
cluster_791	chr2L	21785904	21785933	30			cluster_738
cluster_792	chr2L	21787692	21788377	686			cluster_739
cluster_793	chr2L	21790958	21791270	313			cluster_740
cluster_794	chr2L	21793708	21794202	495			cluster_741
cluster_795	chr2L	21801096	21803630	2535
cluster_796	chr2L	21813913	21814061	149			cluster_742
cluster_797	chr2L	21820640	21820741	102
cluster_798	chr2L	21850315	21850447	133
cluster_799	chr2L	21856899	21857627	729		cluster_985	cluster_744
cluster_800	chr2L	21877487	21878109	623		cluster_986	cluster_745
cluster_801	chr2L	21889430	21889626	197			cluster_746
cluster_802	chr2L	21900275	21900658	384			cluster_747
cluster_803	chr2L	21922845	21923083	239		cluster_989	cluster_749
cluster_804	chr2L	21929731	21931598	1868		cluster_989	cluster_750
cluster_805	chr2L	21935953	21936394	442		cluster_989	cluster_751
cluster_806	chr2L	21938501	21938698	198		cluster_989	cluster_752
cluster_807	chr2L	21939945	21941006	1062		cluster_989	cluster_752
cluster_808	chr2L	21971845	21972515	671		cluster_991	cluster_753
cluster_809	chr2L	21978498	21978588	91			cluster_754
cluster_810	chr2L	21981064	21982770	1707		cluster_992	cluster_755
cluster_811	chr2L	21984745	21984791	47		cluster_992	cluster_756
cluster_812	chr2L	21994367	21994463	97
cluster_813	chr2L	22002576	22003786	1211		cluster_996	cluster_757
cluster_814	chr2L	22006253	22006748	496		cluster_996	cluster_758
cluster_815	chr2L	22009353	22009677	325		cluster_996
cluster_816	chr2L	22014651	22015052	402
cluster_817	chr2L	22017794	22018365	572			cluster_760
cluster_818	chr2L	22045546	22045873	328		cluster_999	cluster_761
cluster_819	chr2L	22051944	22053498	1555		cluster_999	cluster_762
cluster_820	chr2L	22059678	22060236	559		cluster_999	cluster_763
cluster_821	chr2L	22062627	22063823	1197		cluster_999	cluster_764
cluster_822	chr2L	22066637	22068425	1789		cluster_999	cluster_765	cluster_176
cluster_823	chr2L	22073063	22073199	137		cluster_999
cluster_824	chr2L	22075717	22077195	1479		cluster_999	cluster_767
cluster_825	chr2L	22080317	22081247	931		cluster_999	cluster_768
cluster_826	chr2L	22085687	22085808	122			cluster_769
cluster_827	chr2L	22088246	22095409	7164		cluster_1001	cluster_770;cluster_771	cluster_178
cluster_828	chr2L	22097451	22097953	503		cluster_1001	cluster_772	cluster_179
cluster_829	chr2L	22103736	22104547	812		cluster_1001	cluster_773
cluster_830	chr2L	22105753	22105780	28		cluster_1001	cluster_774
cluster_831	chr2L	22109720	22115719	6000		cluster_1001	cluster_775	cluster_180
cluster_832	chr2L	22120760	22121053	294		cluster_1001	cluster_776
cluster_833	chr2L	22123005	22133839	10835		cluster_1001	cluster_777	cluster_181
cluster_834	chr2L	22140768	22140962	195		cluster_1002
cluster_835	chr2L	22145145	22145172	28		cluster_1002	cluster_778
cluster_836	chr2L	22147245	22151169	3925		cluster_1002	cluster_779
cluster_837	chr2L	22158532	22160314	1783		cluster_1004	cluster_781
cluster_838	chr2L	22163230	22164486	1257		cluster_1005	cluster_782
cluster_839	chr2L	22168955	22183773	14819		cluster_1006	cluster_783	cluster_182;cluster_183;cluster_184;cluster_185
cluster_840	chr2L	22188317	22188532	216		cluster_1006	cluster_784
cluster_841	chr2L	22206155	22208054	1900		cluster_1008	cluster_788
cluster_842	chr2L	22209761	22210809	1049		cluster_1008	cluster_788
cluster_843	chr2L	22212466	22212495	30		cluster_1008	cluster_789
cluster_844	chr2L	22215556	22221371	5816		cluster_1008	cluster_790
cluster_845	chr2L	22224370	22241507	17138		cluster_1008	cluster_790	cluster_186;cluster_187;cluster_188;cluster_189;cluster_190
cluster_846	chr2L	22243335	22247824	4490		cluster_1008	cluster_790	cluster_191
cluster_847	chr2L	22250005	22254604	4600		cluster_1009	cluster_791	cluster_192;cluster_193
cluster_848	chr2L	22255428	22258848	3421		cluster_1009	cluster_792	cluster_194
cluster_849	chr2L	22260709	22283899	23191		cluster_1009	cluster_793;cluster_794	cluster_195;cluster_196;cluster_197;cluster_198
cluster_850	chr2L	22288435	22288578	144		cluster_1011	cluster_795
cluster_851	chr2L	22289828	22292632	2805		cluster_1011	cluster_796
cluster_852	chr2L	22295357	22307082	11726		cluster_1011	cluster_797	cluster_199
cluster_853	chr2L	22308195	22311960	3766		cluster_1011	cluster_798	cluster_200
cluster_854	chr2L	22314998	22315138	141			cluster_799
cluster_855	chr2L	22323002	22323710	709		cluster_1013	cluster_800
cluster_856	chr2L	22325899	22326423	525		cluster_1013	cluster_801
cluster_857	chr2L	22327736	22329566	1831		cluster_1013	cluster_802
cluster_858	chr2L	22333580	22334887	1308		cluster_1013	cluster_803
cluster_859	chr2L	22338147	22339968	1822		cluster_1013	cluster_804
cluster_860	chr2L	22345729	22350385	4657		cluster_1014	cluster_805
cluster_861	chr2L	22355751	22415843	60093		cluster_1015	cluster_806;cluster_807	cluster_201;cluster_202;cluster_203;cluster_204;cluster_205;cluster_206;cluster_207;cluster_208;cluster_209
cluster_862	chr2L	22420437	22462902	42466		cluster_1017	cluster_808	cluster_210;cluster_211;cluster_212;cluster_213;cluster_214;cluster_215
cluster_863	chr2L	22468042	22483280	15239		cluster_1019	cluster_809	cluster_216;cluster_217;cluster_218
cluster_864	chr2L	22484989	22485496	508		cluster_1019	cluster_810	cluster_219
cluster_865	chr2L	22486509	22515679	29171		cluster_1019	cluster_811	cluster_220
cluster_866	chr2L	22521572	22525928	4357		cluster_1021	cluster_812
cluster_867	chr2L	22528405	22536376	7972		cluster_1021	cluster_813	cluster_221
cluster_868	chr2L	22540399	22540445	47		cluster_1022	cluster_814
cluster_869	chr2L	22547701	22556155	8455		cluster_1023	cluster_815	cluster_222;cluster_223
cluster_870	chr2L	22557162	22566654	9493		cluster_1023	cluster_816
cluster_871	chr2L	22567782	22574072	6291		cluster_1023	cluster_817	cluster_224
cluster_872	chr2L	22575228	22577938	2711		cluster_1023	cluster_817	cluster_225
cluster_873	chr2L	22581877	22595439	13563		cluster_1024	cluster_818;cluster_819
cluster_874	chr2L	22597049	22597443	395		cluster_1024	cluster_820
cluster_875	chr2L	22600584	22603410	2827		cluster_1024	cluster_821
cluster_876	chr2L	22615166	22620730	5565		cluster_1027	cluster_822
cluster_877	chr2L	22623389	22642034	18646		cluster_1028	cluster_823	cluster_226;cluster_227
cluster_878	chr2L	22645546	22660426	14881		cluster_1029	cluster_824
cluster_879	chr2L	22663598	22666125	2528		cluster_1030	cluster_825
cluster_880	chr2L	22667261	22667482	222		cluster_1030	cluster_826
cluster_881	chr2L	22669371	22674306	4936		cluster_1030	cluster_827	cluster_228
cluster_882	chr2L	22678509	22678552	44			cluster_828
cluster_883	chr2L	22681205	22682461	1257			cluster_829
cluster_884	chr2L	22686429	22686548	120			cluster_830
cluster_885	chr2L	22698127	22699778	1652		cluster_1035	cluster_831
cluster_886	chr2L	22701185	22711312	10128		cluster_1035	cluster_832	cluster_229
cluster_887	chr2L	22716599	22717272	674			cluster_833
cluster_888	chr2L	22721001	22721280	280			cluster_834
cluster_889	chr2L	22738923	22743796	4874		cluster_1040	cluster_835	cluster_230
cluster_890	chr2L	22745080	22746079	1000		cluster_1040	cluster_836
cluster_891	chr2L	22757920	22759431	1512		cluster_1042	cluster_837
cluster_892	chr2L	22761940	22765099	3160		cluster_1043	cluster_838	cluster_231
cluster_893	chr2L	22766521	22767170	650		cluster_1043	cluster_839
cluster_894	chr2L	22772431	22773974	1544		cluster_1045	cluster_840
cluster_895	chr2L	22775931	22789442	13512		cluster_1045	cluster_841;cluster_842
cluster_896	chr2L	22790924	22794049	3126		cluster_1045	cluster_842
cluster_897	chr2L	22795510	22799427	3918		cluster_1045	cluster_842
cluster_898	chr2L	22800427	22801242	816		cluster_1045	cluster_842
cluster_899	chr2L	22802582	22802618	37		cluster_1045	cluster_843
cluster_900	chr2L	22805405	22809247	3843		cluster_1045	cluster_844
cluster_901	chr2L	22810375	22812002	1628		cluster_1045	cluster_844
cluster_902	chr2L	22814915	22815398	484		cluster_1045	cluster_845
cluster_903	chr2L	22817113	22838304	21192		cluster_1045	cluster_846
cluster_904	chr2L	22840392	22843276	2885		cluster_1045	cluster_847
cluster_905	chr2L	22848929	22866591	17663		cluster_1047	cluster_848
cluster_906	chr2L	22868251	22873059	4809		cluster_1047	cluster_848
cluster_907	chr2L	22874280	22907785	33506		cluster_1047	cluster_848	cluster_232
cluster_908	chr2L	22908998	22922256	13259		cluster_1047	cluster_849	cluster_233;cluster_234
cluster_909	chr2L	22925438	22929758	4321		cluster_1047	cluster_850;cluster_851
cluster_910	chr2L	22932897	22941725	8829		cluster_1047	cluster_852	cluster_235
cluster_911	chr2L	22942909	22950161	7253		cluster_1047	cluster_853
cluster_912	chr2L	22951662	22962325	10664		cluster_1047	cluster_854
cluster_913	chr2L	22964460	22970192	5733		cluster_1047	cluster_855	cluster_236;cluster_237
cluster_914	chr2L	22975547	22980644	5098		cluster_1047	cluster_856	cluster_238
cluster_915	chr2L	22988313	22989254	942		cluster_1047	cluster_857
cluster_916	chr2L	22991076	22996138	5063		cluster_1047	cluster_858	cluster_239
cluster_917	chr2L	22997433	22999152	1720		cluster_1047	cluster_859
cluster_918	chr2L	23001179	23001314	136		cluster_1047
cluster_919	chr2L	23009711	23010197	487
cluster_920	chr2L	23016356	23016455	100		cluster_1049
cluster_921	chr2L	23018173	23024897	6725		cluster_1049	cluster_860
cluster_922	chr2L	23028734	23030845	2112		cluster_1050	cluster_861
cluster_923	chr2L	23031904	23034377	2474		cluster_1050	cluster_862	cluster_240
cluster_924	chr2L	23037842	23037900	59		cluster_1051
cluster_925	chr2L	23040789	23050299	9511		cluster_1051	cluster_863	cluster_241;cluster_242
cluster_926	chr2L	23052888	23057924	5037		cluster_1052	cluster_864	cluster_243
cluster_927	chr2L	23063876	23067607	3732		cluster_1055	cluster_865	cluster_244
cluster_928	chr2L	23069912	23071289	1378			cluster_866
cluster_929	chr2L	23080243	23082711	2469		cluster_1057	cluster_867	cluster_245
cluster_930	chr2L	23084198	23105508	21311		cluster_1057	cluster_868	cluster_246;cluster_247;cluster_248;cluster_249
cluster_931	chr2L	23110325	23134250	23926		cluster_1059	cluster_869	cluster_250
cluster_932	chr2L	23135476	23154483	19008		cluster_1059	cluster_869
cluster_933	chr2L	23157653	23162952	5300		cluster_1061	cluster_870
cluster_934	chr2L	23164303	23164849	547		cluster_1061	cluster_871
cluster_935	chr2L	23166884	23173319	6436		cluster_1061	cluster_872;cluster_873
cluster_936	chr2L	23175078	23218649	43572		cluster_1062	cluster_873;cluster_874	cluster_252;cluster_253
cluster_937	chr2L	23220198	23220427	230		cluster_1062	cluster_875
cluster_938	chr2L	23221426	23234073	12648		cluster_1062	cluster_876	cluster_254;cluster_255
cluster_939	chr2L	23235757	23235792	36		cluster_1062	cluster_877
cluster_940	chr2L	23236792	23236835	44		cluster_1062	cluster_878
cluster_941	chr2L	23238832	23252165	13334		cluster_1062	cluster_879;cluster_880
cluster_942	chr2L	23256425	23267970	11546		cluster_1063	cluster_881;cluster_882
cluster_943	chr2L	23272230	23288609	16380		cluster_1064	cluster_883;cluster_884	cluster_256
cluster_944	chr2L	23295322	23297354	2033		cluster_1066	cluster_885
cluster_945	chr2L	23298383	23304702	6320		cluster_1066	cluster_886	cluster_257
cluster_946	chr2L	23305838	23306067	230		cluster_1066	cluster_887
cluster_947	chr2L	23307385	23316935	9551		cluster_1066	cluster_888	cluster_258;cluster_259
cluster_948	chr2L	23318179	23353184	35006		cluster_1066	cluster_888;cluster_889	cluster_260;cluster_261;cluster_262;cluster_263;cluster_264;cluster_265;cluster_266;cluster_267;cluster_268
cluster_949	chr2L	23356519	23356560	42		cluster_1066	cluster_890
cluster_950	chr2L	23357965	23359124	1160		cluster_1066	cluster_891	cluster_269
cluster_951	chr2L	23368248	23377375	9128		cluster_1069	cluster_892	cluster_270
cluster_952	chr2L	23379746	23384986	5241		cluster_1069	cluster_893;cluster_894;cluster_895	cluster_271
cluster_953	chr2L	23390459	23401997	11539		cluster_1070	cluster_896	cluster_272;cluster_273;cluster_274
cluster_954	chr2L	23403209	23406734	3526		cluster_1070	cluster_897	cluster_275
cluster_955	chr2L	23411771	23411817	47			cluster_898
cluster_956	chr2L	23414109	23417527	3419		cluster_1072	cluster_899;cluster_900
cluster_957	chr2L	23421354	23421451	98		cluster_1072	cluster_901
cluster_958	chr2L	23422204	23445427	23224		cluster_1072	cluster_902	cluster_277;cluster_278;cluster_279;cluster_280;cluster_281;cluster_282;cluster_283;cluster_284
cluster_959	chr2L	23446378	23464087	17710		cluster_1072	cluster_903	cluster_285;cluster_286;cluster_287;cluster_288
cluster_960	chr2L	23465608	23468328	2721		cluster_1072	cluster_904
cluster_961	chr2L	23472479	23476146	3668		cluster_1073	cluster_905
cluster_962	chr2L	23481866	23500857	18992		cluster_1074	cluster_906	cluster_289;cluster_290;cluster_291;cluster_292;cluster_293
cluster_963	chr2L	23502632	23511861	9230		cluster_1074	cluster_907	cluster_294
cluster_964	chr2R	1	55334	55334		cluster_1076	cluster_908;cluster_909	cluster_295
cluster_965	chr2R	56545	59532	2988		cluster_1077	cluster_910
cluster_966	chr2R	60055	61030	976		cluster_1077	cluster_910
cluster_967	chr2R	62291	72964	10674		cluster_1077	cluster_910;cluster_911	cluster_296
cluster_968	chr2R	78746	78773	28		cluster_1077	cluster_912
cluster_969	chr2R	80561	96346	15786		cluster_1077	cluster_914	cluster_297;cluster_298;cluster_299;cluster_300
cluster_970	chr2R	97833	97880	48		cluster_1077	cluster_915
cluster_971	chr2R	101976	112670	10695		cluster_1077	cluster_916;cluster_917
cluster_972	chr2R	114965	120268	5304		cluster_1077	cluster_918
cluster_973	chr2R	124058	124832	775		cluster_1077	cluster_919
cluster_974	chr2R	125870	129704	3835		cluster_1077	cluster_920
cluster_975	chr2R	130747	153576	22830		cluster_1077	cluster_921	cluster_301;cluster_302
cluster_976	chr2R	154655	165091	10437		cluster_1077	cluster_921	cluster_303;cluster_304
cluster_977	chr2R	170673	170705	33
cluster_978	chr2R	171857	172409	553
cluster_979	chr2R	175289	175835	547		cluster_1080	cluster_922
cluster_980	chr2R	193846	193890	45
cluster_981	chr2R	215025	215057	33
cluster_982	chr2R	221921	221953	33
cluster_983	chr2R	225386	225418	33
cluster_984	chr2R	227130	227162	33			cluster_924
cluster_985	chr2R	230484	230627	144			cluster_925
cluster_986	chr2R	244423	244461	39			cluster_926
cluster_987	chr2R	280537	280585	49
cluster_988	chr2R	293045	325641	32597		cluster_1129	cluster_928	cluster_305
cluster_989	chr2R	328352	330093	1742		cluster_1130	cluster_929
cluster_990	chr2R	334664	335087	424		cluster_1130	cluster_930	cluster_306
cluster_991	chr2R	341803	341958	156			cluster_931
cluster_992	chr2R	343872	347521	3650		cluster_1133	cluster_932
cluster_993	chr2R	350759	354781	4023		cluster_1133	cluster_933
cluster_994	chr2R	368939	369759	821		cluster_1135	cluster_934
cluster_995	chr2R	374861	378777	3917		cluster_1136	cluster_936
cluster_996	chr2R	382203	383184	982		cluster_1136
cluster_997	chr2R	389144	401086	11943		cluster_1136	cluster_937;cluster_938;cluster_939	cluster_307
cluster_998	chr2R	405196	406918	1723		cluster_1136	cluster_940
cluster_999	chr2R	411511	411549	39		cluster_1138	cluster_941
cluster_1000	chr2R	413660	413779	120		cluster_1138	cluster_942
cluster_1001	chr2R	426425	432385	5961		cluster_1141	cluster_943	cluster_308;cluster_309
cluster_1002	chr2R	432650	432952	303		cluster_1141
cluster_1003	chr2R	433649	437128	3480		cluster_1141	cluster_944
cluster_1004	chr2R	441432	442292	861		cluster_1141	cluster_945
cluster_1005	chr2R	451822	451927	106		cluster_1141
cluster_1006	chr2R	454673	461711	7039		cluster_1142	cluster_946
cluster_1007	chr2R	463111	470033	6923		cluster_1142	cluster_947	cluster_310
cluster_1008	chr2R	473697	488859	15163		cluster_1142	cluster_948
cluster_1009	chr2R	491779	494993	3215		cluster_1142	cluster_949
cluster_1010	chr2R	496384	496482	99			cluster_950
cluster_1011	chr2R	498999	502899	3901		cluster_1144	cluster_951
cluster_1012	chr2R	505091	507575	2485		cluster_1144	cluster_952	cluster_311
cluster_1013	chr2R	509463	513527	4065		cluster_1144	cluster_953	cluster_312;cluster_313
cluster_1014	chr2R	518899	529063	10165		cluster_1145	cluster_954	cluster_314;cluster_315
cluster_1015	chr2R	530632	530672	41		cluster_1145	cluster_955
cluster_1016	chr2R	538074	541989	3916		cluster_1147	cluster_956	cluster_316
cluster_1017	chr2R	542369	542424	56		cluster_1147	cluster_957
cluster_1018	chr2R	545518	545791	274		cluster_1147		cluster_317
cluster_1019	chr2R	546686	547377	692		cluster_1147	cluster_958
cluster_1020	chr2R	549297	549364	68		cluster_1147	cluster_959
cluster_1021	chr2R	552462	556659	4198		cluster_1147	cluster_960
cluster_1022	chr2R	557835	557917	83			cluster_961
cluster_1023	chr2R	559585	559623	39		cluster_1148	cluster_962	cluster_318
cluster_1024	chr2R	564737	575800	11064		cluster_1148	cluster_963	cluster_320
cluster_1025	chr2R	578241	599433	21193		cluster_1149	cluster_964;cluster_965	cluster_321;cluster_322
cluster_1026	chr2R	600525	608520	7996		cluster_1149	cluster_966
cluster_1027	chr2R	609646	621060	11415		cluster_1149	cluster_967	cluster_323;cluster_324
cluster_1028	chr2R	622503	622582	80		cluster_1149	cluster_968
cluster_1029	chr2R	623158	624570	1413		cluster_1149	cluster_968
cluster_1030	chr2R	627144	631907	4764		cluster_1149	cluster_969;cluster_970	cluster_325;cluster_326
cluster_1031	chr2R	633129	636331	3203		cluster_1149	cluster_971
cluster_1032	chr2R	640767	641799	1033		cluster_1149	cluster_972
cluster_1033	chr2R	643012	652168	9157		cluster_1149	cluster_973	cluster_327;cluster_328;cluster_329
cluster_1034	chr2R	654027	654104	78		cluster_1149
cluster_1035	chr2R	660614	662936	2323		cluster_1149	cluster_975
cluster_1036	chr2R	669047	670100	1054		cluster_1149	cluster_976
cluster_1037	chr2R	671720	671911	192		cluster_1149	cluster_977
cluster_1038	chr2R	676356	699888	23533		cluster_1150	cluster_978	cluster_330
cluster_1039	chr2R	701111	703351	2241		cluster_1150	cluster_979
cluster_1040	chr2R	704554	716409	11856		cluster_1150	cluster_980	cluster_331;cluster_332;cluster_333
cluster_1041	chr2R	717628	721317	3690		cluster_1150	cluster_981	cluster_334
cluster_1042	chr2R	722490	738182	15693		cluster_1150	cluster_982	cluster_335;cluster_336;cluster_337
cluster_1043	chr2R	742036	742187	152		cluster_1150	cluster_983	cluster_338
cluster_1044	chr2R	743504	743872	369		cluster_1150	cluster_984
cluster_1045	chr2R	748081	775889	27809		cluster_1150	cluster_985
cluster_1046	chr2R	780085	784847	4763		cluster_1150	cluster_986
cluster_1047	chr2R	786051	804102	18052		cluster_1150	cluster_986
cluster_1048	chr2R	808366	812124	3759		cluster_1152	cluster_987
cluster_1049	chr2R	813512	835633	22122		cluster_1152	cluster_987
cluster_1050	chr2R	837307	838086	780		cluster_1152	cluster_988
cluster_1051	chr2R	841072	842714	1643		cluster_1152	cluster_989
cluster_1052	chr2R	843963	847722	3760		cluster_1152	cluster_989
cluster_1053	chr2R	850471	850507	37		cluster_1152
cluster_1054	chr2R	851844	852393	550		cluster_1152	cluster_990
cluster_1055	chr2R	853662	862246	8585		cluster_1152	cluster_991;cluster_992
cluster_1056	chr2R	863646	870120	6475		cluster_1152	cluster_993
cluster_1057	chr2R	871808	872601	794		cluster_1152	cluster_994
cluster_1058	chr2R	875250	879333	4084		cluster_1152	cluster_995;cluster_996
cluster_1059	chr2R	883220	883660	441		cluster_1152	cluster_998
cluster_1060	chr2R	884598	897484	12887		cluster_1152	cluster_998;cluster_999	cluster_339;cluster_340
cluster_1061	chr2R	899027	899086	60		cluster_1152	cluster_999
cluster_1062	chr2R	900444	901985	1542		cluster_1152	cluster_1000	cluster_341
cluster_1063	chr2R	904179	904405	227		cluster_1152	cluster_1001
cluster_1064	chr2R	909429	913989	4561		cluster_1154	cluster_1002	cluster_342
cluster_1065	chr2R	915607	917241	1635		cluster_1154	cluster_1003
cluster_1066	chr2R	918574	924406	5833		cluster_1155	cluster_1004
cluster_1067	chr2R	925745	926259	515		cluster_1156	cluster_1005
cluster_1068	chr2R	928442	928476	35		cluster_1156	cluster_1006
cluster_1069	chr2R	935577	935752	176			cluster_1007
cluster_1070	chr2R	939068	939245	178		cluster_1158	cluster_1008
cluster_1071	chr2R	944138	949748	5611		cluster_1158	cluster_1009
cluster_1072	chr2R	951895	951935	41		cluster_1158	cluster_1010
cluster_1073	chr2R	954771	959917	5147		cluster_1158	cluster_1011	cluster_343;cluster_344
cluster_1074	chr2R	968569	971314	2746		cluster_1158	cluster_1013;cluster_1014
cluster_1075	chr2R	974362	982024	7663		cluster_1158	cluster_1014	cluster_346
cluster_1076	chr2R	986857	991737	4881		cluster_1159	cluster_1015	cluster_347;cluster_348;cluster_349
cluster_1077	chr2R	1000492	1007292	6801		cluster_1159	cluster_1016
cluster_1078	chr2R	1009447	1009475	29			cluster_1017
cluster_1079	chr2R	1010781	1010815	35		cluster_1161	cluster_1018
cluster_1080	chr2R	1016617	1021598	4982		cluster_1161	cluster_1019
cluster_1081	chr2R	1026873	1027696	824		cluster_1161	cluster_1020	cluster_352
cluster_1082	chr2R	1030686	1031560	875		cluster_1161	cluster_1020
cluster_1083	chr2R	1034549	1034607	59		cluster_1161
cluster_1084	chr2R	1036125	1038408	2284		cluster_1161	cluster_1021
cluster_1085	chr2R	1038732	1043891	5160		cluster_1161	cluster_1021
cluster_1086	chr2R	1045854	1069697	23844		cluster_1161	cluster_1022
cluster_1087	chr2R	1072141	1072407	267		cluster_1162	cluster_1023
cluster_1088	chr2R	1073886	1073963	78		cluster_1162	cluster_1024
cluster_1089	chr2R	1076682	1076748	67		cluster_1162
cluster_1090	chr2R	1078180	1079306	1127		cluster_1163	cluster_1025
cluster_1091	chr2R	1088259	1089517	1259		cluster_1165	cluster_1026
cluster_1092	chr2R	1091541	1102311	10771		cluster_1165	cluster_1027;cluster_1028	cluster_354
cluster_1093	chr2R	1103888	1103953	66		cluster_1165	cluster_1029
cluster_1094	chr2R	1105036	1109219	4184		cluster_1165	cluster_1030;cluster_1031;cluster_1032	cluster_355
cluster_1095	chr2R	1109716	1109749	34		cluster_1165	cluster_1033
cluster_1096	chr2R	1111802	1155089	43288		cluster_1165	cluster_1034;cluster_1035;cluster_1036	cluster_356;cluster_357;cluster_358
cluster_1097	chr2R	1159956	1164274	4319		cluster_1166	cluster_1037
cluster_1098	chr2R	1167916	1169010	1095			cluster_1038
cluster_1099	chr2R	1172646	1173743	1098			cluster_1039
cluster_1100	chr2R	1180227	1180348	122		cluster_1171	cluster_1040
cluster_1101	chr2R	1181536	1181770	235		cluster_1171		cluster_359
cluster_1102	chr2R	1185110	1186344	1235		cluster_1171	cluster_1042;cluster_1043
cluster_1103	chr2R	1187686	1188185	500		cluster_1171	cluster_1044
cluster_1104	chr2R	1191376	1193687	2312		cluster_1171	cluster_1046
cluster_1105	chr2R	1194744	1195700	957		cluster_1171	cluster_1047;cluster_1048
cluster_1106	chr2R	1197243	1203002	5760		cluster_1171	cluster_1049
cluster_1107	chr2R	1204239	1205200	962		cluster_1171	cluster_1050
cluster_1108	chr2R	1206725	1235028	28304		cluster_1171	cluster_1050	cluster_360;cluster_361;cluster_362
cluster_1109	chr2R	1240587	1240741	155		cluster_1173	cluster_1051
cluster_1110	chr2R	1242445	1243388	944		cluster_1173	cluster_1052
cluster_1111	chr2R	1244779	1246375	1597		cluster_1173	cluster_1052	cluster_363
cluster_1112	chr2R	1246817	1249331	2515		cluster_1173	cluster_1052	cluster_364
cluster_1113	chr2R	1252411	1254651	2241		cluster_1173	cluster_1054	cluster_365
cluster_1114	chr2R	1256224	1258005	1782		cluster_1174	cluster_1055
cluster_1115	chr2R	1259436	1259466	31		cluster_1174
cluster_1116	chr2R	1261091	1283569	22479		cluster_1174	cluster_1056	cluster_366;cluster_367;cluster_368;cluster_369;cluster_370
cluster_1117	chr2R	1285583	1289703	4121		cluster_1174	cluster_1056
cluster_1118	chr2R	1291008	1298604	7597		cluster_1174	cluster_1057
cluster_1119	chr2R	1301262	1312323	11062		cluster_1174	cluster_1057
cluster_1120	chr2R	1319661	1322295	2635		cluster_1174	cluster_1058
cluster_1121	chr2R	1326931	1327751	821		cluster_1174
cluster_1122	chr2R	1329690	1329718	29		cluster_1174	cluster_1059
cluster_1123	chr2R	1330576	1337562	6987		cluster_1174	cluster_1059	cluster_371
cluster_1124	chr2R	1338996	1339034	39		cluster_1174	cluster_1060
cluster_1125	chr2R	1340916	1342611	1696		cluster_1175	cluster_1061
cluster_1126	chr2R	1344149	1346154	2006		cluster_1175	cluster_1062
cluster_1127	chr2R	1348163	1367817	19655		cluster_1176	cluster_1063	cluster_372;cluster_373;cluster_374
cluster_1128	chr2R	1374147	1397933	23787		cluster_1176	cluster_1064;cluster_1065	cluster_375;cluster_376
cluster_1129	chr2R	1400442	1412202	11761		cluster_1176	cluster_1066	cluster_377;cluster_378;cluster_379
cluster_1130	chr2R	1413857	1415593	1737		cluster_1176	cluster_1067
cluster_1131	chr2R	1416717	1417861	1145		cluster_1176	cluster_1068	cluster_380
cluster_1132	chr2R	1418620	1421968	3349		cluster_1176		cluster_381
cluster_1133	chr2R	1422230	1422333	104		cluster_1176	cluster_1069
cluster_1134	chr2R	1423270	1426897	3628		cluster_1176	cluster_1070
cluster_1135	chr2R	1430299	1437584	7286		cluster_1176	cluster_1071	cluster_383
cluster_1136	chr2R	1446174	1446323	150		cluster_1176
cluster_1137	chr2R	1452191	1454999	2809		cluster_1176	cluster_1074
cluster_1138	chr2R	1457822	1457911	90		cluster_1176	cluster_1075
cluster_1139	chr2R	1459372	1461041	1670		cluster_1176	cluster_1075
cluster_1140	chr2R	1463038	1464172	1135		cluster_1176
cluster_1141	chr2R	1465386	1468001	2616		cluster_1176	cluster_1076
cluster_1142	chr2R	1469855	1471532	1678		cluster_1176	cluster_1077
cluster_1143	chr2R	1477610	1494019	16410		cluster_1178	cluster_1078	cluster_385;cluster_386;cluster_387;cluster_388
cluster_1144	chr2R	1495829	1501264	5436		cluster_1178	cluster_1079	cluster_389
cluster_1145	chr2R	1503188	1503237	50			cluster_1080
cluster_1146	chr2R	1505720	1517833	12114		cluster_1180	cluster_1081	cluster_390;cluster_391
cluster_1147	chr2R	1519536	1521759	2224		cluster_1180	cluster_1082	cluster_392
cluster_1148	chr2R	1522880	1539791	16912		cluster_1180	cluster_1082	cluster_393;cluster_394;cluster_395;cluster_396
cluster_1149	chr2R	1541028	1541069	42		cluster_1180	cluster_1083
cluster_1150	chr2R	1543054	1556719	13666		cluster_1180	cluster_1084	cluster_397;cluster_398
cluster_1151	chr2R	1558228	1559170	943		cluster_1180	cluster_1085
cluster_1152	chr2R	1561187	1574998	13812		cluster_1181	cluster_1086	cluster_399
cluster_1153	chr2R	1576383	1600678	24296		cluster_1181	cluster_1087	cluster_400;cluster_401;cluster_402;cluster_403
cluster_1154	chr2R	1603911	1649384	45474		cluster_1182	cluster_1088	cluster_404;cluster_405;cluster_406;cluster_407
cluster_1155	chr2R	1661660	1662477	818		cluster_1182		cluster_408
cluster_1156	chr2R	1667771	1669961	2191		cluster_1183	cluster_1091
cluster_1157	chr2R	1672944	1674246	1303		cluster_1184	cluster_1092
cluster_1158	chr2R	1676212	1676902	691		cluster_1184	cluster_1093
cluster_1159	chr2R	1681138	1687519	6382		cluster_1185	cluster_1094;cluster_1095
cluster_1160	chr2R	1691754	1692761	1008		cluster_1185	cluster_1096
cluster_1161	chr2R	1694916	1695047	132		cluster_1186	cluster_1097
cluster_1162	chr2R	1700280	1700881	602		cluster_1187	cluster_1098
cluster_1163	chr2R	1702254	1705288	3035		cluster_1187	cluster_1099
cluster_1164	chr2R	1706534	1709164	2631		cluster_1187	cluster_1100
cluster_1165	chr2R	1715414	1715453	40		cluster_1187	cluster_1101
cluster_1166	chr2R	1716476	1717754	1279		cluster_1187	cluster_1102	cluster_409
cluster_1167	chr2R	1719032	1719314	283		cluster_1187	cluster_1103
cluster_1168	chr2R	1722078	1722124	47		cluster_1187	cluster_1104
cluster_1169	chr2R	1723155	1724996	1842		cluster_1188	cluster_1105
cluster_1170	chr2R	1726020	1726243	224		cluster_1188	cluster_1105
cluster_1171	chr2R	1730880	1731046	167		cluster_1188	cluster_1106
cluster_1172	chr2R	1734116	1735294	1179		cluster_1189	cluster_1107
cluster_1173	chr2R	1737398	1737730	333		cluster_1189	cluster_1108
cluster_1174	chr2R	1740627	1740675	49		cluster_1189
cluster_1175	chr2R	1741149	1749782	8634		cluster_1189	cluster_1109	cluster_411;cluster_412;cluster_413
cluster_1176	chr2R	1751567	1751695	129		cluster_1189	cluster_1109
cluster_1177	chr2R	1756406	1756917	512		cluster_1189	cluster_1111
cluster_1178	chr2R	1758102	1758345	244		cluster_1189	cluster_1112
cluster_1179	chr2R	1765599	1766314	716		cluster_1190
cluster_1180	chr2R	1767044	1767144	101
cluster_1181	chr2R	1768057	1768138	82		cluster_1191	cluster_1113
cluster_1182	chr2R	1769293	1770619	1327		cluster_1191	cluster_1113
cluster_1183	chr2R	1775904	1776840	937		cluster_1192	cluster_1114
cluster_1184	chr2R	1779943	1797306	17364		cluster_1192	cluster_1115	cluster_415
cluster_1185	chr2R	1802085	1806241	4157		cluster_1193	cluster_1116
cluster_1186	chr2R	1807604	1809091	1488		cluster_1193	cluster_1117
cluster_1187	chr2R	1816556	1827499	10944		cluster_1193	cluster_1119
cluster_1188	chr2R	1828545	1828588	44		cluster_1193	cluster_1120
cluster_1189	chr2R	1835022	1861890	26869		cluster_1196	cluster_1121	cluster_416
cluster_1190	chr2R	1863783	1863898	116
cluster_1191	chr2R	1864963	1865474	512			cluster_1122
cluster_1192	chr2R	1869266	1874550	5285		cluster_1198	cluster_1124
cluster_1193	chr2R	1876176	1891718	15543		cluster_1198	cluster_1125;cluster_1126
cluster_1194	chr2R	1892818	1902845	10028		cluster_1198	cluster_1127	cluster_417
cluster_1195	chr2R	1904384	1908853	4470		cluster_1198	cluster_1128
cluster_1196	chr2R	1909992	1910027	36		cluster_1198	cluster_1129
cluster_1197	chr2R	1911317	1913796	2480		cluster_1198	cluster_1130
cluster_1198	chr2R	1914860	1919893	5034		cluster_1198	cluster_1131
cluster_1199	chr2R	1921049	1922036	988		cluster_1198	cluster_1132
cluster_1200	chr2R	1928567	1938298	9732		cluster_1199	cluster_1133;cluster_1134	cluster_418;cluster_419
cluster_1201	chr2R	1940628	1940677	50			cluster_1135
cluster_1202	chr2R	1943082	1943128	47			cluster_1136
cluster_1203	chr2R	1948737	1953179	4443		cluster_1203	cluster_1137
cluster_1204	chr2R	1959400	1962908	3509		cluster_1205	cluster_1138
cluster_1205	chr2R	1964892	1965138	247		cluster_1205	cluster_1139
cluster_1206	chr2R	1968278	1969501	1224		cluster_1206	cluster_1140
cluster_1207	chr2R	1970514	1970543	30		cluster_1206	cluster_1141
cluster_1208	chr2R	1971930	1974284	2355		cluster_1206	cluster_1142
cluster_1209	chr2R	1978363	1982673	4311		cluster_1207	cluster_1143
cluster_1210	chr2R	1985655	1988054	2400		cluster_1208	cluster_1144	cluster_421
cluster_1211	chr2R	1989202	1989229	28		cluster_1208	cluster_1145
cluster_1212	chr2R	1991055	1994770	3716		cluster_1208	cluster_1146
cluster_1213	chr2R	1996481	1996616	136		cluster_1208	cluster_1147
cluster_1214	chr2R	1999904	2013953	14050		cluster_1208	cluster_1148	cluster_422;cluster_423;cluster_424
cluster_1215	chr2R	2015805	2042222	26418		cluster_1208	cluster_1149	cluster_425
cluster_1216	chr2R	2048429	2049075	647		cluster_1208	cluster_1150
cluster_1217	chr2R	2050538	2052243	1706		cluster_1208	cluster_1151
cluster_1218	chr2R	2053878	2054264	387		cluster_1208	cluster_1152
cluster_1219	chr2R	2056736	2057703	968		cluster_1208
cluster_1220	chr2R	2061022	2061874	853		cluster_1208
cluster_1221	chr2R	2063733	2063780	48		cluster_1208
cluster_1222	chr2R	2065115	2065159	45		cluster_1208	cluster_1153
cluster_1223	chr2R	2068888	2070315	1428		cluster_1208	cluster_1154;cluster_1155
cluster_1224	chr2R	2076140	2076237	98		cluster_1208	cluster_1157	cluster_426
cluster_1225	chr2R	2078456	2080167	1712		cluster_1208	cluster_1158
cluster_1226	chr2R	2082814	2092205	9392		cluster_1208	cluster_1159	cluster_427;cluster_428
cluster_1227	chr2R	2094103	2097624	3522		cluster_1208	cluster_1160	cluster_429
cluster_1228	chr2R	2099225	2100133	909		cluster_1208	cluster_1161
cluster_1229	chr2R	2102174	2110495	8322		cluster_1209	cluster_1162;cluster_1163	cluster_430
cluster_1230	chr2R	2111590	2111628	39		cluster_1209	cluster_1164
cluster_1231	chr2R	2118065	2121604	3540		cluster_1212	cluster_1165
cluster_1232	chr2R	2123608	2130928	7321		cluster_1212	cluster_1166
cluster_1233	chr2R	2136276	2158716	22441		cluster_1214	cluster_1167	cluster_431;cluster_432;cluster_433;cluster_434;cluster_435;cluster_436;cluster_437
cluster_1234	chr2R	2165022	2165069	48			cluster_1168
cluster_1235	chr2R	2170797	2172732	1936		cluster_1218	cluster_1169
cluster_1236	chr2R	2174361	2175383	1023		cluster_1218	cluster_1170
cluster_1237	chr2R	2178171	2179532	1362		cluster_1219	cluster_1171
cluster_1238	chr2R	2179942	2179986	45		cluster_1219	cluster_1171
cluster_1239	chr2R	2181908	2183519	1612		cluster_1219	cluster_1172
cluster_1240	chr2R	2184619	2204444	19826		cluster_1219	cluster_1173;cluster_1174	cluster_438;cluster_439
cluster_1241	chr2R	2205678	2206288	611		cluster_1219	cluster_1175	cluster_440
cluster_1242	chr2R	2206858	2206967	110		cluster_1219	cluster_1176
cluster_1243	chr2R	2208138	2208197	60		cluster_1219
cluster_1244	chr2R	2210126	2210183	58		cluster_1219	cluster_1177
cluster_1245	chr2R	2211587	2242474	30888		cluster_1219	cluster_1178
cluster_1246	chr2R	2246585	2261390	14806		cluster_1220	cluster_1179
cluster_1247	chr2R	2262920	2268976	6057		cluster_1220	cluster_1180	cluster_441
cluster_1248	chr2R	2272093	2272666	574		cluster_1220	cluster_1181
cluster_1249	chr2R	2277212	2277880	669		cluster_1221	cluster_1182
cluster_1250	chr2R	2279404	2279511	108		cluster_1222	cluster_1183
cluster_1251	chr2R	2280790	2309881	29092		cluster_1222	cluster_1184
cluster_1252	chr2R	2310886	2314536	3651		cluster_1222	cluster_1185
cluster_1253	chr2R	2316570	2324547	7978		cluster_1222	cluster_1186	cluster_442;cluster_443
cluster_1254	chr2R	2329016	2331274	2259		cluster_1223	cluster_1187;cluster_1188
cluster_1255	chr2R	2335747	2340876	5130		cluster_1224	cluster_1189	cluster_444
cluster_1256	chr2R	2342608	2346619	4012		cluster_1224	cluster_1190
cluster_1257	chr2R	2348079	2351920	3842		cluster_1224	cluster_1191
cluster_1258	chr2R	2353379	2357680	4302		cluster_1224	cluster_1192
cluster_1259	chr2R	2358827	2376606	17780		cluster_1224	cluster_1193;cluster_1194;cluster_1195	cluster_445;cluster_446
cluster_1260	chr2R	2378082	2378113	32		cluster_1224	cluster_1196	cluster_447
cluster_1261	chr2R	2380669	2382491	1823		cluster_1224	cluster_1197	cluster_448
cluster_1262	chr2R	2383948	2383980	33		cluster_1224	cluster_1198
cluster_1263	chr2R	2387762	2388573	812		cluster_1224	cluster_1199
cluster_1264	chr2R	2390106	2390867	762		cluster_1224	cluster_1200
cluster_1265	chr2R	2396140	2397161	1022		cluster_1225	cluster_1201
cluster_1266	chr2R	2402454	2403657	1204		cluster_1225	cluster_1202
cluster_1267	chr2R	2404707	2409106	4400		cluster_1225	cluster_1203
cluster_1268	chr2R	2417559	2417598	40		cluster_1227	cluster_1204
cluster_1269	chr2R	2420448	2440536	20089		cluster_1228	cluster_1205	cluster_449;cluster_450
cluster_1270	chr2R	2444755	2453270	8516		cluster_1229	cluster_1206
cluster_1271	chr2R	2455349	2459610	4262		cluster_1230	cluster_1207
cluster_1272	chr2R	2460700	2475532	14833		cluster_1230	cluster_1208
cluster_1273	chr2R	2475957	2483261	7305		cluster_1230	cluster_1209
cluster_1274	chr2R	2483765	2495012	11248		cluster_1230	cluster_1209
cluster_1275	chr2R	2496377	2499034	2658		cluster_1230	cluster_1209
cluster_1276	chr2R	2508332	2512744	4413		cluster_1233	cluster_1210
cluster_1277	chr2R	2514053	2524403	10351		cluster_1233	cluster_1211;cluster_1212
cluster_1278	chr2R	2524840	2525174	335		cluster_1233
cluster_1279	chr2R	2532503	2532797	295		cluster_1234
cluster_1280	chr2R	2534795	2535049	255		cluster_1234	cluster_1213
cluster_1281	chr2R	2536476	2540992	4517		cluster_1234	cluster_1214	cluster_451
cluster_1282	chr2R	2543839	2543903	65		cluster_1234	cluster_1215
cluster_1283	chr2R	2545288	2555591	10304		cluster_1234	cluster_1216
cluster_1284	chr2R	2558764	2564505	5742		cluster_1235	cluster_1217	cluster_452
cluster_1285	chr2R	2566081	2572481	6401		cluster_1236	cluster_1218
cluster_1286	chr2R	2573932	2574408	477		cluster_1236	cluster_1219
cluster_1287	chr2R	2577112	2579992	2881		cluster_1237	cluster_1220
cluster_1288	chr2R	2581140	2581695	556		cluster_1237	cluster_1220
cluster_1289	chr2R	2583429	2583488	60		cluster_1237	cluster_1221
cluster_1290	chr2R	2584551	2589182	4632		cluster_1237	cluster_1222
cluster_1291	chr2R	2591205	2595637	4433		cluster_1237	cluster_1223
cluster_1292	chr2R	2596962	2600470	3509		cluster_1237	cluster_1224
cluster_1293	chr2R	2603344	2618714	15371		cluster_1237	cluster_1225
cluster_1294	chr2R	2620759	2620984	226		cluster_1237	cluster_1225
cluster_1295	chr2R	2621594	2626574	4981		cluster_1237	cluster_1225
cluster_1296	chr2R	2628914	2634463	5550		cluster_1237	cluster_1226
cluster_1297	chr2R	2636708	2640950	4243		cluster_1237	cluster_1226
cluster_1298	chr2R	2642045	2652049	10005		cluster_1237	cluster_1227;cluster_1228	cluster_453
cluster_1299	chr2R	2653748	2659929	6182		cluster_1238	cluster_1229	cluster_454
cluster_1300	chr2R	2662869	2670247	7379		cluster_1239	cluster_1230	cluster_455
cluster_1301	chr2R	2679983	2680134	152		cluster_1240
cluster_1302	chr2R	2683004	2685594	2591		cluster_1240	cluster_1232	cluster_456
cluster_1303	chr2R	2687032	2687494	463		cluster_1240	cluster_1232
cluster_1304	chr2R	2689470	2695036	5567		cluster_1240	cluster_1233	cluster_457;cluster_458
cluster_1305	chr2R	2699688	2717561	17874		cluster_1240	cluster_1234	cluster_459;cluster_460;cluster_461
cluster_1306	chr2R	2718118	2745961	27844		cluster_1240	cluster_1235;cluster_1236	cluster_462
cluster_1307	chr2R	2749133	2751235	2103		cluster_1240	cluster_1237	cluster_463
cluster_1308	chr2R	2752789	2754050	1262		cluster_1240	cluster_1237
cluster_1309	chr2R	2755910	2757159	1250		cluster_1240	cluster_1238
cluster_1310	chr2R	2759218	2760789	1572		cluster_1240	cluster_1239
cluster_1311	chr2R	2763631	2765616	1986		cluster_1240	cluster_1240
cluster_1312	chr2R	2768884	2769764	881		cluster_1240	cluster_1241
cluster_1313	chr2R	2771587	2773053	1467		cluster_1240	cluster_1242
cluster_1314	chr2R	2776544	2776820	277		cluster_1241	cluster_1243
cluster_1315	chr2R	2787739	2787803	65		cluster_1242
cluster_1316	chr2R	2789382	2811347	21966		cluster_1242	cluster_1245	cluster_464;cluster_465
cluster_1317	chr2R	2812556	2818440	5885		cluster_1242	cluster_1246;cluster_1247
cluster_1318	chr2R	2820996	2821061	66		cluster_1242	cluster_1248
cluster_1319	chr2R	2824980	2825224	245		cluster_1242	cluster_1250
cluster_1320	chr2R	2826609	2826650	42		cluster_1242	cluster_1251
cluster_1321	chr2R	2829888	2835971	6084		cluster_1243	cluster_1252
cluster_1322	chr2R	2837180	2846455	9276		cluster_1243	cluster_1253
cluster_1323	chr2R	2847489	2857425	9937		cluster_1243	cluster_1253	cluster_466
cluster_1324	chr2R	2858529	2859179	651		cluster_1243	cluster_1254
cluster_1325	chr2R	2861387	2864348	2962		cluster_1244	cluster_1255
cluster_1326	chr2R	2865308	2865725	418		cluster_1244	cluster_1255
cluster_1327	chr2R	2868671	2875187	6517		cluster_1244	cluster_1256
cluster_1328	chr2R	2878977	2884030	5054		cluster_1244	cluster_1257	cluster_467
cluster_1329	chr2R	2885057	2932342	47286		cluster_1244	cluster_1258	cluster_468;cluster_469;cluster_470;cluster_471
cluster_1330	chr2R	2933372	2938618	5247		cluster_1244	cluster_1259
cluster_1331	chr2R	2940811	2940904	94		cluster_1244	cluster_1260
cluster_1332	chr2R	2944481	2947323	2843		cluster_1244	cluster_1261
cluster_1333	chr2R	2949873	2956606	6734		cluster_1244	cluster_1262;cluster_1263
cluster_1334	chr2R	2964810	2966695	1886		cluster_1245	cluster_1264
cluster_1335	chr2R	2971978	2986107	14130		cluster_1246	cluster_1265;cluster_1266
cluster_1336	chr2R	2988234	2995999	7766		cluster_1246	cluster_1267	cluster_472
cluster_1337	chr2R	2997429	2997476	48		cluster_1246	cluster_1268
cluster_1338	chr2R	2999313	3009519	10207		cluster_1246	cluster_1269	cluster_473;cluster_474
cluster_1339	chr2R	3010564	3011623	1060		cluster_1247	cluster_1270
cluster_1340	chr2R	3012851	3023806	10956		cluster_1247	cluster_1270;cluster_1271;cluster_1272;cluster_1273
cluster_1341	chr2R	3027856	3030103	2248		cluster_1249	cluster_1274
cluster_1342	chr2R	3033683	3043425	9743		cluster_1249	cluster_1275;cluster_1276	cluster_475;cluster_476
cluster_1343	chr2R	3045290	3045332	43		cluster_1249	cluster_1277
cluster_1344	chr2R	3046468	3047545	1078		cluster_1249	cluster_1278
cluster_1345	chr2R	3051087	3054201	3115		cluster_1249	cluster_1279	cluster_477
cluster_1346	chr2R	3055446	3056075	630		cluster_1249	cluster_1280
cluster_1347	chr2R	3057273	3075139	17867		cluster_1249	cluster_1281	cluster_478;cluster_479
cluster_1348	chr2R	3078072	3086503	8432		cluster_1249	cluster_1282	cluster_480
cluster_1349	chr2R	3089051	3089568	518		cluster_1249	cluster_1283
cluster_1350	chr2R	3092302	3106618	14317		cluster_1250	cluster_1284;cluster_1285
cluster_1351	chr2R	3109143	3116809	7667		cluster_1250	cluster_1286	cluster_481
cluster_1352	chr2R	3118080	3126874	8795		cluster_1251	cluster_1287
cluster_1353	chr2R	3128179	3129137	959		cluster_1251	cluster_1288
cluster_1354	chr2R	3131769	3140353	8585		cluster_1251	cluster_1289	cluster_482;cluster_483
cluster_1355	chr2R	3142431	3144135	1705		cluster_1252	cluster_1290
cluster_1356	chr2R	3146023	3151100	5078		cluster_1253	cluster_1291	cluster_484
cluster_1357	chr2R	3152122	3158772	6651		cluster_1254	cluster_1292
cluster_1358	chr2R	3159800	3160062	263			cluster_1293
cluster_1359	chr2R	3162229	3162530	302		cluster_1256	cluster_1294
cluster_1360	chr2R	3166706	3166741	36		cluster_1256	cluster_1296
cluster_1361	chr2R	3167821	3167855	35		cluster_1256	cluster_1297	cluster_486
cluster_1362	chr2R	3168388	3168582	195		cluster_1256
cluster_1363	chr2R	3170983	3172841	1859		cluster_1256	cluster_1298
cluster_1364	chr2R	3176215	3181215	5001		cluster_1257	cluster_1299	cluster_487
cluster_1365	chr2R	3182780	3182807	28
cluster_1366	chr2R	3190088	3190454	367		cluster_1259	cluster_1300
cluster_1367	chr2R	3193613	3198706	5094		cluster_1260	cluster_1301
cluster_1368	chr2R	3202506	3203339	834		cluster_1261	cluster_1302
cluster_1369	chr2R	3204640	3205948	1309		cluster_1262
cluster_1370	chr2R	3207241	3210255	3015		cluster_1262	cluster_1303	cluster_489
cluster_1371	chr2R	3212142	3225379	13238		cluster_1262	cluster_1304;cluster_1305;cluster_1306
cluster_1372	chr2R	3226794	3227872	1079		cluster_1262	cluster_1306
cluster_1373	chr2R	3233822	3240816	6995		cluster_1264	cluster_1307;cluster_1308
cluster_1374	chr2R	3243453	3244461	1009		cluster_1264	cluster_1308
cluster_1375	chr2R	3246065	3246247	183		cluster_1264	cluster_1309
cluster_1376	chr2R	3248862	3250852	1991		cluster_1265	cluster_1310
cluster_1377	chr2R	3251138	3251480	343		cluster_1265	cluster_1310
cluster_1378	chr2R	3252357	3254220	1864		cluster_1265	cluster_1310
cluster_1379	chr2R	3254841	3261579	6739		cluster_1265	cluster_1310;cluster_1311;cluster_1312
cluster_1380	chr2R	3263917	3266236	2320		cluster_1265	cluster_1313
cluster_1381	chr2R	3268624	3268659	36		cluster_1265	cluster_1314
cluster_1382	chr2R	3272409	3273794	1386		cluster_1265	cluster_1316
cluster_1383	chr2R	3275389	3276856	1468		cluster_1265	cluster_1317
cluster_1384	chr2R	3278619	3279599	981		cluster_1265	cluster_1318
cluster_1385	chr2R	3282106	3286758	4653		cluster_1266	cluster_1319;cluster_1320
cluster_1386	chr2R	3289372	3290176	805		cluster_1266	cluster_1321
cluster_1387	chr2R	3293005	3309632	16628		cluster_1266	cluster_1322
cluster_1388	chr2R	3311336	3313375	2040		cluster_1266	cluster_1323
cluster_1389	chr2R	3313934	3327343	13410		cluster_1266	cluster_1324;cluster_1325	cluster_490
cluster_1390	chr2R	3333000	3339777	6778		cluster_1266	cluster_1326
cluster_1391	chr2R	3341060	3348741	7682		cluster_1266	cluster_1327;cluster_1328	cluster_491
cluster_1392	chr2R	3350871	3353067	2197		cluster_1266	cluster_1329
cluster_1393	chr2R	3357249	3366359	9111		cluster_1267	cluster_1330;cluster_1331;cluster_1332
cluster_1394	chr2R	3368179	3382094	13916		cluster_1267	cluster_1333;cluster_1334;cluster_1335
cluster_1395	chr2R	3383333	3385721	2389		cluster_1267	cluster_1336	cluster_492
cluster_1396	chr2R	3391691	3391830	140		cluster_1269	cluster_1337
cluster_1397	chr2R	3396126	3398125	2000		cluster_1270	cluster_1338
cluster_1398	chr2R	3400394	3432996	32603		cluster_1271	cluster_1339;cluster_1340;cluster_1341;cluster_1342;cluster_1343
cluster_1399	chr2R	3434325	3437405	3081		cluster_1271	cluster_1344
cluster_1400	chr2R	3438883	3458343	19461		cluster_1271	cluster_1345;cluster_1346;cluster_1347	cluster_493
cluster_1401	chr2R	3459116	3459196	81		cluster_1271	cluster_1347
cluster_1402	chr2R	3463822	3506073	42252		cluster_1272	cluster_1348;cluster_1349	cluster_494;cluster_495;cluster_496;cluster_497;cluster_498;cluster_499;cluster_500;cluster_501
cluster_1403	chr2R	3513421	3522730	9310		cluster_1276	cluster_1350;cluster_1351;cluster_1352	cluster_502;cluster_503;cluster_504
cluster_1404	chr2R	3528065	3528105	41		cluster_1276	cluster_1353
cluster_1405	chr2R	3536904	3538356	1453		cluster_1277	cluster_1354
cluster_1406	chr2R	3539646	3541025	1380		cluster_1277	cluster_1355	cluster_505
cluster_1407	chr2R	3542117	3544828	2712		cluster_1277	cluster_1356	cluster_506
cluster_1408	chr2R	3548343	3553634	5292		cluster_1277	cluster_1357	cluster_507
cluster_1409	chr2R	3559671	3565119	5449		cluster_1280	cluster_1359
cluster_1410	chr2R	3565827	3570468	4642		cluster_1280	cluster_1360
cluster_1411	chr2R	3571751	3573173	1423		cluster_1280	cluster_1360
cluster_1412	chr2R	3574711	3578194	3484		cluster_1280	cluster_1361	cluster_508
cluster_1413	chr2R	3579528	3584925	5398		cluster_1280	cluster_1362
cluster_1414	chr2R	3589021	3591276	2256		cluster_1280	cluster_1363
cluster_1415	chr2R	3592945	3604989	12045		cluster_1280	cluster_1364	cluster_509;cluster_510
cluster_1416	chr2R	3610390	3610445	56		cluster_1280
cluster_1417	chr2R	3610787	3612482	1696		cluster_1280	cluster_1365
cluster_1418	chr2R	3613556	3630200	16645		cluster_1280	cluster_1366	cluster_511;cluster_512;cluster_513
cluster_1419	chr2R	3631351	3638728	7378		cluster_1280	cluster_1367	cluster_514;cluster_515
cluster_1420	chr2R	3640289	3647595	7307		cluster_1280	cluster_1368	cluster_516;cluster_517
cluster_1421	chr2R	3650008	3651950	1943		cluster_1280	cluster_1369	cluster_518
cluster_1422	chr2R	3653573	3657834	4262		cluster_1280	cluster_1370;cluster_1371
cluster_1423	chr2R	3659324	3659485	162		cluster_1280	cluster_1372
cluster_1424	chr2R	3660863	3660925	63		cluster_1280	cluster_1373
cluster_1425	chr2R	3662744	3662798	55		cluster_1280	cluster_1374
cluster_1426	chr2R	3663801	3675696	11896		cluster_1280	cluster_1375
cluster_1427	chr2R	3680691	3682903	2213		cluster_1280	cluster_1376	cluster_519
cluster_1428	chr2R	3684037	3684096	60		cluster_1280	cluster_1377
cluster_1429	chr2R	3686762	3689338	2577		cluster_1280	cluster_1378	cluster_520
cluster_1430	chr2R	3693518	3694844	1327		cluster_1280	cluster_1379
cluster_1431	chr2R	3700165	3700238	74			cluster_1380
cluster_1432	chr2R	3701821	3712989	11169		cluster_1283	cluster_1381;cluster_1382	cluster_521;cluster_522
cluster_1433	chr2R	3714077	3724276	10200		cluster_1283	cluster_1383	cluster_523;cluster_524
cluster_1434	chr2R	3725657	3726817	1161		cluster_1283	cluster_1383
cluster_1435	chr2R	3728108	3790422	62315		cluster_1283	cluster_1384;cluster_1385;cluster_1386	cluster_525;cluster_526;cluster_527;cluster_528;cluster_529;cluster_530;cluster_531;cluster_532
cluster_1436	chr2R	3793391	3802131	8741		cluster_1283	cluster_1387	cluster_533
cluster_1437	chr2R	3805204	3883296	78093		cluster_1283	cluster_1388;cluster_1389;cluster_1390	cluster_534;cluster_535;cluster_536;cluster_537;cluster_538;cluster_539;cluster_540;cluster_541;cluster_542;cluster_543;cluster_544;cluster_545;cluster_546;cluster_547
cluster_1438	chr2R	3891232	3903245	12014		cluster_1287	cluster_1391;cluster_1392	cluster_548
cluster_1439	chr2R	3904826	3904872	47		cluster_1287	cluster_1393
cluster_1440	chr2R	3907332	3911632	4301		cluster_1288	cluster_1394
cluster_1441	chr2R	3913277	3920236	6960		cluster_1288	cluster_1395	cluster_549
cluster_1442	chr2R	3921770	3925561	3792		cluster_1289	cluster_1396
cluster_1443	chr2R	3933009	3936493	3485		cluster_1290	cluster_1397
cluster_1444	chr2R	3937503	3967223	29721		cluster_1290	cluster_1397;cluster_1398	cluster_550;cluster_551;cluster_552;cluster_553
cluster_1445	chr2R	3971023	3999506	28484		cluster_1292	cluster_1399
cluster_1446	chr2R	4001667	4001840	174		cluster_1292		cluster_554
cluster_1447	chr2R	4002997	4022405	19409		cluster_1292	cluster_1400;cluster_1401	cluster_555;cluster_556;cluster_557
cluster_1448	chr2R	4028723	4035112	6390		cluster_1294	cluster_1403	cluster_558
cluster_1449	chr2R	4039212	4047832	8621		cluster_1295	cluster_1404
cluster_1450	chr2R	4049097	4055530	6434		cluster_1295	cluster_1405;cluster_1406
cluster_1451	chr2R	4056757	4075215	18459		cluster_1295	cluster_1407;cluster_1408
cluster_1452	chr2R	4076708	4076813	106		cluster_1295
cluster_1453	chr2R	4078102	4095995	17894		cluster_1295	cluster_1409	cluster_559
cluster_1454	chr2R	4097920	4097969	50			cluster_1410
cluster_1455	chr2R	4100302	4105691	5390		cluster_1297	cluster_1411
cluster_1456	chr2R	4106718	4106811	94		cluster_1297	cluster_1412
cluster_1457	chr2R	4111808	4111854	47		cluster_1298	cluster_1413
cluster_1458	chr2R	4113832	4115569	1738		cluster_1298	cluster_1414
cluster_1459	chr2R	4122274	4134559	12286		cluster_1300	cluster_1415	cluster_560;cluster_561;cluster_562;cluster_563
cluster_1460	chr2R	4141033	4141996	964		cluster_1300	cluster_1417
cluster_1461	chr2R	4143613	4144603	991		cluster_1300	cluster_1417
cluster_1462	chr2R	4147679	4148669	991		cluster_1300	cluster_1418
cluster_1463	chr2R	4150096	4174745	24650		cluster_1300	cluster_1419	cluster_564;cluster_565
cluster_1464	chr2R	4179266	4194722	15457		cluster_1301	cluster_1420;cluster_1421	cluster_566
cluster_1465	chr2R	4198170	4200430	2261		cluster_1301	cluster_1422
cluster_1466	chr2R	4202780	4216813	14034		cluster_1301	cluster_1423
cluster_1467	chr2R	4218725	4233069	14345		cluster_1301	cluster_1424;cluster_1425	cluster_567;cluster_568;cluster_569
cluster_1468	chr2R	4235575	4239407	3833		cluster_1302	cluster_1426
cluster_1469	chr2R	4243066	4256215	13150		cluster_1303	cluster_1427	cluster_570;cluster_571;cluster_572
cluster_1470	chr2R	4257800	4286252	28453		cluster_1303	cluster_1428	cluster_573;cluster_574;cluster_575
cluster_1471	chr2R	4287866	4288099	234		cluster_1303	cluster_1428
cluster_1472	chr2R	4289887	4300460	10574		cluster_1303	cluster_1429	cluster_576
cluster_1473	chr2R	4301757	4302835	1079		cluster_1303	cluster_1430
cluster_1474	chr2R	4303969	4304254	286		cluster_1303	cluster_1431
cluster_1475	chr2R	4306452	4316160	9709		cluster_1303	cluster_1432	cluster_577
cluster_1476	chr2R	4317462	4318857	1396		cluster_1303	cluster_1433	cluster_578
cluster_1477	chr2R	4320044	4326232	6189		cluster_1303	cluster_1434	cluster_579
cluster_1478	chr2R	4327290	4330826	3537		cluster_1303	cluster_1434;cluster_1435
cluster_1479	chr2R	4335577	4336557	981		cluster_1304	cluster_1436
cluster_1480	chr2R	4339830	4351377	11548		cluster_1304	cluster_1437;cluster_1438;cluster_1439
cluster_1481	chr2R	4352592	4353862	1271		cluster_1304	cluster_1440
cluster_1482	chr2R	4355080	4356594	1515		cluster_1304	cluster_1441
cluster_1483	chr2R	4358057	4358213	157		cluster_1304
cluster_1484	chr2R	4359057	4360886	1830		cluster_1304	cluster_1443
cluster_1485	chr2R	4361945	4366811	4867		cluster_1304	cluster_1444
cluster_1486	chr2R	4371072	4374271	3200		cluster_1305	cluster_1445
cluster_1487	chr2R	4376530	4377278	749		cluster_1306	cluster_1446
cluster_1488	chr2R	4378374	4380573	2200		cluster_1306	cluster_1447
cluster_1489	chr2R	4382991	4383054	64		cluster_1307	cluster_1448
cluster_1490	chr2R	4384188	4385266	1079		cluster_1307	cluster_1449
cluster_1491	chr2R	4386606	4405608	19003		cluster_1307	cluster_1450	cluster_580
cluster_1492	chr2R	4408799	4424936	16138		cluster_1307	cluster_1451	cluster_581
cluster_1493	chr2R	4426127	4429096	2970		cluster_1307	cluster_1452
cluster_1494	chr2R	4431703	4431916	214		cluster_1307	cluster_1453
cluster_1495	chr2R	4432658	4437878	5221		cluster_1307	cluster_1454
cluster_1496	chr2R	4442356	4444218	1863		cluster_1307	cluster_1458
cluster_1497	chr2R	4445877	4445930	54		cluster_1307	cluster_1460
cluster_1498	chr2R	4447380	4458359	10980		cluster_1307	cluster_1461	cluster_582
cluster_1499	chr2R	4461931	4466423	4493		cluster_1307	cluster_1462
cluster_1500	chr2R	4468117	4470587	2471		cluster_1307	cluster_1463
cluster_1501	chr2R	4471759	4478569	6811		cluster_1307	cluster_1464	cluster_583
cluster_1502	chr2R	4481661	4483322	1662		cluster_1307	cluster_1465
cluster_1503	chr2R	4491117	4493334	2218		cluster_1310	cluster_1466
cluster_1504	chr2R	4496273	4499848	3576		cluster_1310	cluster_1466
cluster_1505	chr2R	4504336	4509488	5153		cluster_1310	cluster_1467	cluster_584
cluster_1506	chr2R	4513290	4516486	3197		cluster_1311	cluster_1468	cluster_585
cluster_1507	chr2R	4517868	4534573	16706		cluster_1311	cluster_1469	cluster_586
cluster_1508	chr2R	4538445	4541542	3098		cluster_1311	cluster_1470
cluster_1509	chr2R	4543769	4544001	233		cluster_1311
cluster_1510	chr2R	4550334	4557969	7636		cluster_1312	cluster_1471
cluster_1511	chr2R	4564442	4577923	13482		cluster_1313	cluster_1472	cluster_587;cluster_588
cluster_1512	chr2R	4582126	4584127	2002		cluster_1314	cluster_1473
cluster_1513	chr2R	4586887	4593326	6440		cluster_1314	cluster_1474
cluster_1514	chr2R	4595424	4600086	4663		cluster_1314	cluster_1475
cluster_1515	chr2R	4602247	4602448	202			cluster_1476
cluster_1516	chr2R	4606792	4611960	5169		cluster_1315	cluster_1477
cluster_1517	chr2R	4616654	4633971	17318		cluster_1315	cluster_1479	cluster_589;cluster_590
cluster_1518	chr2R	4635331	4643030	7700		cluster_1315	cluster_1479
cluster_1519	chr2R	4644162	4644205	44		cluster_1315	cluster_1480
cluster_1520	chr2R	4646042	4657266	11225		cluster_1315	cluster_1481
cluster_1521	chr2R	4658968	4664735	5768		cluster_1315	cluster_1482
cluster_1522	chr2R	4668764	4671277	2514		cluster_1315	cluster_1483
cluster_1523	chr2R	4672279	4673551	1273		cluster_1315	cluster_1483
cluster_1524	chr2R	4676713	4687655	10943		cluster_1315	cluster_1484	cluster_591;cluster_592
cluster_1525	chr2R	4691773	4703888	12116		cluster_1315	cluster_1485;cluster_1486	cluster_593;cluster_594;cluster_595
cluster_1526	chr2R	4706009	4706065	57		cluster_1315
cluster_1527	chr2R	4707123	4712880	5758		cluster_1315	cluster_1487;cluster_1488	cluster_596
cluster_1528	chr2R	4718540	4720389	1850		cluster_1316	cluster_1489
cluster_1529	chr2R	4721639	4722328	690			cluster_1490
cluster_1530	chr2R	4723806	4723839	34
cluster_1531	chr2R	4726112	4726146	35		cluster_1319
cluster_1532	chr2R	4732204	4735095	2892		cluster_1319	cluster_1491
cluster_1533	chr2R	4737197	4743307	6111		cluster_1319	cluster_1491
cluster_1534	chr2R	4749239	4752027	2789		cluster_1321	cluster_1492
cluster_1535	chr2R	4754504	4754737	234		cluster_1322	cluster_1493
cluster_1536	chr2R	4763761	4766366	2606		cluster_1323	cluster_1494
cluster_1537	chr2R	4770079	4780938	10860		cluster_1324	cluster_1495	cluster_598;cluster_599
cluster_1538	chr2R	4783255	4788603	5349		cluster_1324	cluster_1496	cluster_600
cluster_1539	chr2R	4790153	4800610	10458		cluster_1324	cluster_1497	cluster_601
cluster_1540	chr2R	4804553	4805783	1231			cluster_1498
cluster_1541	chr2R	4806093	4806271	179
cluster_1542	chr2R	4811807	4813563	1757		cluster_1325	cluster_1499
cluster_1543	chr2R	4815063	4820634	5572		cluster_1325	cluster_1499;cluster_1500	cluster_602
cluster_1544	chr2R	4824626	4825005	380		cluster_1327	cluster_1501
cluster_1545	chr2R	4829283	4833050	3768		cluster_1327	cluster_1502
cluster_1546	chr2R	4834801	4845929	11129		cluster_1327	cluster_1504;cluster_1505
cluster_1547	chr2R	4846947	4852482	5536		cluster_1327	cluster_1506
cluster_1548	chr2R	4853624	4860758	7135		cluster_1327	cluster_1507;cluster_1508
cluster_1549	chr2R	4861832	4866326	4495		cluster_1327	cluster_1509
cluster_1550	chr2R	4867719	4871727	4009		cluster_1327	cluster_1510	cluster_603
cluster_1551	chr2R	4876352	4881946	5595		cluster_1328	cluster_1511
cluster_1552	chr2R	4888675	4889789	1115		cluster_1330	cluster_1512
cluster_1553	chr2R	4895196	4896570	1375		cluster_1331	cluster_1513	cluster_604
cluster_1554	chr2R	4901036	4901128	93
cluster_1555	chr2R	4903883	4904219	337		cluster_1333	cluster_1515
cluster_1556	chr2R	4906441	4913103	6663		cluster_1333	cluster_1516
cluster_1557	chr2R	4915523	4915629	107		cluster_1333
cluster_1558	chr2R	4917489	4925474	7986		cluster_1333	cluster_1517	cluster_605;cluster_606;cluster_607
cluster_1559	chr2R	4928765	4928809	45		cluster_1333	cluster_1518
cluster_1560	chr2R	4934222	4938211	3990		cluster_1334
cluster_1561	chr2R	4950615	4953876	3262		cluster_1335	cluster_1520
cluster_1562	chr2R	4957524	4959770	2247		cluster_1336	cluster_1521	cluster_608;cluster_609
cluster_1563	chr2R	4961063	4966023	4961		cluster_1336	cluster_1522;cluster_1523	cluster_610
cluster_1564	chr2R	4968528	4968656	129		cluster_1336	cluster_1524
cluster_1565	chr2R	4971421	4972628	1208		cluster_1337	cluster_1525
cluster_1566	chr2R	4975237	4977526	2290		cluster_1337	cluster_1526
cluster_1567	chr2R	4980412	4990454	10043		cluster_1338	cluster_1527	cluster_611;cluster_612
cluster_1568	chr2R	4993597	5001343	7747		cluster_1338	cluster_1528;cluster_1529
cluster_1569	chr2R	5002649	5008486	5838		cluster_1338	cluster_1530
cluster_1570	chr2R	5010985	5016331	5347		cluster_1338	cluster_1531	cluster_613;cluster_614;cluster_615
cluster_1571	chr2R	5017726	5020381	2656		cluster_1338	cluster_1532	cluster_616
cluster_1572	chr2R	5022604	5023771	1168		cluster_1338	cluster_1533
cluster_1573	chr2R	5025036	5027684	2649		cluster_1338	cluster_1534	cluster_617
cluster_1574	chr2R	5033992	5037156	3165		cluster_1338	cluster_1535	cluster_619;cluster_620
cluster_1575	chr2R	5040735	5041150	416		cluster_1338	cluster_1536
cluster_1576	chr2R	5045744	5046578	835		cluster_1338	cluster_1537	cluster_621
cluster_1577	chr2R	5048199	5049195	997			cluster_1538
cluster_1578	chr2R	5056663	5062391	5729		cluster_1342	cluster_1539	cluster_622;cluster_623;cluster_624;cluster_625
cluster_1579	chr2R	5067704	5069612	1909		cluster_1343	cluster_1540
cluster_1580	chr2R	5073187	5074659	1473		cluster_1343	cluster_1541
cluster_1581	chr2R	5080904	5083260	2357		cluster_1344	cluster_1542
cluster_1582	chr2R	5088218	5089631	1414		cluster_1344	cluster_1543	cluster_626
cluster_1583	chr2R	5090870	5096042	5173		cluster_1344	cluster_1543
cluster_1584	chr2R	5098445	5110690	12246		cluster_1344	cluster_1544	cluster_627;cluster_628;cluster_629
cluster_1585	chr2R	5111739	5113775	2037		cluster_1344	cluster_1544
cluster_1586	chr2R	5115935	5122206	6272		cluster_1344	cluster_1544;cluster_1545	cluster_630
cluster_1587	chr2R	5123984	5124383	400			cluster_1546
cluster_1588	chr2R	5125651	5127520	1870		cluster_1346	cluster_1547
cluster_1589	chr2R	5128986	5129279	294		cluster_1346
cluster_1590	chr2R	5130435	5137494	7060		cluster_1346	cluster_1548	cluster_631
cluster_1591	chr2R	5141320	5150828	9509		cluster_1346	cluster_1549;cluster_1550	cluster_632
cluster_1592	chr2R	5152589	5156005	3417		cluster_1346	cluster_1551	cluster_633
cluster_1593	chr2R	5161892	5162247	356			cluster_1552
cluster_1594	chr2R	5173806	5175769	1964		cluster_1348	cluster_1553	cluster_634
cluster_1595	chr2R	5177788	5178661	874		cluster_1348	cluster_1553	cluster_635
cluster_1596	chr2R	5180421	5188462	8042		cluster_1349	cluster_1554	cluster_636;cluster_637;cluster_638
cluster_1597	chr2R	5190467	5191240	774		cluster_1350	cluster_1555
cluster_1598	chr2R	5193556	5199989	6434		cluster_1351	cluster_1556	cluster_639;cluster_640
cluster_1599	chr2R	5201444	5204923	3480		cluster_1352	cluster_1557;cluster_1558	cluster_641;cluster_642
cluster_1600	chr2R	5208353	5213571	5219		cluster_1352	cluster_1559	cluster_643;cluster_644
cluster_1601	chr2R	5216191	5217432	1242		cluster_1353	cluster_1560
cluster_1602	chr2R	5223197	5225316	2120		cluster_1355	cluster_1561
cluster_1603	chr2R	5226871	5228062	1192		cluster_1355	cluster_1562
cluster_1604	chr2R	5232103	5232887	785		cluster_1356	cluster_1563
cluster_1605	chr2R	5233431	5233820	390		cluster_1356	cluster_1564
cluster_1606	chr2R	5234224	5237033	2810		cluster_1356	cluster_1565
cluster_1607	chr2R	5240996	5242581	1586		cluster_1356	cluster_1567	cluster_645
cluster_1608	chr2R	5243741	5247278	3538		cluster_1356	cluster_1568	cluster_646
cluster_1609	chr2R	5249804	5250896	1093		cluster_1356	cluster_1569
cluster_1610	chr2R	5257158	5272366	15209		cluster_1357	cluster_1570	cluster_647;cluster_648
cluster_1611	chr2R	5281496	5297453	15958		cluster_1357	cluster_1573	cluster_649;cluster_650;cluster_651
cluster_1612	chr2R	5299479	5299755	277		cluster_1357
cluster_1613	chr2R	5304559	5307140	2582		cluster_1357	cluster_1574;cluster_1575
cluster_1614	chr2R	5309110	5311543	2434		cluster_1357	cluster_1576	cluster_652
cluster_1615	chr2R	5323920	5341851	17932		cluster_1358	cluster_1577;cluster_1578	cluster_653;cluster_654;cluster_655
cluster_1616	chr2R	5344278	5344494	217		cluster_1358	cluster_1579
cluster_1617	chr2R	5346057	5353218	7162		cluster_1358	cluster_1580	cluster_656;cluster_657;cluster_658
cluster_1618	chr2R	5358972	5373195	14224		cluster_1359	cluster_1582	cluster_659
cluster_1619	chr2R	5374862	5381498	6637		cluster_1359	cluster_1583
cluster_1620	chr2R	5387458	5388442	985		cluster_1360	cluster_1584
cluster_1621	chr2R	5389455	5389484	30		cluster_1360	cluster_1585
cluster_1622	chr2R	5390876	5393226	2351		cluster_1360	cluster_1586
cluster_1623	chr2R	5394306	5395164	859		cluster_1360	cluster_1587
cluster_1624	chr2R	5397520	5403313	5794		cluster_1361	cluster_1588;cluster_1589
cluster_1625	chr2R	5404546	5406619	2074		cluster_1361	cluster_1590	cluster_660
cluster_1626	chr2R	5418093	5421932	3840		cluster_1362	cluster_1591;cluster_1592
cluster_1627	chr2R	5423272	5427477	4206		cluster_1362	cluster_1593	cluster_661
cluster_1628	chr2R	5429792	5429822	31		cluster_1362	cluster_1594
cluster_1629	chr2R	5435027	5435349	323		cluster_1362	cluster_1596
cluster_1630	chr2R	5437552	5441066	3515		cluster_1362	cluster_1597;cluster_1598
cluster_1631	chr2R	5443612	5447468	3857		cluster_1362	cluster_1600
cluster_1632	chr2R	5452690	5452720	31		cluster_1363	cluster_1601
cluster_1633	chr2R	5456327	5457501	1175			cluster_1602
cluster_1634	chr2R	5466713	5466782	70		cluster_1365	cluster_1603
cluster_1635	chr2R	5473954	5475098	1145			cluster_1604
cluster_1636	chr2R	5478602	5478874	273			cluster_1605
cluster_1637	chr2R	5487829	5490818	2990		cluster_1370	cluster_1606
cluster_1638	chr2R	5492225	5492846	622		cluster_1370
cluster_1639	chr2R	5497561	5498357	797		cluster_1371	cluster_1608
cluster_1640	chr2R	5500338	5500375	38		cluster_1371	cluster_1609
cluster_1641	chr2R	5504788	5504821	34		cluster_1371	cluster_1610
cluster_1642	chr2R	5508642	5511019	2378			cluster_1611
cluster_1643	chr2R	5524445	5524517	73		cluster_1373	cluster_1612
cluster_1644	chr2R	5525583	5525620	38		cluster_1373
cluster_1645	chr2R	5528052	5528639	588		cluster_1374	cluster_1613
cluster_1646	chr2R	5529928	5531167	1240		cluster_1374	cluster_1613	cluster_663
cluster_1647	chr2R	5532452	5536487	4036		cluster_1374	cluster_1614	cluster_664
cluster_1648	chr2R	5540758	5541153	396		cluster_1374	cluster_1615
cluster_1649	chr2R	5543997	5544038	42		cluster_1374
cluster_1650	chr2R	5546714	5547280	567		cluster_1374	cluster_1616
cluster_1651	chr2R	5550774	5555021	4248		cluster_1375	cluster_1617
cluster_1652	chr2R	5556824	5556989	166		cluster_1375
cluster_1653	chr2R	5557009	5557072	64		cluster_1375
cluster_1654	chr2R	5564753	5564864	112		cluster_1379
cluster_1655	chr2R	5574011	5575994	1984		cluster_1381	cluster_1620
cluster_1656	chr2R	5576273	5576347	75		cluster_1381
cluster_1657	chr2R	5582898	5583408	511			cluster_1622
cluster_1658	chr2R	5585468	5585499	32		cluster_1383	cluster_1623
cluster_1659	chr2R	5590159	5590250	92			cluster_1624
cluster_1660	chr2R	5596717	5596750	34		cluster_1385	cluster_1625
cluster_1661	chr2R	5599737	5601825	2089		cluster_1385	cluster_1626
cluster_1662	chr2R	5603903	5603993	91		cluster_1385
cluster_1663	chr2R	5609136	5615774	6639		cluster_1386	cluster_1628	cluster_665
cluster_1664	chr2R	5617322	5620791	3470		cluster_1386	cluster_1629
cluster_1665	chr2R	5627583	5634268	6686		cluster_1387	cluster_1630	cluster_666
cluster_1666	chr2R	5636458	5638154	1697		cluster_1387	cluster_1630
cluster_1667	chr2R	5641727	5643965	2239		cluster_1388	cluster_1631
cluster_1668	chr2R	5648181	5648255	75
cluster_1669	chr2R	5650468	5651553	1086			cluster_1632
cluster_1670	chr2R	5653211	5658214	5004		cluster_1390	cluster_1633
cluster_1671	chr2R	5664956	5668289	3334		cluster_1390	cluster_1634	cluster_667
cluster_1672	chr2R	5671890	5672864	975		cluster_1390	cluster_1636
cluster_1673	chr2R	5673940	5683056	9117		cluster_1390	cluster_1636	cluster_668;cluster_669
cluster_1674	chr2R	5691334	5695614	4281		cluster_1390	cluster_1637	cluster_670
cluster_1675	chr2R	5700519	5701447	929		cluster_1390
cluster_1676	chr2R	5715363	5726667	11305		cluster_1390	cluster_1639	cluster_672;cluster_673
cluster_1677	chr2R	5728790	5741045	12256		cluster_1390	cluster_1640	cluster_674
cluster_1678	chr2R	5742633	5744710	2078		cluster_1390	cluster_1641
cluster_1679	chr2R	5745996	5747930	1935		cluster_1390	cluster_1641
cluster_1680	chr2R	5757373	5759751	2379		cluster_1391	cluster_1642
cluster_1681	chr2R	5761000	5779129	18130		cluster_1391	cluster_1643;cluster_1644	cluster_675
cluster_1682	chr2R	5781248	5781501	254		cluster_1391	cluster_1645
cluster_1683	chr2R	5785978	5786557	580		cluster_1391	cluster_1646
cluster_1684	chr2R	5790707	5790826	120		cluster_1391	cluster_1647
cluster_1685	chr2R	5793717	5795068	1352		cluster_1391	cluster_1648
cluster_1686	chr2R	5796890	5797356	467		cluster_1391	cluster_1649
cluster_1687	chr2R	5810284	5810547	264		cluster_1392	cluster_1650
cluster_1688	chr2R	5862590	5863145	556		cluster_1393	cluster_1651
cluster_1689	chr2R	5865549	5865719	171		cluster_1393	cluster_1652
cluster_1690	chr2R	5869487	5869716	230		cluster_1393	cluster_1653
cluster_1691	chr2R	5873052	5873101	50			cluster_1654
cluster_1692	chr2R	5874242	5874270	29		cluster_1395	cluster_1655
cluster_1693	chr2R	5878508	5878806	299		cluster_1395	cluster_1656
cluster_1694	chr2R	5883716	5883938	223		cluster_1395	cluster_1657
cluster_1695	chr2R	5902328	5902355	28			cluster_1658
cluster_1696	chr2R	5908639	5909346	708			cluster_1659
cluster_1697	chr2R	5939285	5939314	30		cluster_1400
cluster_1698	chr2R	5948112	5949826	1715		cluster_1400	cluster_1662
cluster_1699	chr2R	5950838	5952025	1188		cluster_1400	cluster_1662	cluster_676
cluster_1700	chr2R	5954322	5955823	1502		cluster_1400	cluster_1663
cluster_1701	chr2R	5965743	5966519	777		cluster_1400	cluster_1664
cluster_1702	chr2R	5974588	5979896	5309		cluster_1400	cluster_1665
cluster_1703	chr2R	5987324	5987603	280			cluster_1666
cluster_1704	chr2R	6010963	6012470	1508		cluster_1403	cluster_1667
cluster_1705	chr2R	6013908	6015409	1502			cluster_1668
cluster_1706	chr2R	6026364	6030814	4451		cluster_1405	cluster_1670
cluster_1707	chr2R	6078335	6084627	6293		cluster_1407	cluster_1672
cluster_1708	chr2R	6096778	6096809	32
cluster_1709	chr2R	6122943	6130598	7656		cluster_1410
cluster_1710	chr2R	6141993	6142637	645		cluster_1410	cluster_1674
cluster_1711	chr2R	6152360	6154822	2463		cluster_1411	cluster_1675
cluster_1712	chr2R	6160644	6166608	5965		cluster_1411	cluster_1676	cluster_677
cluster_1713	chr2R	6168453	6172505	4053		cluster_1411	cluster_1677	cluster_678
cluster_1714	chr2R	6178582	6178970	389		cluster_1411	cluster_1679
cluster_1715	chr2R	6181792	6182450	659		cluster_1411	cluster_1680
cluster_1716	chr2R	6189934	6190456	523		cluster_1411	cluster_1681
cluster_1717	chr2R	6197834	6198811	978		cluster_1411	cluster_1682
cluster_1718	chr2R	6209834	6210823	990			cluster_1684
cluster_1719	chr2R	6237365	6241113	3749		cluster_1413	cluster_1685
cluster_1720	chr2R	6242959	6244128	1170		cluster_1413	cluster_1686
cluster_1721	chr2R	6254349	6261995	7647	cluster1/42AB	cluster_1414	cluster_1687	cluster_680
cluster_1722	chr2R	6263642	6263679	38	cluster1/42AB	cluster_1415	cluster_1688
cluster_1723	chr2R	6265747	6296688	30942	cluster1/42AB	cluster_1415	cluster_1689	cluster_681;cluster_682;cluster_683;cluster_684
cluster_1724	chr2R	6304600	6304664	65	cluster1/42AB		cluster_1690
cluster_1725	chr2R	6306323	6312507	6185	cluster1/42AB	cluster_1417	cluster_1691	cluster_685
cluster_1726	chr2R	6316564	6330277	13714	cluster1/42AB	cluster_1418	cluster_1692	cluster_686
cluster_1727	chr2R	6334831	6334880	50	cluster1/42AB	cluster_1419	cluster_1693
cluster_1728	chr2R	6335907	6335939	33	cluster1/42AB	cluster_1419
cluster_1729	chr2R	6337097	6348096	11000	cluster1/42AB	cluster_1419	cluster_1694	cluster_687
cluster_1730	chr2R	6349800	6367260	17461	cluster1/42AB	cluster_1419	cluster_1695	cluster_688
cluster_1731	chr2R	6368304	6374278	5975	cluster1/42AB	cluster_1419	cluster_1696
cluster_1732	chr2R	6375322	6384714	9393	cluster1/42AB	cluster_1419	cluster_1697	cluster_689;cluster_690
cluster_1733	chr2R	6387352	6387379	28	cluster1/42AB	cluster_1419
cluster_1734	chr2R	6389868	6411091	21224	cluster1/42AB	cluster_1419	cluster_1698	cluster_691;cluster_692;cluster_693;cluster_694
cluster_1735	chr2R	6415327	6422797	7471	cluster1/42AB	cluster_1420	cluster_1699	cluster_695
cluster_1736	chr2R	6427607	6470845	43239	cluster1/42AB	cluster_1421	cluster_1700	cluster_696;cluster_697;cluster_698;cluster_699;cluster_700;cluster_701
cluster_1737	chr2R	6474525	6489064	14540	cluster1/42AB	cluster_1422	cluster_1701;cluster_1702	cluster_702;cluster_703;cluster_704
cluster_1738	chr2R	6490840	6495201	4362	cluster1/42AB	cluster_1423	cluster_1703	cluster_705
cluster_1739	chr2R	6497853	6497895	43	cluster1/42AB	cluster_1423	cluster_1704
cluster_1740	chr2R	6507551	6507585	35
cluster_1741	chr2R	6579822	6580218	397		cluster_1425	cluster_1705
cluster_1742	chr2R	6583550	6583602	53			cluster_1706
cluster_1743	chr2R	6584747	6585044	298		cluster_1427	cluster_1707
cluster_1744	chr2R	6607242	6610131	2890		cluster_1428	cluster_1708
cluster_1745	chr2R	6622590	6622951	362		cluster_1430	cluster_1709
cluster_1746	chr2R	6625213	6627913	2701		cluster_1430	cluster_1710	cluster_706
cluster_1747	chr2R	6632040	6632108	69			cluster_1711
cluster_1748	chr2R	6637729	6642857	5129		cluster_1431	cluster_1713
cluster_1749	chr2R	6655549	6655581	33		cluster_1433
cluster_1750	chr2R	6659399	6661848	2450		cluster_1433	cluster_1714
cluster_1751	chr2R	6664236	6666100	1865		cluster_1434	cluster_1715
cluster_1752	chr2R	6667105	6668445	1341		cluster_1434	cluster_1715
cluster_1753	chr2R	6670171	6671243	1073		cluster_1434	cluster_1716
cluster_1754	chr2R	6674658	6675666	1009		cluster_1434
cluster_1755	chr2R	6694991	6695725	735		cluster_1435
cluster_1756	chr2R	6697460	6704585	7126		cluster_1435	cluster_1717
cluster_1757	chr2R	6714286	6714344	59
cluster_1758	chr2R	6726929	6727198	270		cluster_1438
cluster_1759	chr2R	6755255	6756964	1710		cluster_1440	cluster_1720	cluster_707
cluster_1760	chr2R	6799657	6799689	33
cluster_1761	chr2R	6811940	6814776	2837		cluster_1443	cluster_1722	cluster_708
cluster_1762	chr2R	6816092	6818431	2340		cluster_1443	cluster_1723	cluster_709
cluster_1763	chr2R	6832160	6834906	2747		cluster_1444	cluster_1724
cluster_1764	chr2R	6862123	6864450	2328		cluster_1445	cluster_1725
cluster_1765	chr2R	6883253	6883326	74
cluster_1766	chr2R	6929197	6930350	1154			cluster_1726
cluster_1767	chr2R	6946292	6951029	4738		cluster_1447	cluster_1728
cluster_1768	chr2R	6972045	6972839	795		cluster_1448	cluster_1729
cluster_1769	chr2R	6988773	6988883	111
cluster_1770	chr2R	6993916	6994414	499			cluster_1730	cluster_710
cluster_1771	chr2R	7017017	7018330	1314		cluster_1455	cluster_1732
cluster_1772	chr2R	7056052	7058022	1971		cluster_1458
cluster_1773	chr2R	7059497	7059633	137		cluster_1458
cluster_1774	chr2R	7060284	7060364	81		cluster_1458
cluster_1775	chr2R	7069806	7070836	1031			cluster_1733	cluster_711
cluster_1776	chr2R	7139974	7140002	29			cluster_1734
cluster_1777	chr2R	7141027	7141063	37			cluster_1735
cluster_1778	chr2R	7199897	7199939	43		cluster_1462	cluster_1736
cluster_1779	chr2R	7211630	7211676	47			cluster_1737
cluster_1780	chr2R	7223127	7223367	241
cluster_1781	chr2R	7235877	7236982	1106			cluster_1738
cluster_1782	chr2R	7240747	7240776	30		cluster_1468
cluster_1783	chr2R	7248643	7259146	10504		cluster_1469
cluster_1784	chr2R	7261603	7263024	1422		cluster_1469	cluster_1739
cluster_1785	chr2R	7264267	7267303	3037		cluster_1469	cluster_1740
cluster_1786	chr2R	7268676	7269343	668		cluster_1469	cluster_1741
cluster_1787	chr2R	7272100	7274875	2776		cluster_1470	cluster_1742
cluster_1788	chr2R	7382218	7382914	697		cluster_1473
cluster_1789	chr2R	7396315	7396535	221			cluster_1743
cluster_1790	chr2R	7443838	7444799	962		cluster_1477	cluster_1744
cluster_1791	chr2R	7466077	7467779	1703		cluster_1478	cluster_1748
cluster_1792	chr2R	7478952	7485192	6241		cluster_1479	cluster_1749
cluster_1793	chr2R	7493447	7494996	1550		cluster_1480	cluster_1751	cluster_712
cluster_1794	chr2R	7505525	7509123	3599		cluster_1481	cluster_1752	cluster_713
cluster_1795	chr2R	7510500	7511093	594		cluster_1481	cluster_1753
cluster_1796	chr2R	7512998	7513690	693		cluster_1481
cluster_1797	chr2R	7517701	7518216	516		cluster_1481
cluster_1798	chr2R	7519401	7523522	4122		cluster_1481	cluster_1755	cluster_714
cluster_1799	chr2R	7526142	7526571	430		cluster_1481	cluster_1756
cluster_1800	chr2R	7535866	7535897	32		cluster_1481	cluster_1758	cluster_715
cluster_1801	chr2R	7602840	7602874	35			cluster_1760
cluster_1802	chr2R	7611885	7612135	251			cluster_1761
cluster_1803	chr2R	7652449	7653836	1388		cluster_1485
cluster_1804	chr2R	7674569	7677930	3362		cluster_1486	cluster_1762	cluster_716
cluster_1805	chr2R	7737088	7742420	5333		cluster_1491	cluster_1765	cluster_717
cluster_1806	chr2R	7775846	7775931	86		cluster_1492
cluster_1807	chr2R	7777382	7779928	2547		cluster_1492	cluster_1767	cluster_718
cluster_1808	chr2R	7781725	7783278	1554		cluster_1492	cluster_1768
cluster_1809	chr2R	7787802	7789051	1250		cluster_1492	cluster_1769
cluster_1810	chr2R	7791948	7793148	1201		cluster_1492
cluster_1811	chr2R	7800394	7802374	1981		cluster_1492	cluster_1771
cluster_1812	chr2R	7809496	7810224	729		cluster_1493	cluster_1772
cluster_1813	chr2R	7815725	7816149	425		cluster_1493	cluster_1773
cluster_1814	chr2R	7821167	7822419	1253		cluster_1495	cluster_1774
cluster_1815	chr2R	7825910	7827852	1943		cluster_1496
cluster_1816	chr2R	7832366	7836039	3674		cluster_1496	cluster_1776
cluster_1817	chr2R	7862306	7862706	401			cluster_1777
cluster_1818	chr2R	7866043	7866084	42			cluster_1778
cluster_1819	chr2R	7867179	7867350	172			cluster_1779
cluster_1820	chr2R	7914759	7915446	688			cluster_1781
cluster_1821	chr2R	7917766	7925559	7794		cluster_1505	cluster_1782
cluster_1822	chr2R	7943948	7947201	3254		cluster_1505	cluster_1783
cluster_1823	chr2R	7965166	7966919	1754		cluster_1506	cluster_1784
cluster_1824	chr2R	7968128	7969438	1311		cluster_1506	cluster_1785	cluster_719
cluster_1825	chr2R	8075479	8076450	972		cluster_1513	cluster_1787	cluster_720
cluster_1826	chr2R	8077728	8079147	1420		cluster_1513	cluster_1788
cluster_1827	chr2R	8085314	8087080	1767		cluster_1514	cluster_1789
cluster_1828	chr2R	8106677	8107606	930		cluster_1515	cluster_1790
cluster_1829	chr2R	8108981	8111713	2733		cluster_1515	cluster_1791
cluster_1830	chr2R	8112786	8113328	543		cluster_1515	cluster_1792
cluster_1831	chr2R	8114825	8115131	307		cluster_1515
cluster_1832	chr2R	8133344	8134297	954		cluster_1516	cluster_1794
cluster_1833	chr2R	8136990	8137666	677		cluster_1516	cluster_1795
cluster_1834	chr2R	8158452	8158653	202		cluster_1517	cluster_1796
cluster_1835	chr2R	8161710	8163205	1496		cluster_1517	cluster_1797
cluster_1836	chr2R	8169654	8169993	340		cluster_1518	cluster_1798
cluster_1837	chr2R	8173733	8173850	118
cluster_1838	chr2R	8239731	8240320	590		cluster_1521	cluster_1799
cluster_1839	chr2R	8353097	8353981	885		cluster_1525
cluster_1840	chr2R	8358148	8359038	891		cluster_1525
cluster_1841	chr2R	8370467	8370970	504		cluster_1525	cluster_1800
cluster_1842	chr2R	8416501	8416812	312			cluster_1801
cluster_1843	chr2R	8445583	8447137	1555		cluster_1532	cluster_1802
cluster_1844	chr2R	8460324	8462963	2640		cluster_1533	cluster_1803
cluster_1845	chr2R	8477318	8477357	40			cluster_1804
cluster_1846	chr2R	8564935	8567254	2320		cluster_1537	cluster_1805	cluster_724
cluster_1847	chr2R	8617462	8620106	2645		cluster_1539	cluster_1807
cluster_1848	chr2R	8621863	8625056	3194		cluster_1539	cluster_1808
cluster_1849	chr2R	8650306	8650517	212
cluster_1850	chr2R	8681507	8683308	1802		cluster_1543	cluster_1812
cluster_1851	chr2R	8718050	8720270	2221		cluster_1545	cluster_1813	cluster_725
cluster_1852	chr2R	8722813	8722938	126		cluster_1545	cluster_1814
cluster_1853	chr2R	8724906	8725054	149		cluster_1545	cluster_1815
cluster_1854	chr2R	8894942	8899206	4265		cluster_1551	cluster_1817
cluster_1855	chr2R	8900357	8900638	282		cluster_1551
cluster_1856	chr2R	8902191	8903134	944		cluster_1551	cluster_1818
cluster_1857	chr2R	8904842	8906966	2125		cluster_1552	cluster_1819
cluster_1858	chr2R	8908902	8909340	439		cluster_1552
cluster_1859	chr2R	8924515	8925337	823		cluster_1553	cluster_1820
cluster_1860	chr2R	8951745	8953180	1436			cluster_1822	cluster_726
cluster_1861	chr2R	8954768	8955850	1083		cluster_1555
cluster_1862	chr2R	8958471	8962736	4266		cluster_1555	cluster_1823
cluster_1863	chr2R	9084577	9086483	1907		cluster_1559	cluster_1824
cluster_1864	chr2R	9092505	9097952	5448		cluster_1559	cluster_1825
cluster_1865	chr2R	9103588	9107249	3662		cluster_1559	cluster_1826
cluster_1866	chr2R	9111457	9112073	617		cluster_1560
cluster_1867	chr2R	9117218	9121994	4777		cluster_1560	cluster_1827	cluster_727
cluster_1868	chr2R	9124054	9124137	84		cluster_1560
cluster_1869	chr2R	9125549	9125653	105		cluster_1560	cluster_1828
cluster_1870	chr2R	9141658	9143161	1504		cluster_1562	cluster_1829
cluster_1871	chr2R	9146714	9151779	5066		cluster_1562	cluster_1830;cluster_1831
cluster_1872	chr2R	9156845	9158652	1808		cluster_1564	cluster_1832
cluster_1873	chr2R	9185885	9185915	31
cluster_1874	chr2R	9186736	9189205	2470		cluster_1565	cluster_1833
cluster_1875	chr2R	9191316	9191448	133
cluster_1876	chr2R	9199085	9199181	97			cluster_1834
cluster_1877	chr2R	9212743	9212772	30
cluster_1878	chr2R	9237500	9242109	4610		cluster_1567	cluster_1835
cluster_1879	chr2R	9252673	9254929	2257		cluster_1568	cluster_1836	cluster_728
cluster_1880	chr2R	9267890	9267970	81
cluster_1881	chr2R	9299876	9303862	3987		cluster_1573	cluster_1837
cluster_1882	chr2R	9313075	9313102	28			cluster_1838	cluster_729
cluster_1883	chr2R	9353258	9353303	46		cluster_1575	cluster_1839
cluster_1884	chr2R	9396386	9398730	2345		cluster_1578
cluster_1885	chr2R	9420904	9420946	43		cluster_1579	cluster_1842
cluster_1886	chr2R	9425268	9426090	823		cluster_1579	cluster_1843
cluster_1887	chr2R	9434348	9436761	2414		cluster_1580	cluster_1844	cluster_730
cluster_1888	chr2R	9445561	9445697	137			cluster_1845
cluster_1889	chr2R	9477923	9481171	3249		cluster_1581	cluster_1846
cluster_1890	chr2R	9484559	9484605	47		cluster_1582	cluster_1847
cluster_1891	chr2R	9490612	9490724	113
cluster_1892	chr2R	9502857	9503006	150			cluster_1848
cluster_1893	chr2R	9541882	9541953	72			cluster_1849
cluster_1894	chr2R	9553674	9553853	180			cluster_1850	cluster_731
cluster_1895	chr2R	9566203	9572365	6163		cluster_1590	cluster_1851	cluster_732
cluster_1896	chr2R	9585785	9588220	2436		cluster_1591	cluster_1854
cluster_1897	chr2R	9605050	9605627	578		cluster_1594	cluster_1855
cluster_1898	chr2R	9621259	9621326	68			cluster_1856	cluster_733
cluster_1899	chr2R	9661221	9661309	89			cluster_1857
cluster_1900	chr2R	9688290	9693296	5007		cluster_1599	cluster_1858
cluster_1901	chr2R	9714974	9716257	1284			cluster_1859
cluster_1902	chr2R	9727694	9727724	31			cluster_1860
cluster_1903	chr2R	9734019	9734047	29
cluster_1904	chr2R	9843264	9847798	4535		cluster_1604	cluster_1861;cluster_1862
cluster_1905	chr2R	9866386	9877369	10984		cluster_1604	cluster_1864	cluster_734;cluster_735;cluster_736;cluster_737
cluster_1906	chr2R	9882737	9883669	933		cluster_1604	cluster_1865
cluster_1907	chr2R	9898062	9898201	140			cluster_1866
cluster_1908	chr2R	9915642	9916162	521
cluster_1909	chr2R	9954859	9954938	80		cluster_1608
cluster_1910	chr2R	9965642	9965687	46		cluster_1608
cluster_1911	chr2R	9970355	9970899	545		cluster_1608	cluster_1870
cluster_1912	chr2R	9972561	9972680	120		cluster_1608	cluster_1871
cluster_1913	chr2R	9989232	9989297	66		cluster_1609
cluster_1914	chr2R	9990471	9993546	3076		cluster_1609		cluster_738
cluster_1915	chr2R	10005904	10007015	1112			cluster_1872
cluster_1916	chr2R	10027557	10030625	3069		cluster_1611	cluster_1873
cluster_1917	chr2R	10035545	10038909	3365		cluster_1611	cluster_1874
cluster_1918	chr2R	10049494	10050037	544		cluster_1613	cluster_1875	cluster_739
cluster_1919	chr2R	10051533	10051869	337		cluster_1613
cluster_1920	chr2R	10066801	10067216	416		cluster_1614	cluster_1876
cluster_1921	chr2R	10070897	10075593	4697		cluster_1614	cluster_1877
cluster_1922	chr2R	10107473	10108594	1122		cluster_1616	cluster_1878	cluster_740
cluster_1923	chr2R	10128624	10128974	351		cluster_1620	cluster_1881
cluster_1924	chr2R	10136481	10137563	1083		cluster_1622	cluster_1882
cluster_1925	chr2R	10146085	10146549	465		cluster_1623	cluster_1883
cluster_1926	chr2R	10177360	10177966	607			cluster_1884
cluster_1927	chr2R	10323849	10323914	66
cluster_1928	chr2R	10418451	10420372	1922		cluster_1634	cluster_1885
cluster_1929	chr2R	10423242	10423274	33		cluster_1634
cluster_1930	chr2R	10481800	10482585	786		cluster_1636	cluster_1887	cluster_741
cluster_1931	chr2R	10493530	10494998	1469		cluster_1637	cluster_1888	cluster_742
cluster_1932	chr2R	10499580	10502083	2504		cluster_1638	cluster_1889
cluster_1933	chr2R	10502829	10504820	1992		cluster_1638
cluster_1934	chr2R	10507253	10510168	2916		cluster_1638	cluster_1890
cluster_1935	chr2R	10515835	10515967	133
cluster_1936	chr2R	10519231	10522757	3527		cluster_1639	cluster_1891
cluster_1937	chr2R	10525054	10535012	9959		cluster_1639	cluster_1892;cluster_1893	cluster_743
cluster_1938	chr2R	10535702	10535773	72		cluster_1639
cluster_1939	chr2R	10536500	10537151	652		cluster_1639	cluster_1894	cluster_744
cluster_1940	chr2R	10552489	10552894	406		cluster_1640
cluster_1941	chr2R	10561816	10561926	111		cluster_1640
cluster_1942	chr2R	10594165	10594238	74
cluster_1943	chr2R	10601745	10602590	846
cluster_1944	chr2R	10614595	10617126	2532		cluster_1643	cluster_1898
cluster_1945	chr2R	10622580	10623520	941		cluster_1643	cluster_1899
cluster_1946	chr2R	10625927	10625988	62		cluster_1643	cluster_1900
cluster_1947	chr2R	10627124	10627466	343		cluster_1643	cluster_1901
cluster_1948	chr2R	10628763	10628869	107		cluster_1643	cluster_1902
cluster_1949	chr2R	10629945	10630878	934		cluster_1643	cluster_1902
cluster_1950	chr2R	10633292	10633355	64		cluster_1643	cluster_1903
cluster_1951	chr2R	10634489	10635568	1080		cluster_1643	cluster_1904
cluster_1952	chr2R	10636846	10637273	428		cluster_1643	cluster_1905
cluster_1953	chr2R	10659250	10660371	1122		cluster_1644	cluster_1907
cluster_1954	chr2R	10662789	10662852	64		cluster_1645	cluster_1908
cluster_1955	chr2R	10663986	10665064	1079		cluster_1645	cluster_1909
cluster_1956	chr2R	10666386	10666655	270		cluster_1645	cluster_1910
cluster_1957	chr2R	10737451	10738407	957		cluster_1646
cluster_1958	chr2R	10810302	10810905	604		cluster_1648
cluster_1959	chr2R	10821701	10822560	860		cluster_1649	cluster_1911
cluster_1960	chr2R	10839142	10839628	487		cluster_1651	cluster_1912
cluster_1961	chr2R	10890065	10890187	123		cluster_1656	cluster_1914
cluster_1962	chr2R	10891001	10893172	2172		cluster_1656	cluster_1915
cluster_1963	chr2R	10945111	10945201	91			cluster_1917
cluster_1964	chr2R	10949115	10949168	54			cluster_1918
cluster_1965	chr2R	10979702	10980143	442			cluster_1919
cluster_1966	chr2R	11010298	11010904	607		cluster_1663	cluster_1920
cluster_1967	chr2R	11012877	11012923	47		cluster_1663	cluster_1921
cluster_1968	chr2R	11020065	11020095	31		cluster_1666	cluster_1922
cluster_1969	chr2R	11023860	11024939	1080		cluster_1666	cluster_1924
cluster_1970	chr2R	11134158	11134354	197			cluster_1925
cluster_1971	chr2R	11209406	11217207	7802		cluster_1672	cluster_1926
cluster_1972	chr2R	11226087	11227148	1062		cluster_1675	cluster_1927	cluster_745
cluster_1973	chr2R	11247280	11247308	29			cluster_1929
cluster_1974	chr2R	11280371	11281197	827		cluster_1678	cluster_1930
cluster_1975	chr2R	11284456	11287418	2963		cluster_1678	cluster_1931	cluster_746
cluster_1976	chr2R	11289410	11292474	3065		cluster_1678	cluster_1932	cluster_747
cluster_1977	chr2R	11297275	11297782	508			cluster_1934
cluster_1978	chr2R	11298927	11298979	53		cluster_1680	cluster_1935
cluster_1979	chr2R	11301546	11301812	267		cluster_1680	cluster_1936
cluster_1980	chr2R	11347647	11348800	1154			cluster_1937
cluster_1981	chr2R	11351880	11353025	1146			cluster_1938
cluster_1982	chr2R	11357534	11358402	869			cluster_1939	cluster_748
cluster_1983	chr2R	11361030	11361898	869			cluster_1940
cluster_1984	chr2R	11370293	11371114	822		cluster_1685	cluster_1941
cluster_1985	chr2R	11385060	11385996	937		cluster_1685	cluster_1942
cluster_1986	chr2R	11387365	11387570	206		cluster_1685	cluster_1942
cluster_1987	chr2R	11394246	11394454	209		cluster_1685	cluster_1943	cluster_749
cluster_1988	chr2R	11399770	11399974	205		cluster_1685	cluster_1944
cluster_1989	chr2R	11404697	11405303	607			cluster_1945	cluster_750
cluster_1990	chr2R	11415874	11417015	1142			cluster_1946
cluster_1991	chr2R	11418448	11418493	46			cluster_1947
cluster_1992	chr2R	11454602	11455286	685		cluster_1689
cluster_1993	chr2R	11458051	11458542	492		cluster_1689
cluster_1994	chr2R	11618844	11621030	2187		cluster_1695	cluster_1952
cluster_1995	chr2R	11625034	11625259	226		cluster_1695	cluster_1952
cluster_1996	chr2R	11652160	11652996	837		cluster_1697	cluster_1953	cluster_751
cluster_1997	chr2R	11660548	11660656	109		cluster_1697	cluster_1954
cluster_1998	chr2R	11671973	11672803	831		cluster_1697	cluster_1955
cluster_1999	chr2R	11678335	11678936	602		cluster_1697	cluster_1956
[truncated: 5,336 more rows]

## Sheet: SRP103849_clusters
	chromosome	start	end	width	canonical_clusters_overlaps	our_clusters_overlaps	SRP077059_clusters_overlaps	SRR298712_clusters_overlaps
cluster_1	chr2L	1	15697	15697		cluster_1	cluster_1	cluster_1;cluster_2
cluster_2	chr2L	19911	19940	30		cluster_1
cluster_3	chr2L	21093	21286	194		cluster_1
cluster_4	chr2L	27167	34478	7312		cluster_1
cluster_5	chr2L	35548	38692	3145		cluster_1
cluster_6	chr2L	43456	43488	33		cluster_1
cluster_7	chr2L	47405	48626	1222		cluster_1	cluster_3
cluster_8	chr2L	50429	50460	32		cluster_1
cluster_9	chr2L	59666	59748	83		cluster_1
cluster_10	chr2L	64290	65051	762		cluster_1	cluster_6
cluster_11	chr2L	71037	71347	311		cluster_1	cluster_7
cluster_12	chr2L	71741	76502	4762		cluster_1	cluster_7	cluster_3
cluster_13	chr2L	108133	108809	677		cluster_1	cluster_9
cluster_14	chr2L	110420	110858	439			cluster_10
cluster_15	chr2L	111909	114380	2472		cluster_3	cluster_11	cluster_4
cluster_16	chr2L	116393	118031	1639		cluster_3	cluster_12	cluster_5
cluster_17	chr2L	122589	125128	2540		cluster_3	cluster_13	cluster_6
cluster_18	chr2L	155463	159075	3613			cluster_14
cluster_19	chr2L	190547	203211	12665		cluster_5	cluster_16	cluster_7;cluster_8
cluster_20	chr2L	209748	218881	9134		cluster_5	cluster_17	cluster_9
cluster_21	chr2L	227160	229389	2230		cluster_7	cluster_18
cluster_22	chr2L	230543	231022	480		cluster_7	cluster_19
cluster_23	chr2L	232024	232359	336		cluster_7	cluster_19
cluster_24	chr2L	234003	243119	9117		cluster_8	cluster_20;cluster_21	cluster_10
cluster_25	chr2L	252688	252727	40
cluster_26	chr2L	274737	274825	89		cluster_11	cluster_22
cluster_27	chr2L	280758	282128	1371		cluster_12	cluster_23
cluster_28	chr2L	302039	305212	3174		cluster_14	cluster_25	cluster_11
cluster_29	chr2L	346177	346249	73
cluster_30	chr2L	348154	348182	29			cluster_26
cluster_31	chr2L	353511	353666	156		cluster_17	cluster_27
cluster_32	chr2L	355182	355219	38		cluster_17	cluster_28
cluster_33	chr2L	358808	366246	7439		cluster_17	cluster_29
cluster_34	chr2L	417217	418689	1473		cluster_19	cluster_31
cluster_35	chr2L	419520	421567	2048		cluster_19	cluster_31	cluster_13
cluster_36	chr2L	447616	450863	3248		cluster_20	cluster_32
cluster_37	chr2L	538167	538279	113		cluster_26	cluster_35
cluster_38	chr2L	552434	552464	31		cluster_27		cluster_14
cluster_39	chr2L	574575	575728	1154		cluster_27	cluster_39
cluster_40	chr2L	687634	688008	375		cluster_30	cluster_40
cluster_41	chr2L	695056	695084	29
cluster_42	chr2L	781851	785099	3249		cluster_37	cluster_43
cluster_43	chr2L	818142	818369	228			cluster_44
cluster_44	chr2L	823641	824362	722		cluster_39	cluster_45
cluster_45	chr2L	832027	835459	3433		cluster_40	cluster_46	cluster_15
cluster_46	chr2L	849909	849951	43
cluster_47	chr2L	852857	852894	38
cluster_48	chr2L	873259	874117	859		cluster_44
cluster_49	chr2L	901129	901654	526		cluster_45	cluster_50
cluster_50	chr2L	976930	978006	1077			cluster_51
cluster_51	chr2L	1050128	1050716	589			cluster_52
cluster_52	chr2L	1114585	1117570	2986		cluster_54	cluster_53	cluster_16
cluster_53	chr2L	1118918	1119120	203		cluster_54
cluster_54	chr2L	1128129	1128235	107			cluster_54
cluster_55	chr2L	1150846	1152225	1380		cluster_57	cluster_55
cluster_56	chr2L	1221887	1222040	154			cluster_57
cluster_57	chr2L	1380174	1380286	113
cluster_58	chr2L	1614026	1614131	106		cluster_70	cluster_59
cluster_59	chr2L	1680734	1680888	155		cluster_72	cluster_62
cluster_60	chr2L	1690119	1690632	514		cluster_75
cluster_61	chr2L	1706705	1709027	2323		cluster_77	cluster_63
cluster_62	chr2L	1710867	1710992	126		cluster_77
cluster_63	chr2L	1716284	1716346	63
cluster_64	chr2L	1724789	1726643	1855			cluster_64	cluster_17
cluster_65	chr2L	1802033	1802077	45			cluster_65
cluster_66	chr2L	1884692	1884729	38
cluster_67	chr2L	1938075	1938165	91			cluster_66
cluster_68	chr2L	1943339	1943905	567			cluster_67
cluster_69	chr2L	1965422	1965514	93			cluster_68
cluster_70	chr2L	2009151	2011072	1922			cluster_70
cluster_71	chr2L	2013163	2013266	104			cluster_71
cluster_72	chr2L	2030323	2031777	1455			cluster_72
cluster_73	chr2L	2043345	2044278	934		cluster_95	cluster_73
cluster_74	chr2L	2103429	2103473	45			cluster_74
cluster_75	chr2L	2112340	2112384	45			cluster_75
cluster_76	chr2L	2118331	2119471	1141			cluster_76
cluster_77	chr2L	2137392	2138448	1057		cluster_102
cluster_78	chr2L	2142266	2142561	296		cluster_102
cluster_79	chr2L	2145538	2145829	292		cluster_102	cluster_78
cluster_80	chr2L	2159901	2160549	649		cluster_102
cluster_81	chr2L	2189930	2190182	253			cluster_80
cluster_82	chr2L	2223255	2225618	2364			cluster_82
cluster_83	chr2L	2229970	2231580	1611		cluster_105	cluster_83
cluster_84	chr2L	2294562	2294597	36			cluster_84
cluster_85	chr2L	2358970	2361667	2698		cluster_110	cluster_85	cluster_18
cluster_86	chr2L	2369235	2370088	854		cluster_111	cluster_87
cluster_87	chr2L	2373576	2373671	96
cluster_88	chr2L	2380355	2384682	4328		cluster_112	cluster_88
cluster_89	chr2L	2389711	2389739	29			cluster_89
cluster_90	chr2L	2422479	2422778	300			cluster_90
cluster_91	chr2L	2459913	2460044	132			cluster_91
cluster_92	chr2L	2462588	2462703	116			cluster_92
cluster_93	chr2L	2493812	2494644	833		cluster_117	cluster_93
cluster_94	chr2L	2495799	2495847	49		cluster_117
cluster_95	chr2L	2496427	2498826	2400		cluster_117	cluster_94
cluster_96	chr2L	2565583	2566153	571		cluster_118	cluster_95
cluster_97	chr2L	2567527	2569577	2051		cluster_118	cluster_96
cluster_98	chr2L	2570830	2571608	779		cluster_118	cluster_97
cluster_99	chr2L	2580390	2581671	1282		cluster_120	cluster_98
cluster_100	chr2L	2738541	2738570	30			cluster_99
cluster_101	chr2L	2739675	2739811	137			cluster_100
cluster_102	chr2L	2742133	2743383	1251		cluster_124
cluster_103	chr2L	2753238	2753600	363			cluster_101
cluster_104	chr2L	2770163	2770806	644		cluster_126	cluster_103	cluster_20
cluster_105	chr2L	2772648	2773214	567		cluster_127	cluster_104
cluster_106	chr2L	2774589	2777320	2732		cluster_127	cluster_105
cluster_107	chr2L	2778394	2779180	787		cluster_127	cluster_106
cluster_108	chr2L	2808315	2808353	39
cluster_109	chr2L	2856115	2857037	923			cluster_107	cluster_21
cluster_110	chr2L	2867846	2869543	1698		cluster_132	cluster_108	cluster_22
cluster_111	chr2L	2873676	2874345	670		cluster_134	cluster_109
cluster_112	chr2L	2878001	2878173	173		cluster_134	cluster_110
cluster_113	chr2L	2880718	2881098	381		cluster_135
cluster_114	chr2L	2935215	2935668	454			cluster_113
cluster_115	chr2L	2974264	2974790	527		cluster_140
cluster_116	chr2L	2988246	2990890	2645		cluster_141	cluster_117	cluster_23
cluster_117	chr2L	3021012	3022210	1199		cluster_145	cluster_118	cluster_24
cluster_118	chr2L	3035492	3035557	66		cluster_145
cluster_119	chr2L	3046765	3047243	479		cluster_146	cluster_120	cluster_25
cluster_120	chr2L	3048702	3048832	131		cluster_146	cluster_121	cluster_26
cluster_121	chr2L	3056600	3056906	307		cluster_146
cluster_122	chr2L	3067191	3069884	2694		cluster_146	cluster_122
cluster_123	chr2L	3144760	3145691	932		cluster_151	cluster_124	cluster_27
cluster_124	chr2L	3167387	3170337	2951		cluster_152	cluster_126	cluster_28
cluster_125	chr2L	3172975	3173088	114		cluster_152	cluster_127
cluster_126	chr2L	3202794	3205460	2667		cluster_153	cluster_128;cluster_129
cluster_127	chr2L	3206594	3206657	64		cluster_153	cluster_130
cluster_128	chr2L	3209045	3210170	1126		cluster_153	cluster_131
cluster_129	chr2L	3239270	3239296	27
cluster_130	chr2L	3251545	3251906	362			cluster_132
cluster_131	chr2L	3258969	3259056	88		cluster_158	cluster_133
cluster_132	chr2L	3358705	3360442	1738		cluster_161	cluster_134
cluster_133	chr2L	3375832	3375921	90		cluster_162
cluster_134	chr2L	3388645	3388845	201			cluster_135
cluster_135	chr2L	3462223	3465089	2867		cluster_166	cluster_138	cluster_29
cluster_136	chr2L	3466336	3469191	2856		cluster_166	cluster_139
cluster_137	chr2L	3621720	3622808	1089		cluster_169	cluster_141
cluster_138	chr2L	3631274	3631304	31
cluster_139	chr2L	3783454	3784106	653		cluster_175	cluster_142
cluster_140	chr2L	4030552	4030818	267			cluster_143
cluster_141	chr2L	4113862	4115671	1810		cluster_184	cluster_145	cluster_31
cluster_142	chr2L	4180997	4183706	2710		cluster_187	cluster_146
cluster_143	chr2L	4189359	4189998	640			cluster_147
cluster_144	chr2L	4227711	4228544	834		cluster_190	cluster_149	cluster_32
cluster_145	chr2L	4392822	4393712	891		cluster_193	cluster_151
cluster_146	chr2L	4394839	4400261	5423		cluster_193	cluster_152
cluster_147	chr2L	4418959	4419053	95			cluster_153
cluster_148	chr2L	4445829	4447934	2106		cluster_195	cluster_154
cluster_149	chr2L	4450223	4450855	633		cluster_195
cluster_150	chr2L	4457227	4459101	1875		cluster_195	cluster_155	cluster_33
cluster_151	chr2L	4461682	4461820	139		cluster_195	cluster_156
cluster_152	chr2L	4601759	4602027	269		cluster_201	cluster_157
cluster_153	chr2L	4603348	4604425	1078		cluster_201	cluster_158
cluster_154	chr2L	4605562	4605622	61		cluster_201	cluster_159
cluster_155	chr2L	4608027	4609143	1117			cluster_160
cluster_156	chr2L	4647641	4647714	74			cluster_161
cluster_157	chr2L	4835385	4835699	315		cluster_207	cluster_162
cluster_158	chr2L	4841471	4844933	3463		cluster_207	cluster_163
cluster_159	chr2L	4920292	4920320	29		cluster_210	cluster_166
cluster_160	chr2L	4922126	4923208	1083			cluster_167
cluster_161	chr2L	4953564	4953753	190			cluster_169
cluster_162	chr2L	4966068	4967416	1349		cluster_214	cluster_170
cluster_163	chr2L	4991581	4992857	1277		cluster_215	cluster_172	cluster_34
cluster_164	chr2L	5027126	5027159	34			cluster_173
cluster_165	chr2L	5046548	5048424	1877		cluster_218	cluster_175
cluster_166	chr2L	5051192	5052727	1536		cluster_219	cluster_176
cluster_167	chr2L	5054264	5056381	2118		cluster_219	cluster_176
cluster_168	chr2L	5071006	5073837	2832		cluster_220	cluster_177	cluster_35
cluster_169	chr2L	5098654	5100113	1460		cluster_224	cluster_179
cluster_170	chr2L	5120302	5120334	33			cluster_180
cluster_171	chr2L	5202382	5202522	141
cluster_172	chr2L	5219024	5220363	1340		cluster_233	cluster_182
cluster_173	chr2L	5240762	5241418	657			cluster_183	cluster_36
cluster_174	chr2L	5315481	5315788	308		cluster_240	cluster_187
cluster_175	chr2L	5321014	5321101	88		cluster_240	cluster_187
cluster_176	chr2L	5327230	5327904	675			cluster_188	cluster_37
cluster_177	chr2L	5539338	5542656	3319		cluster_244	cluster_189	cluster_38
cluster_178	chr2L	5544105	5546583	2479		cluster_244	cluster_190
cluster_179	chr2L	5565646	5565765	120			cluster_191
cluster_180	chr2L	5640958	5642149	1192			cluster_192	cluster_39
cluster_181	chr2L	5767042	5769368	2327		cluster_248	cluster_193	cluster_40
cluster_182	chr2L	5800525	5800774	250		cluster_249	cluster_194
cluster_183	chr2L	5859763	5860083	321			cluster_195
cluster_184	chr2L	5947864	5948146	283		cluster_255	cluster_197
cluster_185	chr2L	5972128	5973660	1533			cluster_198	cluster_41
cluster_186	chr2L	5976629	5976781	153			cluster_199	cluster_42
cluster_187	chr2L	5979411	5980098	688			cluster_200
cluster_188	chr2L	5982618	5985745	3128		cluster_260	cluster_201
cluster_189	chr2L	5987616	5990778	3163		cluster_260	cluster_201	cluster_43
cluster_190	chr2L	6005060	6005121	62
cluster_191	chr2L	6034736	6036091	1356		cluster_264	cluster_203
cluster_192	chr2L	6045674	6047923	2250		cluster_265	cluster_204
cluster_193	chr2L	6072561	6073938	1378		cluster_266	cluster_206
cluster_194	chr2L	6096134	6098034	1901		cluster_267	cluster_208
cluster_195	chr2L	6100379	6101725	1347		cluster_268	cluster_209
cluster_196	chr2L	6122725	6123900	1176		cluster_269	cluster_210
cluster_197	chr2L	6125270	6125377	108
cluster_198	chr2L	6186641	6186671	31
cluster_199	chr2L	6210084	6210152	69		cluster_273
cluster_200	chr2L	6237189	6237222	34			cluster_211
cluster_201	chr2L	6331111	6332326	1216		cluster_275	cluster_212
cluster_202	chr2L	6345954	6346593	640		cluster_276	cluster_213	cluster_44
cluster_203	chr2L	6363201	6363627	427			cluster_214
cluster_204	chr2L	6365145	6366029	885			cluster_215
cluster_205	chr2L	6431992	6432592	601		cluster_281	cluster_217
cluster_206	chr2L	6434571	6434617	47		cluster_281	cluster_218
cluster_207	chr2L	6442059	6442105	47		cluster_283	cluster_219
cluster_208	chr2L	6444087	6444684	598		cluster_283	cluster_220
cluster_209	chr2L	6457771	6458978	1208		cluster_284
cluster_210	chr2L	6468538	6468768	231			cluster_221	cluster_45
cluster_211	chr2L	6474399	6475621	1223		cluster_287	cluster_222	cluster_46
cluster_212	chr2L	6477187	6479033	1847		cluster_287	cluster_223
cluster_213	chr2L	6484250	6487586	3337		cluster_287	cluster_224
cluster_214	chr2L	6557823	6559022	1200		cluster_289	cluster_227
cluster_215	chr2L	6562758	6565167	2410		cluster_290	cluster_228
cluster_216	chr2L	6616386	6617108	723			cluster_229
cluster_217	chr2L	6632883	6634034	1152		cluster_292		cluster_47
cluster_218	chr2L	6650424	6655420	4997		cluster_293	cluster_230
cluster_219	chr2L	6680443	6680477	35		cluster_296
cluster_220	chr2L	6718391	6721088	2698		cluster_297	cluster_234
cluster_221	chr2L	6778570	6780265	1696			cluster_236
cluster_222	chr2L	6799742	6799832	91			cluster_238
cluster_223	chr2L	6853791	6853840	50
cluster_224	chr2L	6906646	6907597	952		cluster_307	cluster_239
cluster_225	chr2L	6910249	6912080	1832		cluster_307	cluster_240
cluster_226	chr2L	6914327	6915342	1016		cluster_307	cluster_241	cluster_48
cluster_227	chr2L	6916514	6918707	2194		cluster_307	cluster_242	cluster_49
cluster_228	chr2L	6922735	6930872	8138		cluster_308	cluster_243	cluster_50
cluster_229	chr2L	6943269	6943949	681		cluster_309	cluster_244
cluster_230	chr2L	6945486	6945806	321		cluster_309	cluster_245
cluster_231	chr2L	6966793	6967590	798		cluster_309	cluster_246	cluster_51
cluster_232	chr2L	6991481	6991508	28			cluster_247
cluster_233	chr2L	7024834	7025797	964		cluster_312	cluster_248	cluster_52
cluster_234	chr2L	7030507	7031286	780		cluster_313	cluster_249
cluster_235	chr2L	7035665	7037864	2200		cluster_314	cluster_250
cluster_236	chr2L	7055395	7055637	243		cluster_315	cluster_251
cluster_237	chr2L	7060969	7061063	95			cluster_252
cluster_238	chr2L	7205461	7205495	35			cluster_253
cluster_239	chr2L	7222042	7222119	78
cluster_240	chr2L	7232437	7233452	1016		cluster_323	cluster_254
cluster_241	chr2L	7255573	7255736	164		cluster_324
cluster_242	chr2L	7348847	7350010	1164		cluster_330	cluster_255
cluster_243	chr2L	7384507	7384941	435			cluster_256
cluster_244	chr2L	7421510	7421583	74			cluster_258
cluster_245	chr2L	7425635	7426043	409		cluster_334	cluster_259	cluster_53
cluster_246	chr2L	7427059	7427212	154		cluster_334	cluster_259
cluster_247	chr2L	7428895	7430329	1435		cluster_334	cluster_259	cluster_54
cluster_248	chr2L	7548185	7549055	871		cluster_337	cluster_260
cluster_249	chr2L	7550092	7550516	425		cluster_337	cluster_261
cluster_250	chr2L	7711472	7711670	199			cluster_262	cluster_55
cluster_251	chr2L	7791423	7796910	5488		cluster_343	cluster_263;cluster_264	cluster_56
cluster_252	chr2L	7801251	7802959	1709		cluster_344	cluster_265
cluster_253	chr2L	7824277	7828145	3869		cluster_346	cluster_266
cluster_254	chr2L	7830477	7832705	2229		cluster_347	cluster_267
cluster_255	chr2L	7872760	7872927	168			cluster_268
cluster_256	chr2L	7883515	7886108	2594		cluster_349	cluster_269
cluster_257	chr2L	7959090	7959122	33			cluster_271
cluster_258	chr2L	7960423	7960455	33
cluster_259	chr2L	7977131	7977695	565		cluster_351	cluster_272
cluster_260	chr2L	7979068	7982104	3037		cluster_351	cluster_273
cluster_261	chr2L	7983270	7984056	787		cluster_351	cluster_274
cluster_262	chr2L	7986785	7987943	1159			cluster_275	cluster_57
cluster_263	chr2L	7989392	7989446	55			cluster_275
cluster_264	chr2L	8029601	8030149	549
cluster_265	chr2L	8034619	8034707	89
cluster_266	chr2L	8041801	8042612	812		cluster_358	cluster_276	cluster_58
cluster_267	chr2L	8084865	8089706	4842		cluster_360	cluster_279	cluster_60
cluster_268	chr2L	8105734	8105798	65		cluster_361	cluster_280
cluster_269	chr2L	8106885	8109380	2496		cluster_361	cluster_281	cluster_61
cluster_270	chr2L	8117029	8117269	241
cluster_271	chr2L	8134275	8134392	118		cluster_362
cluster_272	chr2L	8196601	8197553	953		cluster_367
cluster_273	chr2L	8200311	8200818	508		cluster_367	cluster_282
cluster_274	chr2L	8208549	8208585	37		cluster_368
cluster_275	chr2L	8209626	8210831	1206		cluster_368	cluster_284
cluster_276	chr2L	8258618	8260171	1554		cluster_370	cluster_286	cluster_62
cluster_277	chr2L	8290725	8290814	90			cluster_288	cluster_63
cluster_278	chr2L	8316897	8317012	116		cluster_372	cluster_289
cluster_279	chr2L	8355683	8360437	4755		cluster_373	cluster_290	cluster_64
cluster_280	chr2L	8363699	8364595	897		cluster_374	cluster_292	cluster_65
cluster_281	chr2L	8369752	8370079	328		cluster_374	cluster_293
cluster_282	chr2L	8383391	8384137	747		cluster_375	cluster_294
cluster_283	chr2L	8386563	8389804	3242		cluster_376	cluster_295	cluster_66
cluster_284	chr2L	8415762	8415875	114
cluster_285	chr2L	8426874	8432476	5603		cluster_379	cluster_296
cluster_286	chr2L	8445979	8446479	501		cluster_380
cluster_287	chr2L	8458534	8458580	47		cluster_383	cluster_297
cluster_288	chr2L	8460557	8461159	603		cluster_383	cluster_298
cluster_289	chr2L	8481773	8482159	387			cluster_299
cluster_290	chr2L	8485734	8485927	194			cluster_300	cluster_67
cluster_291	chr2L	8510539	8512537	1999		cluster_388	cluster_301	cluster_68
cluster_292	chr2L	8515911	8517293	1383		cluster_388
cluster_293	chr2L	8541370	8541846	477			cluster_302
cluster_294	chr2L	8570884	8570976	93			cluster_304
cluster_295	chr2L	8594515	8595301	787		cluster_392	cluster_305
cluster_296	chr2L	8596545	8599582	3038		cluster_392	cluster_306
cluster_297	chr2L	8600956	8601523	568		cluster_392	cluster_307
cluster_298	chr2L	8620024	8620116	93			cluster_308	cluster_69
cluster_299	chr2L	8667130	8670396	3267		cluster_396	cluster_309	cluster_70
cluster_300	chr2L	8678992	8679214	223			cluster_310
cluster_301	chr2L	8683437	8683896	460		cluster_398	cluster_311
cluster_302	chr2L	8998654	8999417	764		cluster_408	cluster_313
cluster_303	chr2L	9000763	9001364	602		cluster_409	cluster_314
cluster_304	chr2L	9188453	9188762	310		cluster_413
cluster_305	chr2L	9236494	9236598	105			cluster_316
cluster_306	chr2L	9331035	9332030	996		cluster_419	cluster_318	cluster_71
cluster_307	chr2L	9393670	9394335	666		cluster_421	cluster_319
cluster_308	chr2L	9434891	9435274	384			cluster_320
cluster_309	chr2L	9503110	9503816	707			cluster_322
cluster_310	chr2L	9518630	9520657	2028		cluster_424	cluster_323	cluster_72
cluster_311	chr2L	9547546	9547572	27			cluster_324
cluster_312	chr2L	9613421	9613463	43			cluster_325
cluster_313	chr2L	9684260	9685200	941		cluster_429
cluster_314	chr2L	9700010	9700419	410		cluster_430	cluster_326
cluster_315	chr2L	9787313	9790695	3383		cluster_434	cluster_329	cluster_73
cluster_316	chr2L	9891046	9894908	3863		cluster_435	cluster_330	cluster_74
cluster_317	chr2L	9896281	9897514	1234		cluster_435	cluster_331	cluster_75
cluster_318	chr2L	9899437	9902511	3075		cluster_435	cluster_332
cluster_319	chr2L	9917166	9918132	967		cluster_436	cluster_333
cluster_320	chr2L	9930705	9933190	2486		cluster_438	cluster_334
cluster_321	chr2L	9934794	9935410	617		cluster_438	cluster_335
cluster_322	chr2L	9950431	9950504	74			cluster_337	cluster_76
cluster_323	chr2L	9952294	9952358	65		cluster_440
cluster_324	chr2L	9958958	9960877	1920		cluster_440	cluster_338
cluster_325	chr2L	9967334	9968492	1159		cluster_440	cluster_339
cluster_326	chr2L	9984735	9987147	2413		cluster_443
cluster_327	chr2L	9995200	10000619	5420		cluster_443	cluster_340
cluster_328	chr2L	10007601	10008858	1258		cluster_444	cluster_341
cluster_329	chr2L	10057631	10060094	2464		cluster_445	cluster_342	cluster_77
cluster_330	chr2L	10143361	10143394	34
cluster_331	chr2L	10161931	10162086	156			cluster_343
cluster_332	chr2L	10201110	10202993	1884		cluster_452	cluster_345	cluster_78
cluster_333	chr2L	10204544	10206150	1607		cluster_452	cluster_346	cluster_79
cluster_334	chr2L	10211938	10218828	6891		cluster_453	cluster_347	cluster_80
cluster_335	chr2L	10227829	10229926	2098		cluster_455	cluster_349
cluster_336	chr2L	10231319	10234440	3122		cluster_455	cluster_349;cluster_350;cluster_351
cluster_337	chr2L	10239433	10243015	3583		cluster_456	cluster_352
cluster_338	chr2L	10256447	10256486	40		cluster_456
cluster_339	chr2L	10261795	10262754	960			cluster_354
cluster_340	chr2L	10266431	10266508	78
cluster_341	chr2L	10282038	10288429	6392		cluster_459	cluster_356	cluster_81
cluster_342	chr2L	10314935	10317539	2605		cluster_462	cluster_359
cluster_343	chr2L	10363912	10364087	176		cluster_466	cluster_361
cluster_344	chr2L	10373972	10375683	1712		cluster_467
cluster_345	chr2L	10379515	10385587	6073		cluster_468	cluster_362
cluster_346	chr2L	10386737	10386778	42		cluster_468
cluster_347	chr2L	10388285	10388425	141		cluster_468
cluster_348	chr2L	10390068	10390328	261		cluster_469
cluster_349	chr2L	10396213	10396918	706			cluster_363
cluster_350	chr2L	10402407	10404339	1933		cluster_472	cluster_364
cluster_351	chr2L	10408321	10411696	3376		cluster_473	cluster_365	cluster_82
cluster_352	chr2L	10431509	10432976	1468		cluster_474
cluster_353	chr2L	10437229	10437308	80
cluster_354	chr2L	10460424	10462388	1965		cluster_475	cluster_367
cluster_355	chr2L	10491820	10494194	2375		cluster_476	cluster_369
cluster_356	chr2L	10510811	10511336	526			cluster_370
cluster_357	chr2L	10593071	10593111	41			cluster_371
cluster_358	chr2L	10599059	10600195	1137			cluster_372
cluster_359	chr2L	10739805	10741311	1507		cluster_487	cluster_373
cluster_360	chr2L	10752269	10752336	68
cluster_361	chr2L	10837738	10839995	2258		cluster_494	cluster_375	cluster_83
cluster_362	chr2L	10846685	10848851	2167		cluster_495	cluster_376	cluster_84;cluster_85
cluster_363	chr2L	10850755	10850824	70			cluster_377	cluster_86
cluster_364	chr2L	10854436	10855445	1010		cluster_497	cluster_378
cluster_365	chr2L	10876655	10877159	505		cluster_499	cluster_380
cluster_366	chr2L	10878535	10881571	3037		cluster_499	cluster_381
cluster_367	chr2L	10882815	10883601	787		cluster_499	cluster_382
cluster_368	chr2L	10953102	10953148	47		cluster_503	cluster_383
cluster_369	chr2L	10955127	10955727	601		cluster_503	cluster_384
cluster_370	chr2L	10964891	10966291	1401		cluster_504	cluster_385	cluster_87
cluster_371	chr2L	10973525	10974048	524		cluster_505	cluster_386
cluster_372	chr2L	10975788	10976295	508		cluster_505	cluster_387	cluster_88
cluster_373	chr2L	10980971	10987376	6406		cluster_506	cluster_388	cluster_89
cluster_374	chr2L	10997533	11000002	2470		cluster_507	cluster_389	cluster_90
cluster_375	chr2L	11002835	11004048	1214		cluster_507	cluster_390	cluster_91
cluster_376	chr2L	11007312	11012074	4763		cluster_507	cluster_391
cluster_377	chr2L	11013276	11014009	734			cluster_392
cluster_378	chr2L	11100985	11103258	2274		cluster_511	cluster_393
cluster_379	chr2L	11110677	11110795	119		cluster_512	cluster_394
cluster_380	chr2L	11113365	11113563	199		cluster_512
cluster_381	chr2L	11119116	11119224	109		cluster_512	cluster_395
cluster_382	chr2L	11122679	11122711	33		cluster_512
cluster_383	chr2L	11135573	11135993	421		cluster_512	cluster_398
cluster_384	chr2L	11315998	11316044	47		cluster_519	cluster_400
cluster_385	chr2L	11523324	11523363	40		cluster_521	cluster_402
cluster_386	chr2L	11614105	11614491	387			cluster_404
cluster_387	chr2L	11615520	11615549	30			cluster_405
cluster_388	chr2L	11715266	11715418	153			cluster_406
cluster_389	chr2L	11788882	11789983	1102		cluster_528
cluster_390	chr2L	11792597	11800227	7631		cluster_528	cluster_407	cluster_92
cluster_391	chr2L	11803023	11803501	479			cluster_408
cluster_392	chr2L	11807162	11807187	26		cluster_531
cluster_393	chr2L	11810078	11811292	1215		cluster_531	cluster_410	cluster_93
cluster_394	chr2L	11953457	11953488	32			cluster_413	cluster_94
cluster_395	chr2L	11984342	11986350	2009		cluster_537	cluster_414
cluster_396	chr2L	11996639	11996723	85		cluster_537
cluster_397	chr2L	12032020	12033079	1060		cluster_539
cluster_398	chr2L	12045343	12045998	656		cluster_540	cluster_417
cluster_399	chr2L	12067380	12067944	565		cluster_543	cluster_420
cluster_400	chr2L	12069318	12072354	3037		cluster_543	cluster_421
cluster_401	chr2L	12073598	12074384	787		cluster_543	cluster_422
cluster_402	chr2L	12100572	12100705	134		cluster_544
cluster_403	chr2L	12107339	12107885	547		cluster_544	cluster_423
cluster_404	chr2L	12155418	12157260	1843		cluster_546	cluster_424
cluster_405	chr2L	12173816	12174058	243		cluster_547	cluster_425
cluster_406	chr2L	12304459	12304530	72
cluster_407	chr2L	12371756	12371860	105		cluster_551
cluster_408	chr2L	12431259	12432177	919		cluster_553	cluster_428
cluster_409	chr2L	12438139	12440606	2468		cluster_554	cluster_429
cluster_410	chr2L	12455565	12458221	2657		cluster_555	cluster_430
cluster_411	chr2L	12690387	12693159	2773		cluster_559	cluster_434
cluster_412	chr2L	12711234	12711328	95		cluster_560
cluster_413	chr2L	12713232	12715968	2737		cluster_561	cluster_438
cluster_414	chr2L	12724207	12724270	64		cluster_562
cluster_415	chr2L	12728964	12730103	1140		cluster_562	cluster_440
cluster_416	chr2L	12732514	12732552	39		cluster_562	cluster_441
cluster_417	chr2L	12737401	12739181	1781		cluster_563	cluster_442
cluster_418	chr2L	12743985	12744780	796			cluster_443
cluster_419	chr2L	12781846	12781878	33			cluster_444
cluster_420	chr2L	12939458	12939613	156			cluster_445
cluster_421	chr2L	12976126	12978674	2549		cluster_576	cluster_446	cluster_96
cluster_422	chr2L	12987117	12987284	168		cluster_576
cluster_423	chr2L	13001694	13003279	1586		cluster_577	cluster_447
cluster_424	chr2L	13021925	13022372	448			cluster_449
cluster_425	chr2L	13167540	13170207	2668		cluster_582	cluster_450
cluster_426	chr2L	13181982	13183557	1576		cluster_582	cluster_451
cluster_427	chr2L	13184967	13189561	4595		cluster_582	cluster_451
cluster_428	chr2L	13195759	13197580	1822		cluster_583	cluster_452
cluster_429	chr2L	13204027	13204272	246
cluster_430	chr2L	13209509	13212118	2610		cluster_585	cluster_453	cluster_98
cluster_431	chr2L	13215839	13217269	1431		cluster_586	cluster_454
cluster_432	chr2L	13244362	13245118	757			cluster_457	cluster_99
cluster_433	chr2L	13283241	13284550	1310		cluster_589	cluster_458	cluster_100
cluster_434	chr2L	13289376	13289502	127			cluster_459
cluster_435	chr2L	13300944	13301619	676		cluster_591	cluster_461
cluster_436	chr2L	13363539	13364029	491		cluster_593
cluster_437	chr2L	13385251	13385835	585			cluster_463
cluster_438	chr2L	13393317	13395084	1768		cluster_595	cluster_464	cluster_101
cluster_439	chr2L	13410587	13411298	712			cluster_466	cluster_102
cluster_440	chr2L	13450277	13450312	36		cluster_599	cluster_467
cluster_441	chr2L	13453095	13453127	33		cluster_599	cluster_468
cluster_442	chr2L	13454797	13454845	49		cluster_599	cluster_469
cluster_443	chr2L	13455880	13456008	129			cluster_470
cluster_444	chr2L	13481615	13481647	33		cluster_601	cluster_471
cluster_445	chr2L	13522628	13522672	45			cluster_473
cluster_446	chr2L	13524594	13524645	52			cluster_474
cluster_447	chr2L	13527128	13527198	71			cluster_475
cluster_448	chr2L	13531160	13532385	1226
cluster_449	chr2L	13545785	13545892	108
cluster_450	chr2L	13550153	13550202	50
cluster_451	chr2L	13610414	13610557	144			cluster_479
cluster_452	chr2L	13637306	13639255	1950		cluster_619	cluster_480
cluster_453	chr2L	13772184	13773846	1663		cluster_624	cluster_481
cluster_454	chr2L	13781759	13782611	853		cluster_625	cluster_482
cluster_455	chr2L	13791925	13792021	97		cluster_625
cluster_456	chr2L	13813942	13814023	82		cluster_626
cluster_457	chr2L	13897446	13899982	2537		cluster_631	cluster_486
cluster_458	chr2L	14010541	14010636	96			cluster_487	cluster_103
cluster_459	chr2L	14234075	14234109	35
cluster_460	chr2L	14358505	14358694	190		cluster_644	cluster_488
cluster_461	chr2L	14365453	14365512	60		cluster_644
cluster_462	chr2L	14387267	14387349	83		cluster_644
cluster_463	chr2L	14466543	14467490	948		cluster_645	cluster_491
cluster_464	chr2L	14491129	14491311	183		cluster_646	cluster_492
cluster_465	chr2L	14493217	14493690	474		cluster_646	cluster_493
cluster_466	chr2L	14495873	14495967	95			cluster_494
cluster_467	chr2L	14518086	14518696	611		cluster_648	cluster_495
cluster_468	chr2L	14530521	14530929	409			cluster_496
cluster_469	chr2L	14598855	14600618	1764		cluster_650	cluster_497
cluster_470	chr2L	14619048	14619080	33			cluster_498
cluster_471	chr2L	14642333	14643655	1323		cluster_652	cluster_499
cluster_472	chr2L	14645631	14645679	49		cluster_652	cluster_500
cluster_473	chr2L	14660945	14660974	30
cluster_474	chr2L	14746732	14747003	272			cluster_502
cluster_475	chr2L	14890134	14890166	33			cluster_504
cluster_476	chr2L	15004927	15004981	55		cluster_663
cluster_477	chr2L	15059234	15059403	170
cluster_478	chr2L	15062969	15064279	1311		cluster_666	cluster_507
cluster_479	chr2L	15072363	15074300	1938		cluster_668	cluster_509
cluster_480	chr2L	15081486	15081512	27
cluster_481	chr2L	15117653	15118077	425		cluster_670	cluster_510
cluster_482	chr2L	15132276	15132392	117			cluster_511	cluster_104
cluster_483	chr2L	15257395	15257587	193		cluster_673
cluster_484	chr2L	15261910	15262287	378		cluster_674
cluster_485	chr2L	15265449	15266949	1501		cluster_674
cluster_486	chr2L	15447825	15447963	139			cluster_514
cluster_487	chr2L	15586461	15587024	564		cluster_681	cluster_515
cluster_488	chr2L	15588398	15591435	3038		cluster_681	cluster_516
cluster_489	chr2L	15592678	15593464	787		cluster_681	cluster_517
cluster_490	chr2L	15654542	15654569	28
cluster_491	chr2L	15684276	15684797	522		cluster_684	cluster_518
cluster_492	chr2L	15685832	15685876	45		cluster_684	cluster_519
cluster_493	chr2L	15719267	15719708	442		cluster_686	cluster_520
cluster_494	chr2L	15720826	15721784	959		cluster_686	cluster_521
cluster_495	chr2L	15723630	15723997	368			cluster_522
cluster_496	chr2L	15726767	15727442	676		cluster_688	cluster_523
cluster_497	chr2L	15749726	15751684	1959		cluster_689	cluster_525;cluster_526	cluster_105
cluster_498	chr2L	15765385	15766440	1056			cluster_528
cluster_499	chr2L	15820798	15820833	36
cluster_500	chr2L	16141351	16141606	256
cluster_501	chr2L	16146224	16146254	31			cluster_531
cluster_502	chr2L	16153786	16154675	890		cluster_704	cluster_532
cluster_503	chr2L	16155818	16158853	3036		cluster_704	cluster_533
cluster_504	chr2L	16160224	16160792	569		cluster_704	cluster_534
cluster_505	chr2L	16245885	16247383	1499			cluster_535
cluster_506	chr2L	16248623	16249671	1049		cluster_706	cluster_536
cluster_507	chr2L	16254937	16255060	124			cluster_538
cluster_508	chr2L	16263595	16264704	1110		cluster_709	cluster_540
cluster_509	chr2L	16280307	16281421	1115		cluster_710	cluster_541
cluster_510	chr2L	16287673	16287716	44
cluster_511	chr2L	16296065	16299151	3087		cluster_712	cluster_542
cluster_512	chr2L	16305821	16307025	1205		cluster_713	cluster_543
cluster_513	chr2L	16308888	16310563	1676		cluster_713		cluster_106
cluster_514	chr2L	16312554	16314677	2124		cluster_713	cluster_544
cluster_515	chr2L	16327157	16327186	30		cluster_714	cluster_545
cluster_516	chr2L	16342482	16344120	1639		cluster_714	cluster_546
cluster_517	chr2L	16353301	16354535	1235		cluster_715	cluster_547	cluster_107
cluster_518	chr2L	16525969	16525995	27
cluster_519	chr2L	16560233	16564041	3809		cluster_720	cluster_549
cluster_520	chr2L	16570345	16570590	246			cluster_550
cluster_521	chr2L	16678441	16679872	1432		cluster_724	cluster_553
cluster_522	chr2L	16685827	16685936	110			cluster_554
cluster_523	chr2L	16690902	16692123	1222		cluster_726	cluster_555
cluster_524	chr2L	16696623	16699917	3295		cluster_727	cluster_556	cluster_108
cluster_525	chr2L	16722024	16724984	2961		cluster_728	cluster_558	cluster_109;cluster_110
cluster_526	chr2L	16730528	16730922	395		cluster_729	cluster_560
cluster_527	chr2L	16745150	16745551	402			cluster_561
cluster_528	chr2L	16749532	16753654	4123		cluster_731	cluster_562
cluster_529	chr2L	16821182	16824445	3264		cluster_732	cluster_563
cluster_530	chr2L	16829043	16832334	3292		cluster_732	cluster_564
cluster_531	chr2L	16855586	16855689	104		cluster_733	cluster_565
cluster_532	chr2L	16858799	16859543	745		cluster_733	cluster_566
cluster_533	chr2L	16885480	16887230	1751		cluster_735	cluster_567
cluster_534	chr2L	16900546	16900636	91			cluster_568
cluster_535	chr2L	17144557	17144599	43			cluster_569
cluster_536	chr2L	17150550	17151692	1143			cluster_570
cluster_537	chr2L	17167610	17167812	203			cluster_571
cluster_538	chr2L	17335599	17336714	1116			cluster_573
cluster_539	chr2L	17362092	17362121	30			cluster_574
cluster_540	chr2L	17367938	17370723	2786		cluster_755	cluster_575
cluster_541	chr2L	17412882	17413461	580			cluster_577
cluster_542	chr2L	17432095	17432123	29			cluster_578
cluster_543	chr2L	17450321	17450349	29
cluster_544	chr2L	17460433	17461735	1303		cluster_761	cluster_580	cluster_111
cluster_545	chr2L	17556026	17556055	30			cluster_584
cluster_546	chr2L	17687634	17687668	35			cluster_585
cluster_547	chr2L	17688940	17688981	42			cluster_586
cluster_548	chr2L	17820087	17820477	391			cluster_587
cluster_549	chr2L	17824957	17824997	41			cluster_588
cluster_550	chr2L	17912005	17912033	29		cluster_776
cluster_551	chr2L	17914109	17914136	28		cluster_776
cluster_552	chr2L	17953383	17953410	28
cluster_553	chr2L	17972843	17974775	1933		cluster_779	cluster_589	cluster_112
cluster_554	chr2L	18057980	18058026	47		cluster_784	cluster_590
cluster_555	chr2L	18060000	18060605	606		cluster_784	cluster_591
cluster_556	chr2L	18098984	18099167	184		cluster_786
cluster_557	chr2L	18105471	18113169	7699		cluster_786	cluster_592	cluster_113
cluster_558	chr2L	18120501	18120531	31			cluster_593
cluster_559	chr2L	18128477	18133706	5230		cluster_788	cluster_594	cluster_114
cluster_560	chr2L	18137574	18137671	98		cluster_788
cluster_561	chr2L	18138674	18139445	772		cluster_788	cluster_596	cluster_115
cluster_562	chr2L	18157224	18157664	441		cluster_790
cluster_563	chr2L	18159121	18159260	140		cluster_790	cluster_597
cluster_564	chr2L	18441586	18443211	1626		cluster_796	cluster_600	cluster_116
cluster_565	chr2L	18449585	18450655	1071		cluster_797	cluster_601
cluster_566	chr2L	18453466	18453570	105		cluster_797
cluster_567	chr2L	18471423	18473119	1697			cluster_602	cluster_117
cluster_568	chr2L	18532046	18533816	1771		cluster_800	cluster_603	cluster_118
cluster_569	chr2L	18552648	18553470	823		cluster_801
cluster_570	chr2L	18572216	18572264	49
cluster_571	chr2L	18599761	18602823	3063		cluster_803	cluster_605	cluster_121;cluster_122
cluster_572	chr2L	18604445	18605017	573		cluster_803	cluster_606
cluster_573	chr2L	18608700	18608758	59
cluster_574	chr2L	18609600	18609722	123			cluster_607
cluster_575	chr2L	18612897	18612923	27
cluster_576	chr2L	18661380	18661780	401		cluster_806	cluster_608	cluster_123
cluster_577	chr2L	18682751	18689247	6497		cluster_808	cluster_610;cluster_611
cluster_578	chr2L	18699151	18701557	2407		cluster_809	cluster_612
cluster_579	chr2L	18704549	18705689	1141		cluster_809	cluster_613
cluster_580	chr2L	18855154	18856444	1291		cluster_814	cluster_615
cluster_581	chr2L	18858154	18859025	872		cluster_814
cluster_582	chr2L	18948963	18949048	86		cluster_817
cluster_583	chr2L	18955506	18955740	235		cluster_818	cluster_616
cluster_584	chr2L	18987749	18988286	538			cluster_619
cluster_585	chr2L	19004636	19009232	4597		cluster_822	cluster_620	cluster_124
cluster_586	chr2L	19022705	19022776	72			cluster_621
cluster_587	chr2L	19039160	19039215	56		cluster_824
cluster_588	chr2L	19055301	19058819	3519		cluster_824	cluster_622
cluster_589	chr2L	19076217	19076504	288		cluster_825	cluster_623
cluster_590	chr2L	19120718	19122811	2094		cluster_827	cluster_624	cluster_125
cluster_591	chr2L	19129319	19129455	137		cluster_827	cluster_625
cluster_592	chr2L	19146543	19148136	1594		cluster_828	cluster_627
cluster_593	chr2L	19149359	19152395	3037		cluster_828	cluster_628
cluster_594	chr2L	19153621	19161894	8274		cluster_828	cluster_629
cluster_595	chr2L	19168105	19174206	6102		cluster_828	cluster_630	cluster_126
cluster_596	chr2L	19347722	19347980	259			cluster_631
cluster_597	chr2L	19349250	19349402	153		cluster_831	cluster_632
cluster_598	chr2L	19399644	19401341	1698		cluster_832	cluster_633
cluster_599	chr2L	19404017	19404687	671
cluster_600	chr2L	19435373	19435827	455			cluster_635	cluster_127
cluster_601	chr2L	19442847	19443003	157		cluster_840
cluster_602	chr2L	19446788	19452201	5414		cluster_840	cluster_636	cluster_128
cluster_603	chr2L	19464523	19468136	3614		cluster_841	cluster_638	cluster_129
cluster_604	chr2L	19490360	19492205	1846		cluster_843	cluster_639
cluster_605	chr2L	19536140	19537335	1196		cluster_844	cluster_642	cluster_130
cluster_606	chr2L	19545226	19545910	685		cluster_844
cluster_607	chr2L	19556214	19556280	67		cluster_844
cluster_608	chr2L	19567903	19570876	2974		cluster_845	cluster_643	cluster_131
cluster_609	chr2L	19657854	19657899	46			cluster_646
cluster_610	chr2L	19663846	19664981	1136		cluster_852	cluster_647
cluster_611	chr2L	19732136	19734793	2658		cluster_861	cluster_649
cluster_612	chr2L	19736975	19738198	1224		cluster_861	cluster_650
cluster_613	chr2L	19740710	19740822	113		cluster_861	cluster_651
cluster_614	chr2L	19742857	19742910	54
cluster_615	chr2L	19793060	19793251	192			cluster_655
cluster_616	chr2L	19810105	19819105	9001		cluster_866	cluster_656	cluster_132;cluster_133
cluster_617	chr2L	19943904	19943965	62			cluster_657
cluster_618	chr2L	19957548	19960028	2481		cluster_869	cluster_658
cluster_619	chr2L	20006086	20006312	227		cluster_871	cluster_659
cluster_620	chr2L	20009644	20009690	47		cluster_871	cluster_660
cluster_621	chr2L	20010797	20010951	155		cluster_871	cluster_661
cluster_622	chr2L	20026002	20026388	387		cluster_872	cluster_662
cluster_623	chr2L	20061562	20065595	4034		cluster_874	cluster_663	cluster_134
cluster_624	chr2L	20081608	20082625	1018			cluster_665
cluster_625	chr2L	20102663	20127856	25194		cluster_876	cluster_666	cluster_135
cluster_626	chr2L	20137873	20153132	15260	cluster5/38C	cluster_876	cluster_667	cluster_136
cluster_627	chr2L	20154985	20159004	4020	cluster5/38C	cluster_876	cluster_668
cluster_628	chr2L	20164269	20176806	12538	cluster5/38C	cluster_877	cluster_669	cluster_137;cluster_138
cluster_629	chr2L	20198058	20199215	1158	cluster5/38C		cluster_670	cluster_139
cluster_630	chr2L	20200650	20215141	14492	cluster5/38C	cluster_881	cluster_671	cluster_140;cluster_141
cluster_631	chr2L	20218201	20224792	6592	cluster5/38C	cluster_882	cluster_672	cluster_142
cluster_632	chr2L	20277425	20278123	699			cluster_673
cluster_633	chr2L	20308769	20308924	156			cluster_674
cluster_634	chr2L	20372280	20372472	193			cluster_677
cluster_635	chr2L	20407852	20408252	401			cluster_678
cluster_636	chr2L	20411587	20411640	54			cluster_679
cluster_637	chr2L	20412729	20413737	1009			cluster_680
cluster_638	chr2L	20418938	20423017	4080		cluster_895	cluster_681	cluster_143
cluster_639	chr2L	20443677	20444945	1269		cluster_896	cluster_682
cluster_640	chr2L	20577979	20578131	153		cluster_899	cluster_684
cluster_641	chr2L	20633958	20636739	2782		cluster_901	cluster_685
cluster_642	chr2L	20640177	20641154	978		cluster_902
cluster_643	chr2L	20642356	20643284	929		cluster_902	cluster_687
cluster_644	chr2L	20647214	20648478	1265		cluster_902	cluster_688	cluster_144
cluster_645	chr2L	20658467	20659597	1131		cluster_903	cluster_689
cluster_646	chr2L	20727429	20732917	5489		cluster_905	cluster_690	cluster_145
cluster_647	chr2L	20736120	20740300	4181		cluster_905	cluster_692
cluster_648	chr2L	20748155	20751195	3041		cluster_906	cluster_693
cluster_649	chr2L	20752995	20754569	1575		cluster_906	cluster_694
cluster_650	chr2L	20757744	20757835	92		cluster_906
cluster_651	chr2L	20766637	20767554	918		cluster_907	cluster_695	cluster_146
cluster_652	chr2L	20787857	20789153	1297		cluster_909	cluster_696
cluster_653	chr2L	20813894	20814408	515		cluster_910
cluster_654	chr2L	20871355	20875108	3754		cluster_915	cluster_699
cluster_655	chr2L	20876911	20877459	549
cluster_656	chr2L	20893671	20893721	51		cluster_917	cluster_701
cluster_657	chr2L	20895527	20896610	1084		cluster_918	cluster_702
cluster_658	chr2L	20900700	20902619	1920		cluster_919	cluster_703
cluster_659	chr2L	20919120	20919318	199		cluster_920	cluster_704
cluster_660	chr2L	20922702	20923796	1095		cluster_920	cluster_705	cluster_147
cluster_661	chr2L	20977364	20977412	49			cluster_707
cluster_662	chr2L	21041388	21041440	53
cluster_663	chr2L	21042634	21042694	61			cluster_710
cluster_664	chr2L	21049194	21049274	81			cluster_711
cluster_665	chr2L	21089154	21089183	30		cluster_934	cluster_714
cluster_666	chr2L	21095051	21095400	350		cluster_934	cluster_715
cluster_667	chr2L	21099044	21106270	7227		cluster_935	cluster_716	cluster_148
cluster_668	chr2L	21132825	21134466	1642		cluster_941	cluster_717	cluster_149
cluster_669	chr2L	21143652	21147997	4346		cluster_942	cluster_718
cluster_670	chr2L	21150450	21151622	1173		cluster_942	cluster_719
cluster_671	chr2L	21159459	21162570	3112		cluster_942	cluster_720	cluster_150
cluster_672	chr2L	21168728	21168797	70		cluster_942	cluster_721
cluster_673	chr2L	21177040	21177176	137		cluster_943
cluster_674	chr2L	21181706	21182737	1032		cluster_944	cluster_724
cluster_675	chr2L	21199933	21201293	1361		cluster_945	cluster_725	cluster_151
cluster_676	chr2L	21203465	21205665	2201		cluster_945	cluster_726	cluster_152;cluster_153
cluster_677	chr2L	21207488	21210242	2755		cluster_945	cluster_727
cluster_678	chr2L	21213999	21215597	1599		cluster_945	cluster_728	cluster_154
cluster_679	chr2L	21236136	21236468	333		cluster_947	cluster_730
cluster_680	chr2L	21241443	21242292	850		cluster_947	cluster_731
cluster_681	chr2L	21256619	21257016	398		cluster_948	cluster_732
cluster_682	chr2L	21258355	21260010	1656		cluster_948
cluster_683	chr2L	21267586	21269168	1583		cluster_950	cluster_734
cluster_684	chr2L	21272892	21274004	1113		cluster_950	cluster_735
cluster_685	chr2L	21284763	21287956	3194		cluster_951	cluster_737;cluster_738
cluster_686	chr2L	21299947	21300458	512		cluster_952
cluster_687	chr2L	21302036	21303020	985		cluster_952	cluster_739
cluster_688	chr2L	21310905	21315058	4154		cluster_954	cluster_740
cluster_689	chr2L	21317656	21319528	1873		cluster_954	cluster_741	cluster_155
cluster_690	chr2L	21325195	21325224	30		cluster_954	cluster_742
cluster_691	chr2L	21334499	21335612	1114		cluster_955	cluster_744
cluster_692	chr2L	21337387	21338794	1408		cluster_955	cluster_745
cluster_693	chr2L	21343326	21343659	334		cluster_955	cluster_746
cluster_694	chr2L	21349308	21349463	156		cluster_955	cluster_748
cluster_695	chr2L	21356201	21360081	3881		cluster_956	cluster_749	cluster_156
cluster_696	chr2L	21370293	21370775	483		cluster_956	cluster_751
cluster_697	chr2L	21377620	21377719	100		cluster_956	cluster_752
cluster_698	chr2L	21378867	21379519	653		cluster_956	cluster_753
cluster_699	chr2L	21383342	21384104	763		cluster_956	cluster_754
cluster_700	chr2L	21393610	21397111	3502		cluster_957	cluster_755	cluster_157
cluster_701	chr2L	21399270	21411920	12651		cluster_957	cluster_756	cluster_158;cluster_159
cluster_702	chr2L	21413151	21441721	28571		cluster_957	cluster_757
cluster_703	chr2L	21447176	21447224	49		cluster_958	cluster_758
cluster_704	chr2L	21449200	21559573	110374		cluster_958	cluster_759	cluster_160;cluster_161;cluster_162;cluster_163;cluster_164
cluster_705	chr2L	21561221	21564316	3096		cluster_958	cluster_760
cluster_706	chr2L	21570238	21573627	3390		cluster_960	cluster_761
cluster_707	chr2L	21574787	21578162	3376		cluster_960	cluster_762
cluster_708	chr2L	21579875	21587486	7612		cluster_960	cluster_762
cluster_709	chr2L	21589035	21595631	6597		cluster_960	cluster_763	cluster_165;cluster_166
cluster_710	chr2L	21598055	21598083	29
cluster_711	chr2L	21602991	21603037	47			cluster_764
cluster_712	chr2L	21604908	21611216	6309		cluster_963	cluster_765	cluster_167
cluster_713	chr2L	21616887	21617397	511		cluster_963
cluster_714	chr2L	21621196	21622840	1645		cluster_963	cluster_768
cluster_715	chr2L	21625099	21625522	424		cluster_963	cluster_769
cluster_716	chr2L	21626707	21628205	1499		cluster_963	cluster_770	cluster_168
cluster_717	chr2L	21629669	21629928	260		cluster_963	cluster_771
cluster_718	chr2L	21636967	21637174	208		cluster_964	cluster_772
cluster_719	chr2L	21643916	21646695	2780		cluster_964	cluster_773;cluster_774
cluster_720	chr2L	21648202	21665349	17148		cluster_964	cluster_775
cluster_721	chr2L	21666983	21667074	92		cluster_964	cluster_776
cluster_722	chr2L	21675633	21675661	29
cluster_723	chr2L	21677939	21683396	5458		cluster_965	cluster_777	cluster_169
cluster_724	chr2L	21686290	21686319	30		cluster_966	cluster_778
cluster_725	chr2L	21688951	21691480	2530		cluster_966	cluster_779	cluster_171;cluster_172
cluster_726	chr2L	21692708	21692801	94		cluster_966	cluster_780
cluster_727	chr2L	21711143	21712050	908		cluster_969	cluster_782
cluster_728	chr2L	21715296	21715989	694		cluster_969	cluster_783
cluster_729	chr2L	21729180	21730206	1027		cluster_970	cluster_785
cluster_730	chr2L	21733322	21733838	517		cluster_972	cluster_786	cluster_173
cluster_731	chr2L	21739202	21739233	32		cluster_972
cluster_732	chr2L	21740863	21740925	63		cluster_972
cluster_733	chr2L	21742576	21743438	863		cluster_972
cluster_734	chr2L	21751012	21751375	364			cluster_787
cluster_735	chr2L	21760491	21761944	1454		cluster_975	cluster_788	cluster_174
cluster_736	chr2L	21768753	21770037	1285			cluster_789
cluster_737	chr2L	21779403	21780201	799		cluster_976	cluster_790
cluster_738	chr2L	21785904	21785933	30			cluster_791
cluster_739	chr2L	21788013	21788377	365			cluster_792
cluster_740	chr2L	21791038	21791177	140			cluster_793
cluster_741	chr2L	21793807	21794202	396			cluster_794
cluster_742	chr2L	21813839	21814208	370			cluster_796
cluster_743	chr2L	21836838	21836993	156		cluster_984		cluster_175
cluster_744	chr2L	21856852	21858391	1540		cluster_985	cluster_799
cluster_745	chr2L	21876875	21878054	1180		cluster_986	cluster_800
cluster_746	chr2L	21889283	21889549	267			cluster_801
cluster_747	chr2L	21900276	21900656	381			cluster_802
cluster_748	chr2L	21913329	21913595	267		cluster_988
cluster_749	chr2L	21922386	21923072	687		cluster_989	cluster_803
cluster_750	chr2L	21929869	21930980	1112		cluster_989	cluster_804
cluster_751	chr2L	21935955	21936486	532		cluster_989	cluster_805
cluster_752	chr2L	21938278	21940595	2318		cluster_989	cluster_806;cluster_807
cluster_753	chr2L	21972067	21972319	253		cluster_991	cluster_808
cluster_754	chr2L	21978498	21978588	91			cluster_809
cluster_755	chr2L	21980713	21982769	2057		cluster_992	cluster_810
cluster_756	chr2L	21984743	21984791	49		cluster_992	cluster_811
cluster_757	chr2L	22003450	22003724	275		cluster_996	cluster_813
cluster_758	chr2L	22006464	22006748	285		cluster_996	cluster_814
cluster_759	chr2L	22008156	22008312	157		cluster_996
cluster_760	chr2L	22017794	22018642	849			cluster_817
cluster_761	chr2L	22045546	22046035	490		cluster_999	cluster_818
cluster_762	chr2L	22051970	22053498	1529		cluster_999	cluster_819
cluster_763	chr2L	22059760	22060230	471		cluster_999	cluster_820
cluster_764	chr2L	22062638	22063829	1192		cluster_999	cluster_821
cluster_765	chr2L	22067394	22068763	1370		cluster_999	cluster_822	cluster_176
cluster_766	chr2L	22070483	22071838	1356		cluster_999		cluster_177
cluster_767	chr2L	22076004	22077279	1276		cluster_999	cluster_824
cluster_768	chr2L	22080914	22081590	677		cluster_999	cluster_825
cluster_769	chr2L	22085662	22085808	147			cluster_826
cluster_770	chr2L	22091088	22091624	537		cluster_1001	cluster_827
cluster_771	chr2L	22094441	22095455	1015		cluster_1001	cluster_827
cluster_772	chr2L	22097816	22097953	138		cluster_1001	cluster_828	cluster_179
cluster_773	chr2L	22103704	22104513	810		cluster_1001	cluster_829
cluster_774	chr2L	22105736	22105780	45		cluster_1001	cluster_830
cluster_775	chr2L	22109888	22118874	8987		cluster_1001	cluster_831	cluster_180
cluster_776	chr2L	22120758	22121020	263		cluster_1001	cluster_832
cluster_777	chr2L	22124125	22133842	9718		cluster_1001	cluster_833	cluster_181
cluster_778	chr2L	22145077	22145484	408		cluster_1002	cluster_835
cluster_779	chr2L	22149170	22150986	1817		cluster_1002	cluster_836
cluster_780	chr2L	22154202	22155059	858
cluster_781	chr2L	22158534	22159712	1179		cluster_1004	cluster_837
cluster_782	chr2L	22163246	22164289	1044		cluster_1005	cluster_838
cluster_783	chr2L	22168898	22183791	14894		cluster_1006	cluster_839	cluster_182;cluster_183;cluster_184;cluster_185
cluster_784	chr2L	22186306	22189093	2788		cluster_1006	cluster_840
cluster_785	chr2L	22190956	22191446	491		cluster_1006
cluster_786	chr2L	22194792	22195933	1142		cluster_1006
cluster_787	chr2L	22201009	22201273	265		cluster_1006
cluster_788	chr2L	22206592	22210222	3631		cluster_1008	cluster_841;cluster_842
cluster_789	chr2L	22212466	22212495	30		cluster_1008	cluster_843
cluster_790	chr2L	22215556	22247825	32270		cluster_1008	cluster_844;cluster_845;cluster_846	cluster_186;cluster_187;cluster_188;cluster_189;cluster_190;cluster_191
cluster_791	chr2L	22250019	22254177	4159		cluster_1009	cluster_847	cluster_192;cluster_193
cluster_792	chr2L	22255428	22258848	3421		cluster_1009	cluster_848	cluster_194
cluster_793	chr2L	22260709	22278625	17917		cluster_1009	cluster_849	cluster_195;cluster_196;cluster_197;cluster_198
cluster_794	chr2L	22279416	22283903	4488		cluster_1009	cluster_849
cluster_795	chr2L	22288435	22288578	144		cluster_1011	cluster_850
cluster_796	chr2L	22289837	22292749	2913		cluster_1011	cluster_851
cluster_797	chr2L	22296811	22307082	10272		cluster_1011	cluster_852	cluster_199
cluster_798	chr2L	22308266	22311663	3398		cluster_1011	cluster_853	cluster_200
cluster_799	chr2L	22314998	22315036	39			cluster_854
cluster_800	chr2L	22323002	22324163	1162		cluster_1013	cluster_855
cluster_801	chr2L	22325979	22326423	445		cluster_1013	cluster_856
cluster_802	chr2L	22327562	22329566	2005		cluster_1013	cluster_857
cluster_803	chr2L	22333578	22334827	1250		cluster_1013	cluster_858
cluster_804	chr2L	22338221	22339968	1748		cluster_1013	cluster_859
cluster_805	chr2L	22345667	22350554	4888		cluster_1014	cluster_860
cluster_806	chr2L	22355937	22356327	391		cluster_1015	cluster_861	cluster_201
cluster_807	chr2L	22357336	22415843	58508		cluster_1015	cluster_861	cluster_202;cluster_203;cluster_204;cluster_205;cluster_206;cluster_207;cluster_208;cluster_209
cluster_808	chr2L	22420433	22462900	42468		cluster_1017	cluster_862	cluster_210;cluster_211;cluster_212;cluster_213;cluster_214;cluster_215
cluster_809	chr2L	22468042	22483280	15239		cluster_1019	cluster_863	cluster_216;cluster_217;cluster_218
cluster_810	chr2L	22484989	22485501	513		cluster_1019	cluster_864	cluster_219
cluster_811	chr2L	22486509	22516154	29646		cluster_1019	cluster_865	cluster_220
cluster_812	chr2L	22521572	22526018	4447		cluster_1021	cluster_866
cluster_813	chr2L	22528411	22536376	7966		cluster_1021	cluster_867	cluster_221
cluster_814	chr2L	22540399	22540441	43		cluster_1022	cluster_868
cluster_815	chr2L	22546967	22556155	9189		cluster_1023	cluster_869	cluster_222;cluster_223
cluster_816	chr2L	22558399	22566576	8178		cluster_1023	cluster_870
cluster_817	chr2L	22568207	22577938	9732		cluster_1023	cluster_871;cluster_872	cluster_224;cluster_225
cluster_818	chr2L	22582026	22590192	8167		cluster_1024	cluster_873
cluster_819	chr2L	22591250	22595124	3875		cluster_1024	cluster_873
cluster_820	chr2L	22597049	22597443	395		cluster_1024	cluster_874
cluster_821	chr2L	22600189	22603251	3063		cluster_1024	cluster_875
cluster_822	chr2L	22615266	22620571	5306		cluster_1027	cluster_876
cluster_823	chr2L	22623343	22641093	17751		cluster_1028	cluster_877	cluster_226;cluster_227
cluster_824	chr2L	22645682	22660218	14537		cluster_1029	cluster_878
cluster_825	chr2L	22662866	22666125	3260		cluster_1030	cluster_879
cluster_826	chr2L	22667277	22667482	206		cluster_1030	cluster_880
cluster_827	chr2L	22669121	22674306	5186		cluster_1030	cluster_881	cluster_228
cluster_828	chr2L	22678478	22678552	75			cluster_882
cluster_829	chr2L	22681205	22682461	1257			cluster_883
cluster_830	chr2L	22686429	22686548	120			cluster_884
cluster_831	chr2L	22698364	22698837	474		cluster_1035	cluster_885
cluster_832	chr2L	22700816	22710723	9908		cluster_1035	cluster_886	cluster_229
cluster_833	chr2L	22716599	22717268	670			cluster_887
cluster_834	chr2L	22720894	22723878	2985			cluster_888
cluster_835	chr2L	22738923	22743252	4330		cluster_1040	cluster_889	cluster_230
cluster_836	chr2L	22745080	22746055	976		cluster_1040	cluster_890
cluster_837	chr2L	22758795	22759431	637		cluster_1042	cluster_891
cluster_838	chr2L	22761940	22765099	3160		cluster_1043	cluster_892	cluster_231
cluster_839	chr2L	22766521	22767170	650		cluster_1043	cluster_893
cluster_840	chr2L	22772431	22773974	1544		cluster_1045	cluster_894
cluster_841	chr2L	22776476	22782716	6241		cluster_1045	cluster_895
cluster_842	chr2L	22784078	22801242	17165		cluster_1045	cluster_895;cluster_896;cluster_897;cluster_898
cluster_843	chr2L	22802582	22802618	37		cluster_1045	cluster_899
cluster_844	chr2L	22805326	22812028	6703		cluster_1045	cluster_900;cluster_901
cluster_845	chr2L	22814686	22815538	853		cluster_1045	cluster_902
cluster_846	chr2L	22817332	22839471	22140		cluster_1045	cluster_903
cluster_847	chr2L	22840585	22843363	2779		cluster_1045	cluster_904
cluster_848	chr2L	22848973	22907791	58819		cluster_1047	cluster_905;cluster_906;cluster_907	cluster_232
cluster_849	chr2L	22908996	22922438	13443		cluster_1047	cluster_908	cluster_233;cluster_234
cluster_850	chr2L	22925167	22927731	2565		cluster_1047	cluster_909
cluster_851	chr2L	22929438	22929758	321		cluster_1047	cluster_909
cluster_852	chr2L	22933049	22941691	8643		cluster_1047	cluster_910	cluster_235
cluster_853	chr2L	22942931	22949528	6598		cluster_1047	cluster_911
cluster_854	chr2L	22953396	22962325	8930		cluster_1047	cluster_912
cluster_855	chr2L	22963514	22970515	7002		cluster_1047	cluster_913	cluster_236;cluster_237
cluster_856	chr2L	22975547	22981093	5547		cluster_1047	cluster_914	cluster_238
cluster_857	chr2L	22982305	22989591	7287		cluster_1047	cluster_915
cluster_858	chr2L	22991895	22996141	4247		cluster_1047	cluster_916	cluster_239
cluster_859	chr2L	22997555	22997676	122		cluster_1047	cluster_917
cluster_860	chr2L	23017572	23024897	7326		cluster_1049	cluster_921
cluster_861	chr2L	23028755	23030968	2214		cluster_1050	cluster_922
cluster_862	chr2L	23031992	23034466	2475		cluster_1050	cluster_923	cluster_240
cluster_863	chr2L	23040789	23049786	8998		cluster_1051	cluster_925	cluster_241;cluster_242
cluster_864	chr2L	23052578	23057850	5273		cluster_1052	cluster_926	cluster_243
cluster_865	chr2L	23063753	23067493	3741		cluster_1055	cluster_927	cluster_244
cluster_866	chr2L	23069912	23071300	1389			cluster_928
cluster_867	chr2L	23078092	23082821	4730		cluster_1057	cluster_929	cluster_245
cluster_868	chr2L	23083799	23105494	21696		cluster_1057	cluster_930	cluster_246;cluster_247;cluster_248;cluster_249
cluster_869	chr2L	23110325	23154483	44159		cluster_1059	cluster_931;cluster_932	cluster_250;cluster_251
cluster_870	chr2L	23157653	23162865	5213		cluster_1061	cluster_933
cluster_871	chr2L	23164664	23164905	242		cluster_1061	cluster_934
cluster_872	chr2L	23166928	23167806	879		cluster_1061	cluster_935
cluster_873	chr2L	23169138	23204240	35103		cluster_1061;cluster_1062	cluster_935;cluster_936	cluster_252
cluster_874	chr2L	23205231	23218649	13419		cluster_1062	cluster_936	cluster_253
cluster_875	chr2L	23220198	23220427	230		cluster_1062	cluster_937
cluster_876	chr2L	23221426	23234073	12648		cluster_1062	cluster_938	cluster_254;cluster_255
cluster_877	chr2L	23235757	23235790	34		cluster_1062	cluster_939
cluster_878	chr2L	23236792	23236835	44		cluster_1062	cluster_940
cluster_879	chr2L	23238831	23246216	7386		cluster_1062	cluster_941
cluster_880	chr2L	23247617	23250802	3186		cluster_1062	cluster_941
cluster_881	chr2L	23256459	23261946	5488		cluster_1063	cluster_942
cluster_882	chr2L	23263286	23266305	3020		cluster_1063	cluster_942
cluster_883	chr2L	23272230	23277216	4987		cluster_1064	cluster_943
cluster_884	chr2L	23278367	23288609	10243		cluster_1064	cluster_943	cluster_256
cluster_885	chr2L	23295322	23296984	1663		cluster_1066	cluster_944
cluster_886	chr2L	23298083	23304704	6622		cluster_1066	cluster_945	cluster_257
cluster_887	chr2L	23305838	23306067	230		cluster_1066	cluster_946
cluster_888	chr2L	23307385	23332894	25510		cluster_1066	cluster_947;cluster_948	cluster_258;cluster_259;cluster_260;cluster_261;cluster_262;cluster_263;cluster_264
cluster_889	chr2L	23334099	23353182	19084		cluster_1066	cluster_948	cluster_265;cluster_266;cluster_267;cluster_268
cluster_890	chr2L	23356519	23356558	40		cluster_1066	cluster_949
cluster_891	chr2L	23357924	23359124	1201		cluster_1066	cluster_950	cluster_269
cluster_892	chr2L	23368238	23377907	9670		cluster_1069	cluster_951	cluster_270
cluster_893	chr2L	23379745	23381232	1488		cluster_1069	cluster_952
cluster_894	chr2L	23382605	23382702	98		cluster_1069	cluster_952
cluster_895	chr2L	23382988	23384984	1997		cluster_1069	cluster_952
cluster_896	chr2L	23390133	23401788	11656		cluster_1070	cluster_953	cluster_272;cluster_273;cluster_274
cluster_897	chr2L	23403129	23406735	3607		cluster_1070	cluster_954	cluster_275
cluster_898	chr2L	23411771	23411819	49			cluster_955
cluster_899	chr2L	23414109	23414399	291		cluster_1072	cluster_956
cluster_900	chr2L	23415694	23418668	2975		cluster_1072	cluster_956
cluster_901	chr2L	23421350	23421431	82		cluster_1072	cluster_957
cluster_902	chr2L	23422882	23445313	22432		cluster_1072	cluster_958	cluster_277;cluster_278;cluster_279;cluster_280;cluster_281;cluster_282;cluster_283;cluster_284
cluster_903	chr2L	23447236	23464087	16852		cluster_1072	cluster_959	cluster_285;cluster_286;cluster_287;cluster_288
cluster_904	chr2L	23466378	23468328	1951		cluster_1072	cluster_960
cluster_905	chr2L	23472479	23475936	3458		cluster_1073	cluster_961
cluster_906	chr2L	23481866	23500859	18994		cluster_1074	cluster_962	cluster_289;cluster_290;cluster_291;cluster_292;cluster_293
cluster_907	chr2L	23502632	23511890	9259		cluster_1074	cluster_963	cluster_294
cluster_908	chr2R	1	25596	25596		cluster_1076	cluster_964	cluster_295
cluster_909	chr2R	26052	55334	29283		cluster_1076	cluster_964
cluster_910	chr2R	56538	65720	9183		cluster_1077	cluster_965;cluster_966;cluster_967
cluster_911	chr2R	67133	72936	5804		cluster_1077	cluster_967	cluster_296
cluster_912	chr2R	78700	78773	74		cluster_1077	cluster_968
cluster_913	chr2R	79605	79632	28		cluster_1077
cluster_914	chr2R	80503	96524	16022		cluster_1077	cluster_969	cluster_297;cluster_298;cluster_299;cluster_300
cluster_915	chr2R	97760	98661	902		cluster_1077	cluster_970
cluster_916	chr2R	101595	102259	665		cluster_1077	cluster_971
cluster_917	chr2R	104175	112669	8495		cluster_1077	cluster_971
cluster_918	chr2R	114979	119626	4648		cluster_1077	cluster_972
cluster_919	chr2R	124058	124831	774		cluster_1077	cluster_973
cluster_920	chr2R	125873	129704	3832		cluster_1077	cluster_974
cluster_921	chr2R	130738	165094	34357		cluster_1077	cluster_975;cluster_976	cluster_301;cluster_302;cluster_303;cluster_304
cluster_922	chr2R	175285	175340	56		cluster_1080	cluster_979
cluster_923	chr2R	223552	223695	144
cluster_924	chr2R	227019	227162	144			cluster_984
cluster_925	chr2R	230484	230627	144			cluster_985
cluster_926	chr2R	244423	244463	41			cluster_986
cluster_927	chr2R	289174	289206	33
cluster_928	chr2R	292299	325167	32869		cluster_1129	cluster_988	cluster_305
cluster_929	chr2R	328341	330106	1766		cluster_1130	cluster_989
cluster_930	chr2R	331443	335421	3979		cluster_1130	cluster_990	cluster_306
cluster_931	chr2R	341803	341958	156			cluster_991
cluster_932	chr2R	343855	346532	2678		cluster_1133	cluster_992
cluster_933	chr2R	350757	350918	162		cluster_1133	cluster_993
cluster_934	chr2R	368939	369758	820		cluster_1135	cluster_994
cluster_935	chr2R	371024	371179	156		cluster_1135
cluster_936	chr2R	374861	377693	2833		cluster_1136	cluster_995
cluster_937	chr2R	389354	393473	4120		cluster_1136	cluster_997	cluster_307
cluster_938	chr2R	394180	396334	2155		cluster_1136	cluster_997
cluster_939	chr2R	396978	401269	4292		cluster_1136	cluster_997
cluster_940	chr2R	405253	406861	1609		cluster_1136	cluster_998
cluster_941	chr2R	411512	411551	40		cluster_1138	cluster_999
cluster_942	chr2R	413660	413779	120		cluster_1138	cluster_1000
cluster_943	chr2R	426425	431880	5456		cluster_1141	cluster_1001	cluster_308;cluster_309
cluster_944	chr2R	433721	437177	3457		cluster_1141	cluster_1003
cluster_945	chr2R	442131	442166	36		cluster_1141	cluster_1004
cluster_946	chr2R	455189	461711	6523		cluster_1142	cluster_1006
cluster_947	chr2R	463111	469925	6815		cluster_1142	cluster_1007	cluster_310
cluster_948	chr2R	473812	488866	15055		cluster_1142	cluster_1008
cluster_949	chr2R	492044	494839	2796		cluster_1142	cluster_1009
cluster_950	chr2R	496384	496471	88			cluster_1010
cluster_951	chr2R	498974	502728	3755		cluster_1144	cluster_1011
cluster_952	chr2R	504656	507575	2920		cluster_1144	cluster_1012	cluster_311
cluster_953	chr2R	509664	513553	3890		cluster_1144	cluster_1013	cluster_312;cluster_313
cluster_954	chr2R	518901	528091	9191		cluster_1145	cluster_1014	cluster_314;cluster_315
cluster_955	chr2R	530632	530673	42		cluster_1145	cluster_1015
cluster_956	chr2R	538385	541276	2892		cluster_1147	cluster_1016	cluster_316
cluster_957	chr2R	542369	542424	56		cluster_1147	cluster_1017
cluster_958	chr2R	546686	547261	576		cluster_1147	cluster_1019
cluster_959	chr2R	549297	549364	68		cluster_1147	cluster_1020
cluster_960	chr2R	552606	556227	3622		cluster_1147	cluster_1021
cluster_961	chr2R	557839	557994	156			cluster_1022
cluster_962	chr2R	559468	559616	149		cluster_1148	cluster_1023	cluster_318
[truncated: 6,246 more rows]

## Sheet: SRR298712_clusters
	chromosome	start	end	width	canonical_clusters_overlaps	our_clusters_overlaps	SRP103849_clusters_overlaps	SRP077059_clusters_overlaps
[truncated: 2,296 more rows]
