# Supplementary material for: Defining the expression of piRNA and transposable elements in Drosophila ovarian germline stem cells and somatic support cells
Source: Life Sci Alliance. 2019 Oct 16;2(5):e201800211. doi: 10.26508/lsa.201800211 (PMC6796194; doi:10.26508/lsa.201800211)
Supplement: Supplementary file 3 [file LSA-2018-00211_TableS2.xls]

## Sheet: Sheet1
	GSC.logFC	GSC.logCPM	GSC.LR	GSC.PValue	GSC.FDR
FBgn0000964	-1.35801	13.9942	283.047	1.6277e-63	8.32997e-63
FBgn0001301	-1.11717	11.2835	184.954	4.01543e-42	1.36107e-41
FBgn0002989	3.66524	11.8425	975.439	3.91746e-214	8.52048e-213
FBgn0005616	3.22242	9.10693	567.741	1.74073e-125	1.41979e-124
FBgn0005672	1.91341	9.32652	316.995	6.53787e-71	3.6306e-70
FBgn0010300	-1.21439	12.4169	201.103	1.20006e-45	4.67487e-45
FBgn0011259	-1.34854	11.3709	261.023	1.02672e-58	5.05611e-58
FBgn0019686	2.66604	11.8788	663.177	3.04351e-146	2.94206e-145
FBgn0021761	2.0983	9.52024	361.589	1.26912e-80	7.52822e-80
FBgn0025109	3.59016	12.9624	1237.45	4.43285e-271	5.78486e-269
FBgn0025683	-1.1978	9.92466	175.073	5.77007e-40	1.83657e-39
FBgn0031275	3.7589	10.0193	875.964	1.64831e-192	2.86805e-191
FBgn0032170	-1.19843	9.23609	110.936	6.1118e-26	1.18161e-25
FBgn0032656	3.44511	11.0768	1006.08	8.57778e-221	2.2388e-219
FBgn0032815	3.58564	15.793	835.686	9.41007e-184	1.29265e-182
FBgn0032824	3.48854	9.05484	550.394	1.03339e-121	8.17318e-121
FBgn0032923	3.50884	9.39805	757.033	1.18643e-166	1.40754e-165
FBgn0032924	3.36876	12.8995	1171.79	8.24846e-257	5.38212e-255
FBgn0040010	2.44452	8.69204	337.911	1.81889e-75	1.03202e-74
FBgn0053868	3.4924	10.8967	1083.68	1.16577e-237	3.80333e-236
FBgn0083962	-1.03885	9.69507	80.8993	2.37523e-19	3.60428e-19
FBgn0261597	1.77948	9.56481	254.805	2.32789e-57	1.10469e-56
FBgn0002891	3.09147	8.94405	437.621	3.56689e-97	2.3274e-96
FBgn0004435	-1.04068	9.87325	138.107	6.90602e-32	1.74997e-31
FBgn0010226	-1.17161	10.3129	106.086	7.06027e-25	1.3257e-24
FBgn0022764	1.2576	10.1253	204.717	1.9525e-46	7.72125e-46
FBgn0023441	-1.46837	9.00238	135.232	2.9381e-31	7.16676e-31
FBgn0033010	3.21634	11.8797	717.924	3.78557e-158	4.29579e-157
FBgn0033224	2.55988	8.98131	448.407	1.60249e-99	1.07244e-98
FBgn0033458	-1.07402	11.0702	138.606	5.37233e-32	1.37468e-31
FBgn0034246	-1.16452	10.3351	151.128	9.82597e-35	2.67144e-34
FBgn0034261	3.84586	9.56535	818.414	5.35192e-180	6.98426e-179
FBgn0034262	4.31165	9.60101	1343.74	3.53724e-294	9.2322e-292
FBgn0034491	-1.10854	9.946	122.432	1.85676e-28	4.07238e-28
FBgn0035078	3.24563	8.73301	514.617	6.2767e-114	4.55061e-113
FBgn0058191	2.69113	9.68969	707.131	8.41378e-156	8.78399e-155
FBgn0085442	1.5266	9.79164	238.085	1.02873e-53	4.6293e-53
FBgn0250830	3.41126	9.18733	675.301	7.02595e-149	7.05297e-148
FBgn0250851	1.48994	9.11674	198.39	4.68944e-45	1.77383e-44
FBgn0259937	1.24453	9.44155	133.993	5.48314e-31	1.28928e-30
FBgn0261545	-1.36638	9.16312	116.386	3.91213e-27	8.1037e-27
FBgn0263864	2.08873	9.09414	302.104	1.14652e-67	6.23418e-67
FBgn0265003	3.01899	10.8805	628.86	8.84468e-139	7.69487e-138
FBgn0267824	3.90674	13.1216	1194.78	8.30099e-262	7.22186e-260
FBgn0267861	2.96085	12.1092	495.704	8.17722e-110	5.61646e-109
FBgn0000575	-1.27161	9.12346	117.856	1.86416e-27	3.92376e-27
FBgn0001257	-1.41595	10.5349	161.013	6.79777e-37	1.94969e-36
FBgn0001316	-1.33362	10.2095	180.126	4.54913e-41	1.48415e-40
FBgn0004179	-1.14881	10.0864	154.345	1.94638e-35	5.40432e-35
FBgn0005640	-1.37905	10.7959	200.778	1.41264e-45	5.42204e-45
FBgn0011204	-1.23781	10.2258	142.474	7.66111e-33	1.97975e-32
FBgn0011817	-1.01265	9.82487	97.6193	5.07061e-23	8.76444e-23
FBgn0014163	-1.17779	9.15654	96.3479	9.637e-23	1.64396e-22
FBgn0027339	-1.33433	11.6847	229.904	6.25584e-52	2.72129e-51
FBgn0028577	-1.09349	10.6022	158.242	2.73991e-36	7.77299e-36
FBgn0035142	-1.18313	11.1963	184.266	5.67642e-42	1.89942e-41
FBgn0035416	3.46818	11.3577	1120.71	1.04116e-245	5.43488e-244
FBgn0035420	3.61768	12.3594	853.54	1.23567e-187	1.89712e-186
FBgn0035499	-1.3121	10.0653	189.179	4.80242e-43	1.71703e-42
FBgn0035688	-1.11342	12.0356	167.839	2.19336e-38	6.6566e-38
FBgn0036007	-1.30524	11.6932	238.264	9.40314e-54	4.30565e-53
FBgn0036191	-1.03879	9.62647	130.5	3.18459e-30	7.29105e-30
FBgn0036353	-1.54509	9.64516	255.172	1.93609e-57	9.35779e-57
FBgn0036509	2.81261	9.08701	376.48	7.26676e-84	4.41076e-83
FBgn0036534	-1.17743	12.3208	187.937	8.96749e-43	3.12069e-42
FBgn0036900	3.16112	10.4936	1093.93	6.88832e-240	2.56836e-238
FBgn0037000	-1.28728	9.46319	168.069	1.95395e-38	5.99977e-38
FBgn0041094	-1.3387	9.64472	208.577	2.80777e-47	1.12743e-46
FBgn0052451	-1.09767	10.5891	116.747	3.26107e-27	6.80911e-27
FBgn0058160	1.39714	11.1788	293.858	7.17633e-66	3.74604e-65
FBgn0260960	-1.06028	11.8037	132.326	1.26956e-30	2.95853e-30
FBgn0264848	-1.04274	10.2791	72.0247	2.12521e-17	3.08156e-17
FBgn0266347	-1.04798	9.37267	86.3808	1.48421e-20	2.34775e-20
FBgn0000504	-1.44268	9.79955	223.175	1.83619e-50	7.72977e-50
FBgn0001297	-1.38098	10.4806	239.208	5.85278e-54	2.72781e-53
FBgn0002645	-1.11917	9.93656	143.688	4.15634e-33	1.08481e-32
FBgn0003721	-1.0105	9.86175	86.804	1.19829e-20	1.91873e-20
FBgn0004395	-1.07249	11.209	162.894	2.63808e-37	7.73638e-37
FBgn0004606	-1.07024	9.68324	82.5092	1.05182e-19	1.60541e-19
FBgn0011666	-1.16455	9.35102	102.59	4.12195e-24	7.57626e-24
FBgn0013981	2.76782	9.4389	547.526	4.348e-121	3.33773e-120
FBgn0015396	-1.16986	10.9763	190.153	2.94367e-43	1.06708e-42
FBgn0020910	1.23862	15.7219	105.74	8.40755e-25	1.56741e-24
FBgn0024912	3.15896	10.3751	849.26	1.05317e-186	1.52709e-185
FBgn0027497	2.5977	10.7805	811.101	2.08171e-178	2.58727e-177
FBgn0029088	-1.01591	10.1771	111.176	5.41382e-26	1.05448e-25
FBgn0037636	-1.07825	12.6163	156.72	5.89255e-36	1.65372e-35
FBgn0038063	-1.36096	9.04222	113.781	1.45539e-26	2.92199e-26
FBgn0038286	3.33756	11.4818	892.268	4.70654e-196	8.77433e-195
FBgn0039350	-1.69999	12.7745	134.156	5.05024e-31	1.19828e-30
FBgn0039858	-1.0928	11.7851	167.244	2.95901e-38	8.87702e-38
FBgn0040206	-1.22421	10.8026	222.898	2.11046e-50	8.74332e-50
FBgn0259823	3.85113	8.66088	593.454	4.44292e-131	3.74065e-130
FBgn0261113	-1.15396	9.37718	123.322	1.18556e-28	2.62229e-28
FBgn0261618	-1.42064	13.3365	296.904	1.55694e-66	8.29307e-66
FBgn0262801	3.2544	9.00905	390.533	6.33748e-87	3.93829e-86
FBgn0263353	3.41221	8.69656	503.789	1.4239e-111	1.00442e-110
FBgn0263929	-1.01769	9.77547	109.43	1.30666e-25	2.50763e-25
FBgn0266053	-1.25009	11.8548	188.47	6.85809e-43	2.41887e-42
FBgn0266410	1.50863	10.5224	271.054	6.685e-61	3.35535e-60
FBgn0266418	-1.09827	9.65744	114.214	1.16975e-26	2.3667e-26
FBgn0283477	-1.20954	10.1422	166.019	5.48042e-38	1.62544e-37
FBgn0285925	-1.06301	10.0382	112.51	2.76256e-26	5.46233e-26
FBgn0016126	-1.31849	9.20716	96.5893	8.53081e-23	1.46483e-22
FBgn0026199	-1.11264	9.27737	101.51	7.11112e-24	1.2979e-23
FBgn0026869	-1.04178	12.6021	131.006	2.46884e-30	5.70236e-30
FBgn0039902	-1.08129	10.9838	177.053	2.13204e-40	6.8699e-40
FBgn0039920	-1.20264	12.2393	187.75	9.84837e-43	3.38214e-42
FBgn0052000	-1.10578	11.6122	42.3244	7.73236e-11	9.51955e-11
FBgn0263112	-1.19813	11.3309	152.473	4.99348e-35	1.37189e-34
FBgn0001087	-1.22477	11.5055	171.279	3.88811e-39	1.20809e-38
FBgn0001105	-1.038	9.62273	129.424	5.47797e-30	1.24326e-29
FBgn0003204	-1.12018	11.4303	193.763	4.79805e-44	1.76379e-43
FBgn0011837	-1.29084	10.9195	197.092	9.00555e-45	3.35778e-44
FBgn0015519	-1.09048	9.75578	128.577	8.39358e-30	1.88856e-29
FBgn0017418	3.2919	10.9384	1009.32	1.69306e-221	4.90987e-220
FBgn0020513	3.32007	11.7486	984.167	4.96486e-216	1.17803e-214
FBgn0025631	-1.46747	9.29356	113.493	1.68233e-26	3.35182e-26
FBgn0026083	2.17563	11.0473	523.814	6.26182e-116	4.66953e-115
FBgn0027259	3.63302	8.85744	662.742	3.78478e-146	3.52795e-145
FBgn0027287	-1.04099	9.65715	88.6454	4.72324e-21	7.60966e-21
FBgn0028331	3.05632	13.2564	642.933	7.69266e-142	6.9234e-141
FBgn0029820	3.30093	8.66339	407.404	1.34675e-90	8.57321e-90
FBgn0029833	-1.11164	10.1249	144.911	2.24596e-33	5.92116e-33
FBgn0030090	-1.20323	9.64295	149.372	2.37783e-34	6.3328e-34
FBgn0030096	3.58895	9.74407	951.899	5.12882e-209	1.02971e-207
FBgn0030136	2.4916	10.5298	714.726	1.87736e-157	2.04163e-156
FBgn0030268	-1.14898	11.6536	173.665	1.17164e-39	3.68431e-39
FBgn0030400	-1.35234	10.826	180.791	3.25548e-41	1.07554e-40
FBgn0030421	4.12964	13.7765	1103.72	5.13911e-242	2.23551e-240
FBgn0030512	-1.2052	10.7527	212.265	4.4033e-48	1.79572e-47
FBgn0030670	-1.2119	9.6648	162.52	3.18402e-37	9.23366e-37
FBgn0030791	-1.10632	9.66528	134.713	3.81489e-31	9.21932e-31
FBgn0030995	3.03266	13.395	868.499	6.91499e-191	1.12801e-189
FBgn0031098	-1.33665	9.67372	120.726	4.38739e-28	9.38615e-28
FBgn0039965	-1.21024	9.34748	91.3265	1.21821e-21	1.9997e-21
FBgn0052654	-1.10672	10.3744	136.885	1.27806e-31	3.14691e-31
FBgn0052791	-1.09226	11.7574	137.46	9.563e-32	2.3928e-31
FBgn0086674	-1.21135	9.23557	82.6931	9.58365e-20	1.47137e-19
FBgn0260855	-1.14725	10.3429	137.447	9.6262e-32	2.3928e-31
FBgn0261811	-1.2628	11.4901	230.751	4.08756e-52	1.80823e-51
FBgn0261873	-1.18508	9.48238	100.762	1.03703e-23	1.86665e-23
FBgn0262656	-1.24707	12.9354	223.83	1.32098e-50	5.65207e-50
FBgn0262740	-1.0225	11.4619	134.598	4.04358e-31	9.68234e-31
FBgn0263993	2.20051	10.2419	349.149	6.4942e-78	3.76664e-77
FBgn0266019	-1.24859	9.30087	89.8917	2.51561e-21	4.07811e-21
FBgn0283451	-1.32498	9.40192	120.806	4.21329e-28	9.08816e-28
