# Supplementary material for: Defining the expression of piRNA and transposable elements in Drosophila ovarian germline stem cells and somatic support cells
Source: Life Sci Alliance. 2019 Oct 16;2(5):e201800211. doi: 10.26508/lsa.201800211 (PMC6796194; doi:10.26508/lsa.201800211)
Supplement: Supplementary file 4 [file LSA-2018-00211_TableS3.xls]

## Sheet: Sheet1
	GSC.logFC	GSC.logCPM	GSC.LR	GSC.PValue	GSC.FDR
FBgn0000721	-1.02831	10.6781	10.534	0.00117198	0.00140471
FBgn0002121	1.378	10.4363	13.8188	0.000201312	0.000266707
FBgn0002563	1.79353	12.9259	69.6608	7.04315e-17	3.71966e-16
FBgn0002931	-1.67794	12.6413	90.4265	1.91975e-21	1.47472e-20
FBgn0004858	-2.83225	11.2892	103.377	2.77088e-24	2.60155e-23
FBgn0020258	-2.70232	12.1935	176.297	3.119e-40	6.5889e-39
FBgn0023388	-3.20529	9.79645	50.8768	9.83482e-13	3.46268e-12
FBgn0025777	-1.07319	9.75468	4.68714	0.0303892	0.0329217
FBgn0026255	2.80364	11.7189	82.7316	9.3985e-20	5.88276e-19
FBgn0031208	-1.75026	14.3141	215.706	7.81862e-49	2.64269e-47
FBgn0031474	-2.70757	10.4975	47.0418	6.94871e-12	2.21572e-11
FBgn0031632	-3.51508	10.8931	99.6811	1.79017e-23	1.59231e-22
FBgn0032815	2.4806	13.1955	203.545	3.51825e-46	9.90975e-45
FBgn0032886	2.17529	11.4111	50.284	1.33028e-12	4.49636e-12
FBgn0032943	-1.74749	9.52736	9.22253	0.00239055	0.00274832
FBgn0032945	1.51656	9.63186	8.57036	0.00341679	0.00384958
FBgn0032957	-2.1091	11.6873	84.8534	3.21335e-20	2.08868e-19
FBgn0032969	3.03785	10.7817	51.5936	6.82625e-13	2.45454e-12
FBgn0032973	1.6307	9.86154	10.5998	0.001131	0.00136527
FBgn0032986	-1.77707	12.5809	85.8882	1.90404e-20	1.28713e-19
FBgn0040010	1.65604	13.3964	120.222	5.65761e-28	6.82955e-27
FBgn0051876	2.04449	11.1708	42.3017	7.82232e-11	2.24063e-10
FBgn0051956	2.08506	9.41357	11.0024	0.00090996	0.00111437
FBgn0053322	2.00272	9.79578	15.0768	0.000103222	0.000145133
FBgn0064225	1.92077	11.5041	45.4448	1.57001e-11	4.89876e-11
FBgn0086445	2.01256	9.98315	15.0643	0.000103912	0.000145133
FBgn0264815	1.6096	10.3302	15.2411	9.46214e-05	0.000134378
FBgn0000337	2.30844	10.7543	34.7364	3.77504e-09	8.86087e-09
FBgn0000546	1.25767	9.8657	6.59903	0.0102034	0.0113446
FBgn0003175	-3.11134	10.4095	54.6329	1.45283e-13	5.8459e-13
FBgn0011746	-2.21326	9.61314	24.3792	7.91166e-07	1.42242e-06
FBgn0028408	-2.92164	10.9642	86.2768	1.56433e-20	1.10155e-19
FBgn0028579	-1.09579	10.7405	14.3674	0.000150385	0.000206626
FBgn0033000	3.9	10.488	47.5548	5.34871e-12	1.77242e-11
FBgn0033010	2.70796	9.55043	18.324	1.86349e-05	2.81187e-05
FBgn0033153	1.61665	11.4158	30.1351	4.02969e-08	8.06837e-08
FBgn0033387	2.3728	10.9123	41.5192	1.16719e-10	3.28757e-10
FBgn0033519	1.97134	9.77281	14.4624	0.000142986	0.000198071
FBgn0033609	-1.93217	10.1031	27.4347	1.62488e-07	3.19307e-07
FBgn0034472	2.6768	9.83494	22.9167	1.69175e-06	2.9174e-06
FBgn0034797	-1.0373	9.70252	4.63036	0.031411	0.0338119
FBgn0035016	2.43179	11.8634	82.4922	1.0609e-19	6.40329e-19
FBgn0050345	1.44389	9.98467	9.29655	0.00229586	0.00267586
FBgn0058263	-2.90427	9.44686	32.981	9.30648e-09	2.0681e-08
FBgn0063492	-2.13082	10.2853	30.6198	3.13873e-08	6.5487e-08
FBgn0085414	3.19886	9.49486	21.0953	4.36992e-06	7.31204e-06
FBgn0250830	2.58217	10.5732	36.0811	1.89271e-09	4.77415e-09
FBgn0259211	-1.28575	9.75581	9.23967	0.00236828	0.00274137
FBgn0259246	1.82288	9.47188	9.95297	0.0016059	0.0018847
FBgn0260499	2.25454	9.77244	15.6176	7.75306e-05	0.000111989
FBgn0261794	3.656	9.19023	18.3499	1.83833e-05	2.7989e-05
FBgn0262867	6.58035	9.64874	34.833	3.59237e-09	8.55086e-09
FBgn0263780	1.74188	10.0783	11.9393	0.000549633	0.000683
FBgn0266580	1.7649	13.2572	122.767	1.56827e-28	2.03875e-27
FBgn0267824	2.16627	14.5673	396.079	3.93045e-88	3.32123e-86
FBgn0267861	2.05549	17.0903	260.764	1.16972e-58	4.94207e-57
FBgn0010223	1.58604	10.3144	13.5391	0.000233646	0.00030374
FBgn0013342	-3.13428	10.7307	45.4148	1.59427e-11	4.89876e-11
FBgn0020224	-3.18098	10.154	64.5889	9.22737e-16	4.4555e-15
FBgn0020412	-2.61037	10.1886	30.9858	2.59924e-08	5.4909e-08
FBgn0035495	2.17803	9.92168	18.7391	1.49874e-05	2.36718e-05
FBgn0035756	-3.24592	10.9705	94.9053	1.99717e-22	1.60724e-21
FBgn0036369	-3.37618	10.0573	58.76	1.78125e-14	7.71876e-14
FBgn0036785	2.09339	11.8745	43.6582	3.91032e-11	1.15938e-10
FBgn0036844	-1.49022	10.3737	19.9167	8.08917e-06	1.31449e-05
FBgn0036980	-1.69321	9.9598	13.8124	0.000202003	0.000266707
FBgn0037016	6.18708	9.34832	30.1922	3.91287e-08	7.96718e-08
FBgn0037205	3.16026	9.46716	20.0607	7.5022e-06	1.23094e-05
FBgn0040075	-1.7728	9.76002	18.4553	1.73935e-05	2.69678e-05
FBgn0052264	-2.51428	9.47371	26.9113	2.13011e-07	4.1378e-07
FBgn0054002	1.86939	12.0839	57.1017	4.13856e-14	1.7059e-13
FBgn0058160	2.16771	10.5251	22.2717	2.36672e-06	3.99975e-06
FBgn0063485	2.11881	11.1606	33.0503	8.98038e-09	2.02358e-08
FBgn0259239	-2.55986	11.7819	127.266	1.62484e-29	2.28832e-28
FBgn0262518	1.94042	10.8566	26.2752	2.96062e-07	5.55938e-07
FBgn0265296	1.39806	9.70771	5.42582	0.0198411	0.021916
FBgn0001112	-2.08834	9.71426	23.9622	9.82435e-07	1.7477e-06
FBgn0001297	-1.77285	10.6522	26.5912	2.51382e-07	4.77342e-07
FBgn0004595	1.67176	10.1504	14.229	0.000161855	0.000218828
FBgn0004618	-2.26946	12.533	142.85	6.34031e-33	9.74103e-32
FBgn0010313	1.30499	11.1822	18.5668	1.64049e-05	2.56706e-05
FBgn0011224	-2.73909	9.94985	36.4436	1.57148e-09	4.02395e-09
FBgn0020278	-2.02772	10.4765	35.6495	2.36212e-09	5.87057e-09
FBgn0020496	-2.59644	11.6402	119.03	1.03164e-27	1.16232e-26
FBgn0023023	-2.39919	10.0691	32.9569	9.4227e-09	2.0681e-08
FBgn0037213	2.25435	10.8101	30.1215	4.05806e-08	8.06837e-08
FBgn0037227	2.08953	9.6531	14.2329	0.00016152	0.000218828
FBgn0037229	2.48768	11.2922	58.2953	2.25577e-14	9.53062e-14
FBgn0037238	1.67425	10.3739	18.237	1.95056e-05	2.91721e-05
FBgn0037254	2.38138	9.32235	12.7476	0.000356465	0.000452952
FBgn0037445	-3.11102	9.41668	35.5658	2.46575e-09	6.03929e-09
FBgn0037516	2.09353	10.1998	19.319	1.10602e-05	1.78016e-05
FBgn0037623	-3.20442	9.64453	44.9591	2.01194e-11	6.07175e-11
FBgn0038017	3.65603	9.19043	18.3503	1.83794e-05	2.7989e-05
FBgn0038057	-1.26057	9.99702	10.6551	0.00109767	0.00133458
FBgn0038168	-1.1225	10.5857	11.9906	0.000534697	0.000669361
FBgn0038653	-2.37717	13.2246	178.184	1.20774e-40	2.91583e-39
FBgn0039135	1.9998	12.693	106.467	5.82455e-25	5.79029e-24
FBgn0039136	-2.26956	10.255	37.8673	7.57258e-10	2.03137e-09
FBgn0039240	2.50887	12.261	90.3042	2.04219e-21	1.50057e-20
FBgn0039883	-2.99176	11.8692	170.425	5.97357e-39	1.1217e-37
FBgn0040206	2.61465	9.79143	18.8813	1.39109e-05	2.21786e-05
FBgn0041605	1.42175	12.1151	37.6563	8.43746e-10	2.22802e-09
FBgn0051140	-1.83516	10.042	16.9032	3.93358e-05	5.78065e-05
FBgn0051501	2.28441	9.79377	18.1122	2.08267e-05	3.08747e-05
FBgn0053100	-3.05753	10.9628	75.9339	2.93328e-18	1.59911e-17
FBgn0085384	1.66567	12.1133	40.3568	2.11572e-10	5.76703e-10
FBgn0085413	-1.71696	9.66002	15.9992	6.33695e-05	9.23228e-05
FBgn0086378	1.66602	12.0906	36.6833	1.38966e-09	3.61313e-09
FBgn0250910	1.65919	12.4239	66.9637	2.76559e-16	1.41632e-15
FBgn0261552	-2.12032	11.0968	50.429	1.23554e-12	4.26134e-12
FBgn0262081	-2.14706	9.90239	24.6242	6.96702e-07	1.26605e-06
FBgn0263353	3.58471	10.2255	41.4105	1.23393e-10	3.41858e-10
FBgn0265082	2.53481	9.98029	23.7487	1.09769e-06	1.93239e-06
FBgn0025741	2.25642	11.9304	61.8014	3.79898e-15	1.73521e-14
FBgn0027101	-3.19105	10.039	47.4488	5.64594e-12	1.83493e-11
FBgn0039904	1.38013	11.5096	15.2965	9.18878e-05	0.000131602
FBgn0039920	-2.64953	12.4193	162.115	3.90491e-37	6.59929e-36
FBgn0039936	1.75564	10.9503	23.6681	1.14462e-06	1.99424e-06
FBgn0053978	-1.22509	10.1124	10.2493	0.00136735	0.00161596
FBgn0000028	-2.55608	11.3455	96.1166	1.08314e-22	9.15257e-22
FBgn0000108	2.00852	10.4023	22.4711	2.13329e-06	3.64168e-06
FBgn0000382	-2.916	12.1245	114.58	9.7248e-27	1.02718e-25
FBgn0000719	-3.68984	9.38883	43.4923	4.25627e-11	1.24019e-10
FBgn0003218	-2.52208	10.0696	33.4909	7.15994e-09	1.65758e-08
FBgn0003380	-1.73723	12.2977	78.0364	1.0116e-18	5.69868e-18
FBgn0004198	1.61319	9.52836	8.64766	0.00327481	0.00371438
FBgn0017418	1.72559	9.77391	11.8502	0.000576545	0.000711213
FBgn0020513	1.29722	10.2028	8.66563	0.00324268	0.00370279
FBgn0023520	-1.67778	10.5007	13.8971	0.0001931	0.000258999
FBgn0026323	-3.01245	9.3549	32.1354	1.43797e-08	3.1156e-08
FBgn0026575	-2.80049	10.3968	35.3846	2.70614e-09	6.53339e-09
FBgn0028331	1.97281	17.3537	366.87	8.98936e-82	5.064e-80
FBgn0028474	-2.33367	9.58639	26.128	3.19523e-07	5.934e-07
FBgn0028550	-1.90186	12.1062	63.7226	1.43235e-15	6.72408e-15
FBgn0029834	2.30186	11.445	53.8361	2.17935e-13	8.56535e-13
FBgn0029878	-2.00735	10.3172	30.2977	3.7056e-08	7.63714e-08
FBgn0029881	1.14273	11.1086	12.7866	0.000349113	0.00044697
FBgn0029929	6.0146	9.22286	26.7448	2.3218e-07	4.4589e-07
FBgn0030037	1.74873	10.5279	21.0737	4.41964e-06	7.32273e-06
FBgn0030049	2.20095	11.4321	51.7828	6.1992e-13	2.27753e-12
FBgn0030053	-2.36032	10.8862	66.1207	4.24131e-16	2.10818e-15
FBgn0030406	-2.67526	16.7519	1954.08	0	0
FBgn0030552	-1.82334	10.5291	31	2.58023e-08	5.4909e-08
FBgn0031064	1.92516	11.0042	33.2963	7.91344e-09	1.80726e-08
FBgn0031097	1.8375	11.8811	53.2809	2.89108e-13	1.08576e-12
FBgn0031150	2.42643	9.35308	13.4273	0.000247984	0.000319918
FBgn0040373	1.94825	10.4707	24.644	6.89585e-07	1.26605e-06
FBgn0069938	1.12962	9.53015	4.78289	0.0287439	0.0313401
FBgn0085387	1.73022	9.60561	10.3206	0.00131553	0.00156567
FBgn0259734	-3.52296	9.69826	53.3009	2.8618e-13	1.08576e-12
FBgn0263993	2.15955	9.70017	12.294	0.000454427	0.00057312
FBgn0264598	1.29562	10.5324	13.6848	0.000216195	0.000283232
FBgn0265597	-3.39664	9.93284	60.3525	7.93043e-15	3.52696e-14
FBgn0285944	1.72995	13.6371	79.9408	3.85799e-19	2.24828e-18
