# Supplementary material for: Defining the expression of piRNA and transposable elements in Drosophila ovarian germline stem cells and somatic support cells
Source: Life Sci Alliance. 2019 Oct 16;2(5):e201800211. doi: 10.26508/lsa.201800211 (PMC6796194; doi:10.26508/lsa.201800211)
Supplement: Supplementary file 5 [file LSA-2018-00211_TableS4.xls]

## Sheet: Sheet1
	GSC.logFC	GSC.logCPM	GSC.LR	GSC.PValue
FBgn0000018	0.860752	5.42867	77.908	1.07954e-18
FBgn0000052	0.517647	7.47252	78.3657	8.56248e-19
FBgn0000053	-1.51685	7.39781	410.79	2.46679e-91
FBgn0000075	2.54768	5.57815	466.528	1.82521e-103
FBgn0000097	-0.569282	6.94229	73.9049	8.19745e-18
FBgn0000114	5.17812	6.60808	425.118	1.87686e-94
FBgn0000146	3.65934	8.12538	1925.34	0
FBgn0000153	3.40289	3.92415	142.924	6.10795e-33
FBgn0000180	-3.10899	7.39792	1743.25	0
FBgn0000183	0.960216	7.69301	175.404	4.88724e-40
FBgn0000228	0.327229	6.45118	18.864	1.40379e-05
FBgn0000229	0.098568	6.50265	1.72608	0.188912
FBgn0000239	0.499939	7.69319	70.038	5.81727e-17
FBgn0000250	-0.440921	7.36403	59.6635	1.12543e-14
FBgn0000251	4.98194	0.950266	32.6709	1.09159e-08
FBgn0000256	-3.7961	3.09082	199.746	2.3726e-45
FBgn0000273	2.5046	7.58866	699.393	4.05288e-154
FBgn0000286	0.014435	5.43303	0.0215312	0.883341
FBgn0000299	-3.36356	11.2974	2362.52	0
FBgn0000307	0.783896	7.35241	178.923	8.32914e-41
FBgn0000308	-0.943265	11.0488	203.859	3.00455e-46
FBgn0000317	-0.0568319	6.00696	0.434116	0.509976
FBgn0000318	0.335329	7.11555	28.024	1.19822e-07
FBgn0000320	-3.26162	2.2745	107.543	3.38563e-25
FBgn0000339	-0.455963	6.44849	32.5239	1.17734e-08
FBgn0000351	1.12865	3.88127	45.6711	1.39874e-11
FBgn0000370	-1.20354	8.75076	146.791	8.71777e-34
FBgn0000384	-0.0144752	4.79471	0.0149019	0.902841
FBgn0000547	-2.24942	5.87762	547.813	3.76446e-121
FBgn0000559	-0.883862	12.8524	227.267	2.35192e-51
FBgn0000579	-1.74825	9.50894	696.851	1.44701e-153
FBgn0000588	0.934816	6.1822	161.243	6.05515e-37
FBgn0000636	-0.488103	4.80411	16.0677	6.11171e-05
FBgn0000721	-0.639406	7.8804	85.7905	2.00046e-20
FBgn0000964	-2.41857	5.24191	514.308	7.32787e-114
FBgn0001084	1.3118	3.70432	52.5812	4.12815e-13
FBgn0001086	0.461236	8.20095	77.441	1.36747e-18
FBgn0001125	-2.0049	7.93567	572.614	1.51614e-126
FBgn0001128	0.229164	6.18345	8.98894	0.00271619
FBgn0001137	1.08192	5.07103	71.4418	2.85562e-17
FBgn0001142	-1.19049	6.61127	171.949	2.7764e-39
FBgn0001185	0.126763	5.38258	1.50565	0.219804
FBgn0001202	0.115445	5.98448	1.47492	0.224571
FBgn0001301	-0.233018	7.05687	14.9091	0.00011282
FBgn0001941	-0.0725669	7.73001	1.40101	0.236555
FBgn0001942	-0.855036	11.6495	145.505	1.66559e-33
FBgn0001961	-0.344012	8.94956	38.5085	5.45168e-10
FBgn0001965	0.365872	7.7156	43.3631	4.54681e-11
FBgn0001970	0.859568	4.61837	43.1359	5.10654e-11
FBgn0001974	0.453504	5.43619	25.0785	5.50428e-07
FBgn0001977	0.190942	7.09355	9.65978	0.00188347
FBgn0001978	0.105625	8.23113	4.2053	0.0402979
FBgn0001981	1.91047	4.47628	77.9639	1.0494e-18
FBgn0001986	0.982885	7.5567	280.585	5.59938e-63
FBgn0001987	-0.100997	6.33377	1.41041	0.234988
FBgn0001989	0.177312	6.40191	4.03375	0.0445987
FBgn0001990	0.963248	5.84292	114.758	8.89229e-27
FBgn0001991	5.61973	3.87903	477.78	6.49932e-106
FBgn0001994	0.416933	7.94659	56.1042	6.87316e-14
FBgn0001995	0.627961	5.98877	51.3926	7.56215e-13
FBgn0002021	0.296904	5.83998	12.9295	0.000323441
FBgn0002022	-0.191756	7.77532	8.47513	0.00360035
FBgn0002031	-0.403935	8.02746	45.5964	1.45307e-11
FBgn0002036	1.17076	3.61124	37.5116	9.08723e-10
FBgn0002044	0.81404	7.8797	220.889	5.78746e-50
FBgn0002121	-0.477687	7.55549	50.0876	1.47031e-12
FBgn0002524	-0.709932	7.39108	154.754	1.5849e-35
FBgn0002525	0.336948	9.64065	38.7585	4.79624e-10
FBgn0002543	-3.85378	5.32046	1026.06	3.89847e-225
FBgn0002566	-0.374404	6.69017	21.0173	4.55156e-06
FBgn0002593	0.0189161	12.1066	0.0990497	0.752973
FBgn0002673	3.05541	5.79753	816.739	1.23816e-179
FBgn0002887	0.75685	5.8844	75.5441	3.57332e-18
FBgn0002973	0.75985	5.91733	65.9111	4.71719e-16
FBgn0002989	1.08474	6.10303	116.192	4.31403e-27
FBgn0003016	-1.22577	6.22113	204.699	1.97019e-46
FBgn0003087	1.75425	5.75725	304.64	3.21348e-68
FBgn0003141	0.167617	6.18225	3.66177	0.0556745
FBgn0003187	4.11599	5.74094	1581.94	0
FBgn0003209	-0.656211	6.20583	77.7076	1.19484e-18
FBgn0003231	-0.885648	8.12268	202.451	6.09478e-46
FBgn0003255	5.04772	3.92249	200.459	1.65847e-45
FBgn0003278	0.929685	6.81616	182.398	1.45147e-41
FBgn0003310	1.70565	6.89696	608.467	2.41084e-134
FBgn0003346	0.389552	8.59814	48.1691	3.90999e-12
FBgn0003430	-5.00019	3.70858	360.028	2.77611e-80
FBgn0003444	0.141881	6.05192	3.06551	0.0799702
FBgn0003475	-0.83346	5.79828	74.2976	6.71862e-18
FBgn0003502	-0.00475561	6.91991	0.00474968	0.945055
FBgn0003557	1.05741	7.49829	352.333	1.31558e-78
FBgn0003607	0.0298387	9.25792	0.266653	0.605586
FBgn0003716	-0.662711	6.77057	105.86	7.91138e-25
FBgn0003866	0.640158	5.87647	44.7048	2.29101e-11
FBgn0003935	3.31839	1.60132	52.2045	5.0011e-13
FBgn0003941	-0.532551	10.771	69.3519	8.2374e-17
FBgn0003942	-0.300351	11.747	27.2703	1.76908e-07
FBgn0003963	-1.63654	7.39129	622.231	2.44603e-137
FBgn0003978	0.414838	6.57073	30.6982	3.01442e-08
FBgn0003979	-2.00096	-1.0686	4.39035	0.0361428
FBgn0003980	-3.91034	0.286914	16.6553	4.48256e-05
FBgn0003983	2.11888	-3.35534	0.95263	0.329051
FBgn0004106	0.510212	6.42274	39.4835	3.30842e-10
FBgn0004177	0.2204	9.51126	13.7572	0.000208022
FBgn0004363	0.0912253	10.6978	2.93098	0.0868949
FBgn0004374	0.0703192	5.66676	0.561373	0.453707
FBgn0004406	0.811647	6.79102	112.053	3.47891e-26
FBgn0004419	0.0621265	8.29347	0.890747	0.345275
FBgn0004507	-2.02334	8.13709	1217.34	1.03897e-266
FBgn0004567	-4.51205	3.56494	193.176	6.44261e-44
FBgn0004583	-1.02929	6.20814	153.376	3.16999e-35
FBgn0004584	0.30345	8.67742	26.6035	2.49792e-07
FBgn0004611	-0.0816338	6.05569	1.18319	0.276707
FBgn0004797	-0.660573	4.52802	18.6044	1.60846e-05
FBgn0004811	1.42842	7.27777	397.919	1.56265e-88
FBgn0004837	0.805048	4.84082	37.3718	9.76253e-10
FBgn0004838	1.37039	10.5318	405.136	4.19576e-90
FBgn0004858	-3.10311	4.68316	286.662	2.65436e-64
FBgn0004867	-0.238398	11.1641	14.6248	0.00013118
FBgn0004868	-0.556601	8.90402	122.995	1.39836e-28
FBgn0004872	1.78295	8.56255	454.623	7.11208e-101
FBgn0004893	-1.78225	4.65553	110.741	6.7412e-26
FBgn0004914	-2.90004	6.4032	636.369	2.05864e-140
FBgn0004915	1.11044	6.98641	246.955	1.19776e-55
FBgn0005278	-1.92066	8.27147	899.655	1.1664e-197
FBgn0005322	0.505888	7.04339	68.5087	1.26317e-16
FBgn0005593	-0.253699	11.4449	18.3545	1.83387e-05
FBgn0005616	0.03316	5.24729	0.0876584	0.767175
FBgn0005617	0.825182	6.96621	160.268	9.88687e-37
FBgn0005660	-0.0497015	6.59011	0.276755	0.598836
FBgn0005672	-0.726101	8.13152	133.32	7.69336e-31
FBgn0005683	0.940257	5.43412	99.6024	1.86277e-23
FBgn0005771	-3.21584	5.11359	358.518	5.91971e-80
FBgn0010097	0.302874	4.53648	4.36688	0.036644
FBgn0010100	-1.35008	8.37211	596.092	1.18535e-131
FBgn0010263	4.75161	7.12866	1415.41	0
FBgn0010265	-0.640468	11.1039	109.958	1.00099e-25
FBgn0010287	1.59663	4.41449	111.617	4.33437e-26
FBgn0010288	0.624303	7.71753	123.627	1.01672e-28
FBgn0010300	-0.332352	8.47438	42.6444	6.56519e-11
FBgn0010309	1.3304	5.51924	165.817	6.0655e-38
FBgn0010314	-0.223112	6.2745	7.92456	0.00487682
FBgn0010323	5.51797	2.83973	40.9047	1.59834e-10
FBgn0010382	2.08695	6.83297	661.944	5.64452e-146
FBgn0010395	0.304597	1.92851	0.864871	0.352379
FBgn0010398	2.02443	4.71623	189.608	3.87176e-43
FBgn0010422	0.337389	8.5104	22.6201	1.97412e-06
FBgn0010453	-0.652534	4.46348	21.188	4.16357e-06
FBgn0010473	-0.781416	2.89905	8.74874	0.00309816
FBgn0010497	1.41427	4.01888	62.3667	2.85099e-15
FBgn0010520	0.941566	4.78579	54.1836	1.82607e-13
FBgn0010583	0.47836	7.48253	75.378	3.88704e-18
FBgn0010602	0.970961	9.36483	380.81	8.2931e-85
FBgn0010607	0.544435	5.98876	52.6091	4.07007e-13
FBgn0010612	-0.426435	8.40125	40.0964	2.41734e-10
FBgn0011202	-1.20931	6.56787	195.71	1.80288e-44
FBgn0011207	0.202154	6.16757	6.09515	0.0135553
FBgn0011230	1.04863	9.8283	355.624	2.52561e-79
FBgn0011232	0.877523	6.12669	130.092	3.91131e-30
FBgn0011259	-1.64295	5.03778	220.541	6.89127e-50
FBgn0011272	-0.405515	10.2291	32.5794	1.14423e-08
FBgn0011274	-4.26366	6.06676	1175.83	1.09352e-257
FBgn0011291	1.3076	6.10932	170.707	5.18442e-39
FBgn0011305	-0.499065	7.51585	40.7369	1.74171e-10
FBgn0011570	-0.246455	7.8544	18.1569	2.03433e-05
FBgn0011584	-0.609937	6.99786	98.3506	3.50494e-23
FBgn0011638	0.4779	9.48674	77.1763	1.56361e-18
FBgn0011648	0.675567	6.58212	98.4165	3.39027e-23
FBgn0011676	1.53577	3.72345	71.4597	2.82975e-17
FBgn0011703	0.017977	8.6279	0.100343	0.751418
FBgn0011705	-0.0504692	3.52044	0.0681285	0.794081
FBgn0011708	-0.351149	7.13191	33.4322	7.37939e-09
FBgn0011722	-0.288998	3.372	2.05848	0.151361
FBgn0011737	1.384	6.68662	419.299	3.46757e-93
FBgn0011818	2.10186	7.04114	533.23	5.60218e-118
FBgn0012036	-2.09482	9.90691	1369.41	9.30785e-300
FBgn0012037	2.72814	1.87616	39.4608	3.34707e-10
FBgn0013531	1.3398	5.707	209.014	2.25368e-47
FBgn0013746	0.24986	7.2249	12.4416	0.000419872
FBgn0013810	3.44737	5.35908	681.142	3.77196e-150
FBgn0014010	-0.874949	7.45227	173.546	1.2439e-39
FBgn0014033	-2.91491	1.53625	26.9641	2.07273e-07
FBgn0014076	-4.43656	-0.968486	13.4094	0.000250361
FBgn0014092	0.192809	6.30851	6.64238	0.00995807
FBgn0014127	0.123544	6.82985	3.69206	0.0546719
FBgn0014189	0.0682242	9.0047	1.81066	0.178429
FBgn0014396	-3.06517	0.991398	26.4881	2.65165e-07
FBgn0014417	-0.218121	4.08628	1.93528	0.164182
FBgn0014857	0.482014	8.88668	78.5509	7.79643e-19
FBgn0014906	0.27551	6.94825	17.986	2.22537e-05
FBgn0015000	0.388404	6.06785	16.571	4.6861e-05
FBgn0015031	0.390744	6.55424	30.4986	3.34113e-08
FBgn0015271	1.37513	6.02915	255.264	1.84865e-57
FBgn0015299	1.34626	7.12771	320.302	1.24471e-71
FBgn0015320	0.622393	7.33775	98.576	3.12783e-23
FBgn0015338	-0.576256	6.03122	54.9988	1.20604e-13
FBgn0015376	0.820777	6.21327	91.5779	1.07282e-21
FBgn0015380	-2.08419	4.35479	128.577	8.39287e-30
FBgn0015391	0.688412	8.26501	92.5045	6.71712e-22
FBgn0015393	1.33942	7.28101	390.039	8.11492e-87
FBgn0015399	-2.98715	7.73786	2328.49	0
FBgn0015521	-0.125839	10.2907	3.10749	0.0779329
FBgn0015546	1.82435	7.24433	708.329	4.61836e-156
FBgn0015553	1.90159	5.84919	370.372	1.55318e-82
FBgn0015600	-0.919564	6.94215	153.692	2.70422e-35
FBgn0015609	-3.03376	7.236	913.096	1.3958e-200
FBgn0015621	1.13959	5.81914	184.755	4.43909e-42
FBgn0015623	-0.603745	7.47271	59.274	1.37177e-14
FBgn0015663	0.0733741	3.64927	0.100698	0.750993
FBgn0015664	0.171428	7.54079	6.15084	0.013135
FBgn0015756	-0.336918	11.1177	37.8636	7.5868e-10
FBgn0015772	-0.238433	6.67087	14.1178	0.000171712
FBgn0015776	-4.00215	6.50653	2457.87	0
FBgn0015777	-5.62401	6.12988	1619.82	0
FBgn0015791	-0.510726	6.78145	51.9968	5.55903e-13
FBgn0015797	0.795285	7.68515	158.247	2.73382e-36
FBgn0015803	-0.195777	7.05737	9.83599	0.0017113
FBgn0015808	0.31069	5.55015	12.1776	0.000483666
FBgn0015834	-0.47252	8.37107	55.7804	8.10368e-14
FBgn0015905	0.303211	5.92118	11.0514	0.000886226
FBgn0015924	0.019038	6.56499	0.0736349	0.786116
FBgn0016054	1.10861	5.7283	167.814	2.22123e-38
FBgn0016075	-4.73431	11.0274	4136.67	0
FBgn0016076	-1.71668	6.24157	283.146	1.54928e-63
FBgn0016122	2.17052	6.22722	502.947	2.1712e-111
FBgn0016698	0.967943	6.10066	135.691	2.33153e-31
FBgn0016926	0.262467	6.53398	13.77	0.000206614
FBgn0016930	1.09469	5.18318	60.0819	9.09902e-15
FBgn0016977	1.94858	8.74943	1149.07	7.13161e-252
FBgn0016978	-0.267901	7.41797	21.4329	3.66423e-06
FBgn0017457	0.458337	7.3812	64.5014	9.64631e-16
FBgn0017551	0.632866	5.9857	59.7306	1.08775e-14
FBgn0019686	1.79237	8.00021	936.988	8.94022e-206
FBgn0019830	-0.11074	6.04683	1.90695	0.167302
FBgn0019890	-0.559852	7.92443	112.516	2.75426e-26
FBgn0019932	0.517035	6.13412	40.0821	2.43513e-10
FBgn0019982	1.58068	5.77114	296.928	1.53863e-66
FBgn0020270	-0.050497	7.30415	0.601286	0.438088
FBgn0020304	-0.747627	8.31906	143.165	5.41076e-33
FBgn0020305	1.01515	6.56876	191.965	1.18446e-43
FBgn0020309	0.080335	9.31004	2.11329	0.146025
FBgn0020414	-1.7266	2.74897	42.4166	7.3762e-11
FBgn0020415	-1.56968	0.234867	5.25771	0.0218497
FBgn0020416	-0.846497	0.929792	3.1553	0.0756809
FBgn0020443	0.17467	9.54985	11.293	0.000777979
FBgn0020445	-0.384355	3.16184	2.03947	0.153263
FBgn0020497	0.621727	8.55889	112.596	2.64562e-26
FBgn0020503	-0.495754	5.22331	27.654	1.45075e-07
FBgn0020545	0.710604	6.71033	72.5165	1.65638e-17
FBgn0020616	0.799792	7.13756	100.598	1.12688e-23
FBgn0020618	-0.960508	11.8573	243.61	6.41927e-55
FBgn0020622	0.48265	6.30878	24.7026	6.68947e-07
FBgn0020762	-3.97196	3.77592	321.12	8.25818e-72
FBgn0021761	0.107194	8.28641	3.88155	0.0488194
FBgn0021796	0.379746	8.02778	45.8723	1.26219e-11
FBgn0021800	1.43008	5.97652	214.7	1.29568e-48
FBgn0021856	0.478473	5.97229	23.9507	9.88323e-07
FBgn0021874	0.469861	6.09763	27.6102	1.48397e-07
FBgn0021906	0.233852	7.75022	16.1817	5.75481e-05
FBgn0021944	-0.52595	6.87654	59.2875	1.36241e-14
FBgn0021967	0.100406	6.79718	2.28287	0.13081
FBgn0022023	0.250447	9.50459	21.9938	2.73527e-06
FBgn0022069	0.545057	7.51598	71.7241	2.47493e-17
FBgn0022153	0.034308	8.04422	0.364006	0.54629
FBgn0022213	-0.97934	8.61156	225.488	5.74536e-51
FBgn0022893	0.0713257	10.5935	1.86835	0.171664
FBgn0023388	0.300075	6.90865	21.8184	2.99705e-06
FBgn0023407	0.0747119	6.80665	1.46533	0.226083
FBgn0023416	0.0458999	4.50119	0.109566	0.740638
FBgn0024183	-2.61889	7.72435	1904.41	0
FBgn0024191	0.80448	5.87925	106.77	4.99837e-25
FBgn0024227	0.132869	7.50479	5.50905	0.0189183
FBgn0024230	0.71802	5.89573	83.5302	6.27515e-20
FBgn0024245	-1.04516	5.62947	132.984	9.11339e-31
FBgn0024248	0.334217	6.10033	10.6905	0.00107687
FBgn0024285	-0.167432	7.29801	7.14312	0.00752522
FBgn0024291	-0.142407	8.17377	5.96219	0.0146159
FBgn0024314	0.406166	7.89516	50.9107	9.66646e-13
FBgn0024320	-1.44112	6.37872	315.574	1.33374e-70
FBgn0024352	0.84106	9.96348	187.941	8.94963e-43
FBgn0024371	-0.155964	5.69375	3.25042	0.0714052
FBgn0024689	0.463281	6.22728	29.6834	5.08686e-08
FBgn0024734	0.584428	2.12303	2.71084	0.0996685
FBgn0024846	0.150925	6.27688	2.87841	0.0897748
FBgn0024920	-0.209866	6.77555	9.74431	0.00179879
FBgn0024947	0.00916191	7.15059	0.0202151	0.886938
FBgn0025109	1.03264	5.81258	130.728	2.8393e-30
FBgn0025366	-0.720867	8.97456	179.862	5.19378e-41
FBgn0025608	1.19253	8.06303	459.09	7.58448e-102
FBgn0025674	0.200866	7.80316	11.807	0.000590097
FBgn0025678	-1.30946	8.73104	659.803	1.64913e-145
FBgn0025681	0.625072	6.92522	80.0727	3.60891e-19
FBgn0025683	-3.9494	8.0986	1675.2	0
FBgn0025684	0.682658	5.20102	26.3166	2.89794e-07
FBgn0025687	-3.62933	6.21907	1418.82	0
FBgn0025700	0.172704	7.33938	7.47676	0.00625003
FBgn0025724	-0.104154	8.37018	3.98003	0.0460429
FBgn0025742	-0.253787	6.29265	10.2131	0.00139446
FBgn0025777	0.855406	6.31315	102.383	4.57558e-24
FBgn0026147	0.425025	6.9545	43.0558	5.32015e-11
FBgn0026148	0.541853	4.53983	13.7854	0.000204922
FBgn0026150	-0.332	7.44615	26.4261	2.73822e-07
FBgn0026196	1.06489	8.93883	232.013	2.16914e-52
FBgn0026319	-4.13186	6.50363	1713.26	0
FBgn0026324	0.712936	5.76076	44.5494	2.48026e-11
FBgn0026373	0.440445	6.11126	16.4248	5.06181e-05
FBgn0026379	1.34701	5.08303	122.658	1.65642e-28
FBgn0026431	1.21501	6.08899	243.941	5.43667e-55
FBgn0026479	0.735934	7.59444	157.742	3.52358e-36
FBgn0026577	0.608073	7.61158	126.011	3.05837e-29
FBgn0026718	2.755	4.72983	389.187	1.24426e-86
FBgn0026787	-0.516798	4.66954	16.343	5.28518e-05
FBgn0027052	0.744129	6.54911	87.6483	7.81916e-21
FBgn0027070	2.67922	2.31752	30.2881	3.72396e-08
FBgn0027081	-0.269106	8.95219	13.3392	0.000259913
FBgn0027094	-0.262433	8.54285	26.4569	2.69482e-07
FBgn0027348	4.7376	5.27558	1071.88	4.26336e-235
FBgn0027363	-0.240202	7.69349	15.8947	6.69654e-05
FBgn0027453	-0.190209	6.22381	5.47387	0.0193028
FBgn0027490	1.10037	6.22153	201.031	1.24425e-45
FBgn0027496	0.438576	6.35578	39.8631	2.72396e-10
FBgn0027505	0.584636	6.12949	64.2017	1.12314e-15
FBgn0027509	0.704378	7.46615	137.216	1.08152e-31
FBgn0027515	2.14873	7.23322	680.427	5.39678e-150
FBgn0027550	-1.17689	3.64488	46.1196	1.11253e-11
FBgn0027560	3.31448	1.23505	22.6128	1.98158e-06
FBgn0027568	0.668766	8.19068	163.434	2.01054e-37
FBgn0027582	-0.457662	7.56926	57.2569	3.82436e-14
FBgn0027586	7.1827	-1.34064	17.548	2.80148e-05
FBgn0027592	0.89301	7.49275	205.021	1.67534e-46
FBgn0027597	0.228754	5.12968	4.75726	0.029175
FBgn0027609	1.52738	6.8438	496.936	4.41207e-110
FBgn0027611	-4.0285	6.7974	2565.53	0
FBgn0027779	-0.0168896	6.8867	0.0721098	0.788289
FBgn0027780	0.869545	5.49095	75.3241	3.99448e-18
FBgn0027868	0.508481	7.56998	75.8551	3.05269e-18
FBgn0027885	0.366261	8.20484	22.4526	2.15389e-06
FBgn0027932	-0.273887	10.2632	23.6795	1.13788e-06
FBgn0027949	0.475095	6.62374	47.6466	5.10403e-12
FBgn0028375	-0.150007	5.39939	1.58573	0.207937
FBgn0028387	0.13547	5.95169	2.19696	0.138283
FBgn0028394	-0.0177556	3.94787	0.00722885	0.932243
FBgn0028398	0.509923	5.90407	33.7333	6.32102e-09
FBgn0028406	0.312442	4.90507	7.94812	0.00481375
FBgn0028425	-1.04964	7.41847	314.949	1.82484e-70
FBgn0028467	1.06805	6.69404	213.343	2.56221e-48
FBgn0028479	-0.81277	7.78763	184.724	4.50829e-42
FBgn0028482	-3.61822	1.1828	52.4978	4.30728e-13
FBgn0028490	-3.88693	7.49207	2924.94	0
FBgn0028506	-1.15268	6.03552	121.075	3.67941e-28
FBgn0028507	0.0679291	5.84527	0.774095	0.378953
FBgn0028509	-0.567917	5.15122	32.061	1.49407e-08
FBgn0028515	-1.31306	7.77395	391.15	4.64991e-87
FBgn0028516	3.70091	0.737886	22.734	1.86045e-06
FBgn0028518	-4.25383	3.67443	369.537	2.36107e-82
FBgn0028523	-2.77238	2.39628	72.7059	1.50482e-17
FBgn0028525	3.82233	4.2719	374.489	1.97174e-83
FBgn0028527	-2.2663	2.57482	66.5426	3.42405e-16
FBgn0028530	0.527335	4.79074	22.1535	2.51698e-06
FBgn0028538	0.0117517	6.86239	0.0346746	0.852279
FBgn0028539	-1.27136	7.55419	486.512	8.18071e-108
FBgn0028540	2.61072	4.99318	171.829	2.94863e-39
FBgn0028541	-1.11604	6.62337	184.337	5.47718e-42
FBgn0028546	-1.24527	5.637	107.984	2.70975e-25
FBgn0028554	0.353463	7.48931	32.7176	1.06569e-08
FBgn0028572	4.06825	2.4877	140.487	2.08361e-32
FBgn0028658	0.256614	3.68225	1.92956	0.164807
FBgn0028675	-0.265539	5.55342	7.90309	0.00493504
FBgn0028694	0.105584	8.0304	3.17719	0.0746731
FBgn0028700	1.13708	6.45216	198.808	3.80222e-45
FBgn0028703	0.735342	6.45792	72.7745	1.45339e-17
FBgn0028707	0.431468	3.09189	3.98486	0.0459109
FBgn0028852	5.37258	6.32222	2170.94	0
FBgn0028862	5.13212	5.07712	778.183	2.9897e-171
FBgn0028867	4.58957	2.82124	207.031	6.10353e-47
FBgn0028887	5.72176	3.68795	247.631	8.52749e-56
FBgn0028894	-0.815513	6.32636	102.301	4.76854e-24
FBgn0028895	1.41045	4.27032	73.7303	8.95543e-18
FBgn0028897	0.175971	4.25189	1.62674	0.202155
FBgn0028899	2.60983	0.84719	13.5534	0.000231876
FBgn0028916	-0.427886	5.27547	11.962	0.000542953
FBgn0028919	0.589748	6.26372	60.8663	6.10856e-15
FBgn0028926	1.25414	5.51047	187.923	9.02906e-43
FBgn0028931	1.39311	4.15377	61.7354	3.92854e-15
FBgn0028932	0.711114	5.47797	35.4663	2.59507e-09
FBgn0028952	0.702955	4.6653	25.2978	4.91267e-07
FBgn0028965	0.833592	7.61694	187.464	1.13744e-42
FBgn0028970	0.329318	5.02969	10.2348	0.00137814
FBgn0028979	-1.36246	3.16753	42.115	8.60586e-11
FBgn0028990	-1.49775	4.60539	124.536	6.4315e-29
FBgn0029095	2.97488	4.63204	435.42	1.07454e-96
FBgn0029174	0.930054	9.27951	194.492	3.32618e-44
FBgn0031213	-1.87582	6.05021	547.196	5.12919e-121
FBgn0031216	0.268901	5.95213	10.0505	0.00152307
FBgn0031217	-0.982617	6.10319	165.652	6.59114e-38
FBgn0031220	-5.64696	7.02632	3526.29	0
FBgn0031224	-1.24506	5.32903	135.659	2.36966e-31
FBgn0031227	0.158472	4.77721	2.06456	0.150758
FBgn0031228	-0.535764	6.82693	62.7039	2.40236e-15
FBgn0031229	0.476899	6.78614	57.3827	3.58746e-14
FBgn0031231	1.23373	4.84938	106.789	4.95131e-25
FBgn0031232	3.13583	2.99472	76.1166	2.67405e-18
FBgn0031233	0.792174	6.07905	85.1254	2.80034e-20
FBgn0031238	0.058889	5.43895	0.306748	0.579683
FBgn0031239	3.70968	3.76836	166.267	4.8376e-38
FBgn0031244	0.630734	4.23913	11.1409	0.00084444
FBgn0031245	0.136409	5.73317	2.69777	0.100489
FBgn0031247	0.914845	5.95561	133.07	8.7277e-31
FBgn0031250	0.078477	5.74921	0.688549	0.406658
FBgn0031252	1.10248	6.74989	225.48	5.7687e-51
FBgn0031253	0.51404	4.59755	15.2719	9.30896e-05
FBgn0031256	0.111767	5.7697	0.768503	0.380681
FBgn0031257	4.64749	4.96684	521.527	1.96889e-115
FBgn0031258	0.0437115	4.31903	0.0916079	0.762143
FBgn0031260	-0.142147	7.19445	4.08231	0.0433345
FBgn0031261	0.20635	6.60008	2.77149	0.0959569
FBgn0031263	-1.55093	7.17171	532.534	7.93525e-118
FBgn0031264	2.88864	5.73453	658.436	3.2701e-145
FBgn0031265	0.397071	6.7212	38.8753	4.5175e-10
FBgn0031266	0.854877	7.90985	259.474	2.23491e-58
FBgn0031267	0.458243	6.06353	34.0304	5.4259e-09
FBgn0031268	1.08822	5.25316	57.439	3.48628e-14
FBgn0031270	-1.9013	2.83881	56.8129	4.79321e-14
FBgn0031275	4.27347	4.39796	594.618	2.48037e-131
FBgn0031281	0.674333	5.54519	44.1659	3.01695e-11
FBgn0031282	0.535235	4.06209	12.1019	0.000503694
FBgn0031284	-0.766119	4.12469	18.1996	1.98917e-05
FBgn0031285	-0.425431	7.42072	53.8083	2.21037e-13
FBgn0031286	1.04454	5.66751	155.129	1.31227e-35
FBgn0031287	1.18291	5.52766	100.265	1.33326e-23
FBgn0031288	7.9784	3.33272	501.789	3.87943e-111
FBgn0031294	4.79108	4.81596	650.37	1.85661e-143
FBgn0031296	5.15705	8.27761	5220.36	0
FBgn0031298	0.135226	6.21186	3.06372	0.0800581
FBgn0031304	-0.229865	5.64026	4.58517	0.0322498
FBgn0031305	3.69961	-1.69226	4.58136	0.0323216
FBgn0031307	-3.9739	8.90993	2264.38	0
FBgn0031309	1.06856	6.18889	143.273	5.12317e-33
FBgn0031310	-0.332577	6.44876	19.0127	1.29851e-05
FBgn0031312	0.825517	5.65533	76.7106	1.97943e-18
FBgn0031313	-1.15333	6.52466	285.586	4.55322e-64
FBgn0031314	1.20264	6.11659	206.368	8.51547e-47
FBgn0031315	1.83635	5.64425	308.465	4.71698e-69
FBgn0031317	1.47615	6.97661	500.444	7.60833e-111
FBgn0031318	0.505338	8.12083	87.3127	9.26522e-21
FBgn0031319	0.64977	6.55837	78.4418	8.23903e-19
FBgn0031320	0.935334	6.13508	135.259	2.89727e-31
FBgn0031321	1.44037	5.62133	191.241	1.70397e-43
FBgn0031322	-1.22543	4.95512	61.5321	4.35583e-15
FBgn0031327	-7.41661	-1.6074	18.3702	1.81879e-05
FBgn0031337	4.68171	5.69177	1619.98	0
FBgn0031343	5.29211	7.10148	3374.69	0
FBgn0031344	0.0266082	4.05918	0.0241661	0.876463
FBgn0031351	1.39681	3.83549	63.3516	1.72917e-15
FBgn0031356	0.425785	6.91668	45.51	1.51862e-11
FBgn0031357	1.38579	5.38439	196.775	1.05584e-44
FBgn0031359	-0.0825809	5.69342	0.853333	0.355611
FBgn0031360	-0.102619	5.69282	1.24479	0.26455
FBgn0031361	1.01149	4.70187	41.8628	9.79099e-11
FBgn0031365	4.85312	4.84148	618.758	1.3925e-136
FBgn0031374	-0.137056	5.65039	2.38302	0.12266
FBgn0031377	0.945096	6.69123	182.382	1.46329e-41
FBgn0031378	1.12214	2.66223	20.6944	5.38719e-06
FBgn0031379	0.000775696	6.89857	0.000137186	0.990655
FBgn0031381	-4.68555	7.51558	2417.66	0
FBgn0031384	-0.197526	4.70722	1.93553	0.164154
FBgn0031390	0.353634	7.4611	42.8896	5.79184e-11
FBgn0031391	1.69047	6.33566	346.942	1.96319e-77
FBgn0031392	0.921493	6.95074	172.545	2.05774e-39
FBgn0031395	0.685141	6.33225	74.1952	7.07624e-18
FBgn0031398	2.11711	6.6414	897.753	3.02134e-197
FBgn0031399	1.18089	6.34803	226.014	4.41142e-51
FBgn0031401	0.550153	7.06653	82.4054	1.10849e-19
FBgn0031403	1.72057	6.07407	458.815	8.70609e-102
FBgn0031412	0	-4.0204	0	1
FBgn0031413	0.980351	4.90438	76.8227	1.87019e-18
FBgn0031414	5.22019	3.50743	103.808	2.22922e-24
FBgn0031418	-0.372701	7.20797	28.4974	9.3823e-08
FBgn0031419	1.15729	3.76742	31.0976	2.45377e-08
FBgn0031420	-0.617136	5.52206	30.9682	2.6229e-08
FBgn0031422	-1.15211	2.5362	12.2112	0.000475024
FBgn0031428	0.717243	3.56868	10.3129	0.00132104
FBgn0031434	1.68624	5.17254	254.091	3.33045e-57
FBgn0031435	-0.187504	2.46908	0.438741	0.507731
FBgn0031436	0.545844	6.95828	77.7444	1.17278e-18
FBgn0031437	-0.317655	7.17501	28.3088	1.03425e-07
FBgn0031446	5.17486	5.96698	2100.59	0
FBgn0031449	-0.360467	2.94887	1.84619	0.174227
FBgn0031450	-0.0543521	7.29609	0.563028	0.453043
FBgn0031451	1.81455	4.46182	114.743	8.96034e-27
FBgn0031452	0.89987	5.91177	84.4562	3.92817e-20
FBgn0031453	-0.804479	8.61449	221.61	4.02993e-50
FBgn0031456	1.00248	5.88718	136.7	1.40281e-31
FBgn0031457	-0.822467	4.66824	46.1116	1.11707e-11
FBgn0031458	0.0972344	5.48904	1.10574	0.293009
FBgn0031459	0.46275	7.20085	43.9579	3.35514e-11
FBgn0031461	-0.694741	4.99051	15.7663	7.16691e-05
FBgn0031470	-4.96807	4.51464	314.601	2.17292e-70
FBgn0031473	0.423824	2.27517	2.17404	0.140357
FBgn0031474	-0.261809	6.12776	9.02756	0.00265939
FBgn0031478	0.103012	6.35418	2.12764	0.144664
FBgn0031479	0.781646	5.79759	76.4381	2.27225e-18
FBgn0031483	0.243754	6.72321	9.53371	0.00201731
FBgn0031484	-0.719519	5.92947	71.7999	2.38163e-17
FBgn0031485	0.298075	5.50463	9.31784	0.00226933
FBgn0031488	0.330224	7.29898	24.1541	8.89274e-07
FBgn0031489	-0.110256	7.20176	1.98879	0.158467
FBgn0031490	0.304023	6.68587	12.6828	0.000369035
FBgn0031491	0.211709	6.23066	7.96659	0.00476486
FBgn0031492	0.578542	7.80102	99.5773	1.8865e-23
FBgn0031493	1.16066	7.91511	442.714	2.77769e-98
FBgn0031494	1.51448	5.1196	178.79	8.90602e-41
FBgn0031495	-0.360423	5.91743	13.7231	0.000211837
FBgn0031497	-0.122606	8.2252	4.32748	0.0375018
FBgn0031498	0.635342	3.92057	13.9872	0.000184055
FBgn0031500	0.29102	4.91307	5.34137	0.0208251
FBgn0031505	-0.115478	5.79751	1.59104	0.207177
FBgn0031516	-0.390125	5.27691	15.8716	6.77875e-05
FBgn0031519	1.48018	3.9744	91.7591	9.78989e-22
FBgn0031529	0.0494428	5.27163	0.278744	0.597525
FBgn0031530	-1.69725	3.27068	75.5125	3.6311e-18
FBgn0031534	0.264815	6.88413	14.2879	0.000156869
FBgn0031535	1.15401	5.6198	73.6988	9.09926e-18
FBgn0031536	0.493572	5.64543	30.8135	2.84057e-08
FBgn0031538	-4.79644	5.55063	778.956	2.02986e-171
FBgn0031540	2.00343	6.17316	513.131	1.32163e-113
FBgn0031544	0.172659	7.29991	8.13862	0.00433322
FBgn0031549	0.509089	6.26635	21.4247	3.67994e-06
FBgn0031566	-0.239167	6.57056	11.9723	0.000539976
FBgn0031568	-1.92215	-1.22371	3.79662	0.0513562
FBgn0031571	-1.74481	1.95873	21.1709	4.20105e-06
FBgn0031573	1.41435	5.53473	244.275	4.59778e-55
FBgn0031574	0.803897	6.09439	99.5981	1.86681e-23
FBgn0031575	1.92404	6.4425	652.326	6.97049e-144
FBgn0031589	-0.747975	7.02306	88.6222	4.77896e-21
FBgn0031590	-0.395498	7.35869	45.8372	1.28497e-11
FBgn0031597	1.86726	4.96685	185.064	3.80099e-42
FBgn0031598	1.45656	5.94401	207.739	4.27808e-47
FBgn0031600	0.202364	5.06062	2.62086	0.105467
FBgn0031601	1.17812	6.40855	219.48	1.17451e-49
FBgn0031603	0.65085	6.30862	46.3656	9.81223e-12
FBgn0031604	0.952212	6.25373	144.113	3.35693e-33
FBgn0031606	0.703128	6.44749	91.4232	1.16009e-21
FBgn0031607	1.53375	6.14688	242.769	9.79371e-55
FBgn0031608	1.67897	5.16128	157.418	4.14738e-36
FBgn0031609	1.00564	4.95264	61.4388	4.56728e-15
FBgn0031610	2.16242	5.14042	236.529	2.24659e-53
FBgn0031611	0.590718	4.90741	21.0516	4.47088e-06
FBgn0031613	5.07638	4.15882	469.932	3.31619e-104
FBgn0031620	5.52168	5.23534	382.828	3.01449e-85
FBgn0031621	5.30487	4.11499	677.469	2.37317e-149
FBgn0031622	5.29107	6.96312	2765.06	0
FBgn0031623	3.95466	5.85875	497.215	3.83608e-110
FBgn0031628	0.529815	5.24115	25.8883	3.61757e-07
FBgn0031630	2.13078	1.14674	12.0097	0.000529233
FBgn0031631	1.86595	4.44376	172.782	1.82674e-39
FBgn0031632	2.34216	3.85122	110.662	7.0154e-26
FBgn0031633	0.604485	7.26218	67.9902	1.6431e-16
FBgn0031635	0.279686	6.33656	13.35	0.000258426
FBgn0031636	4.5363	6.15238	1877.87	0
FBgn0031637	1.3517	8.03003	592.207	8.29748e-131
FBgn0031638	1.15222	7.00666	208.996	2.27408e-47
FBgn0031639	0.723585	5.42206	48.2414	3.76843e-12
FBgn0031640	0.492489	5.7796	28.7435	8.2627e-08
FBgn0031643	-0.5301	8.73117	76.8016	1.89028e-18
FBgn0031645	3.49702	6.26037	1178.31	3.1487e-258
FBgn0031651	0.382527	6.48361	23.533	1.22792e-06
FBgn0031652	2.45308	4.58873	356.073	2.01738e-79
FBgn0031655	0.435403	5.09875	9.54469	0.00200529
FBgn0031657	1.11777	5.5467	117.675	2.04216e-27
FBgn0031659	0.6418	5.75766	46.5275	9.03411e-12
FBgn0031660	-0.18534	6.80677	8.37679	0.00380043
FBgn0031661	-0.717462	6.23174	59.6859	1.1127e-14
FBgn0031662	0.0830788	6.03341	0.955648	0.328286
FBgn0031663	1.02551	5.97348	115.747	5.3994e-27
FBgn0031664	1.02376	6.16846	131.205	2.23263e-30
FBgn0031670	0.57681	7.39263	103.289	2.89675e-24
FBgn0031673	-0.472855	6.91208	53.4632	2.63484e-13
FBgn0031676	0.645276	4.38951	18.1592	2.03181e-05
FBgn0031677	3.8949	6.12264	1652.46	0
FBgn0031678	-1.15879	6.73509	204.983	1.70841e-46
FBgn0031681	-0.255385	6.52764	8.41276	0.00372597
FBgn0031682	1.29494	5.74897	129.502	5.26594e-30
FBgn0031683	1.25965	6.21743	270.369	9.43146e-61
FBgn0031684	1.15844	6.09453	188.563	6.54566e-43
FBgn0031689	-4.41327	3.94351	387.418	3.02021e-86
FBgn0031690	0	-4.0204	0	1
FBgn0031696	1.11143	7.30628	372.324	5.83817e-83
FBgn0031698	1.62853	7.86372	754.601	4.00859e-166
FBgn0031703	-2.56579	3.65145	123.697	9.8132e-29
FBgn0031708	0.617454	5.14134	35.6889	2.31475e-09
FBgn0031710	0.358771	5.65264	18.7432	1.49557e-05
FBgn0031711	0.93416	6.90812	216.526	5.17691e-49
FBgn0031713	0.419069	6.52858	28.5776	9.00188e-08
FBgn0031715	2.85883	4.1817	288.591	1.00845e-64
FBgn0031717	0.858299	5.37678	59.5215	1.20964e-14
FBgn0031734	0.245853	-1.37642	0.0593608	0.807509
FBgn0031736	0.174995	7.47562	7.18464	0.00735302
FBgn0031738	-1.33762	6.76312	332.231	3.14009e-74
FBgn0031739	0.554494	6.12159	36.5468	1.49043e-09
FBgn0031740	1.10082	6.68271	239.129	6.09061e-54
FBgn0031745	-4.22745	5.67608	1344.49	2.43277e-294
FBgn0031752	0.349828	6.24179	18.8961	1.38037e-05
FBgn0031756	-0.343142	0.0981948	0.322368	0.570188
FBgn0031759	1.45659	7.88019	436.899	5.11992e-97
FBgn0031760	0.652289	3.74824	12.8928	0.000329844
FBgn0031762	-2.356	2.66127	76.69	2.00017e-18
FBgn0031764	0.803784	6.69477	154.026	2.28553e-35
FBgn0031768	1.02198	5.93938	130.272	3.57379e-30
FBgn0031769	0.898697	7.99622	167.899	2.12813e-38
FBgn0031771	0.797217	7.91441	143.628	4.2848e-33
FBgn0031772	1.29077	6.94877	413.461	6.4669e-92
FBgn0031773	0.990463	5.3861	110.058	9.51543e-26
FBgn0031774	0.74268	5.14266	38.5922	5.22275e-10
FBgn0031776	0.553816	7.9297	81.4845	1.76646e-19
FBgn0031777	0.524848	5.29814	20.2056	6.95479e-06
FBgn0031779	0.893169	6.24903	134.486	4.27738e-31
FBgn0031782	0.810243	6.43427	87.6172	7.94318e-21
FBgn0031799	0.671532	6.65202	79.781	4.18301e-19
FBgn0031805	-5.56369	4.94298	1227.42	6.69023e-269
FBgn0031813	-0.283864	4.75153	4.31656	0.0377433
FBgn0031814	0.325354	4.88359	8.50279	0.00354602
FBgn0031815	-0.756477	5.4779	43.8869	3.47915e-11
FBgn0031816	2.8405	4.35948	234.673	5.70529e-53
FBgn0031817	1.75	3.90677	116.228	4.23777e-27
FBgn0031818	-0.011638	5.93979	0.0193114	0.889478
FBgn0031820	0.526262	7.73493	94.7978	2.10862e-22
FBgn0031821	3.64635	4.8625	219.663	1.0711e-49
FBgn0031822	0.868951	4.97763	44.6015	2.41502e-11
FBgn0031824	-2.07533	3.89377	109.919	1.02064e-25
FBgn0031829	2.81827	3.84635	181.525	2.25173e-41
FBgn0031830	0.373465	7.20556	23.6194	1.17398e-06
FBgn0031832	0.0228937	5.97418	0.0757863	0.783091
FBgn0031834	0.856848	3.27827	16.0556	6.15087e-05
FBgn0031836	-1.25689	6.0814	179.076	7.71225e-41
FBgn0031837	3.51595	-3.52025	2.58912	0.1076
FBgn0031842	0.666875	7.59325	138.47	5.75099e-32
FBgn0031844	1.68618	4.06555	114.806	8.67986e-27
FBgn0031848	1.55078	5.01683	190.51	2.46072e-43
FBgn0031849	5.76217	4.35425	446.948	3.32981e-99
FBgn0031850	3.8581	5.39393	924.074	5.73523e-203
FBgn0031851	0.222931	6.39366	9.94178	0.00161569
FBgn0031865	7.03217	-1.4925	17.7203	2.55877e-05
FBgn0031866	1.06624	3.47623	26.3186	2.89488e-07
FBgn0031868	0.714078	7.09301	125.428	4.10159e-29
FBgn0031869	3.20544	1.79621	54.2449	1.76998e-13
FBgn0031871	1.53039	7.11572	490.895	9.10095e-109
FBgn0031872	-0.769627	5.81977	62.362	2.85783e-15
FBgn0031873	0.960929	5.54014	100.924	9.55975e-24
FBgn0031874	1.42508	4.28755	61.4593	4.51993e-15
FBgn0031875	1.01505	6.35678	137.869	7.78469e-32
FBgn0031876	0.937673	5.04958	31.5324	1.96136e-08
FBgn0031877	0.673853	2.93312	4.646	0.0311261
FBgn0031878	-0.0346849	8.11411	0.265503	0.606364
FBgn0031879	4.22464	4.1536	511.82	2.54882e-113
FBgn0031881	0.963974	5.17084	92.2561	7.61538e-22
FBgn0031882	-0.266878	4.32912	2.34078	0.126027
FBgn0031883	-0.283681	8.06882	28.4648	9.54181e-08
FBgn0031885	1.98957	6.23822	384.053	1.63108e-85
FBgn0031886	0.539404	5.32866	27.5969	1.49416e-07
FBgn0031888	-2.39756	6.8763	1184.84	1.20303e-259
FBgn0031893	-0.0315577	6.18571	0.16867	0.681296
FBgn0031894	-3.62772	3.85723	310.167	2.00844e-69
FBgn0031895	1.49711	4.54321	105.827	8.04467e-25
FBgn0031896	2.23878	7.43633	1071.68	4.71658e-235
FBgn0031897	0.195321	6.2151	4.84539	0.0277201
FBgn0031904	-0.263779	5.46679	7.20607	0.00726575
FBgn0031907	-0.335578	-0.928095	0.0965517	0.756008
FBgn0031908	6.79693	-1.71008	15.9133	6.63095e-05
FBgn0031909	0.490715	5.46935	19.1903	1.18312e-05
FBgn0031913	-0.735389	-2.84499	0.111988	0.737892
FBgn0031914	2.52682	2.17877	59.2138	1.41439e-14
FBgn0031926	2.79208	0.667137	11.6986	0.000625482
FBgn0031935	-4.6294	3.91816	375.319	1.30047e-83
FBgn0031937	-5.47238	4.7295	961.742	3.71843e-211
FBgn0031947	0.908914	8.21252	224.145	1.12803e-50
FBgn0031948	-1.3405	4.30833	53.0729	3.21391e-13
FBgn0031950	-0.0640868	5.99473	0.631158	0.426931
FBgn0031951	0.145244	6.47579	2.55688	0.109815
FBgn0031952	0.521929	6.18544	40.343	2.13062e-10
FBgn0031957	-3.92191	3.42131	191.633	1.39926e-43
FBgn0031961	0.251925	2.95965	0.92273	0.336759
FBgn0031968	0.151167	4.06651	0.893731	0.344468
FBgn0031969	-0.638121	6.35614	63.1457	1.91973e-15
FBgn0031971	-2.69391	7.27198	727.657	2.89584e-160
FBgn0031972	-1.0732	4.90656	83.9755	5.00946e-20
FBgn0031973	-4.57943	4.52913	399.901	5.78662e-89
FBgn0031974	0.205613	3.65162	1.35923	0.24367
FBgn0031975	-0.876188	-0.431457	1.35341	0.244683
FBgn0031977	-0.0182505	7.69874	0.0884225	0.766192
FBgn0031980	-0.354957	10.531	34.2364	4.88069e-09
FBgn0031981	0.844953	6.03616	87.261	9.51046e-21
FBgn0031985	0.687329	7.0366	111.508	4.57842e-26
FBgn0031987	0.71962	5.30882	56.636	5.24434e-14
FBgn0031988	0.492151	6.69839	38.9389	4.37284e-10
FBgn0031990	-0.162074	7.2354	7.6218	0.00576669
FBgn0031992	-1.10369	6.32068	183.48	8.42643e-42
FBgn0031995	0.294088	7.29701	23.8332	1.05056e-06
FBgn0031996	-0.19446	6.73618	6.5109	0.0107215
FBgn0031997	0.718227	4.07502	14.2693	0.000158425
FBgn0031998	2.58623	3.45371	123.881	8.94292e-29
FBgn0032000	0.222423	5.44028	4.25928	0.0390364
FBgn0032002	1.39248	3.45911	49.7898	1.71128e-12
FBgn0032005	-0.362097	7.83049	43.4053	4.4499e-11
FBgn0032006	-3.15115	7.25967	1879.43	0
FBgn0032010	1.18537	3.60646	37.9097	7.40956e-10
FBgn0032014	0.795037	5.22006	70.1162	5.59115e-17
FBgn0032015	-1.01399	6.84268	236.331	2.48215e-53
FBgn0032016	1.28818	6.4829	279.832	8.16825e-63
FBgn0032017	0.688244	4.65953	30.1896	3.91797e-08
FBgn0032018	-0.617826	6.14718	62.2765	2.98465e-15
FBgn0032020	0.133172	5.84479	2.32032	0.127694
FBgn0032021	0	-4.0204	0	1
FBgn0032022	5.49512	-2.70092	6.50127	0.0107797
FBgn0032026	0.125652	7.59915	4.21129	0.0401557
FBgn0032029	0.96398	5.82542	66.045	4.40745e-16
FBgn0032030	0.95999	6.37112	129.645	4.90061e-30
FBgn0032031	1.23909	5.36931	94.1532	2.92024e-22
FBgn0032032	0.233931	4.32885	3.22705	0.0724309
FBgn0032033	1.10196	4.29025	39.9771	2.5696e-10
FBgn0032034	1.7921	5.03951	216.936	4.21539e-49
FBgn0032036	-0.585495	5.52091	43.5756	4.07902e-11
FBgn0032042	1.16686	3.81846	37.0572	1.14712e-09
FBgn0032047	2.37278	3.71909	79.0542	6.04299e-19
FBgn0032050	0.639908	8.81819	116.83	3.12796e-27
FBgn0032051	1.05491	7.19107	170.8	4.94698e-39
FBgn0032052	-0.502885	5.80117	23.2695	1.40815e-06
FBgn0032053	0.198954	5.52015	5.21489	0.0223943
FBgn0032054	0.613278	5.55652	41.7728	1.02518e-10
FBgn0032059	0.967834	5.66487	123.603	1.02883e-28
FBgn0032075	2.81018	-0.535574	5.86127	0.0154776
FBgn0032076	0.5842	3.84515	9.48636	0.00207005
FBgn0032077	1.5065	4.57785	105.917	7.68744e-25
FBgn0032078	0.146498	5.54292	1.8634	0.172233
FBgn0032079	0.416339	3.27456	3.49626	0.0615075
FBgn0032082	3.30907	1.09412	21.0062	4.57794e-06
FBgn0032084	8.90787	0.125184	51.9005	5.83857e-13
FBgn0032089	5.04776	7.56266	1026.88	2.58587e-225
FBgn0032101	1.08675	6.80674	252.043	9.31419e-57
FBgn0032105	0.664173	6.38898	50.9649	9.40346e-13
FBgn0032117	0.823981	3.72157	25.6777	4.03469e-07
FBgn0032120	0.684624	5.72955	55.4432	9.6201e-14
FBgn0032123	0.719341	5.04084	33.6385	6.63645e-09
FBgn0032126	0	-4.0204	0	1
FBgn0032127	4.68268	-3.02598	3.9641	0.0464803
FBgn0032129	-3.19826	3.18366	149.47	2.26339e-34
FBgn0032130	-0.0826712	5.84634	0.712257	0.398695
FBgn0032135	0.557659	4.63669	13.8541	0.000197566
FBgn0032136	-2.94109	7.236	658.735	2.81452e-145
FBgn0032138	-0.360292	9.5777	29.397	5.89699e-08
FBgn0032140	-4.37082	5.9313	850.949	4.52104e-187
FBgn0032147	-1.90307	5.39432	331.629	4.2457e-74
FBgn0032149	0.0613821	5.89983	0.360034	0.548488
FBgn0032150	1.33562	5.31732	171.131	4.18965e-39
FBgn0032154	0.991349	5.61719	115.75	5.39072e-27
FBgn0032156	-1.91476	5.22859	339.327	8.94232e-76
FBgn0032157	1.33564	6.93475	410.815	2.43616e-91
FBgn0032160	-2.43445	5.8842	603.872	2.40721e-133
FBgn0032161	0.0514446	4.72198	0.171163	0.67908
FBgn0032162	0.174716	3.33643	0.864929	0.352363
FBgn0032166	1.05154	5.55894	99.6784	1.79266e-23
FBgn0032167	0.116047	3.70204	0.458188	0.498472
FBgn0032168	0.750458	5.45576	57.4722	3.42799e-14
FBgn0032169	1.18753	5.66684	166.482	4.34079e-38
FBgn0032170	-0.266456	6.63299	12.4918	0.000408737
FBgn0032171	1.46407	4.1157	78.0167	1.02174e-18
FBgn0032172	-0.0517608	6.58972	0.572463	0.449282
FBgn0032187	4.72549	-0.513011	18.7196	1.5142e-05
FBgn0032189	1.077	4.85937	62.5644	2.57869e-15
FBgn0032191	0.179304	6.62726	6.58587	0.0102791
FBgn0032193	1.16079	4.06201	58.8543	1.69789e-14
FBgn0032194	0.724311	6.31903	103.646	2.41868e-24
FBgn0032195	-0.314444	4.387	5.66892	0.0172681
FBgn0032196	0.629876	6.03432	35.7646	2.22652e-09
FBgn0032197	1.51757	5.50371	150.754	1.18628e-34
FBgn0032198	0.588637	9.36771	70.6031	4.36835e-17
FBgn0032200	0.433971	6.81096	24.4405	7.66386e-07
FBgn0032202	-0.486564	6.5632	37.3079	1.00874e-09
FBgn0032204	1.1064	4.68716	57.6046	3.20477e-14
FBgn0032205	1.00889	4.45039	54.3359	1.68988e-13
FBgn0032208	0.464765	9.00422	78.3116	8.80034e-19
FBgn0032210	1.04704	5.27068	96.5765	8.58623e-23
FBgn0032213	-2.8163	7.07238	1236.78	6.1863e-271
FBgn0032214	0.90192	7.49792	242.526	1.10637e-54
FBgn0032216	0.213608	8.103	14.2992	0.000155932
FBgn0032217	-0.684938	6.69403	96.7763	7.76216e-23
FBgn0032218	2.20583	3.76027	143.453	4.67874e-33
FBgn0032221	1.91647	2.91878	63.5843	1.53647e-15
FBgn0032222	0.401352	5.73654	22.2742	2.36366e-06
FBgn0032223	1.07694	5.30415	116.621	3.47518e-27
FBgn0032224	-0.454922	5.18413	14.5024	0.000139984
FBgn0032225	3.32147	4.51848	217.029	4.02271e-49
FBgn0032228	-1.73325	2.11835	33.4028	7.49176e-09
FBgn0032229	1.00275	7.37556	245.63	2.32879e-55
FBgn0032231	0.71297	4.90703	41.2873	1.31417e-10
FBgn0032233	-2.17916	2.9004	78.3539	8.61412e-19
FBgn0032234	-0.270684	4.2924	3.31311	0.0687294
FBgn0032235	1.06748	3.22269	21.3031	3.92091e-06
FBgn0032236	-0.382726	6.20429	23.5923	1.19062e-06
FBgn0032242	0.31519	8.35287	31.707	1.79274e-08
FBgn0032243	1.17524	4.46483	88.8479	4.26373e-21
FBgn0032244	1.56087	5.84253	308.731	4.12768e-69
FBgn0032246	-0.551969	6.85132	42.0037	9.11011e-11
FBgn0032247	-0.174327	4.17136	1.5301	0.216097
FBgn0032248	0.732736	6.04265	92.4312	6.97066e-22
FBgn0032249	0.493576	2.53537	2.97099	0.0847699
FBgn0032250	0.356202	5.77581	20.612	5.62433e-06
FBgn0032251	1.62769	4.78995	153.068	3.70097e-35
FBgn0032256	-0.176977	4.89117	2.68235	0.101466
FBgn0032258	0.177347	6.89887	5.39217	0.0202273
FBgn0032259	1.1143	5.52236	83.7077	5.7362e-20
FBgn0032261	0.667941	4.79216	19.2534	1.14467e-05
FBgn0032262	5.09215	4.78724	300.652	2.37571e-67
FBgn0032264	-0.893852	-1.72364	0.347842	0.555337
FBgn0032290	1.01564	5.47112	119.255	9.20958e-28
FBgn0032292	0.433191	5.86274	23.4487	1.28288e-06
FBgn0032293	0.848658	6.3848	147.274	6.83689e-34
FBgn0032295	1.24484	7.57123	497.502	3.32244e-110
FBgn0032296	1.25949	6.40093	299.918	3.43332e-67
FBgn0032297	-1.80891	3.69264	114.37	1.08129e-26
FBgn0032298	0.248623	7.10071	11.3795	0.000742591
FBgn0032299	1.49964	-1.54029	1.33658	0.247639
FBgn0032305	-0.402222	7.40139	37.6976	8.2605e-10
FBgn0032318	-2.39946	4.905	167.347	2.81017e-38
FBgn0032321	0.484245	5.63469	20.01	7.70386e-06
FBgn0032329	0.931817	5.82785	121.426	3.08288e-28
FBgn0032330	-1.19346	5.69003	193.951	4.36415e-44
FBgn0032339	0.516299	5.18782	19.8891	8.20677e-06
FBgn0032341	1.07555	7.3152	240.464	3.11523e-54
FBgn0032343	-1.12568	2.39102	10.9953	0.000913436
FBgn0032346	0.456734	5.47224	18.8788	1.3929e-05
FBgn0032348	1.04073	8.11043	364.514	2.92904e-81
FBgn0032350	-1.3595	4.15867	56.6815	5.12433e-14
FBgn0032354	0.368934	5.10604	6.82292	0.00899952
FBgn0032358	-0.64373	4.3976	14.3718	0.000150032
FBgn0032361	-0.17799	4.54348	2.01159	0.156102
FBgn0032363	-0.172281	7.2912	8.06172	0.00452102
FBgn0032374	4.91875	5.36727	522.186	1.41563e-115
FBgn0032375	5.07224	6.59331	2921.4	0
FBgn0032378	-0.346086	7.55701	38.3082	6.04092e-10
FBgn0032382	-5.28796	4.40143	727.249	3.55101e-160
FBgn0032388	-0.052964	8.08528	0.703523	0.401602
FBgn0032390	0.308389	6.67387	18.5229	1.67878e-05
FBgn0032391	0.0303314	3.89499	0.0219431	0.882239
FBgn0032393	-0.434797	6.89617	36.6929	1.38284e-09
FBgn0032394	0.185693	5.40537	3.95225	0.0468088
FBgn0032395	0.713929	5.72014	60.4771	7.44396e-15
FBgn0032397	1.09272	7.76865	355.413	2.80825e-79
FBgn0032398	-0.912838	6.42114	158.505	2.40018e-36
FBgn0032399	3.50164	3.02936	65.0532	7.29013e-16
FBgn0032400	0.912222	9.00879	196.059	1.51288e-44
FBgn0032401	0.743264	3.22064	8.12193	0.0043733
FBgn0032402	0.464807	3.68234	7.49932	0.00617223
FBgn0032407	0.360833	7.33683	29.1724	6.62163e-08
FBgn0032408	0.267797	6.97915	10.6517	0.0010997
FBgn0032409	-0.353412	6.37164	14.8742	0.000114923
FBgn0032420	0.740231	4.67589	24.2671	8.38581e-07
FBgn0032421	0.115133	4.52396	0.47722	0.489684
FBgn0032422	-4.10174	-2.03876	8.11329	0.00439419
FBgn0032428	4.74329	4.50114	308.853	3.88322e-69
FBgn0032429	1.20262	7.04622	280.2	6.79213e-63
FBgn0032430	0.153098	6.25468	3.3881	0.0656686
FBgn0032444	-0.19909	9.03712	12.9669	0.000317048
FBgn0032445	0.159571	5.60193	2.94867	0.0859483
FBgn0032446	-0.784235	2.96637	12.1871	0.000481204
FBgn0032447	1.31111	4.38143	64.9316	7.75432e-16
FBgn0032449	0.12141	3.16137	0.338057	0.560953
FBgn0032450	0.897849	5.31749	78.1475	9.5626e-19
FBgn0032451	0.248463	4.93829	3.52293	0.0605253
FBgn0032452	2.93976	5.6298	747.48	1.41704e-164
FBgn0032453	0.202389	7.86145	11.8185	0.000586439
FBgn0032454	-0.205961	8.60775	16.7124	4.34949e-05
FBgn0032455	-0.0435095	6.73049	0.376079	0.539709
FBgn0032456	-2.08897	8.38255	1440.29	0
FBgn0032465	-0.279103	7.12173	16.8962	3.94797e-05
FBgn0032467	0.5761	7.91154	114.616	9.55134e-27
FBgn0032474	0.296239	6.39053	11.8836	0.000566304
FBgn0032475	1.11987	8.26004	429.005	2.67578e-95
FBgn0032476	0.35784	6.09489	17.9212	2.3024e-05
FBgn0032477	-0.246797	4.49521	2.22674	0.13564
FBgn0032479	-0.499718	8.15375	71.9412	2.21706e-17
FBgn0032480	-0.125032	6.60585	2.53165	0.111583
FBgn0032481	1.23437	7.35654	446.881	3.44282e-99
FBgn0032482	-0.783736	6.97685	115.344	6.61554e-27
FBgn0032485	-0.324466	5.98181	16.302	5.40072e-05
FBgn0032486	1.20975	4.64163	95.1144	1.79697e-22
FBgn0032487	0.14793	5.18018	1.85305	0.17343
FBgn0032488	0.649056	6.92018	110.034	9.63284e-26
FBgn0032499	0.540188	6.40455	42.8522	5.90358e-11
FBgn0032509	0.00410875	7.36487	0.00478183	0.94487
FBgn0032511	0.219351	6.45979	8.01903	0.00462883
FBgn0032512	-0.131014	7.01014	3.61103	0.0573975
FBgn0032513	-0.473973	6.15746	37.7847	7.89987e-10
FBgn0032514	-2.2237	7.58204	1235.37	1.25158e-270
FBgn0032515	1.23827	6.23988	268.731	2.14569e-60
FBgn0032516	1.3567	7.07491	396.162	3.77158e-88
FBgn0032517	1.1379	6.23318	148.331	4.01518e-34
FBgn0032518	-0.460306	10.5898	38.6792	4.99498e-10
FBgn0032520	-1.86622	6.0583	350.191	3.85135e-78
FBgn0032521	0.80536	7.25442	195.924	1.61918e-44
FBgn0032524	-0.601642	5.53517	37.9505	7.25627e-10
FBgn0032586	-0.0464974	8.66638	0.711872	0.398823
FBgn0032587	-0.566102	6.61458	40.0514	2.4737e-10
FBgn0032593	1.84394	-0.383124	3.33984	0.067621
FBgn0032595	0.0304527	4.04968	0.023313	0.878646
FBgn0032596	-0.116108	7.53263	3.63234	0.0566671
FBgn0032597	-0.174684	6.22766	5.72319	0.0167423
FBgn0032598	-0.512723	3.68682	10.1046	0.00147901
FBgn0032600	-0.35238	7.26585	35.0942	3.14128e-09
FBgn0032603	-1.37384	4.48476	71.1766	3.26632e-17
FBgn0032612	2.6066	-1.72421	3.27415	0.0703794
FBgn0032620	0.844345	6.60674	75.9195	2.9546e-18
FBgn0032629	-1.46674	2.57995	35.7868	2.20134e-09
FBgn0032633	-0.749499	7.15512	138.521	5.60637e-32
FBgn0032634	0.772079	6.29515	87.2424	9.60055e-21
FBgn0032635	0.634946	6.49594	82.0225	1.34543e-19
FBgn0032638	-5.19474	4.15564	452.978	1.62151e-100
FBgn0032640	0.362478	8.28255	36.9699	1.19966e-09
FBgn0032642	0.368895	4.72347	9.04734	0.00263077
FBgn0032643	-0.190537	7.45524	10.9677	0.00092714
FBgn0032644	0.928208	5.41114	92.0845	8.30533e-22
FBgn0032646	0.14058	7.1089	5.22446	0.0222714
FBgn0032656	-0.328751	6.02855	18.2714	1.9156e-05
FBgn0032660	5.39661	4.96619	967.314	2.28654e-212
FBgn0032666	-1.39218	5.32998	190.34	2.68049e-43
FBgn0032671	0.440107	5.78988	30.5098	3.32177e-08
FBgn0032680	3.60262	3.00518	93.8897	3.33613e-22
FBgn0032681	-4.16874	7.13893	2732.86	0
FBgn0032683	-4.77083	7.12159	1090.1	4.68724e-239
FBgn0032684	-1.146	0.574677	2.88092	0.0896348
FBgn0032688	0.779352	6.84492	98.5638	3.14712e-23
FBgn0032689	-0.393046	6.6538	29.7504	4.91401e-08
FBgn0032690	0.765907	7.78407	197.101	8.96316e-45
FBgn0032691	0.642562	5.99745	51.8297	6.05302e-13
FBgn0032693	-5.17511	6.74027	2905.07	0
FBgn0032694	-1.56472	5.71329	310.986	1.3315e-69
FBgn0032698	1.14189	6.41223	194.163	3.92409e-44
FBgn0032699	-1.03271	6.80061	56.2539	6.36916e-14
FBgn0032700	0.0759339	4.31522	0.31425	0.575084
FBgn0032701	0.848439	7.03436	186.084	2.27569e-42
FBgn0032702	-0.210184	6.45999	5.59525	0.0180092
FBgn0032703	0.385534	6.13029	26.4708	2.67554e-07
FBgn0032704	-0.979773	7.56977	267.856	3.32791e-60
FBgn0032705	1.03459	7.43898	236.168	2.69388e-53
FBgn0032713	1.37998	4.23621	86.4357	1.44357e-20
FBgn0032715	-1.77834	4.07141	110.455	7.78808e-26
FBgn0032717	0.789639	8.29183	209.993	1.37879e-47
FBgn0032720	0.169501	4.01171	0.840311	0.359308
FBgn0032721	-0.212406	7.7553	11.5553	0.000675574
FBgn0032723	1.94775	6.63352	679.76	7.53705e-150
FBgn0032724	0.870667	5.90161	113.134	2.01651e-26
FBgn0032725	1.01565	7.19204	280.848	4.90703e-63
FBgn0032726	0.333895	0.873234	0.382011	0.536529
FBgn0032727	-2.3914	4.32087	115.344	6.61625e-27
FBgn0032728	0.164174	4.73052	1.76275	0.184282
FBgn0032729	-2.06366	4.80751	207.118	5.84236e-47
FBgn0032730	0.538724	2.87761	4.82355	0.0280734
FBgn0032731	-0.21851	6.86119	10.0259	0.00154355
FBgn0032732	0.16213	4.76262	1.47797	0.224093
FBgn0032740	5.42989	4.23504	220.072	8.72389e-50
FBgn0032744	0.549448	5.85249	33.0383	9.03598e-09
FBgn0032746	0.109348	6.03549	2.14487	0.143048
FBgn0032748	1.38556	7.92545	553.112	2.64824e-122
FBgn0032750	1.15321	4.34577	50.5453	1.16445e-12
FBgn0032751	1.6675	5.55201	271.627	5.01654e-61
FBgn0032752	2.20733	2.0298	45.7599	1.33672e-11
FBgn0032763	1.31414	4.07076	70.5376	4.51579e-17
FBgn0032775	-3.65172	5.98333	394.886	7.14953e-88
FBgn0032779	0.000543433	5.44411	2.28102e-05	0.996189
FBgn0032781	0.0732949	7.95211	1.67391	0.195735
FBgn0032782	0.398649	4.45836	8.83441	0.00295604
FBgn0032783	1.12852	2.79144	24.2723	8.36322e-07
FBgn0032787	0.819821	5.0302	50.9442	9.50294e-13
FBgn0032788	2.70223	1.66211	35.0733	3.17524e-09
FBgn0032789	3.9851	0.0792209	13.9011	0.000192684
FBgn0032790	-0.158153	3.88138	0.851191	0.356216
FBgn0032791	0.18042	1.41214	0.174571	0.676081
FBgn0032793	0.372981	5.60328	15.7706	7.15036e-05
FBgn0032796	0.90978	6.63568	183.168	9.85958e-42
FBgn0032797	4.87773	6.35812	1876.26	0
FBgn0032799	0.617799	7.01195	68.3284	1.38411e-16
FBgn0032800	2.58382	5.6354	636.973	1.52132e-140
FBgn0032801	-1.13417	3.72636	33.5289	7.02118e-09
FBgn0032805	-1.35113	4.82979	141.52	1.23836e-32
FBgn0032811	1.10944	5.1411	100.64	1.10318e-23
FBgn0032812	1.07603	6.60539	158.418	2.50799e-36
FBgn0032813	2.876	2.80557	95.2444	1.68273e-22
FBgn0032814	1.30063	5.56723	177.772	1.48522e-40
FBgn0032815	-0.26652	6.70993	13.076	0.00029911
FBgn0032816	0.692156	5.25913	46.3855	9.71324e-12
FBgn0032817	0.0462611	7.17701	0.447289	0.503625
FBgn0032818	0.781855	5.51499	52.9607	3.40287e-13
FBgn0032819	0.646027	5.62597	34.7471	3.75432e-09
FBgn0032820	-2.20862	5.73326	460.981	2.94029e-102
FBgn0032821	0.943947	7.74856	224.905	7.6999e-51
FBgn0032822	0.898249	3.20945	14.5686	0.000135145
FBgn0032833	-0.290728	7.73737	26.1341	3.18503e-07
FBgn0032840	3.61667	5.32562	799.877	5.73973e-176
FBgn0032845	0.840266	4.14219	23.9219	1.00325e-06
FBgn0032846	0.915348	5.37183	81.1806	2.06001e-19
FBgn0032847	0.777138	6.1821	70.0937	5.65538e-17
FBgn0032848	0.227927	7.17732	8.98318	0.00272476
FBgn0032849	0.793461	5.58507	75.6686	3.35506e-18
FBgn0032858	0.678243	5.34572	46.5236	9.05229e-12
FBgn0032859	-0.189245	7.87868	9.87822	0.00167247
FBgn0032863	0.553817	5.43657	32.5792	1.14431e-08
FBgn0032864	-3.34277	7.8956	2297.57	0
FBgn0032870	0.885041	5.72445	97.0248	6.84627e-23
FBgn0032871	2.1991	4.35248	225.599	5.43542e-51
FBgn0032873	0.801087	5.55256	48.6425	3.07139e-12
FBgn0032876	0.503066	6.24636	41.2471	1.34154e-10
FBgn0032877	0.860271	5.10495	57.6157	3.18669e-14
FBgn0032880	-0.743568	7.36322	166.383	4.56277e-38
FBgn0032881	0.31093	4.63236	5.47563	0.0192834
FBgn0032882	1.13783	6.55385	280.524	5.77325e-63
FBgn0032883	0.692536	6.07527	57.7732	2.94149e-14
FBgn0032884	0.0993664	7.89867	2.06877	0.150343
FBgn0032886	0.541297	5.2431	32.5842	1.14138e-08
FBgn0032889	-0.883375	6.65943	59.6811	1.11541e-14
FBgn0032891	1.91831	3.87403	130.749	2.81048e-30
FBgn0032897	-2.43599	3.52476	110.246	8.65719e-26
FBgn0032899	-3.32825	4.27444	251.098	1.49611e-56
FBgn0032906	0.645246	7.83915	98.8774	2.68625e-23
FBgn0032907	1.40858	5.10344	164.617	1.10911e-37
FBgn0032910	1.63734	-0.24237	2.11195	0.146153
FBgn0032916	0.940682	5.95024	150.144	1.61276e-34
FBgn0032919	0.21403	8.79581	13.9185	0.000190907
FBgn0032921	0.70138	4.14365	23.9737	9.76603e-07
FBgn0032922	0.00104378	3.31368	3.00426e-05	0.995627
FBgn0032923	-2.10844	6.33013	717.626	4.39379e-158
FBgn0032924	0.433842	6.32939	18.1377	2.05493e-05
FBgn0032925	0.717949	7.43528	74.5627	5.87425e-18
FBgn0032929	0.985331	6.42878	181.7	2.06171e-41
FBgn0032934	1.34439	5.77587	209.309	1.9441e-47
FBgn0032935	2.42403	4.74482	319.708	1.67683e-71
FBgn0032938	0.55704	6.41888	53.2567	2.92692e-13
FBgn0032940	0.325855	7.22226	30.0808	4.14421e-08
FBgn0032943	0.741631	4.8265	45.3911	1.61364e-11
FBgn0032949	-1.13246	8.75884	374.177	2.30504e-83
FBgn0032955	-0.923194	4.57391	56.0226	7.16413e-14
FBgn0032956	-1.10613	8.14861	427.431	5.88769e-95
FBgn0032957	0.756428	5.19706	54.5229	1.5365e-13
FBgn0032961	0.0635033	8.41635	1.10165	0.293903
FBgn0032974	1.29127	8.26984	518.805	7.70166e-115
FBgn0032979	0.413183	7.64413	44.6174	2.39556e-11
FBgn0032981	-3.49645	5.13347	715.47	1.29299e-157
FBgn0032986	0.0784474	7.23227	0.989684	0.31982
FBgn0032987	-0.952824	11.8352	141.447	1.28478e-32
FBgn0032988	-0.0943757	6.39535	1.55712	0.212087
FBgn0039958	-0.288747	5.60134	6.05101	0.0138983
FBgn0039972	-0.0135678	8.16012	0.0518228	0.819921
FBgn0040010	-0.706571	6.94352	60.2491	8.35802e-15
FBgn0040011	0.504773	6.09041	24.7634	6.4815e-07
FBgn0040064	-1.16659	6.27894	177.105	2.07703e-40
FBgn0040070	0.460185	7.67715	67.1971	2.45679e-16
FBgn0040079	0.580261	5.41037	41.5833	1.12957e-10
FBgn0040228	0.201504	4.27896	2.27584	0.131404
FBgn0040232	0.0989949	6.44724	1.7147	0.190377
FBgn0040233	0.898081	6.18699	108.186	2.44704e-25
FBgn0040260	-4.9319	4.86951	993.476	4.70267e-218
FBgn0040268	1.23174	7.46056	501.88	3.70606e-111
FBgn0040297	-0.989425	3.10169	23.7535	1.09494e-06
FBgn0040964	1.22963	4.52682	77.8495	1.11196e-18
FBgn0040985	-0.0691607	7.36537	1.04698	0.306203
FBgn0041004	-0.460608	6.25971	30.1474	4.00422e-08
FBgn0041092	-0.210637	6.875	7.74047	0.00539966
FBgn0041111	0.957131	6.957	226.743	3.06012e-51
FBgn0041150	-3.17881	1.62037	46.9022	7.4618e-12
FBgn0041180	-1.76714	8.06848	463.881	6.87733e-103
FBgn0041182	-4.38994	4.18584	196.367	1.29604e-44
FBgn0041184	-2.01768	7.37907	588.328	5.78917e-130
FBgn0041627	0.288245	6.59731	16.9284	3.88156e-05
FBgn0041723	-1.25093	2.94707	19.7586	8.78666e-06
FBgn0041781	-0.405909	6.6828	36.9926	1.18581e-09
FBgn0041789	-1.75891	7.47422	968.277	1.41198e-212
FBgn0042092	1.13108	5.84579	180.485	3.79868e-41
FBgn0042125	1.00908	3.84337	28.5691	9.04156e-08
FBgn0042175	-0.0641096	1.05665	0.0150555	0.902344
FBgn0042627	3.22159	5.93838	878.685	4.22171e-193
FBgn0043002	1.45404	6.62041	366.737	9.61035e-82
FBgn0043362	0.334661	5.32296	7.76037	0.0053405
FBgn0043364	-0.979982	5.70804	100.782	1.02696e-23
FBgn0043456	-0.123817	9.26264	6.00765	0.014244
FBgn0043841	-4.08043	5.24473	985.123	3.07688e-216
FBgn0043854	-3.51746	3.80606	278.232	1.82359e-62
FBgn0044323	0.368124	7.6499	39.8592	2.72948e-10
FBgn0045064	0.970841	4.95915	40.6655	1.80648e-10
FBgn0045842	0.434274	6.32489	24.3474	8.04373e-07
FBgn0045852	-1.82661	0.692214	8.56303	0.00343058
FBgn0046704	0.770308	6.36731	96.2179	1.02913e-22
FBgn0046776	2.6734	5.1651	289.586	6.11916e-65
FBgn0051601	4.12429	5.91996	894.782	1.33698e-196
FBgn0051612	0.944953	2.84531	18.631	1.58621e-05
FBgn0051619	1.56985	5.4247	138.882	4.67511e-32
FBgn0051633	1.37514	4.53774	50.1081	1.45505e-12
FBgn0051635	1.04946	6.9674	205.236	1.50406e-46
FBgn0051637	-1.69429	4.93148	176.343	3.047e-40
FBgn0051638	-0.266803	6.33093	11.6624	0.000637758
FBgn0051642	2.3143	3.54466	86.961	1.10684e-20
FBgn0051643	0.364988	4.0272	4.30833	0.0379263
FBgn0051648	1.26309	4.84511	125.981	3.10371e-29
FBgn0051658	0.571217	4.64585	19.5415	9.84372e-06
FBgn0051661	0	-4.0204	0	1
FBgn0051673	-1.1642	6.12666	171.477	3.52065e-39
FBgn0051674	1.82401	4.71149	95.4597	1.50932e-22
FBgn0051676	-1.0392	0.488796	3.54922	0.0595735
FBgn0051678	-0.126188	6.44208	2.85089	0.0913232
FBgn0051694	0.491071	8.09749	88.8573	4.24355e-21
FBgn0051710	-4.8067	3.09682	318.407	3.22085e-71
FBgn0051712	0.331611	6.25685	16.9815	3.77464e-05
FBgn0051713	0.446054	4.00308	8.18311	0.00422821
FBgn0051715	0.328844	6.29685	17.0266	3.68603e-05
FBgn0051716	0.234094	7.85018	16.1862	5.74117e-05
FBgn0051717	-0.215485	4.36158	2.61522	0.105843
FBgn0051719	6.03062	3.55226	430.235	1.44473e-95
FBgn0051729	-1.46691	7.14916	313.486	3.79971e-70
FBgn0051739	-0.103439	7.72885	3.10573	0.0780172
FBgn0051755	0.619949	4.78397	25.8834	3.62673e-07
FBgn0051759	-1.17828	4.3168	74.0876	7.47251e-18
FBgn0051781	1.74137	-2.0258	1.44154	0.22989
FBgn0051793	-0.0812054	6.38874	1.26563	0.260588
FBgn0051800	-0.540948	6.31914	57.629	3.16531e-14
FBgn0051812	0.914155	3.41863	23.449	1.28268e-06
FBgn0051849	1.5004	4.96096	187.05	1.40053e-42
FBgn0051852	0.56766	7.12937	80.729	2.58892e-19
FBgn0051855	0.721542	5.93486	69.9195	6.17753e-17
FBgn0051869	1.50698	2.60774	26.2525	2.99572e-07
FBgn0051875	0.480286	3.3656	5.83711	0.0156916
FBgn0051897	2.44899	2.277	24.6473	6.884e-07
FBgn0051898	2.11235	3.79436	115.207	7.08886e-27
FBgn0051908	-0.121757	7.6103	3.98943	0.0457865
FBgn0051915	-0.529065	5.58207	26.0229	3.3739e-07
FBgn0051922	1.82141	4.06352	111.496	4.60653e-26
FBgn0051926	7.29165	-1.33207	16.937	3.86402e-05
FBgn0051928	5.79772	-2.44206	7.20832	0.00725664
FBgn0051935	-0.113836	5.36878	1.29608	0.25493
FBgn0051950	-0.469122	3.88569	5.49098	0.0191149
FBgn0051955	-2.61319	5.0023	453.079	1.54196e-100
FBgn0051957	1.65795	5.13834	251.038	1.54229e-56
FBgn0051961	0.847977	6.14884	70.5155	4.56659e-17
FBgn0051973	2.02862	1.4522	14.2677	0.000158562
FBgn0051974	-2.16582	2.77713	77.02	1.69233e-18
FBgn0051989	0.767537	6.31184	80.9817	2.27818e-19
FBgn0052831	0.998358	6.90904	174.92	6.23176e-40
FBgn0052971	5.01152	6.19083	520.791	2.84794e-115
FBgn0052982	-4.70974	6.44631	2510.61	0
FBgn0053002	0.150702	5.18224	2.42192	0.119648
FBgn0053113	-0.655453	8.07972	131.703	1.73723e-30
FBgn0053116	0.544091	5.79781	22.6975	1.89618e-06
FBgn0053126	-1.75859	1.5994	13.6223	0.000223518
FBgn0053129	-0.200298	7.9489	12.9638	0.000317569
FBgn0053196	4.9625	5.97213	1867.54	0
FBgn0053303	-0.68306	8.25148	139.478	3.46191e-32
FBgn0053307	-4.9054	2.83472	134.177	4.9966e-31
FBgn0053526	-0.817325	8.46998	199.365	2.87295e-45
FBgn0053635	-0.395172	2.48143	2.13299	0.144159
FBgn0058006	-1.72634	3.36467	51.1909	8.38052e-13
FBgn0058439	0.426038	6.03035	17.5444	2.80683e-05
FBgn0062978	-0.710708	2.98975	11.0503	0.000886715
FBgn0063449	0.0633724	4.46552	0.220423	0.638717
FBgn0064225	-1.35443	11.0667	384.876	1.08002e-85
FBgn0067779	0.785975	6.74195	145.965	1.3215e-33
FBgn0083961	-0.359081	5.18568	11.0317	0.000895652
FBgn0083962	-0.677754	5.99366	51.6298	6.70157e-13
FBgn0083968	0.240171	5.38586	4.14152	0.0418436
FBgn0085188	0.688323	6.71378	99.8319	1.65893e-23
FBgn0085192	-0.401209	3.82377	4.42409	0.0354351
FBgn0085203	0.431453	4.63487	10.9836	0.00091924
FBgn0085212	1.27533	4.60656	101.381	7.58992e-24
FBgn0085339	2.41149	3.68547	179.064	7.75756e-41
FBgn0085370	-1.12071	6.45441	140.265	2.32904e-32
FBgn0085407	-3.37545	3.59149	277.811	2.25209e-62
FBgn0085409	-2.35315	4.00571	128.704	7.87305e-30
FBgn0085423	1.20272	6.13746	225.91	4.64869e-51
FBgn0085427	-2.00342	4.36856	162.279	3.595e-37
FBgn0085450	0.316511	4.69877	5.6803	0.0171564
FBgn0086130	-0.0173604	5.36111	0.0344381	0.852778
FBgn0086251	0.587535	6.65649	80.1774	3.4226e-19
FBgn0086265	-4.59176	1.49366	39.1666	3.89149e-10
FBgn0086266	0	-4.0204	0	1
FBgn0086347	-2.69642	8.56236	2025.47	0
FBgn0086357	-0.367997	8.88907	44.6045	2.41132e-11
FBgn0086442	-0.365112	7.45774	28.2272	1.07877e-07
FBgn0086443	-0.0958199	8.05691	2.87279	0.0900887
FBgn0086444	0.540191	6.85057	66.4069	3.66815e-16
FBgn0086445	0.854331	5.71966	48.1671	3.91409e-12
FBgn0086446	0.326009	5.13839	10.0072	0.00155929
FBgn0086447	0.0554359	4.65433	0.185062	0.667059
FBgn0086451	0.481435	6.89736	38.118	6.65915e-10
FBgn0086657	0.529019	6.72155	62.8669	2.21153e-15
FBgn0086683	-0.0895577	6.83675	1.83258	0.175824
FBgn0086691	-1.26934	4.04089	30.2877	3.72485e-08
FBgn0086698	0.139496	4.77402	1.39008	0.238392
FBgn0086707	0.7698	7.76787	123.608	1.0266e-28
FBgn0086710	-0.159843	10.5469	9.76481	0.00177884
FBgn0086711	-0.414274	2.86922	2.22008	0.136226
FBgn0086758	1.17973	6.48858	96.7252	7.96503e-23
FBgn0086779	-0.454059	6.23687	32.4708	1.20999e-08
FBgn0086855	1.12775	7.58538	274.716	1.0646e-61
FBgn0086856	0.412215	5.06729	11.3017	0.000774347
FBgn0086907	4.61232	2.69325	52.8704	3.56291e-13
FBgn0086909	1.1613	5.21672	94.3525	2.64047e-22
FBgn0086912	0.148975	6.83694	4.45383	0.0348231
FBgn0243486	-1.34186	4.41572	98.1336	3.9108e-23
FBgn0243513	1.3234	2.92006	25.4796	4.47074e-07
FBgn0250785	1.7403	5.88491	163.287	2.16577e-37
FBgn0250786	0.0382092	8.49414	0.50851	0.475785
FBgn0250835	-4.99225	-3.20876	4.75041	0.0292913
FBgn0250837	0.267115	8.33467	22.3942	2.22038e-06
FBgn0250843	0.165609	8.65326	9.88956	0.00166219
FBgn0250867	-0.0775011	3.96543	0.25377	0.614433
FBgn0250906	-0.442651	7.79424	51.6422	6.65948e-13
FBgn0250907	-1.35171	3.13551	24.4383	7.67278e-07
FBgn0259111	4.19212	2.54176	34.3685	4.56037e-09
FBgn0259176	-0.847422	8.68801	238.537	8.19955e-54
FBgn0259229	3.75267	-3.43825	2.85167	0.091279
FBgn0259482	-0.053136	5.05201	0.247351	0.618947
FBgn0259683	-1.12106	5.40502	149.364	2.388e-34
FBgn0259714	0.690743	4.52149	25.0587	5.56108e-07
FBgn0259735	-1.43919	6.85612	331.819	3.86026e-74
FBgn0259749	-1.1332	6.31789	200.484	1.6376e-45
FBgn0259818	0.983079	3.8268	32.4861	1.20046e-08
FBgn0259822	-3.57853	2.64441	69.0891	9.41132e-17
FBgn0259936	0.296433	6.00884	5.67985	0.0171609
FBgn0259982	0.951154	4.53606	49.29	2.20784e-12
FBgn0259984	-1.14962	6.86377	317.333	5.51805e-71
FBgn0260011	-4.93589	7.16152	2879.29	0
FBgn0260407	0.700879	6.03277	59.2034	1.42187e-14
FBgn0260439	0.251145	9.57157	13.4052	0.000250922
FBgn0260486	-0.698897	6.11177	82.5784	1.01562e-19
FBgn0260632	-2.59953	6.74473	538.222	4.59475e-119
FBgn0260639	0.0130485	6.94647	0.0398592	0.841756
FBgn0260648	0.668909	5.00311	22.6389	1.95488e-06
FBgn0260749	0.385599	6.46875	28.1615	1.11601e-07
FBgn0260750	0.941648	5.73355	81.3591	1.88214e-19
FBgn0260817	1.31296	5.92025	191.541	1.46567e-43
FBgn0260861	0.929376	4.50018	24.0004	9.63156e-07
FBgn0260933	0.986722	6.31031	113.266	1.88663e-26
FBgn0261020	-0.774874	5.61167	79.2667	5.42661e-19
FBgn0261064	0.699791	6.01291	49.6189	1.86707e-12
FBgn0261068	0.53207	6.99335	74.0353	7.67328e-18
FBgn0261239	1.42426	6.61972	381.912	4.77194e-85
FBgn0261266	1.73696	5.71488	335.363	6.52765e-75
FBgn0261268	0.916286	8.13427	260.495	1.33823e-58
FBgn0261278	-0.256264	8.27013	23.7274	1.10993e-06
FBgn0261396	0.169573	8.28622	8.53389	0.00348593
FBgn0261437	0.827002	6.3817	110.829	6.45137e-26
FBgn0261458	-0.0640024	8.64183	1.23364	0.266699
FBgn0261535	0.753236	5.84562	78.8359	6.74891e-19
FBgn0261560	-1.17808	6.53029	191.21	1.73059e-43
FBgn0261563	-1.03104	6.03016	147.888	5.01803e-34
FBgn0261597	-0.416594	11.1699	36.8958	1.24616e-09
FBgn0261608	-0.301165	10.0209	29.0174	7.1732e-08
FBgn0261647	1.38299	7.43194	469.772	3.59205e-104
FBgn0261671	0.0428721	7.83651	0.396806	0.528743
FBgn0261787	0.701187	7.48186	125.046	4.97193e-29
FBgn0261790	0.766131	7.91937	119.239	9.28581e-28
FBgn0261800	-3.52964	10.4982	3756.81	0
FBgn0261802	-1.28627	6.03605	167.67	2.38799e-38
FBgn0261822	0.669664	7.95507	81.2205	2.0189e-19
FBgn0261836	-0.988069	6.75422	128.306	9.62087e-30
FBgn0261881	1.15502	4.78805	75.2855	4.07349e-18
FBgn0261925	4.24922	3.35307	229.611	7.249e-52
FBgn0261938	0.807678	6.48029	131.655	1.7802e-30
FBgn0261963	-1.18387	-0.0793722	3.02335	0.0820737
FBgn0261976	0.934909	4.44521	47.1962	6.42258e-12
FBgn0261983	-0.472401	6.3341	29.4142	5.84474e-08
FBgn0262018	3.14857	2.86207	112.615	2.62003e-26
FBgn0262029	1.88444	1.63622	17.5627	2.77983e-05
FBgn0262126	-0.741711	7.60902	128.593	8.3272e-30
FBgn0262160	-4.67783	6.04222	2135.32	0
FBgn0262467	0.654729	6.02756	71.6379	2.58537e-17
FBgn0262475	-1.54185	3.58542	68.7734	1.10451e-16
FBgn0262598	0.182534	6.09942	1.99608	0.157707
FBgn0262601	0.206508	6.77017	8.66819	0.00323812
FBgn0262620	-1.41628	4.81879	119.506	8.11548e-28
FBgn0262647	0.232474	7.8931	18.0543	2.14698e-05
FBgn0262743	0.910289	8.15002	212.191	4.56851e-48
FBgn0262782	-0.364685	6.71801	20.3104	6.58432e-06
FBgn0262872	0.756665	8.13038	183.561	8.08839e-42
FBgn0262886	-0.436914	3.86297	6.2969	0.0120949
FBgn0263027	1.25245	1.99334	8.98365	0.00272406
FBgn0263038	7.41206	-1.1818	20.9246	4.77731e-06
FBgn0263088	5.07681	2.7674	141.272	1.4028e-32
FBgn0263133	0.566694	6.40699	58.7483	1.79191e-14
FBgn0263198	-0.221352	8.6751	15.6899	7.46201e-05
FBgn0263200	0.141337	4.44452	1.21898	0.269561
FBgn0263256	1.09653	2.27158	11.1542	0.000838416
FBgn0263278	0.620426	4.4828	21.6905	3.20369e-06
FBgn0263355	0.277937	4.7629	6.1417	0.013203
FBgn0263598	-0.19212	8.54419	13.2514	0.000272372
FBgn0263744	4.08556	4.25244	361.149	1.58307e-80
FBgn0263745	1.9475	3.8844	131.241	2.19281e-30
FBgn0263773	-1.02717	6.26632	48.4982	3.30597e-12
FBgn0263852	-0.416501	6.09851	30.4787	3.37561e-08
FBgn0263873	-2.26041	5.85302	628.292	1.17575e-138
FBgn0263916	-1.60705	7.14411	696.641	1.6076e-153
FBgn0263933	0.651047	7.65856	72.808	1.42899e-17
FBgn0264439	3.11754	4.1446	94.5109	2.43741e-22
FBgn0264442	-2.27895	5.2062	234.685	5.66998e-53
FBgn0264443	8.07269	-0.62027	30.9975	2.58365e-08
FBgn0264494	0.332825	4.42368	6.11152	0.0134303
FBgn0264672	1.16135	6.06515	169.242	1.083e-38
FBgn0264695	4.18591	3.99659	380.582	9.29376e-85
FBgn0264744	1.22444	3.9056	42.1395	8.49872e-11
FBgn0264745	0.885965	4.87752	53.691	2.34639e-13
FBgn0264815	-2.9967	2.38975	73.3663	1.07688e-17
FBgn0264855	0.329188	7.45023	21.424	3.68129e-06
FBgn0264894	-3.82321	4.78561	516.57	2.35952e-114
FBgn0264895	0.201935	6.08052	6.89395	0.00864879
FBgn0264922	0.619562	10.0688	70.2984	5.09785e-17
FBgn0264953	-1.28575	6.37999	291.894	1.92283e-65
FBgn0264978	0.391213	6.16678	25.8575	3.67576e-07
FBgn0264979	-2.56577	3.85357	176.817	2.40111e-40
FBgn0265262	2.97958	5.61493	407.966	1.01579e-90
FBgn0265298	-0.435245	7.37222	53.6281	2.42273e-13
FBgn0265668	4.90392	3.18294	67.1503	2.51575e-16
FBgn0265669	-2.69907	3.10194	87.7233	7.52817e-21
FBgn0265778	0.704143	7.61864	170.742	5.09375e-39
FBgn0265810	1.67738	0.841405	5.80424	0.0159876
FBgn0266211	1.93609	4.07528	91.8903	9.16156e-22
FBgn0266222	4.2103	2.74214	183.693	7.57012e-42
FBgn0266223	6.27503	2.77576	237.678	1.26184e-53
FBgn0266309	1.77755	2.87537	51.2057	8.31788e-13
FBgn0266312	-3.9753	3.3907	196.563	1.17453e-44
FBgn0266369	-0.160171	5.26833	2.6004	0.106837
FBgn0266428	3.36896	0.730603	17.938	2.28219e-05
FBgn0266449	-0.157101	7.10109	5.1507	0.023237
FBgn0266450	-0.255748	3.52566	1.14891	0.283778
FBgn0266521	-0.0937733	7.69623	2.29311	0.129949
FBgn0266557	1.75553	9.87864	836.465	6.37028e-184
FBgn0266666	0.41464	7.51843	35.4691	2.59134e-09
FBgn0266670	0.756033	6.5399	96.0547	1.11753e-22
FBgn0266873	3.5132	5.68299	399.569	6.83557e-89
FBgn0267330	-1.1304	7.86719	434.204	1.97627e-96
FBgn0267347	-1.27457	6.57422	351.734	1.77608e-78
FBgn0267365	-0.203645	5.03035	3.85646	0.0495548
FBgn0267378	0.0167008	8.48228	0.0982282	0.753966
FBgn0267488	1.51482	7.77657	509.062	1.01466e-112
FBgn0267727	-0.455708	9.96175	77.039	1.67618e-18
FBgn0267821	0.622427	7.32311	115.178	7.19344e-27
FBgn0267828	0.208344	6.02882	6.8737	0.00874732
FBgn0267972	-0.562258	6.1542	55.0877	1.15269e-13
FBgn0267976	-0.00358203	7.28034	0.00298668	0.956417
FBgn0270924	0.314893	8.04335	32.6582	1.09876e-08
FBgn0278598	1.22129	2.77233	23.0471	1.5808e-06
FBgn0283427	-1.70372	10.419	999.959	1.83342e-219
FBgn0283440	5.75839	4.17445	604.571	1.69634e-133
FBgn0283442	3.30094	8.22568	1873.82	0
FBgn0283467	1.28662	6.42426	343.339	1.19601e-76
FBgn0283478	0.234272	8.88217	13.5326	0.00023445
FBgn0283525	0.89227	4.91274	48.5247	3.26156e-12
FBgn0283531	-4.52219	6.36789	2394.07	0
FBgn0283652	0.115368	5.15156	1.09966	0.294341
FBgn0283658	-0.219723	7.56648	13.9059	0.000192192
FBgn0283659	0.52667	4.85733	20.7316	5.28362e-06
FBgn0283682	-0.555618	7.82504	68.2196	1.46268e-16
FBgn0284220	0.481128	10.1651	54.406	1.63065e-13
FBgn0284247	-1.05416	1.89945	11.3903	0.000738271
FBgn0284248	-0.119879	9.06754	4.92978	0.0263977
FBgn0284251	0.45607	7.34852	65.1854	6.81722e-16
FBgn0284253	0.435867	7.76222	28.6852	8.51536e-08
FBgn0284255	0.0725855	6.31037	0.716411	0.397324
FBgn0284256	0.382553	8.26852	43.3444	4.59049e-11
FBgn0285948	-0.467602	10.5631	56.3831	5.96404e-14
FBgn0285971	1.52364	5.32596	166.829	3.64642e-38
FBgn0285991	-0.547628	8.7479	64.1895	1.1301e-15
FBgn0000008	1.41312	4.86867	124.332	7.12657e-29
FBgn0000043	0.0323139	10.1576	0.348127	0.555175
FBgn0000044	-5.03798	7.44246	1218.23	6.67368e-267
FBgn0000057	1.05108	6.86875	230.05	5.81478e-52
FBgn0000119	-0.472534	6.52005	45.8813	1.25637e-11
FBgn0000181	0.0472762	11.7511	0.634631	0.425662
FBgn0000253	-0.0257911	8.60322	0.115045	0.734471
FBgn0000289	-0.104475	8.72727	4.19098	0.0406396
FBgn0000326	-0.0305005	5.82961	0.115018	0.734502
FBgn0000352	1.05265	7.35088	290.345	4.18105e-65
FBgn0000395	-2.00258	6.4776	656.313	9.46459e-145
FBgn0000405	0.274054	8.49544	29.4173	5.83529e-08
FBgn0000426	1.08835	7.59328	348.64	8.38001e-78
FBgn0000546	-2.26114	5.92662	561.281	4.42443e-124
FBgn0000562	-1.18388	6.2427	217.807	2.72092e-49
FBgn0000566	-0.0743031	6.93878	0.88864	0.345846
FBgn0000578	-0.0419525	7.8306	0.502133	0.478564
FBgn0000581	0.828869	8.62343	207.823	4.09986e-47
FBgn0000615	2.46539	5.12058	298.838	5.90092e-67
FBgn0000633	3.1738	3.18745	80.4437	2.99107e-19
FBgn0000662	0.571525	7.72864	71.1639	3.28753e-17
FBgn0000996	0.760444	7.97033	151.253	9.22781e-35
FBgn0001091	-0.832721	8.80531	218.17	2.26782e-49
FBgn0001122	0.517773	6.67407	54.5137	1.54368e-13
FBgn0001123	-2.4121	6.18525	850.13	6.81232e-187
FBgn0001124	-1.15039	7.37976	319.624	1.74937e-71
FBgn0001133	1.01396	6.36453	172.026	2.67142e-39
FBgn0001220	0.792166	9.44443	218.84	1.61933e-49
FBgn0001222	1.22128	7.70647	397.559	1.87207e-88
FBgn0001276	-1.17418	3.81186	37.4142	9.55226e-10
FBgn0001291	-0.965086	6.8487	195.675	1.83496e-44
FBgn0001308	-0.140993	8.35457	7.2228	0.00719833
FBgn0001325	5.11602	2.98072	215.477	8.77036e-49
FBgn0002069	-0.423515	8.32856	67.4727	2.13623e-16
FBgn0002174	0.562431	7.13785	46.6665	8.41564e-12
FBgn0002552	0.249682	6.39398	10.6641	0.00109236
FBgn0002567	2.50615	4.63811	153.777	2.59104e-35
FBgn0002643	-1.16401	6.47075	270.792	7.62561e-61
FBgn0002715	1.15815	5.30063	131.626	1.80601e-30
FBgn0002736	0.626455	7.96415	92.707	6.06375e-22
FBgn0002774	0.461472	7.33688	54.5381	1.52466e-13
FBgn0002787	0.774232	8.89086	188.022	8.59247e-43
FBgn0002789	4.93572	-3.081	5.06499	0.0244138
FBgn0002791	1.20224	6.52894	254.321	2.96852e-57
FBgn0002891	0.0874118	6.87993	1.85663	0.173015
FBgn0002930	-2.91425	0.909796	23.9313	9.98363e-07
FBgn0003008	1.03621	5.65904	143.025	5.80469e-33
FBgn0003009	5.13693	7.79873	1528.06	0
FBgn0003044	1.48928	7.89206	507.452	2.27336e-112
FBgn0003062	0.672042	8.36699	105.498	9.49787e-25
FBgn0003071	-0.860141	7.44573	98.6026	3.08621e-23
FBgn0003074	0.085766	8.07924	1.93572	0.164134
FBgn0003082	0.766969	5.9969	75.8141	3.11668e-18
FBgn0003090	-1.83332	4.03794	132.588	1.11243e-30
FBgn0003091	-1.10929	0.895335	3.26603	0.0707286
FBgn0003114	5.22038	2.10373	40.8808	1.61803e-10
FBgn0003162	-0.293775	2.90861	1.76068	0.18454
FBgn0003174	-0.295329	1.79696	0.593235	0.441171
FBgn0003175	-0.34202	7.62413	38.7006	4.94066e-10
FBgn0003256	0.192203	5.62726	1.82165	0.177117
FBgn0003274	-0.630164	12.2092	92.516	6.67839e-22
FBgn0003317	1.29473	7.32205	319.858	1.55528e-71
FBgn0003326	4.96878	5.42018	1218.71	5.24156e-267
FBgn0003328	-2.49686	6.5551	686.705	2.32688e-151
FBgn0003353	0.313365	4.71487	4.61057	0.0317755
FBgn0003391	0.199487	7.56705	10.2219	0.00138785
FBgn0003396	0.957518	7.2891	186.269	2.07388e-42
FBgn0003401	2.02854	7.957	819.896	2.54938e-180
FBgn0003435	-0.114336	4.08382	0.49066	0.483633
FBgn0003460	-2.78938	3.70142	139.521	3.38851e-32
FBgn0003520	2.14738	8.20135	1428.36	0
FBgn0003527	5.16161	5.98727	1787.3	0
FBgn0003545	0.791855	6.78343	101.072	8.87182e-24
FBgn0003612	0.926382	7.95651	245.383	2.63604e-55
FBgn0003660	-2.35697	8.42785	1527.19	0
FBgn0003687	0.841084	5.7741	95.5381	1.45073e-22
FBgn0003701	1.28825	6.5768	377.851	3.6546e-84
FBgn0003731	-3.77129	5.73917	1252.74	2.11048e-274
FBgn0003733	4.28439	5.13288	426.273	1.05213e-94
FBgn0003742	-0.222598	5.94991	7.71752	0.00546874
FBgn0003748	-1.74042	6.11866	319.126	2.24525e-71
FBgn0003888	-4.79106	9.94818	2773.36	0
FBgn0003891	0.473511	7.91075	61.7478	3.90384e-15
FBgn0003892	-3.35743	6.78911	1430.86	0
FBgn0003900	-5.54595	7.37895	3925.7	0
FBgn0003977	0.825709	7.30461	160.225	1.01017e-36
FBgn0004003	4.09824	0.246781	16.9764	3.78475e-05
FBgn0004055	-1.20083	6.0015	193.123	6.61791e-44
FBgn0004101	1.1033	5.44219	101.006	9.17108e-24
FBgn0004132	0.0701371	6.7763	0.889025	0.345742
FBgn0004133	-3.43192	7.52612	1355.13	1.18423e-296
FBgn0004168	4.11223	2.68356	149.691	2.0254e-34
FBgn0004360	-2.44244	3.33957	146.293	1.12041e-33
FBgn0004362	0.253491	10.9972	16.0622	6.12938e-05
FBgn0004364	-2.02948	4.04959	157.964	3.15067e-36
FBgn0004400	4.94455	6.20768	1383.93	6.52629e-303
FBgn0004435	0.650481	3.90939	11.0409	0.000891214
FBgn0004463	0.522843	6.40903	33.5422	6.97355e-09
FBgn0004512	0.660307	5.3821	21.1687	4.2057e-06
FBgn0004581	4.66114	7.06096	2975.5	0
FBgn0004638	0.565649	7.72346	85.4638	2.35982e-20
FBgn0004698	-0.218825	7.33849	8.77043	0.00306153
FBgn0004795	5.93347	2.07535	108.879	1.72492e-25
FBgn0004839	-5.26805	6.99793	3629.64	0
FBgn0004907	-0.972054	9.74284	244.23	4.70374e-55
FBgn0004921	0.170226	8.86488	7.11783	0.00763209
FBgn0005612	-1.4268	5.97508	135.325	2.80367e-31
FBgn0005624	-0.376509	6.71341	24.9414	5.90982e-07
FBgn0005631	0.63385	7.2782	126.962	1.8941e-29
FBgn0005636	-5.27069	6.44309	2453.45	0
FBgn0005638	-2.99308	2.71951	73.4517	1.03127e-17
FBgn0005648	-0.540473	7.16196	60.7375	6.52148e-15
FBgn0005655	1.4324	9.02387	483.446	3.80034e-107
FBgn0005695	1.22031	5.60022	204.382	2.3104e-46
FBgn0010053	-5.0646	6.8339	2645.13	0
FBgn0010078	-0.603277	12.2235	76.5862	2.10809e-18
FBgn0010109	3.39401	3.42321	165.088	8.75019e-38
FBgn0010114	1.44432	4.27761	57.5252	3.33675e-14
FBgn0010213	0.187554	7.90764	11.1921	0.000821475
FBgn0010220	0.280853	6.30018	8.58927	0.0033815
FBgn0010226	0.80205	8.81567	153.116	3.6133e-35
FBgn0010228	-3.01569	7.81577	2556.34	0
FBgn0010238	-2.98713	6.16585	1144.78	6.1222e-251
FBgn0010278	1.00948	9.76827	362.938	6.45444e-81
FBgn0010316	0.0204494	6.6601	0.0793988	0.778114
FBgn0010339	0.341109	7.31757	34.87	3.5247e-09
FBgn0010342	0.242426	7.49701	19.4276	1.04485e-05
FBgn0010356	0.830746	5.89696	102.186	5.05417e-24
FBgn0010397	-1.22382	7.07096	351.246	2.26836e-78
FBgn0010409	-0.508715	11.5451	45.8161	1.29892e-11
FBgn0010411	0.0241972	10.7582	0.171422	0.678851
FBgn0010414	-3.71126	5.01541	680.228	5.95986e-150
FBgn0010415	1.29115	7.65714	360.86	1.82911e-80
FBgn0010434	-2.70358	8.6342	1848.26	0
FBgn0010435	-0.343463	0.734264	0.249269	0.61759
FBgn0010470	-1.62968	8.14616	571.228	3.0352e-126
FBgn0010482	2.89427	6.2419	702.474	8.66582e-155
FBgn0010488	0.0239472	9.40902	0.179326	0.671953
FBgn0010501	0.995952	6.98467	248.059	6.88014e-56
FBgn0010504	0.782414	6.30115	93.7328	3.61129e-22
FBgn0010516	0.326993	8.15555	35.0527	3.20903e-09
FBgn0010531	0.436885	5.65709	25.3785	4.71143e-07
FBgn0010548	-0.565032	6.99699	60.2702	8.269e-15
FBgn0010549	-2.53037	4.25835	240.935	2.4592e-54
FBgn0010551	-0.484132	8.39448	72.2277	1.9175e-17
FBgn0010590	0.280266	7.33416	17.1969	3.36992e-05
FBgn0010591	-1.1983	5.76587	180.957	2.99611e-41
FBgn0010611	-1.34464	6.68892	335.839	5.14092e-75
FBgn0010620	2.90496	6.48854	621.611	3.33629e-137
FBgn0010621	-0.387271	9.44294	50.006	1.53279e-12
FBgn0010622	0.316584	5.22372	8.32126	0.00391836
FBgn0010638	0.466529	8.03904	61.8388	3.72753e-15
FBgn0010651	-2.66508	4.86635	258.432	3.76965e-58
FBgn0010660	0.761376	8.81097	209.664	1.62598e-47
FBgn0011211	-0.444124	9.28315	66.6619	3.22309e-16
FBgn0011227	0.116715	6.66793	2.63379	0.104612
FBgn0011236	0.162829	7.38261	7.59623	0.00584904
FBgn0011260	-0.488821	7.70408	49.8802	1.63429e-12
FBgn0011286	2.75583	5.15534	327.932	2.71199e-73
FBgn0011296	-6.51671	-2.2056	13.4363	0.000246799
FBgn0011297	0.00382564	5.36782	0.00119477	0.972426
FBgn0011300	0.450221	6.74368	31.3324	2.17423e-08
FBgn0011592	-1.89349	8.64757	1122.26	4.79328e-246
FBgn0011604	0.924472	9.44587	279.71	8.68655e-63
FBgn0011656	-0.742283	5.85411	71.1995	3.2287e-17
FBgn0011659	0.500154	5.81431	35.3183	2.79991e-09
FBgn0011660	1.04695	7.17517	200.276	1.81822e-45
FBgn0011674	0.310221	3.65307	2.99994	0.0832678
FBgn0011695	-3.00225	1.36563	39.5928	3.12836e-10
FBgn0011704	1.03106	8.7633	348.011	1.14872e-77
FBgn0011726	-0.199062	10.36	12.1734	0.000484768
FBgn0011746	-1.76858	1.29665	13.0725	0.000299667
FBgn0011763	0.282077	8.29642	30.3464	3.61382e-08
FBgn0011824	0.135623	6.30766	2.51598	0.112698
FBgn0012051	0.747394	6.95953	139.585	3.27995e-32
FBgn0013272	-2.93043	9.19306	2399.43	0
FBgn0013305	-1.076	7.4134	375.353	1.2788e-83
FBgn0013325	-0.191004	10.2936	11.6394	0.000645697
FBgn0013348	4.98354	2.80613	186.492	1.85355e-42
FBgn0013435	0.390344	4.87312	13.5873	0.000227722
FBgn0013548	1.52141	7.12587	642.514	9.4884e-142
FBgn0013726	-0.769971	8.84101	224.241	1.07488e-50
FBgn0013732	0.487752	5.16969	19.9943	7.76728e-06
FBgn0013733	-0.311032	8.77404	23.3976	1.31743e-06
FBgn0013750	-1.10037	6.40732	236.442	2.34737e-53
FBgn0013756	0.632148	8.82008	156.622	6.19146e-36
FBgn0013762	0.208188	5.29883	3.76485	0.0523405
FBgn0013763	-5.29132	6.28104	550.114	1.18917e-121
FBgn0013764	0.737347	7.19969	106.726	5.11156e-25
FBgn0013765	-0.485615	8.15855	70.2815	5.14188e-17
FBgn0013770	-0.00532	8.3538	0.00929869	0.923179
FBgn0013771	-0.646477	3.64555	12.7922	0.000348073
FBgn0013773	-0.904832	3.54891	14.06	0.000177074
FBgn0013954	0.343409	9.86864	42.8513	5.90635e-11
FBgn0013983	-1.10244	4.38952	63.2459	1.8245e-15
FBgn0014009	-0.305803	7.59368	25.8171	3.75343e-07
FBgn0014020	-0.894613	9.25136	239.859	4.22028e-54
FBgn0014028	0.353674	8.09946	40.9436	1.56686e-10
FBgn0014184	-0.674467	8.61414	150.791	1.16448e-34
FBgn0014269	0.446861	7.07502	53.4789	2.61379e-13
FBgn0014469	-4.22457	5.30759	901.31	5.09306e-198
FBgn0014870	-0.179697	7.41743	5.98986	0.0143883
FBgn0014877	0.417778	6.67024	40.5091	1.95705e-10
FBgn0015037	-4.31449	5.52383	1393.92	4.39696e-305
FBgn0015040	-2.24039	6.849	531.705	1.20249e-117
FBgn0015247	0.670591	6.80716	114.974	7.97552e-27
FBgn0015268	0.217004	10.5521	17.261	3.25809e-05
FBgn0015277	0.878105	5.63458	109.569	1.21819e-25
FBgn0015295	-0.497664	6.2047	44.7949	2.18795e-11
FBgn0015371	-0.46241	6.92052	50.5707	1.14946e-12
FBgn0015372	-2.36753	7.78186	1404.34	2.39459e-307
FBgn0015477	0.0452563	7.87839	0.624031	0.429553
FBgn0015509	0.340926	8.97686	48.9649	2.60584e-12
FBgn0015522	-2.00252	1.66782	22.4082	2.20427e-06
FBgn0015544	1.76387	7.15461	792.489	2.31743e-174
FBgn0015582	0.621811	4.98175	26.074	3.28579e-07
FBgn0015602	-0.541305	6.56066	55.76	8.18803e-14
FBgn0015614	-0.459617	6.14655	27.1165	1.91553e-07
FBgn0015714	-3.35066	0.390687	11.6152	0.000654164
FBgn0015721	5.58838	3.15039	87.9998	6.5462e-21
FBgn0015754	0.477685	7.18576	56.6804	5.1271e-14
FBgn0015801	-4.39532	4.71203	896.442	5.82615e-197
FBgn0015838	-0.388958	7.48232	40.3424	2.13132e-10
FBgn0015872	-0.978179	-1.77038	0.24324	0.621875
FBgn0015903	0.244621	6.92957	11.7604	0.000605052
FBgn0015925	0.693594	6.79584	99.5213	1.94064e-23
FBgn0015929	1.15334	8.78716	460.523	3.69875e-102
FBgn0015949	0.524422	8.39254	69.1405	9.16953e-17
FBgn0016032	-2.29862	2.93796	65.0304	7.37499e-16
FBgn0016053	-0.368892	1.00252	0.609097	0.435128
FBgn0016059	-0.270192	6.20796	11.2717	0.000786962
FBgn0016078	-0.10532	5.25358	0.883152	0.34734
FBgn0016131	-1.54256	5.81037	154.795	1.55253e-35
FBgn0016641	0.992151	6.85406	252.557	7.19434e-57
FBgn0016687	0.34839	9.50585	43.3994	4.46325e-11
FBgn0016697	0.271964	7.80098	19.7636	8.76368e-06
FBgn0016701	-0.64701	7.01686	71.6563	2.56138e-17
FBgn0016726	0.118329	9.8806	4.71981	0.029817
FBgn0016762	1.93527	5.59686	395.628	4.9284e-88
FBgn0016970	0.916872	4.86356	60.3961	7.75684e-15
FBgn0016984	-0.0235398	8.12368	0.17217	0.67819
FBgn0017414	0.343768	4.2789	5.42506	0.0198497
FBgn0017482	0.571375	4.3313	17.8563	2.3823e-05
FBgn0017558	0.125895	5.6364	2.26223	0.132563
FBgn0019643	0.0446295	0.93891	0.00660957	0.935204
FBgn0019938	0.586757	7.81991	81.8874	1.44067e-19
FBgn0019949	1.86626	6.9799	683.303	1.27839e-150
FBgn0019968	-0.664663	7.47504	146.534	9.92329e-34
FBgn0020236	0.039246	8.89563	0.554082	0.456655
FBgn0020257	-2.72173	6.5797	582.828	9.09883e-129
FBgn0020279	0.161105	10.2427	8.26928	0.00403214
FBgn0020306	0.579461	9.96076	125.625	3.71496e-29
FBgn0020312	0.322205	6.49118	18.3507	1.83749e-05
FBgn0020370	0.584889	8.3687	107.733	3.07565e-25
FBgn0020372	-1.10602	3.21035	22.746	1.84888e-06
FBgn0020391	0.842134	4.68564	37.4042	9.60129e-10
FBgn0020440	0.845793	6.65725	122.468	1.82364e-28
FBgn0020521	-0.942649	-0.00450775	1.61287	0.204089
FBgn0020620	0.792342	7.38309	157.33	4.33621e-36
FBgn0020621	-0.315685	6.94524	21.7587	3.09177e-06
FBgn0020764	0.0156154	5.69945	0.0288809	0.865054
FBgn0020767	0.157468	7.51128	8.05884	0.00452822
FBgn0020930	0.0349025	5.40149	0.138975	0.709303
FBgn0021795	0.137777	7.90646	4.73655	0.0295283
FBgn0021814	-0.0603116	6.3396	0.643409	0.422479
FBgn0021818	0.520315	7.46209	92.2339	7.70143e-22
FBgn0021825	0.31771	7.63097	30.429	3.46319e-08
FBgn0021847	0.155643	5.13362	2.2804	0.131018
FBgn0021872	-1.63463	9.54164	686.144	3.08163e-151
FBgn0021875	1.1734	6.40867	210.703	9.64879e-48
FBgn0021895	0.311378	9.31564	32.1482	1.42846e-08
FBgn0021979	-0.480471	7.6391	74.2076	7.03188e-18
FBgn0021995	0.610993	8.15109	83.6303	5.96517e-20
FBgn0022027	0.640073	7.04602	85.0485	2.91142e-20
FBgn0022029	0.607043	7.99893	116.407	3.87143e-27
FBgn0022097	0.151239	6.79665	4.47048	0.0344853
FBgn0022160	0.765468	6.5193	50.2747	1.33662e-12
FBgn0022224	0.0862325	5.2844	0.760662	0.383121
FBgn0022238	1.00178	8.06733	210.117	1.2954e-47
FBgn0022288	0.549914	7.57385	59.8522	1.02253e-14
FBgn0022343	0.399457	7.97632	56.5393	5.50873e-14
FBgn0022382	1.30757	5.42137	142.711	6.80023e-33
FBgn0022764	0.271157	9.09263	24.3519	8.02479e-07
FBgn0022772	1.50617	7.18424	501.112	5.446e-111
FBgn0022960	0.429624	6.70393	39.0808	4.06624e-10
FBgn0022984	-0.0469135	6.10687	0.312916	0.575896
FBgn0022985	1.21464	8.19468	493.608	2.33809e-109
FBgn0022986	-0.282675	5.97089	7.94735	0.00481577
FBgn0022987	1.15596	6.74037	170.244	6.5439e-39
FBgn0023081	0.928778	7.7609	251.44	1.26041e-56
FBgn0023143	0.875592	10.2548	274.273	1.32952e-61
FBgn0023167	1.0092	7.88428	331.833	3.83294e-74
FBgn0023170	-0.205346	9.69174	9.87924	0.00167154
FBgn0023171	1.28538	6.19598	223.246	1.77125e-50
FBgn0023172	0.0892584	8.08846	2.68674	0.101187
FBgn0023175	0.302164	7.99267	25.8815	3.63031e-07
FBgn0023180	1.9918	5.3673	288.273	1.18257e-64
FBgn0023181	1.38799	6.61002	361.053	1.66112e-80
FBgn0023214	-4.58254	6.15873	1657.99	0
FBgn0023441	-2.84012	5.76139	661.262	7.94227e-146
FBgn0023477	0.0744928	7.34992	1.53314	0.215642
FBgn0024188	0.523826	7.37374	66.7162	3.13553e-16
FBgn0024196	0.175965	6.31145	4.02005	0.0449623
FBgn0024234	-1.84633	6.49523	454.607	7.17123e-101
FBgn0024315	0.940018	-0.562918	1.23241	0.266939
FBgn0024556	0.49047	8.02243	75.7823	3.1673e-18
FBgn0024698	0.683996	6.84829	105.097	1.16277e-24
FBgn0024732	-1.6276	4.48617	139.164	4.05615e-32
FBgn0024754	-0.798778	6.86891	87.2504	9.56178e-21
FBgn0024836	-1.4302	2.6129	17.1948	3.37354e-05
FBgn0024956	0.854537	6.65881	146.487	1.01601e-33
FBgn0025185	1.03162	5.36921	88.734	4.51627e-21
FBgn0025186	-0.238521	6.18153	9.90113	0.00165177
FBgn0025335	-0.167363	5.37801	3.17581	0.0747361
FBgn0025336	1.4031	6.26152	340.818	4.23433e-76
FBgn0025352	-0.728602	7.65361	125.621	3.72268e-29
FBgn0025373	-0.923312	7.88784	273.872	1.62548e-61
FBgn0025469	1.41361	4.70927	72.4643	1.70085e-17
FBgn0025519	0.598056	6.73738	45.0315	1.93892e-11
FBgn0025693	-0.354985	4.99597	8.48847	0.00357405
FBgn0025716	0.227102	7.1963	10.4142	0.0012505
FBgn0025720	-0.184973	6.95501	7.47657	0.00625069
FBgn0025790	-0.257832	6.6056	11.7621	0.0006045
FBgn0025830	0.98301	6.20429	107.107	4.21721e-25
FBgn0025832	0.956311	5.6968	99.078	2.42747e-23
FBgn0025878	-4.78765	6.13555	1901.28	0
FBgn0025885	-1.24302	8.74164	302.783	8.15377e-68
FBgn0026176	2.71203	3.84412	226.202	4.01553e-51
FBgn0026238	-0.440867	6.38975	36.0349	1.93812e-09
FBgn0026261	0.983373	6.68877	218.171	2.26652e-49
FBgn0026309	0.494563	6.88262	51.6195	6.73684e-13
FBgn0026316	0.871814	7.96188	218.493	1.92787e-49
FBgn0026326	1.49988	7.54712	598.415	3.70378e-132
FBgn0026361	0.758554	6.18873	94.9278	1.97457e-22
FBgn0026369	0.0658659	6.59173	0.796914	0.372018
FBgn0026370	1.03593	8.50856	257.531	5.92644e-58
FBgn0026378	-1.44917	4.88952	136.363	1.66235e-31
FBgn0026393	-0.234843	4.34002	2.67873	0.101697
FBgn0026401	1.06146	6.94187	150.91	1.09679e-34
FBgn0026402	0.937507	5.78426	115.992	4.77136e-27
FBgn0026403	-4.59687	5.76311	1123.36	2.76996e-246
FBgn0026427	1.6993	7.20804	660.805	9.98341e-146
FBgn0026533	0.888625	8.54261	237.888	1.13532e-53
FBgn0026573	-0.593021	6.04413	59.0968	1.50101e-14
FBgn0026582	2.07377	4.8475	149.574	2.14818e-34
FBgn0026602	1.0565	4.99968	96.5461	8.71912e-23
FBgn0026619	-0.893631	4.91873	55.4472	9.60011e-14
FBgn0026721	-0.263572	3.25193	0.89967	0.34287
FBgn0026722	0.748327	7.10993	109.623	1.18489e-25
FBgn0026741	0.27471	5.6755	9.84368	0.00170416
FBgn0026761	0.516254	7.68231	85.3747	2.46853e-20
FBgn0027054	0.772339	7.46107	130.012	4.07329e-30
FBgn0027066	-0.836221	8.76014	247.221	1.04779e-55
FBgn0027079	-0.0778278	7.2949	1.51171	0.218879
FBgn0027091	0.151679	7.06981	4.18778	0.0407163
FBgn0027356	0.0105396	5.17675	0.0107272	0.917509
FBgn0027495	0.0523386	7.54698	0.711158	0.39906
FBgn0027499	0.927423	6.0032	124.278	7.32211e-29
FBgn0027504	0.720805	7.60071	119.823	6.91671e-28
FBgn0027506	1.01759	6.80285	217.505	3.16701e-49
FBgn0027507	0.132992	6.63937	2.87132	0.0901709
FBgn0027513	0.802168	5.78611	90.3926	1.95292e-21
FBgn0027525	0.21605	7.74726	10.1576	0.00143708
FBgn0027529	1.22348	7.09438	385.176	9.29132e-86
FBgn0027535	-0.842288	5.33719	50.9622	9.4162e-13
FBgn0027538	0.389239	5.15869	13.8867	0.000194165
FBgn0027548	-0.30911	7.02899	26.1945	3.08707e-07
FBgn0027558	-0.0599703	6.01498	0.487138	0.485207
FBgn0027561	0.0239744	7.21695	0.183604	0.668294
FBgn0027572	-0.528353	5.10482	25.9631	3.48011e-07
FBgn0027580	-0.680399	7.58595	69.258	8.63906e-17
FBgn0027581	-0.0774483	0.462709	0.0157658	0.900079
FBgn0027585	3.94629	2.63994	172.101	2.57257e-39
FBgn0027590	-0.58115	8.07379	50.6306	1.11492e-12
FBgn0027596	-0.712219	4.54087	22.1317	2.54577e-06
FBgn0027599	1.07854	5.70731	98.4742	3.29292e-23
FBgn0027607	0.366568	7.25981	43.6994	3.82884e-11
FBgn0027619	0.189109	8.21722	11.2129	0.000812304
FBgn0027783	1.01689	7.82514	336.114	4.47932e-75
FBgn0027835	-0.168641	9.86147	10.0639	0.00151207
FBgn0027836	-1.19551	8.57409	473.841	4.67583e-105
FBgn0027872	1.66259	5.10195	198.068	5.51276e-45
FBgn0028371	0.985994	3.94204	16.7948	4.16477e-05
FBgn0028372	0.693611	5.37168	42.2842	7.89293e-11
FBgn0028382	0.720654	6.20743	93.8643	3.37919e-22
FBgn0028408	5.62763	6.51923	722.143	4.57814e-159
FBgn0028411	0.874565	6.912	175.795	4.01357e-40
FBgn0028424	-0.640354	6.81032	109.754	1.10961e-25
FBgn0028426	0.168267	6.58367	6.19624	0.0128022
FBgn0028434	1.08152	4.43827	46.0098	1.17661e-11
FBgn0028473	-0.594883	10.0929	78.0636	9.97746e-19
FBgn0028497	-0.0100723	6.24628	0.0130948	0.908895
FBgn0028552	0.0316833	4.09509	0.0346562	0.852318
FBgn0028563	0.360738	4.94302	8.07757	0.00448166
FBgn0028579	0.101571	6.54556	1.94	0.163669
FBgn0028622	4.22103	5.25463	1202.91	1.423e-263
FBgn0028683	0.572929	5.2804	30.7703	2.90446e-08
FBgn0028687	-0.0857256	8.39771	2.34727	0.125502
FBgn0028689	0.520377	7.99683	81.867	1.45558e-19
FBgn0028737	-0.380783	9.53423	28.5686	9.04388e-08
FBgn0028743	1.60402	3.65805	58.6277	1.90511e-14
FBgn0028744	0.610302	8.07263	109.258	1.42494e-25
FBgn0028836	0.330754	6.65349	22.696	1.8976e-06
FBgn0028953	0.432009	8.10083	52.5276	4.24241e-13
FBgn0028956	-1.88872	5.17955	195.299	2.21728e-44
FBgn0028983	0.127749	5.96688	1.51252	0.218755
FBgn0028988	-0.914507	2.31532	4.4925	0.0340438
FBgn0029006	-0.204528	7.65358	12.6248	0.00038066
FBgn0029079	0.921743	6.67351	145.267	1.87762e-33
FBgn0029092	-4.55874	5.60544	1092.8	1.21243e-239
FBgn0029093	-1.90397	8.28715	551.566	5.74614e-122
FBgn0029105	4.58214	3.0317	221.451	4.36427e-50
FBgn0029131	-0.702983	6.28825	94.1737	2.89016e-22
FBgn0029134	0.214269	8.40676	15.8349	6.91169e-05
FBgn0029147	1.69776	3.88317	72.0853	2.06097e-17
FBgn0029175	0.0853603	5.09834	0.509598	0.475313
FBgn0029506	-0.687591	8.39281	135.035	3.24444e-31
FBgn0029507	-4.65855	5.70043	781.115	6.88731e-172
FBgn0032997	0.0300727	6.14287	0.0710759	0.789777
FBgn0033000	0.134342	5.65262	1.48381	0.22318
FBgn0033005	-0.0484004	6.41153	0.270148	0.603232
FBgn0033010	-0.661983	4.22222	13.6037	0.000225735
FBgn0033015	0.572084	7.81715	74.5295	5.97402e-18
FBgn0033017	0.709453	5.8482	42.5263	6.97378e-11
FBgn0033019	1.21364	5.49587	137.028	1.18889e-31
FBgn0033021	0.392332	8.19459	37.2588	1.03445e-09
FBgn0033028	-0.850419	5.96661	92.3227	7.36365e-22
FBgn0033029	0.293247	7.96266	23.7244	1.11163e-06
FBgn0033032	0.298722	5.7144	12.2225	0.00047217
FBgn0033033	-1.64316	4.32456	68.8614	1.05634e-16
FBgn0033038	0.136439	6.08172	2.40048	0.121298
FBgn0033050	-0.305252	7.14234	22.9318	1.67852e-06
FBgn0033051	-1.89533	4.7521	154.245	2.0478e-35
FBgn0033052	-1.24537	7.36905	386.791	4.1356e-86
FBgn0033055	0.569829	6.90474	84.9127	3.11836e-20
FBgn0033060	1.77405	4.5048	151.966	6.44626e-35
FBgn0033062	-0.374439	8.10402	51.8771	5.90857e-13
FBgn0033069	5.01618	6.04166	824.191	2.96929e-181
FBgn0033075	-1.0986	6.168	189.824	3.473e-43
FBgn0033079	-4.33515	6.28369	1582.73	0
FBgn0033081	0.761331	7.94765	210.161	1.26692e-47
FBgn0033085	0.819574	3.96647	26.2258	3.0374e-07
FBgn0033086	-0.23403	4.15627	1.68787	0.193882
FBgn0033087	0.286762	5.94788	13.3984	0.000251837
FBgn0033088	-0.328975	3.93306	2.91655	0.087675
FBgn0033089	0.244371	5.21336	5.00081	0.0253355
FBgn0033092	-0.298362	5.99794	9.02363	0.00266511
FBgn0033100	0.617229	5.99341	52.3653	4.60804e-13
FBgn0033101	-0.600969	6.40225	64.9431	7.70937e-16
FBgn0033104	1.03253	5.72923	126.862	1.99111e-29
FBgn0033108	0.530139	3.46873	7.85377	0.00507149
FBgn0033113	-0.335781	3.61	3.62696	0.0568505
FBgn0033115	-3.02086	4.06281	227.641	1.94858e-51
FBgn0033117	0.255685	5.33325	5.70107	0.0169546
FBgn0033121	0.260831	5.73749	7.39489	0.00654094
FBgn0033122	0.952581	6.44392	167.717	2.3326e-38
FBgn0033127	-0.25713	6.37238	8.75477	0.00308794
FBgn0033128	1.95996	-1.08687	2.54654	0.110536
FBgn0033130	2.43909	-3.79873	1.53543	0.2153
FBgn0033132	0.365069	2.14166	1.40837	0.235328
FBgn0033134	-3.88666	4.33754	477.489	7.51825e-106
FBgn0033153	-1.96729	6.39874	426.08	1.15913e-94
FBgn0033155	1.19438	7.48577	393.939	1.14926e-87
FBgn0033159	-3.20017	8.51462	1670.69	0
FBgn0033160	0.557012	7.86499	90.7081	1.66511e-21
FBgn0033166	0.627956	7.08845	90.8894	1.51934e-21
FBgn0033169	1.44585	6.8306	376.335	7.81302e-84
FBgn0033170	3.19729	3.5072	173.821	1.08297e-39
FBgn0033174	2.30582	6.58324	808.75	6.75567e-178
FBgn0033177	0.759866	6.00351	66.3676	3.74209e-16
FBgn0033178	-0.169201	5.44906	2.77769	0.095586
FBgn0033179	0.914276	7.99009	255.716	1.4733e-57
FBgn0033183	0.500252	8.26727	96.2309	1.02236e-22
FBgn0033184	0.262783	5.99766	8.70495	0.00317347
FBgn0033185	0.637103	5.49213	20.6206	5.59895e-06
FBgn0033186	1.45563	5.39596	161.035	6.72191e-37
FBgn0033187	-0.267543	5.49388	8.83809	0.00295007
FBgn0033188	-2.11865	6.55685	450.727	5.00973e-100
FBgn0033191	1.21538	6.25519	229.683	6.9905e-52
FBgn0033192	4.09887	2.89534	70.1026	5.62986e-17
FBgn0033194	0.210692	8.72623	10.2046	0.00140093
FBgn0033195	0.802089	4.51188	33.8721	5.8856e-09
FBgn0033196	-0.327384	1.11237	0.53781	0.463342
FBgn0033199	-0.457542	4.92767	16.6896	4.40224e-05
FBgn0033204	-2.2469	3.88313	75.2049	4.24306e-18
FBgn0033205	-0.196382	6.42392	4.62032	0.0315954
FBgn0033206	1.10889	5.84879	175.942	3.72903e-40
FBgn0033208	0.964121	6.06334	128.906	7.11128e-30
FBgn0033209	0.228569	6.81324	11.3778	0.000743277
FBgn0033210	1.09085	6.99279	282.419	2.2306e-63
FBgn0033212	-1.23983	6.98469	416.339	1.52889e-92
FBgn0033224	0.590238	6.9382	76.6341	2.05753e-18
FBgn0033225	0.17541	6.73159	6.05458	0.0138703
FBgn0033226	0.133529	7.25763	4.01595	0.0450719
FBgn0033229	1.08824	5.70177	101.551	6.96607e-24
FBgn0033232	-0.330582	5.53586	12.2416	0.000467358
FBgn0033233	1.44644	5.78613	214.717	1.28441e-48
FBgn0033234	0.631047	1.50177	2.30414	0.12903
FBgn0033235	0.540448	7.42082	66.4594	3.57167e-16
FBgn0033236	0.0957571	6.60848	1.84232	0.174679
FBgn0033240	0.0392551	4.46622	0.0801518	0.777092
FBgn0033241	-0.434356	7.37269	46.7854	7.92031e-12
FBgn0033244	0.632494	6.6435	65.3645	6.22513e-16
FBgn0033246	-1.11652	8.50912	409.495	4.72091e-91
FBgn0033247	0.220494	6.56547	7.62515	0.00575599
FBgn0033252	-0.655281	3.83555	11.8163	0.000587129
FBgn0033258	1.42051	5.18277	207.233	5.51572e-47
FBgn0033259	-0.59429	5.32098	26.3333	2.87293e-07
FBgn0033260	1.26011	8.25836	352.912	9.83915e-79
FBgn0033261	0.79412	6.03906	78.5578	7.76908e-19
FBgn0033264	0.731421	7.87853	191.566	1.44697e-43
FBgn0033265	1.25391	6.31009	194.711	2.97923e-44
FBgn0033266	-0.124389	5.82591	2.53039	0.111673
FBgn0033268	-3.86628	3.41145	120.224	5.65001e-28
FBgn0033272	0.860365	7.85441	234.135	7.47383e-53
FBgn0033273	1.55395	5.56929	184.021	6.41825e-42
FBgn0033274	1.82371	3.60527	47.9884	4.28744e-12
FBgn0033302	-0.594871	1.10843	1.48094	0.223628
FBgn0033304	-2.2175	4.19996	182.311	1.51642e-41
FBgn0033309	0.160965	6.11684	3.99447	0.0456498
FBgn0033313	-0.999562	9.38269	324.524	1.49818e-72
FBgn0033315	0.556043	5.53066	30.5393	3.27168e-08
FBgn0033316	0.635373	6.67004	70.7723	4.00928e-17
FBgn0033317	0.708005	8.71983	144.205	3.20536e-33
FBgn0033337	1.56223	4.69789	123.129	1.30666e-28
FBgn0033339	-0.161418	8.29379	9.96595	0.00159462
FBgn0033340	-0.0692462	7.31024	0.54641	0.459788
FBgn0033341	0.848615	6.42801	131.552	1.87502e-30
FBgn0033348	0.610602	5.36888	41.9391	9.4163e-11
FBgn0033349	0.836931	7.58284	150.934	1.0834e-34
FBgn0033350	0.395592	5.14787	11.1909	0.000821993
FBgn0033351	0.880326	6.41871	138.24	6.45908e-32
FBgn0033352	-0.123601	7.43281	4.35515	0.0368972
FBgn0033354	0.692096	6.59492	76.0294	2.79471e-18
FBgn0033356	-0.404868	6.22542	28.0183	1.20174e-07
FBgn0033357	0.353972	6.11235	12.7352	0.00035884
FBgn0033372	0.566589	4.35317	14.992	0.000107969
FBgn0033373	-0.266459	4.78416	4.53267	0.0332538
FBgn0033374	4.49167	6.99986	952.14	4.54433e-209
FBgn0033375	1.11422	5.08803	113.455	1.71548e-26
FBgn0033376	-0.396041	5.32403	11.7764	0.000599852
FBgn0033377	0.143833	7.85016	5.57216	0.0182482
FBgn0033378	0.759958	8.13815	155.079	1.34595e-35
FBgn0033379	0.324849	6.84085	18.2951	1.89196e-05
FBgn0033380	0.912614	6.09185	95.1921	1.72777e-22
FBgn0033381	-0.0796885	6.17976	1.00205	0.316816
FBgn0033382	1.22952	5.94629	202.593	5.67432e-46
FBgn0033387	-1.74857	2.12908	28.2795	1.05e-07
FBgn0033388	-3.5611	3.45219	237.666	1.26962e-53
FBgn0033389	1.28894	3.9691	56.3263	6.13884e-14
FBgn0033392	1.15992	4.77268	82.355	1.13715e-19
FBgn0033395	-3.94349	6.33805	1825.85	0
FBgn0033400	0.316383	6.32998	13.5733	0.000229429
FBgn0033401	0.643716	5.48486	40.7806	1.70311e-10
FBgn0033402	1.0672	6.99615	222.567	2.49135e-50
FBgn0033405	3.79749	2.91514	49.7939	1.70776e-12
FBgn0033413	0.547353	7.24729	68.9886	9.90342e-17
FBgn0033421	0.253285	4.59478	1.62718	0.202093
FBgn0033426	-0.688783	5.57668	58.5819	1.95e-14
FBgn0033427	0.590008	6.01184	42.1833	8.31063e-11
FBgn0033428	-0.066452	6.55707	1.01937	0.312669
FBgn0033429	0.741062	3.25875	13.8487	0.000198134
FBgn0033431	-1.85378	4.82997	186.059	2.30422e-42
FBgn0033434	0.126058	6.83825	3.30332	0.0691398
FBgn0033438	-3.11282	7.37847	1243.15	2.5624e-272
FBgn0033446	-3.29743	4.60612	324.472	1.53715e-72
FBgn0033448	3.54595	3.84195	278.841	1.34301e-62
FBgn0033449	1.35501	4.80059	86.3335	1.52015e-20
FBgn0033450	-0.676979	2.74462	6.82326	0.00899783
FBgn0033451	-1.98352	5.13389	327.553	3.27957e-73
FBgn0033453	1.10521	6.94881	174.297	8.52462e-40
FBgn0033454	0.0857433	5.98325	1.03058	0.310023
FBgn0033457	-0.45293	4.98042	17.0885	3.56771e-05
FBgn0033458	-2.94721	7.32096	839.485	1.40466e-184
FBgn0033459	1.45977	6.57701	392.934	1.90217e-87
FBgn0033460	0.142637	7.74115	4.46637	0.0345683
FBgn0033463	-0.590396	7.44406	91.9927	8.69966e-22
FBgn0033465	-1.75838	5.69289	338.159	1.60639e-75
FBgn0033467	0.580156	4.4191	18.4031	1.7877e-05
FBgn0033468	0.965376	5.77027	110.961	6.03574e-26
FBgn0033471	0.238086	6.22351	9.34509	0.00223584
FBgn0033473	0.620424	6.15089	43.5991	4.03021e-11
FBgn0033474	-0.47674	6.02323	25.4345	4.5767e-07
FBgn0033475	0.758196	5.48661	53.3213	2.83219e-13
FBgn0033476	-0.737827	7.45276	120.302	5.43312e-28
FBgn0033479	0.616934	3.11481	8.29034	0.00398564
FBgn0033480	0.941835	5.57788	79.5168	4.78145e-19
FBgn0033482	-0.342459	7.55541	35.4601	2.60335e-09
FBgn0033483	-0.980551	6.99972	180.323	4.12024e-41
FBgn0033484	4.79239	5.1098	800.722	3.75988e-176
FBgn0033485	0.866857	7.87616	159.243	1.65593e-36
FBgn0033486	1.35809	7.66868	491.837	5.67645e-109
FBgn0033491	0.642924	5.64249	23.7733	1.08374e-06
FBgn0033494	-0.338031	0.99003	0.454717	0.500104
FBgn0033502	-4.7851	3.05085	292.632	1.32794e-65
FBgn0033504	-4.64119	8.15604	1725.5	0
FBgn0033507	0.984325	6.08922	125.144	4.73291e-29
FBgn0033518	-0.662358	1.75622	2.43124	0.118939
FBgn0033519	2.3668	5.47582	351.803	1.7158e-78
FBgn0033523	0.734338	6.56923	101.665	6.57678e-24
FBgn0033526	0.932662	6.28712	131.174	2.26784e-30
FBgn0033527	0.711344	5.38689	35.9009	2.07618e-09
FBgn0033528	0.984983	6.05405	134.309	4.67658e-31
FBgn0033529	-0.803646	7.49475	184.323	5.5151e-42
FBgn0033538	-0.0204447	5.39339	0.0459134	0.830333
FBgn0033539	0.387924	7.10467	37.8805	7.52121e-10
FBgn0033540	0.357323	5.87626	12.7015	0.000365354
FBgn0033543	0.484471	3.54468	5.71777	0.0167941
FBgn0033544	0.580157	6.02884	43.7569	3.71811e-11
FBgn0033547	0.0737953	4.63385	0.424438	0.514731
FBgn0033548	-0.122046	5.92414	1.71328	0.19056
FBgn0033549	2.41097	5.38444	486.55	8.02476e-108
FBgn0033550	0.137648	4.154	0.813305	0.367145
FBgn0033551	0.152826	7.19643	6.0084	0.0142379
FBgn0033554	2.15577	2.51715	40.1569	2.34363e-10
FBgn0033555	1.21778	5.32029	165.211	8.22793e-38
FBgn0033556	0.835473	4.97725	50.4266	1.23706e-12
FBgn0033557	0.073933	6.53516	0.688927	0.406529
FBgn0033564	1.42452	4.86472	141.656	1.15639e-32
FBgn0033566	0.821382	6.2212	71.6643	2.5511e-17
FBgn0033569	1.10558	5.70328	139.84	2.88471e-32
FBgn0033570	0.443643	5.90304	27.3112	1.73205e-07
FBgn0033571	0.43619	6.8319	44.8119	2.16898e-11
FBgn0033581	0.409395	7.04336	39.6165	3.09066e-10
FBgn0033582	4.73248	3.22753	184.668	4.6384e-42
FBgn0033584	-2.59736	4.66281	310.805	1.45837e-69
FBgn0033602	2.52469	-1.03383	4.75462	0.0292197
FBgn0033605	0.0992715	3.7101	0.259514	0.610454
FBgn0033607	1.45783	6.49592	346.331	2.66705e-77
FBgn0033608	-0.328318	5.88453	17.0798	3.58411e-05
FBgn0033609	0.731802	6.61615	105.687	8.63654e-25
FBgn0033615	0.747758	6.03327	58.4548	2.08016e-14
FBgn0033616	1.02076	5.62593	89.6441	2.85093e-21
[truncated: 5,637 more rows]
