# Supplementary material for: Defining the expression of piRNA and transposable elements in Drosophila ovarian germline stem cells and somatic support cells
Source: Life Sci Alliance. 2019 Oct 16;2(5):e201800211. doi: 10.26508/lsa.201800211 (PMC6796194; doi:10.26508/lsa.201800211)
Supplement: Supplementary file 6 [file LSA-2018-00211_TableS5.xls]

## Sheet: Sheet1
	groupID	featureID	exonBaseMean	dispersion	stat	pvalue	padj	GSC	SC	log2fold_SC_GSC	genomicData.seqnames	genomicData.start	genomicData.end	genomicData.width	genomicData.strand	countData.GSC1	countData.GSC2	countData.GSC3	countData.SC1	countData.SC2	countData.SC3	transcripts
FBgn0000017:E005	FBgn0000017	E005	330.371	0.0141017	88.8912	4.17137e-21	1.14529e-18	7.42132	14.4599	1.96187	chr3L	16626273	16626527	255	-	87	77	78	520	593	504	FBtr0330133;FBtr0330132;FBtr0330131;FBtr0330130
FBgn0000042:E001	FBgn0000042	E001	1622.93	0.00655454	186.176	2.17308e-42	1.54474e-39	14.6577	27.8802	1.98956	chrX	5900861	5901013	153	+	265	231	278	2553	2684	2971	FBtr0345894;FBtr0100662;FBtr0100663;FBtr0070822
FBgn0000042:E002	FBgn0000042	E002	296.939	0.0111167	108.906	1.70192e-25	5.96729e-23	17.2756	8.88583	-1.9713	chrX	5901982	5902096	115	+	421	296	381	250	243	252	FBtr0070823
FBgn0000114:E001	FBgn0000114	E001	168.628	0.0327482	12.9434	0.000321044	0.00881928	5.57059	2.59571	-2.20931	chr2L	12175004	12175420	417	+	492	335	314	6	0	0	FBtr0331998
FBgn0000116:E009	FBgn0000116	E009	8759.08	0.00477406	789.949	8.26777e-174	5.36289e-170	48.4477	26.0994	-2.17037	chr3L	9061907	9062467	561	-	23834	15215	19451	419	577	482	FBtr0076543;FBtr0076544
FBgn0000116:E010	FBgn0000116	E010	58.5929	0.074543	47.7213	4.91336e-12	6.53753e-10	4.84915	0.0218661	-15.5915	chr3L	9062812	9062948	137	-	141	137	111	0	0	0	FBtr0076544
FBgn0000116:E012	FBgn0000116	E012	12.5316	0.283379	43.8261	3.58882e-11	4.22293e-09	0.24506	5.91414	9.19439	chr3L	9065708	9066027	320	-	0	1	0	29	29	11	FBtr0112791;FBtr0076543
FBgn0000183:E004	FBgn0000183	E004	67.3297	0.089256	22.1993	2.45759e-06	0.000127021	3.53197	8.79688	2.64878	chr2L	17462031	17462167	137	-	39	30	47	145	93	40	FBtr0305688
FBgn0000308:E008	FBgn0000308	E008	997.363	0.0155142	74.2654	6.82914e-18	1.54077e-15	13.5046	25.4493	1.93981	chr2L	5979940	5979959	20	-	291	221	435	1632	1742	1360	FBtr0079235
FBgn0000308:E009	FBgn0000308	E009	1646.64	0.007193	142.937	6.06618e-33	3.3848e-30	17.6219	31.6334	1.85222	chr2L	5979960	5980101	142	-	596	400	651	2613	2958	2197	FBtr0309213;FBtr0079235
FBgn0000414:E001	FBgn0000414	E001	28.0506	0.131314	12.8114	0.000344522	0.00931627	5.24396	2.30127	-2.38185	chr3L	16712126	16712934	809	+	49	28	81	5	11	15	FBtr0330190;FBtr0305085;FBtr0305084
FBgn0000567:E007	FBgn0000567	E007	12.3713	0.213357	44.9304	2.04168e-11	2.4754e-09	6.886	0.752014	-6.40104	chr3L	17597460	17597967	508	-	23	24	19	6	4	3	FBtr0305796;FBtr0075203;FBtr0075202
FBgn0000567:E009	FBgn0000567	E009	7.06091	0.73738	15.7183	7.35092e-05	0.00255666	5.14787	0.598739	-6.2143	chr3L	17598821	17599433	613	-	11	12	14	8	0	0	FBtr0305796;FBtr0075203;FBtr0075202
FBgn0000567:E010	FBgn0000567	E010	3.65474	0.865672	19.0814	1.25258e-05	0.000545294	4.19135	0.00467456	-19.621	chr3L	17602675	17603383	709	-	4	6	15	0	0	0	FBtr0305796;FBtr0075203;FBtr0075202
FBgn0000567:E011	FBgn0000567	E011	15.982	0.356965	36.5591	1.4811e-09	1.43927e-07	8.10645	0.725694	-6.97909	chr3L	17618651	17619325	675	-	34	21	41	10	2	0	FBtr0305796;FBtr0075203;FBtr0075202
FBgn0000568:E006	FBgn0000568	E006	135.029	0.060828	39.4659	3.33838e-10	3.53178e-08	4.36808	10.4201	2.53028	chr3L	17961005	17961814	810	-	28	46	27	249	228	177	FBtr0075151
FBgn0000568:E007	FBgn0000568	E007	6.35072	0.531767	13.8558	0.000197392	0.00589086	2.79254	0.0126031	-15.5852	chr3L	17969363	17969507	145	-	11	17	13	0	0	0	FBtr0075148;FBtr0075149;FBtr0347013;FBtr0306814;FBtr0075150;FBtr0306813
FBgn0000568:E008	FBgn0000568	E008	83.9686	0.198519	33.2244	8.21156e-09	7.09009e-07	9.81252	2.18033	-4.36235	chr3L	17969644	17971439	1796	-	201	178	149	6	24	0	FBtr0075150
FBgn0000568:E010	FBgn0000568	E010	149.021	0.0344152	142.033	9.56518e-33	5.21168e-30	12.9064	3.16756	-4.09119	chr3L	17998423	17999821	1399	-	463	230	270	21	15	23	FBtr0075149
FBgn0000578:E006	FBgn0000578	E006	85.0244	0.298965	28.3795	9.97181e-08	7.13734e-06	1.80794	9.50097	4.80855	chr2R	19155221	19155914	694	+	1	0	22	126	203	128	FBtr0114623;FBtr0086584
FBgn0000578:E007	FBgn0000578	E007	49.0695	0.0791346	64.6501	8.94506e-16	1.76493e-13	1.38503	7.24253	4.78542	chr2R	19155915	19156367	453	+	7	2	4	60	117	86	FBtr0114623
FBgn0000579:E006	FBgn0000579	E006	144.897	0.0225328	86.5493	1.36299e-20	3.62709e-18	12.076	6.03995	-2.02554	chr2L	1727718	1727880	163	-	251	145	267	104	108	65	FBtr0077908;FBtr0077906;FBtr0077907;FBtr0077905
FBgn0000579:E007	FBgn0000579	E007	439.189	0.0169619	126.759	2.09789e-29	9.14822e-27	20.4296	10.5369	-1.98418	chr2L	1728054	1728232	179	-	711	499	752	351	324	179	FBtr0077908;FBtr0077906;FBtr0077907;FBtr0077905
FBgn0000629:E009	FBgn0000629	E009	19.0272	0.218717	28.0999	1.15212e-07	8.13669e-06	4.03143	0.0155207	-16.0459	chr3L	10637880	10637976	97	-	75	28	32	0	0	0	FBtr0076279
FBgn0000635:E013	FBgn0000635	E013	10.3157	0.353531	19.9752	7.84536e-06	0.000362199	0.0122727	3.18469	16.0416	chrX	4154387	4154431	45	-	0	0	0	11	29	18	FBtr0336884
FBgn0000662:E004	FBgn0000662	E004	88.1331	0.0346997	48.0883	4.07456e-12	5.46348e-10	4.25219	9.34781	2.28965	chr2R	13821766	13822125	360	-	46	42	54	120	131	117	FBtr0087648;FBtr0304697;FBtr0304696
FBgn0000719:E001	FBgn0000719	E001	15.2294	0.298372	15.1473	9.9443e-05	0.00330365	0.0250624	2.82538	13.6355	chrX	22824317	22826161	1845	-	0	0	0	13	60	16	FBtr0333182
FBgn0001142:E002	FBgn0001142	E002	60.2639	0.0752008	21.3154	3.89582e-06	0.000192719	7.92078	3.76664	-2.15651	chr2L	132256	132475	220	+	90	82	104	37	20	46	FBtr0078115
FBgn0001149:E002	FBgn0001149	E002	27.0969	0.131534	14.6716	0.000127957	0.00411652	5.40113	2.61352	-2.09996	chr3R	12368576	12368593	18	-	58	15	50	27	17	12	FBtr0100410
FBgn0001220:E007	FBgn0001220	E007	196.236	0.0302932	111.695	4.16783e-26	1.51243e-23	11.84	3.2915	-3.72505	chr2R	14256062	14256192	131	-	612	306	402	13	8	18	FBtr0087568
FBgn0001235:E018	FBgn0001235	E018	44.8438	0.133498	13.7589	0.000207836	0.0061488	0.0122349	3.18238	16.0484	chr3R	10602792	10602933	142	-	0	0	0	73	134	48	FBtr0082256;FBtr0100455;FBtr0082255;FBtr0344145;FBtr0100454
FBgn0001257:E004	FBgn0001257	E004	25.5332	0.191428	35.918	2.058e-09	1.93467e-07	7.15421	1.38927	-4.74088	chr3L	4225884	4225950	67	-	51	37	60	15	5	2	FBtr0073250
FBgn0001297:E001	FBgn0001297	E001	314.307	0.0262589	102.942	3.4508e-24	1.16278e-21	19.5629	7.73942	-2.75347	chr3R	29765995	29767587	1593	+	596	363	519	192	140	210	FBtr0099988
FBgn0001624:E023	FBgn0001624	E023	18.1259	0.186815	32.7999	1.02152e-08	8.71856e-07	4.4285	0.438132	-6.67948	chrX	11394223	11394246	24	+	50	26	50	0	0	1	FBtr0333262;FBtr0308088;FBtr0073486;FBtr0112813
FBgn0002031:E001	FBgn0002031	E001	33.1142	0.0900115	30.1281	4.04434e-08	3.10917e-06	1.72471	5.41894	3.30972	chr2L	19121345	19122025	681	-	4	6	7	58	57	52	FBtr0346428
FBgn0002183:E002	FBgn0002183	E002	471.514	0.0212141	60.9941	5.72468e-15	1.0497e-12	10.5662	20.2452	1.94806	chr3L	1872354	1872470	117	-	416	200	257	633	878	432	FBtr0072864
FBgn0002566:E016	FBgn0002566	E016	207.984	0.0181635	126.324	2.61227e-29	1.12963e-26	5.21922	13.3217	2.74011	chr2L	22942224	22943135	912	+	61	51	49	288	418	313	FBtr0344082
FBgn0002626:E008	FBgn0002626	E008	32.513	0.16198	20.1521	7.15234e-06	0.000333467	6.08753	1.98095	-3.24737	chr3R	30046134	30046140	7	-	73	42	82	6	19	1	FBtr0114555;FBtr0085592;FBtr0085593
FBgn0002626:E009	FBgn0002626	E009	32.513	0.16198	20.1521	7.15234e-06	0.000333467	6.08753	1.98095	-3.24737	chr3R	30046141	30046161	21	-	73	42	82	6	19	1	FBtr0085592
FBgn0002673:E001	FBgn0002673	E001	49.0056	0.107377	17.217	3.33446e-05	0.00129128	3.13747	1.44024	-2.24846	chr2L	16259414	16259876	463	-	152	58	138	2	0	0	FBtr0331445;FBtr0080855
FBgn0002780:E002	FBgn0002780	E002	11.414	0.286207	26.0032	3.40857e-07	2.16762e-05	3.64178	0.0114754	-16.6231	chr3R	32052320	32052396	77	+	32	22	24	0	0	0	FBtr0085874
FBgn0002780:E003	FBgn0002780	E003	12.3952	0.428647	18.6206	1.59491e-05	0.000669063	3.79913	0.0114754	-16.7455	chr3R	32052481	32052619	139	+	11	17	58	0	0	0	FBtr0085874
FBgn0002873:E018	FBgn0002873	E018	147.559	0.0264209	34.5627	4.12734e-09	3.69907e-07	10.8418	6.14088	-1.65951	chrX	14256989	14258336	1348	+	296	192	291	68	85	42	FBtr0308328;FBtr0332622;FBtr0308325;FBtr0308327
FBgn0002921:E020	FBgn0002921	E020	280.004	0.0131336	83.3187	6.98366e-20	1.77645e-17	16.1939	8.69344	-1.83999	chr3R	20975285	20976239	955	+	272	203	235	310	322	327	FBtr0333324
FBgn0002926:E001	FBgn0002926	E001	64.2885	0.0569001	14.0568	0.000177367	0.00539188	3.12419	0.0208232	-14.4607	chr3L	6593938	6594466	529	-	183	113	148	0	0	0	FBtr0076984
FBgn0002948:E007	FBgn0002948	E007	57.4353	0.120836	30.6425	3.10221e-08	2.41349e-06	9.04078	3.12015	-3.08712	chrX	11585349	11585580	232	+	117	55	112	13	64	23	FBtr0340297;FBtr0073516
FBgn0002973:E003	FBgn0002973	E003	153.126	0.0475496	21.2096	4.11706e-06	0.000202697	6.66914	11.6454	1.63046	chr2L	9449830	9450381	552	+	134	115	125	237	217	90	FBtr0339526;FBtr0079822
FBgn0003028:E007	FBgn0003028	E007	477.301	0.0418714	56.4232	5.84379e-14	9.84564e-12	14.3089	5.63766	-2.72933	chrX	5067248	5067781	534	+	1202	916	1044	27	37	7	FBtr0100408;FBtr0070740
FBgn0003079:E003	FBgn0003079	E003	22.8976	0.193813	14.9651	0.000109519	0.00359693	4.6095	1.48928	-3.26461	chrX	2339991	2340297	307	+	49	54	34	6	5	0	FBtr0344007
FBgn0003090:E004	FBgn0003090	E004	32.3714	0.161048	23.3534	1.34803e-06	7.47918e-05	6.88656	2.23031	-3.26338	chr2R	7192603	7194032	1430	+	48	53	55	5	16	27	FBtr0089044
FBgn0003118:E010	FBgn0003118	E010	57.0157	0.257682	13.7868	0.000204772	0.00607398	1.53477	5.20019	3.52707	chr3R	23313665	23314315	651	-	0	0	7	52	90	159	FBtr0089716
FBgn0003175:E005	FBgn0003175	E005	288.585	0.0299724	113.825	1.42303e-26	5.35099e-24	5.13052	16.2211	3.37863	chr2R	22512811	22514099	1289	-	42	60	58	522	446	468	FBtr0331941
FBgn0003255:E001	FBgn0003255	E001	75.9183	0.0521934	16.5374	4.7701e-05	0.00175515	3.84919	0.0172217	-15.612	chr2L	13982743	13983741	999	-	163	138	218	0	0	0	FBtr0080610
FBgn0003285:E009	FBgn0003285	E009	79.6906	0.125675	16.8248	4.09937e-05	0.0015426	2.70993	6.4554	2.51283	chrX	2973401	2973834	434	-	15	9	0	129	135	150	FBtr0343758;FBtr0070562
FBgn0003345:E002	FBgn0003345	E002	93.4175	0.0457848	18.4594	1.73561e-05	0.000719365	4.83808	8.61132	1.67591	chrX	15804488	15804913	426	+	49	53	41	96	162	138	FBtr0308128;FBtr0308133;FBtr0346799
FBgn0003366:E010	FBgn0003366	E010	96.9909	0.0467533	27.8669	1.29953e-07	9.07605e-06	2.34324	5.89428	2.66872	chrX	11079659	11079733	75	-	2	4	6	134	230	165	FBtr0073393
FBgn0003371+FBgn0266707:E022	FBgn0003371+FBgn0266707	E022	848.384	0.0111733	180.88	3.1135e-41	2.07135e-38	11.8601	25.5548	2.3378	chrX	2659148	2661093	1946	+	275	232	357	1336	1554	1099	FBtr0331752;FBtr0331751;FBtr0070471
FBgn0003371+FBgn0266707:E042	FBgn0003371+FBgn0266707	E042	198.805	0.025627	141.54	1.22622e-32	6.55988e-30	14.1613	4.17074	-3.57147	chrX	2677101	2677846	746	+	469	268	534	40	31	24	FBtr0070467;FBtr0112828;FBtr0070474;FBtr0331751;FBtr0331752;FBtr0331753
FBgn0003371+FBgn0266707:E043	FBgn0003371+FBgn0266707	E043	141.76	0.0679091	41.69	1.06954e-10	1.18845e-08	11.7067	4.41371	-2.84303	chrX	2677847	2679553	1707	+	397	163	312	19	72	20	FBtr0331753
FBgn0003390:E008	FBgn0003390	E008	13.0743	0.31937	13.934	0.000189346	0.00568328	2.92591	0.0160948	-15.0144	chrX	6774183	6774440	258	-	40	29	19	0	0	0	FBtr0340088;FBtr0340089;FBtr0070978;FBtr0340090
FBgn0003423:E003	FBgn0003423	E003	27.8468	0.118089	14.6454	0.000129753	0.00415627	2.25743	5.34899	2.49488	chrX	21374460	21374657	198	+	18	11	11	51	27	40	FBtr0077203;FBtr0077205;FBtr0077204;FBtr0077210;FBtr0077206
FBgn0003459:E003	FBgn0003459	E003	12.6123	0.390233	14.8104	0.000118879	0.0038628	3.22881	0.021051	-14.5245	chr3L	14408746	14408846	101	-	46	7	41	0	0	0	FBtr0333041
FBgn0003475:E014	FBgn0003475	E014	9.69198	0.410798	15.0885	0.000102587	0.00339721	0.0126542	2.829	15.611	chr2L	20341851	20342481	631	+	0	0	0	27	16	10	FBtr0081355
FBgn0003475:E017	FBgn0003475	E017	48.9313	0.0591157	20.2048	6.95764e-06	0.000326148	2.90407	5.93218	2.06747	chr2L	20344655	20344969	315	+	17	10	15	71	75	87	FBtr0307893;FBtr0081354;FBtr0339234
FBgn0003502+FBgn0262374:E015	FBgn0003502+FBgn0262374	E015	52.5996	0.0739374	21.8783	2.90503e-06	0.000147647	3.08246	6.90966	2.33834	chr2L	8271936	8272176	241	-	23	23	16	100	75	61	FBtr0079615;FBtr0079618;FBtr0112835
FBgn0003502+FBgn0262374:E018	FBgn0003502+FBgn0262374	E018	62.3775	0.0950743	26.7033	2.37218e-07	1.56612e-05	2.90128	7.72311	2.83741	chr2L	8277371	8277702	332	-	21	24	9	73	131	96	FBtr0079615;FBtr0079618
FBgn0003517:E005	FBgn0003517	E005	112.314	0.0345405	25.5207	4.37663e-07	2.7005e-05	5.12918	9.22629	1.70831	chrX	1483132	1483257	126	-	57	45	48	124	203	171	FBtr0339594;FBtr0070289
FBgn0003525:E004	FBgn0003525	E004	464.393	0.024482	39.148	3.92872e-10	4.10199e-08	7.0571	12.6803	1.71774	chr3R	29255326	29255800	475	-	27	43	38	845	906	712	FBtr0334867
FBgn0003527:E003	FBgn0003527	E003	87.0736	0.0505382	17.3432	3.12015e-05	0.00121646	3.67689	0.0695749	-11.4508	chr2R	12571145	12571216	72	+	253	128	231	0	0	0	FBtr0087825
FBgn0003656:E005	FBgn0003656	E005	52.3162	0.066935	28.905	7.60151e-08	5.59514e-06	7.1819	2.83489	-2.69271	chrX	7959095	7959369	275	-	156	65	90	13	14	18	FBtr0071126
FBgn0003716:E003	FBgn0003716	E003	526.823	0.0153465	312.329	6.79045e-70	1.53204e-66	5.89592	19.5178	3.53751	chr2L	5236336	5237362	1027	-	87	36	48	920	1151	720	FBtr0079089
FBgn0003716:E004	FBgn0003716	E004	175.489	0.0416402	27.8388	1.31854e-07	9.17184e-06	13.026	6.5167	-2.02914	chr2L	5241369	5241506	138	-	291	246	294	52	145	99	FBtr0079088;FBtr0079087;FBtr0079086
FBgn0003716:E005	FBgn0003716	E005	18.759	0.242175	32.0123	1.53201e-08	1.26189e-06	5.12814	0.383699	-7.48713	chr2L	5242219	5242620	402	-	65	40	21	1	0	0	FBtr0079088
FBgn0003733:E001	FBgn0003733	E001	60.8541	0.10052	15.5584	7.99941e-05	0.00274722	3.39634	0.026559	-14.0001	chr2R	7705183	7705357	175	-	198	131	83	0	0	0	FBtr0088938;FBtr0339117
FBgn0003733:E005	FBgn0003733	E005	78.3236	0.047569	19.2347	1.15594e-05	0.00050705	3.84753	1.04829	-3.75512	chr2R	7706020	7706114	95	-	198	152	182	1	0	0	FBtr0088938;FBtr0339117
FBgn0003733:E012	FBgn0003733	E012	46.5655	0.0965964	12.9849	0.000314006	0.00864426	2.97365	0.026562	-13.6156	chr2R	7707962	7708044	83	-	156	87	78	0	0	0	FBtr0088938;FBtr0339117
FBgn0003733:E013	FBgn0003733	E013	50.0347	0.115292	12.6646	0.000372647	0.0099268	3.08838	0.026562	-13.725	chr2R	7708105	7708342	238	-	206	58	98	0	0	0	FBtr0088938;FBtr0339117
FBgn0003748:E016	FBgn0003748	E016	35.2439	0.145299	16.54	4.76341e-05	0.00175515	6.71075	2.60362	-2.74119	chr2R	21088338	21088945	608	+	66	22	88	32	18	10	FBtr0071535
FBgn0003870:E004	FBgn0003870	E004	23.026	0.114523	21.4618	3.60953e-06	0.000180275	4.88746	1.6741	-3.09651	chr3R	31726402	31726492	91	+	45	40	51	6	5	5	FBtr0303227;FBtr0303228
FBgn0003964+FBgn0000667:E010	FBgn0003964+FBgn0000667	E010	57.026	0.051096	25.6889	4.01118e-07	2.50178e-05	2.70316	6.00444	2.30974	chrX	2029775	2029840	66	-	9	9	12	91	117	83	FBtr0070345;FBtr0333802;FBtr0310659;FBtr0310658
FBgn0003964+FBgn0000667:E011	FBgn0003964+FBgn0000667	E011	78.3389	0.0707868	31.8955	1.62696e-08	1.32955e-06	2.58958	7.12278	2.93013	chrX	2029841	2029926	86	-	4	11	12	94	191	129	FBtr0310658;FBtr0070343;FBtr0070345;FBtr0310659;FBtr0333802;FBtr0303048;FBtr0333801
FBgn0004101:E004	FBgn0004101	E004	143.025	0.0544458	22.7091	1.88477e-06	0.000100209	6.34173	11.7109	1.79329	chr2R	24348461	24350189	1729	+	128	119	152	113	152	191	FBtr0290089
FBgn0004362:E001	FBgn0004362	E001	43.2959	0.125049	33.987	5.54819e-09	4.88806e-07	1.73557	7.14418	4.09438	chr2R	21701458	21702064	607	+	15	2	7	69	119	40	FBtr0345487
FBgn0004396:E001	FBgn0004396	E001	192.447	0.0356565	39.7651	2.86422e-10	3.05196e-08	6.1145	10.8728	1.68041	chr3L	15535395	15536455	1061	+	60	49	50	239	331	353	FBtr0075557;FBtr0075558
FBgn0004400:E001	FBgn0004400	E001	178.725	0.0239918	20.7175	5.32269e-06	0.000256696	5.6064	2.42846	-2.42026	chr2R	17628491	17628747	257	-	542	283	417	2	0	3	FBtr0086897
FBgn0004606:E001	FBgn0004606	E001	541.439	0.028325	43.4074	4.44502e-11	5.18339e-09	8.40153	15.1892	1.74733	chr3R	30765926	30766380	455	+	44	76	73	915	1102	809	FBtr0085701;FBtr0331180
FBgn0004606:E002	FBgn0004606	E002	314.541	0.0135507	60.2612	8.30674e-15	1.50193e-12	6.61601	11.6558	1.65632	chr3R	30773573	30773736	164	+	38	36	49	524	675	445	FBtr0085701;FBtr0331180
FBgn0004606:E003	FBgn0004606	E003	665.489	0.00953856	167.035	3.28648e-38	2.03026e-35	7.79769	16.9226	2.29014	chr3R	30773987	30774697	711	+	64	39	70	1160	1497	906	FBtr0085701;FBtr0331180
FBgn0004606:E004	FBgn0004606	E004	41.9457	0.257573	36.7974	1.31064e-09	1.28566e-07	9.56167	1.36413	-5.64027	chr3R	30783258	30783650	393	+	79	93	77	16	0	5	FBtr0085702
FBgn0004607:E006	FBgn0004607	E006	38.8117	0.102803	20.3895	6.3177e-06	0.00029885	4.00114	1.2252	-3.41832	chr4	524904	526520	1617	+	115	66	84	3	0	0	FBtr0332913;FBtr0089070;FBtr0307167
FBgn0004607:E015	FBgn0004607	E015	17.1859	0.234204	12.6574	0.000374087	0.00996005	2.67826	0.00931134	-16.3379	chr4	537175	537760	586	+	26	38	50	0	0	0	FBtr0332913;FBtr0089070;FBtr0307167
FBgn0004656:E001	FBgn0004656	E001	103.533	0.0382338	45.2101	1.76992e-11	2.17127e-09	4.04541	9.33921	2.43121	chrX	8037808	8038790	983	-	40	16	43	144	166	179	FBtr0333307
FBgn0004838:E014	FBgn0004838	E014	277.838	0.0160491	60.3297	8.0226e-15	1.45562e-12	12.4952	6.61472	-1.86244	chr2L	6928676	6932057	3382	+	708	394	670	33	51	49	FBtr0307032;FBtr0079348
FBgn0004875:E017	FBgn0004875	E017	11.8197	0.331413	14.7723	0.000121304	0.00393418	2.91439	0.0250639	-13.7249	chr3L	3841233	3842326	1094	+	39	11	36	0	0	0	FBtr0073153
FBgn0004914:E013	FBgn0004914	E013	86.4939	0.0523242	39.2836	3.66513e-10	3.85783e-08	10.2064	4.45172	-2.41452	chr2L	8709043	8709611	569	-	97	75	84	111	87	69	FBtr0336633
FBgn0004921:E005	FBgn0004921	E005	135.797	0.0479185	22.8912	1.71438e-06	9.24767e-05	5.65886	11.3012	2.01896	chr2R	8903131	8904791	1661	+	114	35	114	150	208	189	FBtr0088645
FBgn0005536:E016	FBgn0005536	E016	424.128	0.0155586	78.1316	9.6398e-19	2.29463e-16	18.4388	10.0906	-1.79691	chr3L	16065048	16065434	387	+	956	600	674	131	236	186	FBtr0112852;FBtr0308213;FBtr0308212;FBtr0308215;FBtr0308214
FBgn0005561:E011	FBgn0005561	E011	16.4701	0.23377	15.2645	9.3456e-05	0.0031384	2.96046	0.0120334	-15.8874	chr4	1108098	1108344	247	+	42	30	41	0	0	0	FBtr0100342;FBtr0089327;FBtr0089328;FBtr0100345;FBtr0100344;FBtr0100346;FBtr0301563
FBgn0005593:E002	FBgn0005593	E002	32.9675	0.117214	14.0147	0.000181391	0.00549808	5.50661	2.45434	-2.33756	chr2L	10201100	10201148	49	+	70	40	79	6	9	17	FBtr0079946;FBtr0343653
FBgn0005640:E021	FBgn0005640	E021	36.6063	0.117316	29.0277	7.13515e-08	5.28939e-06	7.18107	2.1367	-3.50903	chr3L	3608550	3610521	1972	+	111	23	85	11	15	12	FBtr0110924;FBtr0302598
FBgn0005660:E001	FBgn0005660	E001	143.987	0.0737854	25.0369	5.62422e-07	3.38575e-05	5.20308	11.3252	2.26871	chr2L	544925	546479	1555	-	59	77	36	206	229	207	FBtr0344014
FBgn0010114:E010	FBgn0010114	E010	154.892	0.0887859	32.6861	1.08309e-08	9.18363e-07	9.31986	4.08176	-2.39926	chr2R	9246765	9247249	485	-	366	242	404	31	13	4	FBtr0088607;FBtr0088606;FBtr0100119;FBtr0088608
FBgn0010197:E001	FBgn0010197	E001	16.5859	0.290389	13.1337	0.000290035	0.00809167	0.00683885	2.71538	17.2682	chr2L	11138759	11139178	420	-	0	0	0	45	34	13	FBtr0343625;FBtr0346610;FBtr0112856
FBgn0010198:E007	FBgn0010198	E007	39.5711	0.153526	14.1679	0.000167199	0.00512424	6.59794	2.85258	-2.42809	chrX	13337611	13337638	28	-	96	43	64	36	17	6	FBtr0073793;FBtr0073792;FBtr0300828;FBtr0073795;FBtr0073794
FBgn0010226:E009	FBgn0010226	E009	41.007	0.136974	18.5281	1.67414e-05	0.000697788	5.48632	1.87504	-3.10429	chr2R	17096804	17096977	174	-	110	73	81	1	3	9	FBtr0087006
FBgn0010263:E004	FBgn0010263	E004	8.1759	0.864493	17.4799	2.90363e-05	0.00113975	0.449126	6.56332	7.74887	chr2L	2959147	2959520	374	+	8	0	0	18	21	2	FBtr0343782;FBtr0077639;FBtr0077640
FBgn0010280:E007	FBgn0010280	E007	86.6251	0.0386321	22.6714	1.92212e-06	0.000101986	4.61642	8.21441	1.67396	chr3L	16114721	16114843	123	+	49	41	37	97	166	114	FBtr0114589;FBtr0333290
FBgn0010300:E011	FBgn0010300	E011	218.211	0.0192814	56.521	5.56002e-14	9.42878e-12	13.3996	7.30055	-1.78278	chr2L	19177444	19179758	2315	+	457	342	326	91	112	85	FBtr0336627;FBtr0081160
FBgn0010482:E010	FBgn0010482	E010	28.4961	0.178199	15.2937	9.20242e-05	0.00309885	3.19042	0.0189788	-14.7889	chr2R	6724568	6724816	249	-	58	80	45	0	0	0	FBtr0301423
FBgn0010482:E021	FBgn0010482	E021	37.0841	0.0932556	24.97	5.82285e-07	3.49722e-05	3.65138	0.0189804	-15.1788	chr2R	6731551	6731733	183	-	99	62	96	0	0	0	FBtr0301424;FBtr0301420;FBtr0301423;FBtr0308840;FBtr0308841;FBtr0308842;FBtr0086137;FBtr0086136
FBgn0010607:E005	FBgn0010607	E005	45.1389	0.0754143	14.5513	0.000136394	0.00433687	5.72281	2.85292	-2.01455	chr2L	4973719	4973921	203	-	68	85	108	10	13	10	FBtr0331229
FBgn0010825:E016	FBgn0010825	E016	18.0605	0.212953	24.6859	6.7477e-07	4.00631e-05	0.899872	4.64857	4.74304	chr3L	8470088	8470153	66	+	3	3	0	35	43	18	FBtr0305698;FBtr0333049;FBtr0305697;FBtr0333048
FBgn0010909:E011	FBgn0010909	E011	268.715	0.0237867	47.3063	6.07165e-12	7.9967e-10	7.76007	14.4333	1.82633	chr3L	2558036	2558389	354	-	154	64	154	352	436	400	FBtr0072956;FBtr0072957;FBtr0333365;FBtr0333364
FBgn0011206:E014	FBgn0011206	E014	43.362	0.0939756	18.9198	1.36334e-05	0.000584631	3.88274	1.09457	-3.65679	chr3L	9129897	9130355	459	-	130	59	115	0	0	2	FBtr0076538;FBtr0076539;FBtr0331858;FBtr0344979
FBgn0011224:E022	FBgn0011224	E022	13.44	0.286487	17.1234	3.50283e-05	0.00134843	3.10361	0.0114133	-16.1765	chr3R	31935666	31935775	110	-	27	36	24	0	0	0	FBtr0300268;FBtr0300269
FBgn0011274:E009	FBgn0011274	E009	147.082	0.0462605	40.9298	1.57798e-10	1.71307e-08	1.42661	6.02084	4.16305	chr2L	17427656	17428007	352	-	0	3	0	307	304	198	FBtr0301577;FBtr0081008
FBgn0011289:E004	FBgn0011289	E004	62.5793	0.0609787	25.6779	4.03429e-07	2.51318e-05	6.8373	3.03068	-2.35669	chr3R	27255016	27255024	9	+	134	97	153	7	13	17	FBtr0085155
FBgn0011642:E013	FBgn0011642	E013	20.4948	0.203394	25.5266	4.36323e-07	2.69544e-05	3.83187	0.0228912	-14.7778	chr4	1064823	1065001	179	-	78	21	50	0	0	0	FBtr0345298;FBtr0309882
FBgn0011656:E016	FBgn0011656	E016	72.5216	0.105612	23.4292	1.29595e-06	7.25451e-05	2.80726	7.51775	2.85407	chr2R	9928900	9929615	716	-	14	18	7	135	77	142	FBtr0088443;FBtr0088445;FBtr0088444;FBtr0088446
FBgn0011661:E018	FBgn0011661	E018	14.6822	0.216115	13.0031	0.000310974	0.00857441	0.562076	2.76778	4.60157	chrX	8894059	8894195	137	-	0	0	1	24	35	22	FBtr0071273
FBgn0011666:E003	FBgn0011666	E003	206.707	0.0439508	31.8236	1.68826e-08	1.37531e-06	6.48659	13.243	2.09165	chr3R	25519261	25519729	469	+	103	71	101	373	225	299	FBtr0333664;FBtr0084881;FBtr0333663;FBtr0305218;FBtr0305219
FBgn0011666:E008	FBgn0011666	E008	104.411	0.0464117	84.5399	3.76535e-20	9.76957e-18	10.0439	2.91161	-3.59525	chr3R	25594475	25595073	599	+	267	185	210	11	27	6	FBtr0084882
FBgn0011760:E006	FBgn0011760	E006	493.506	0.0165933	114.778	8.7998e-27	3.35764e-24	19.3832	8.93474	-2.30595	chrX	4699457	4702034	2578	+	1255	698	1025	74	139	148	FBtr0307065;FBtr0070707
FBgn0011817:E010	FBgn0011817	E010	42.6846	0.167139	28.0641	1.17365e-07	8.2749e-06	2.44415	8.67007	3.6702	chr3L	8048070	8048443	374	+	11	19	64	53	54	52	FBtr0076754;FBtr0076755;FBtr0076757
FBgn0013305:E006	FBgn0013305	E006	191.968	0.043593	37.6769	8.34869e-10	8.44503e-08	5.26903	11.4711	2.26995	chr2R	12879052	12879146	95	-	53	47	27	373	278	287	FBtr0089873;FBtr0089878;FBtr0089877;FBtr0089875
FBgn0013305:E010	FBgn0013305	E010	85.5924	0.0373639	26.0072	3.40142e-07	2.16762e-05	8.93337	4.90503	-1.7434	chr2R	12879448	12879451	4	-	162	98	118	47	82	44	FBtr0089875;FBtr0089874
FBgn0013323:E001	FBgn0013323	E001	5.7113	0.672325	18.401	1.7896e-05	0.00073879	2.36453	1.2927	-1.74329	chr2L	575711	576022	312	-	7	3	14	1	10	3	FBtr0346726;FBtr0333746;FBtr0346650
FBgn0013325:E006	FBgn0013325	E006	571.061	0.0211862	150.791	1.16427e-34	6.71294e-32	7.77744	22.0627	3.11108	chr2R	19443519	19443825	307	+	175	101	98	722	1132	994	FBtr0340533
FBgn0013576:E010	FBgn0013576	E010	156.995	0.0289456	117.757	1.95973e-27	7.76291e-25	2.74321	10.2413	3.82453	chr3R	5282665	5283379	715	-	16	3	13	242	350	254	FBtr0078815
FBgn0013576:E024	FBgn0013576	E024	56.7055	0.316757	14.9503	0.000110378	0.00362284	8.65341	2.71639	-3.35953	chr3R	5297313	5297516	204	-	140	90	85	0	14	42	FBtr0078813;FBtr0333695
FBgn0013576:E027	FBgn0013576	E027	64.0514	0.0563078	45.1452	1.82956e-11	2.23914e-09	2.06787	6.52668	3.32571	chr3R	5299470	5299573	104	-	9	4	5	85	116	134	FBtr0308581;FBtr0308580;FBtr0306695;FBtr0306694;FBtr0100199;FBtr0110932;FBtr0078811;FBtr0078810;FBtr0078812;FBtr0273434;FBtr0078818;FBtr0110933;FBtr0273431;FBtr0273432;FBtr0273433
FBgn0013576:E028	FBgn0013576	E028	25.0306	0.165137	35.5595	2.47374e-09	2.30876e-07	0.00356674	4.17486	20.39	chr3R	5304111	5304182	72	-	0	0	0	61	44	32	FBtr0306694;FBtr0100199;FBtr0078811;FBtr0078810;FBtr0078812;FBtr0078818;FBtr0110933;FBtr0110932
FBgn0013576:E029	FBgn0013576	E029	34.2762	0.120525	33.6676	6.53816e-09	5.73105e-07	0.973756	4.84172	4.63323	chr3R	5305711	5305847	137	-	0	0	4	58	57	68	FBtr0078818;FBtr0078812;FBtr0110932
FBgn0013576:E030	FBgn0013576	E030	9.71783	0.331266	15.2948	9.19697e-05	0.00309885	0.00403678	2.60257	18.6667	chr3R	5305848	5305853	6	-	0	0	0	16	18	19	FBtr0110932
FBgn0013576:E034	FBgn0013576	E034	10.3986	0.372922	14.1132	0.000172136	0.00526679	0.00415181	2.68762	18.6785	chr3R	5307944	5308089	146	-	0	0	0	21	10	24	FBtr0078818;FBtr0078812;FBtr0110932
FBgn0013718:E002	FBgn0013718	E002	67.5751	0.0629022	38.1593	6.5197e-10	6.64676e-08	8.3052	3.48205	-2.52195	chr3L	14190873	14191591	719	+	173	71	140	17	31	27	FBtr0100040;FBtr0306619;FBtr0306624;FBtr0306620;FBtr0100039
FBgn0013718:E003	FBgn0013718	E003	45.8038	0.0787961	41.5839	1.12922e-10	1.25208e-08	7.09006	2.42762	-3.10328	chr3L	14199945	14200100	156	+	104	62	108	11	20	6	FBtr0306619;FBtr0100040;FBtr0100039;FBtr0306624;FBtr0306620
FBgn0013718:E005	FBgn0013718	E005	70.2912	0.0662361	30.5591	3.23841e-08	2.50818e-06	8.25602	3.82753	-2.23105	chr3L	14200168	14200447	280	+	109	112	140	24	25	40	FBtr0306619;FBtr0100040;FBtr0100039;FBtr0306620;FBtr0306624
FBgn0013718:E006	FBgn0013718	E006	49.476	0.0615079	22.0344	2.67807e-06	0.000137052	6.72057	3.53891	-1.85848	chr3L	14200739	14200807	69	+	72	73	94	22	35	21	FBtr0306619;FBtr0100040;FBtr0100039;FBtr0306624;FBtr0306620
FBgn0013718:E010	FBgn0013718	E010	53.9976	0.0946856	35.6614	2.34769e-09	2.19507e-07	7.65177	2.66832	-3.05221	chr3L	14212194	14212232	39	+	106	113	85	6	27	12	FBtr0306624;FBtr0306619;FBtr0100039;FBtr0100042;FBtr0100040;FBtr0306620;FBtr0307191
FBgn0013718:E011	FBgn0013718	E011	62.1168	0.0767853	49.3505	2.14078e-12	3.00241e-10	8.31608	2.56264	-3.41173	chr3L	14213089	14213203	115	+	129	142	86	12	11	17	FBtr0306624;FBtr0306619;FBtr0100039;FBtr0100042;FBtr0100040;FBtr0306620;FBtr0307191
FBgn0013718:E014	FBgn0013718	E014	466.567	0.0217455	213.518	2.34643e-48	2.21383e-45	5.9988	19.1918	3.43566	chr3L	14225431	14226403	973	+	94	62	36	786	924	706	FBtr0100043;FBtr0306622;FBtr0306623;FBtr0100044
FBgn0013733:E007	FBgn0013733	E007	92.0101	0.218451	30.0954	4.11307e-08	3.15266e-06	9.93776	2.21093	-4.3593	chr2R	13867125	13867303	179	-	163	159	271	22	0	4	FBtr0301964;FBtr0273224;FBtr0087617
FBgn0013733:E008	FBgn0013733	E008	188.295	0.0239545	90.1809	2.17346e-21	6.12963e-19	5.02855	12.7097	2.70842	chr2R	13868156	13868349	194	-	58	42	51	285	415	229	FBtr0304847;FBtr0304853;FBtr0304852;FBtr0304851;FBtr0304850;FBtr0301591;FBtr0087620;FBtr0304848;FBtr0304849;FBtr0273226;FBtr0087616;FBtr0087619;FBtr0087618;FBtr0273223;FBtr0273222;FBtr0273225;FBtr0087621;FBtr0301593;FBtr0301592
FBgn0013733:E022	FBgn0013733	E022	2790.7	0.0021646	560.617	6.17131e-124	3.55824e-120	25.2819	40.658	1.60816	chr2R	13884095	13894129	10035	-	1594	1036	1628	4152	4115	3643	FBtr0087621
FBgn0013733:E025	FBgn0013733	E025	79.0974	0.0794496	18.61	1.60374e-05	0.000672224	3.97045	8.02518	2.04226	chr2R	13895110	13895307	198	-	14	29	49	122	147	93	FBtr0304851
FBgn0013733:E026	FBgn0013733	E026	37.9763	0.105996	13.6588	0.000219217	0.00643052	2.67257	5.61527	2.14817	chr2R	13897548	13897701	154	-	24	11	8	46	68	61	FBtr0304851
FBgn0013733:E029	FBgn0013733	E029	53.7755	0.0597573	16.8464	4.05305e-05	0.00152961	6.84947	3.58376	-1.8773	chr2R	13901437	13901572	136	-	89	70	123	18	35	19	FBtr0304847;FBtr0304853;FBtr0304852;FBtr0304850;FBtr0087620;FBtr0301591;FBtr0304848;FBtr0304849;FBtr0273224;FBtr0273226;FBtr0301964;FBtr0087617;FBtr0087616;FBtr0087619;FBtr0087618;FBtr0273223;FBtr0273222;FBtr0273225;FBtr0087621;FBtr0301593;FBtr0301592
FBgn0013733:E030	FBgn0013733	E030	182.597	0.0289331	37.2104	1.06046e-09	1.06029e-07	12.4332	6.65802	-1.82877	chr2R	13901687	13902317	631	-	374	242	332	83	61	98	FBtr0304847;FBtr0304853;FBtr0304852;FBtr0304850;FBtr0087620;FBtr0301591;FBtr0304848;FBtr0304849;FBtr0273224;FBtr0273226;FBtr0301964;FBtr0087617;FBtr0087616;FBtr0087619;FBtr0087618;FBtr0273223;FBtr0273222;FBtr0273225;FBtr0087621;FBtr0301593;FBtr0301592
FBgn0013733:E031	FBgn0013733	E031	377.839	0.0114589	112.176	3.26925e-26	1.20318e-23	17.934	9.02981	-2.03778	chr2R	13902654	13903572	919	-	724	571	710	164	142	147	FBtr0304847;FBtr0304853;FBtr0304852;FBtr0304850;FBtr0087620;FBtr0301591;FBtr0304848;FBtr0304849;FBtr0273224;FBtr0273226;FBtr0301964;FBtr0087617;FBtr0087616;FBtr0087619;FBtr0087618;FBtr0273223;FBtr0273222;FBtr0273225;FBtr0087621;FBtr0301593;FBtr0301592
FBgn0013733:E032	FBgn0013733	E032	242.708	0.0305711	45.5793	1.46582e-11	1.82408e-09	14.5301	7.22601	-2.05398	chr2R	13903814	13904182	369	-	560	341	406	112	68	105	FBtr0304847;FBtr0304853;FBtr0304852;FBtr0304850;FBtr0087620;FBtr0301591;FBtr0304848;FBtr0304849;FBtr0273224;FBtr0273226;FBtr0301964;FBtr0087617;FBtr0087616;FBtr0087619;FBtr0087618;FBtr0273223;FBtr0273222;FBtr0273225;FBtr0087621;FBtr0301593;FBtr0301592
FBgn0013733:E044	FBgn0013733	E044	196.604	0.0424573	23.0159	1.60668e-06	8.73022e-05	12.755	7.13651	-1.7026	chr2R	13933630	13934182	553	-	284	240	474	135	63	80	FBtr0304850;FBtr0304849;FBtr0087617;FBtr0087616;FBtr0273223;FBtr0273222;FBtr0301591;FBtr0273224
FBgn0013765:E017	FBgn0013765	E017	330.209	0.0203695	125.819	3.36871e-29	1.43286e-26	6.23827	16.2261	2.81243	chr2R	13447132	13447328	197	-	68	43	107	480	579	577	FBtr0100656;FBtr0087704;FBtr0309892;FBtr0309893
FBgn0013765:E019	FBgn0013765	E019	37.5267	0.0773805	16.511	4.83688e-05	0.00177132	2.61102	5.41931	2.11247	chr2R	13449219	13449307	89	-	17	8	13	63	56	56	FBtr0100656;FBtr0087704;FBtr0309892
FBgn0013765:E021	FBgn0013765	E021	177.788	0.0166187	59.4236	1.27136e-14	2.28748e-12	12.5301	6.65845	-1.85156	chr2R	13450174	13450475	302	-	284	244	352	76	101	90	FBtr0309890;FBtr0087703;FBtr0309891
FBgn0013810:E004	FBgn0013810	E004	35.9165	0.197069	12.7408	0.000357755	0.00961088	3.35767	0.0170353	-15.2483	chr2L	17504244	17504477	234	+	84	109	35	0	0	0	FBtr0304742
FBgn0013812:E011	FBgn0013812	E011	37.7053	0.107918	12.9699	0.000316537	0.00870931	3.35798	1.17814	-3.02457	chr3R	21030099	21031328	1230	-	109	70	77	0	0	2	FBtr0273236;FBtr0336774
FBgn0013813:E026	FBgn0013813	E026	94.1944	0.0404156	23.4144	1.30594e-06	7.29473e-05	4.27166	0.0137221	-16.5687	chr3R	28502710	28503454	745	+	228	180	234	0	0	0	FBtr0301303;FBtr0301302;FBtr0337034
FBgn0013813:E046	FBgn0013813	E046	66.8415	0.0557787	16.2471	5.55951e-05	0.00200204	3.60132	0.013722	-16.0749	chr3R	28518389	28518490	102	+	191	124	144	0	0	0	FBtr0301303;FBtr0301302;FBtr0337034
FBgn0013813:E047	FBgn0013813	E047	63.864	0.0630761	15.1622	9.86591e-05	0.00328181	3.52507	0.0137221	-16.013	chr3R	28518643	28518789	147	+	201	96	152	0	0	0	FBtr0301303;FBtr0301302;FBtr0337034
FBgn0014342:E005	FBgn0014342	E005	20.6686	0.169482	35.9414	2.03345e-09	1.91506e-07	4.25451	0.0276697	-14.5335	chr3R	5550633	5551168	536	-	48	34	61	0	0	0	FBtr0346136
FBgn0015600:E014	FBgn0015600	E014	189.085	0.0277027	134.904	3.46606e-31	1.71296e-28	3.08651	11.9282	3.93282	chr2L	3099453	3099932	480	-	8	17	20	337	360	303	FBtr0335389;FBtr0110903;FBtr0329907
FBgn0015600:E015	FBgn0015600	E015	138.65	0.1567	22.9431	1.66868e-06	9.03873e-05	3.45723	10.1116	3.11854	chr2L	3107916	3108142	227	-	2	30	20	244	233	232	FBtr0335389;FBtr0110903;FBtr0329907
FBgn0015600:E018	FBgn0015600	E018	126.232	0.0265902	32.8096	1.01641e-08	8.68919e-07	10.5763	6.11406	-1.5993	chr2L	3124015	3124957	943	-	189	140	216	75	107	78	FBtr0077662
FBgn0015600:E019	FBgn0015600	E019	392.281	0.00944411	338.021	1.72135e-75	4.96245e-72	20.7227	7.48274	-3.02913	chr2L	3125102	3127790	2689	-	833	621	737	143	126	118	FBtr0077662
FBgn0015600:E020	FBgn0015600	E020	46.3453	0.138536	27.9807	1.22532e-07	8.58085e-06	7.56752	2.19608	-3.5825	chr2L	3144339	3144786	448	-	58	82	130	19	9	5	FBtr0077662
FBgn0015903:E004	FBgn0015903	E004	55.999	0.0558036	29.1779	6.60287e-08	4.92293e-06	3.29889	7.25911	2.28577	chr2R	23581315	23581468	154	+	22	22	33	87	92	67	FBtr0072067;FBtr0072070
FBgn0015949:E011	FBgn0015949	E011	13.3279	0.235226	33.4895	7.16496e-09	6.22788e-07	0.350113	4.21539	7.18383	chr2R	19669118	19669246	129	-	1	0	0	23	29	21	FBtr0330248
FBgn0016917:E006	FBgn0016917	E006	42.4014	0.207559	15.6042	7.80828e-05	0.00269586	2.13584	6.03072	3.00277	chr3R	20538545	20538715	171	-	22	4	1	57	67	86	FBtr0334584;FBtr0334585;FBtr0334582;FBtr0334583
FBgn0019890:E011	FBgn0019890	E011	76.7003	0.03613	32.9444	9.48303e-09	8.12035e-07	8.3725	4.21998	-1.98953	chr2L	13904398	13904476	79	-	146	116	128	29	43	34	FBtr0080562;FBtr0080561
FBgn0019890:E012	FBgn0019890	E012	55.8415	0.0716201	50.9557	9.44737e-13	1.38487e-10	7.86418	2.22251	-3.66002	chr2L	13904477	13904661	185	-	128	80	143	5	9	15	FBtr0080561
FBgn0020224:E007	FBgn0020224	E007	121.85	0.0861265	19.8291	8.46831e-06	0.00038717	10.0116	4.78609	-2.14825	chr3L	8429041	8432246	3206	+	243	141	330	35	15	56	FBtr0076615
FBgn0020235:E005	FBgn0020235	E005	28.8673	0.113872	19.0459	1.27611e-05	0.000553678	4.24557	2.41946	-1.6255	chr3R	29748824	29748869	46	-	52	59	55	8	4	8	FBtr0085541;FBtr0085540;FBtr0085539
FBgn0020235:E006	FBgn0020235	E006	17.9604	0.217871	22.9707	1.64485e-06	8.92832e-05	3.53326	1.05835	-3.48112	chr3R	29748870	29749163	294	-	41	38	37	0	4	0	FBtr0085540
FBgn0020278:E005	FBgn0020278	E005	69.2253	0.0823856	17.514	2.85198e-05	0.00112117	2.19996	5.31602	2.55143	chr3R	22626287	22626313	27	-	5	6	1	158	132	81	FBtr0084276
FBgn0020386:E003	FBgn0020386	E003	44.4689	0.104546	15.5092	8.21048e-05	0.00281041	3.06513	6.55949	2.20343	chr3L	131914	132055	142	+	25	8	41	49	60	77	FBtr0072467;FBtr0072465
FBgn0020503:E014	FBgn0020503	E014	47.9653	0.0632381	16.8933	3.95414e-05	0.00149773	3.24342	5.96071	1.76201	chr2L	17400893	17401058	166	+	20	11	26	64	106	54	FBtr0339796;FBtr0290262;FBtr0290263;FBtr0332454;FBtr0332455;FBtr0332453;FBtr0301441;FBtr0332451;FBtr0332452;FBtr0080976;FBtr0080975;FBtr0301442;FBtr0080977;FBtr0301440
FBgn0020503:E016	FBgn0020503	E016	17.9839	0.352677	14.2448	0.000160506	0.00496365	0.856493	3.93622	4.40418	chr2L	17401291	17401515	225	+	0	0	4	37	15	40	FBtr0332452
FBgn0020503:E021	FBgn0020503	E021	42.7905	0.0743776	12.7667	0.000352842	0.00950658	3.18265	5.57257	1.62131	chr2L	17404061	17404385	325	+	14	14	26	65	81	48	FBtr0290262;FBtr0290263;FBtr0332455;FBtr0301442;FBtr0339796
FBgn0020618:E006	FBgn0020618	E006	42.8481	0.134933	29.9898	4.34326e-08	3.3242e-06	7.22973	2.09045	-3.59189	chr2L	7827247	7827315	69	-	81	77	94	3	8	18	FBtr0345448
FBgn0021765:E002	FBgn0021765	E002	111.579	0.03504	28.5127	9.30868e-08	6.72766e-06	4.7038	8.4132	1.68946	chrX	18091555	18091654	100	+	47	19	33	178	218	145	FBtr0308351
FBgn0022764:E005	FBgn0022764	E005	448.785	0.0310471	38.5204	5.41835e-10	5.61215e-08	17.9142	9.9431	-1.75223	chr2R	12577710	12578285	576	-	1010	675	851	97	256	102	FBtr0087889;FBtr0347014
FBgn0022764:E006	FBgn0022764	E006	658.939	0.00575879	194.459	3.38201e-44	2.54346e-41	21.5999	11.581	-1.87848	chr2R	12578286	12578551	266	-	1478	977	1332	190	242	172	FBtr0087889
FBgn0023000:E003	FBgn0023000	E003	186.469	0.0204907	27.2077	1.82732e-07	1.23468e-05	3.65291	6.42785	1.63737	chr3L	344107	344301	195	-	3	8	7	295	388	328	FBtr0072570;FBtr0072571;FBtr0306850
FBgn0023441:E014	FBgn0023441	E014	5.84303	0.61305	22.3246	2.30234e-06	0.000120074	4.09292	0.0123914	-16.7394	chr2R	15665711	15665987	277	-	24	5	14	0	0	0	FBtr0302330;FBtr0087346;FBtr0087345;FBtr0087344;FBtr0087343
FBgn0023531:E021	FBgn0023531	E021	44.5297	0.163757	19.6678	9.21415e-06	0.000416499	1.70291	5.6562	3.47073	chrX	1685280	1685535	256	-	8	5	0	46	69	114	FBtr0308322
FBgn0024277:E012	FBgn0024277	E012	409.663	0.0148747	197.265	8.25455e-45	6.29919e-42	4.36144	14.7072	3.55502	chr3L	1007217	1007775	559	-	30	18	16	571	897	743	FBtr0072647;FBtr0072649
FBgn0024329:E007	FBgn0024329	E007	198.967	0.0334077	39.012	4.212e-10	4.38894e-08	5.87252	11.6381	1.99807	chr3R	18739297	18740096	800	-	94	31	43	321	370	277	FBtr0331353
FBgn0024509:E001	FBgn0024509	E001	33.9862	0.303	24.4589	7.59115e-07	4.46621e-05	6.3183	0.936234	-5.51867	chr3R	23356278	23356562	285	+	68	30	140	5	0	0	FBtr0346160
FBgn0024913:E005	FBgn0024913	E005	147.116	0.0353671	34.3125	4.69359e-09	4.17054e-07	5.48838	2.01022	-2.90439	chr4	1082127	1083273	1147	-	439	287	274	0	1	3	FBtr0089209
FBgn0024980:E002	FBgn0024980	E002	149.588	0.134584	23.3626	1.34163e-06	7.46195e-05	8.90527	3.85549	-2.43112	chrX	2739297	2739545	249	-	348	290	325	19	19	3	FBtr0070494;FBtr0332496
FBgn0024980:E003	FBgn0024980	E003	17.9944	0.131062	27.2633	1.77548e-07	1.20278e-05	1.86826	4.87634	2.77312	chrX	2741423	2741496	74	-	14	13	15	16	22	26	FBtr0070494;FBtr0332496
FBgn0024980:E004	FBgn0024980	E004	22.6427	0.253798	13.4537	0.000244521	0.00703363	2.29009	5.2264	2.38619	chrX	2741589	2741831	243	-	22	4	42	11	30	33	FBtr0070494;FBtr0332496
FBgn0024994:E005	FBgn0024994	E005	35.4672	0.297917	16.8741	3.99436e-05	0.00150855	5.70442	1.41026	-4.03966	chrX	2703746	2703852	107	-	38	77	107	8	0	1	FBtr0345710
FBgn0025111+FBgn0003360:E001	FBgn0025111+FBgn0003360	E001	1312.52	0.00431663	1348.88	2.6939e-295	6.98958e-291	37.2904	11.8497	-3.60407	chrX	10778954	10779695	742	-	2892	2069	2688	382	384	310	FBtr0073425;FBtr0073426;FBtr0333963
FBgn0025111+FBgn0003360:E002	FBgn0025111+FBgn0003360	E002	220.04	0.0252137	207.09	5.92472e-47	4.9588e-44	16.649	5.02879	-3.51518	chrX	10779993	10780120	128	-	466	299	521	73	51	64	FBtr0073425;FBtr0073426;FBtr0333963
FBgn0025111+FBgn0003360:E003	FBgn0025111+FBgn0003360	E003	764.579	0.0153842	514.077	8.22616e-114	3.55727e-110	30.4958	7.19542	-4.3768	chrX	10780197	10780526	330	-	1769	1323	1637	147	97	141	FBtr0073425;FBtr0073426;FBtr0333963
FBgn0025111+FBgn0003360:E010	FBgn0025111+FBgn0003360	E010	263.791	0.0304369	244.988	3.21396e-55	4.06778e-52	18.8137	4.16697	-4.43067	chrX	10782777	10782889	113	-	723	471	445	58	33	38	FBtr0073424;FBtr0073422
FBgn0025111+FBgn0003360:E011	FBgn0025111+FBgn0003360	E011	157.724	0.0319984	85.3597	2.48733e-20	6.55189e-18	12.8511	5.98596	-2.23578	chrX	10784351	10784458	108	-	303	185	262	98	66	101	FBtr0073424;FBtr0073423
FBgn0025390+FBgn0023530+FBgn0065095:E004	FBgn0025390+FBgn0023530+FBgn0065095	E004	154.974	0.0356238	53.7883	2.23294e-13	3.58736e-11	11.2136	5.61051	-2.02094	chrX	1552737	1554563	1827	-	411	203	279	33	81	41	FBtr0070284;FBtr0343517
FBgn0025390+FBgn0023530+FBgn0065095:E005	FBgn0025390+FBgn0023530+FBgn0065095	E005	328.269	0.0158929	207.678	4.41129e-47	3.81517e-44	16.609	6.80055	-2.63195	chrX	1554668	1557593	2926	-	813	479	702	80	64	78	FBtr0070284;FBtr0303587;FBtr0343517
FBgn0025394:E002	FBgn0025394	E002	247.959	0.0191301	231.343	3.03737e-52	3.28365e-49	15.366	4.01818	-3.92345	chrX	1510754	1511100	347	+	606	394	611	29	21	31	FBtr0339591
FBgn0025394:E003	FBgn0025394	E003	174.071	0.0326753	95.0361	1.86946e-22	5.74023e-20	12.6164	4.51933	-2.99584	chrX	1512065	1513069	1005	+	420	279	368	50	23	29	FBtr0339591
FBgn0025394:E009	FBgn0025394	E009	128.203	0.053655	13.7119	0.000213104	0.00627961	5.78313	10.1823	1.6493	chrX	1517138	1517615	478	+	128	47	50	168	253	121	FBtr0070260;FBtr0339591
FBgn0025616+FBgn0026874:E003	FBgn0025616+FBgn0026874	E003	11.6018	0.307575	13.8513	0.00019786	0.00590078	2.58423	0.015825	-14.7044	chrX	803471	804002	532	-	24	29	23	0	0	0	FBtr0290198
FBgn0025633:E013	FBgn0025633	E013	85.3162	0.0581567	19.8839	8.22914e-06	0.000377566	4.37367	8.27156	1.85058	chrX	615513	615693	181	-	43	46	24	115	112	141	FBtr0110791;FBtr0339430;FBtr0339433
FBgn0025633:E018	FBgn0025633	E018	66.3998	0.0569929	28.7755	8.12738e-08	5.95686e-06	7.81785	3.39817	-2.41605	chrX	619292	619485	194	-	112	138	111	21	28	14	FBtr0339434;FBtr0339431;FBtr0070161;FBtr0339432
FBgn0025637:E002	FBgn0025637	E002	80.476	0.177346	12.9364	0.000322252	0.00883302	8.53351	3.99869	-2.201	chrX	656356	656399	44	+	223	108	119	66	9	10	FBtr0100530;FBtr0070125;FBtr0070124;FBtr0070127;FBtr0070126;FBtr0070123
FBgn0025674:E004	FBgn0025674	E004	37.9359	0.103832	42.7854	6.10876e-11	6.9977e-09	5.70674	1.19383	-4.5217	chr2L	22130099	22130142	44	-	77	72	100	2	0	4	FBtr0344022;FBtr0085942;FBtr0085941
FBgn0026086+FBgn0283741:E029	FBgn0026086+FBgn0283741	E029	43.9446	0.0778307	20.3935	6.30426e-06	0.000298486	2.26331	5.41926	2.52521	chrX	1825063	1825981	919	+	5	8	9	73	67	80	FBtr0309969;FBtr0302658
FBgn0026086+FBgn0283741:E031	FBgn0026086+FBgn0283741	E031	211.643	0.0530043	52.9038	3.50288e-13	5.40986e-11	4.40103	11.8955	2.89858	chrX	1831303	1832059	757	+	35	35	12	349	323	405	FBtr0302654
FBgn0026160:E001	FBgn0026160	E001	103.536	0.0614109	16.7586	4.24496e-05	0.0015836	4.05792	7.31352	1.70863	chr3L	10857889	10858403	515	+	30	4	24	164	208	157	FBtr0076267
FBgn0026160:E002	FBgn0026160	E002	104.212	0.061775	29.8797	4.59694e-08	3.50286e-06	3.10705	7.4486	2.53397	chr3L	10858404	10858686	283	+	19	7	7	194	153	191	FBtr0301658;FBtr0076267
FBgn0026160:E004	FBgn0026160	E004	6.2914	0.623068	17.5376	2.8168e-05	0.00110902	3.56042	0.00829433	-17.4945	chr3L	10869828	10870040	213	+	6	20	13	0	0	0	FBtr0076268
FBgn0026319:E001	FBgn0026319	E001	36.3024	0.10257	17.1254	3.49911e-05	0.001348	0.0225502	3.10332	14.2114	chr2L	4361925	4362721	797	+	0	0	0	61	67	70	FBtr0334401
FBgn0026323:E003	FBgn0026323	E003	36.713	0.10207	53.7396	2.28905e-13	3.64367e-11	0.635625	5.51898	6.2436	chrX	20517699	20518248	550	-	0	2	0	55	92	56	FBtr0340404
FBgn0026376:E006	FBgn0026376	E006	53.8876	0.0921314	23.1331	1.51162e-06	8.29188e-05	2.77985	5.69177	2.07373	chr3L	13913962	13914525	564	-	16	6	9	117	68	82	FBtr0330186;FBtr0075793
FBgn0026376:E007	FBgn0026376	E007	185.25	0.0231781	172.594	2.00726e-39	1.25495e-36	3.75384	10.6939	3.04501	chr3L	13919191	13919965	775	-	18	21	16	313	378	285	FBtr0330186;FBtr0075793
FBgn0026376:E008	FBgn0026376	E008	34.0048	0.213585	22.0847	2.60886e-06	0.000133906	7.26063	1.54138	-4.48395	chr3L	13921699	13922001	303	-	116	46	53	0	10	10	FBtr0075795;FBtr0075794;FBtr0075796
FBgn0026376:E012	FBgn0026376	E012	14.9673	0.264727	26.729	2.34077e-07	1.55131e-05	5.04599	0.492984	-6.71717	chr3L	13924999	13925335	337	-	42	15	48	0	0	2	FBtr0075795;FBtr0075794
FBgn0026575:E003	FBgn0026575	E003	98.2357	0.0326224	51.4164	7.47119e-13	1.10141e-10	4.54167	10.1792	2.34877	chrX	16429408	16430199	792	+	70	49	62	132	170	98	FBtr0290069
FBgn0026620:E018	FBgn0026620	E018	84.3974	0.116233	20.6759	5.43974e-06	0.000261612	3.10878	7.60611	2.59331	chr3R	4745842	4746414	573	-	6	6	32	120	193	123	FBtr0089952;FBtr0089953;FBtr0332445;FBtr0302616
FBgn0026737+FBgn0085433:E001	FBgn0026737+FBgn0085433	E001	427.819	0.00778153	225.393	6.0265e-51	6.38219e-48	7.75135	14.8845	1.92161	chr3R	15362796	15363097	302	-	78	59	73	704	780	693	FBtr0083113;FBtr0112926
FBgn0026737+FBgn0085433:E004	FBgn0026737+FBgn0085433	E004	795.582	0.00452516	475.525	2.01182e-105	8.03058e-102	10.302	20.0364	1.99054	chr3R	15363377	15363785	409	-	152	98	125	1358	1481	1232	FBtr0083113;FBtr0112926
FBgn0026737+FBgn0085433:E008	FBgn0026737+FBgn0085433	E008	568.217	0.0106159	48.8732	2.7305e-12	3.75838e-10	22.0858	13.0398	-1.59674	chr3R	15364635	15365345	711	-	699	497	631	482	732	465	FBtr0112667;FBtr0112669;FBtr0112668
FBgn0026737+FBgn0085433:E011	FBgn0026737+FBgn0085433	E011	157.034	0.0210194	19.2722	1.13345e-05	0.000498447	12.0675	6.87182	-1.64854	chr3R	15365960	15366289	330	-	223	120	180	163	171	119	FBtr0112667;FBtr0112669;FBtr0112668
FBgn0026737+FBgn0085433:E012	FBgn0026737+FBgn0085433	E012	290.524	0.0234694	23.4404	1.28845e-06	7.22032e-05	16.5416	9.15974	-1.75124	chr3R	15366347	15366596	250	-	459	194	367	282	308	220	FBtr0112667;FBtr0112669;FBtr0112668
FBgn0027341:E009	FBgn0027341	E009	21.0006	0.170004	13.7924	0.000204164	0.00606438	0.0125857	2.80281	15.5998	chr3R	4133707	4133919	213	+	0	0	0	28	33	52	FBtr0302849;FBtr0113692;FBtr0113690;FBtr0113694;FBtr0302846;FBtr0302847;FBtr0302848;FBtr0113687;FBtr0302850
FBgn0027364:E004	FBgn0027364	E004	4.4985	0.9141	12.7024	0.000365181	0.00978821	3.00733	0.0135608	-15.588	chr3L	20792128	20792354	227	-	6	7	18	0	0	0	FBtr0078275;FBtr0078274
FBgn0027529:E001	FBgn0027529	E001	45.785	0.0904359	21.2116	4.11274e-06	0.000202697	5.37134	1.9413	-2.94261	chr2R	20319180	20319337	158	+	159	73	73	3	5	4	FBtr0086280;FBtr0301207
FBgn0027529:E002	FBgn0027529	E002	64.0834	0.157282	17.1264	3.49724e-05	0.001348	6.33739	2.2884	-2.94758	chr2R	20319795	20320022	228	+	196	115	108	5	0	11	FBtr0086280;FBtr0301207
FBgn0027585:E007	FBgn0027585	E007	40.4842	0.0911679	17.4749	2.91119e-05	0.00114013	3.30826	0.0195207	-14.8125	chr2R	8754357	8754933	577	+	105	71	103	0	0	0	FBtr0088711;FBtr0290115;FBtr0088713;FBtr0088712;FBtr0339338
FBgn0027601+FBgn0266094:E013	FBgn0027601+FBgn0266094	E013	13.1019	0.482522	22.8191	1.77985e-06	9.56108e-05	5.7241	0.731723	-5.94318	chrX	14952345	14953512	1168	-	23	27	28	7	0	0	FBtr0343516
FBgn0027610:E002	FBgn0027610	E002	64.7839	0.0593175	18.3352	1.85251e-05	0.000764154	3.38733	5.99469	1.65301	chr3R	13367532	13367668	137	+	19	8	16	81	111	128	FBtr0082748;FBtr0346113
FBgn0027621+FBgn0031023:E002	FBgn0027621+FBgn0031023	E002	227.106	0.0173537	63.3084	1.76745e-15	3.3969e-13	8.12284	13.9518	1.59192	chrX	19495552	19496183	632	+	238	128	177	276	315	232	FBtr0074721
FBgn0027621+FBgn0031023:E013	FBgn0027621+FBgn0031023	E013	218.717	0.0291715	73.5714	9.70589e-18	2.16162e-15	6.58114	14.7569	2.37214	chrX	19508903	19509350	448	+	133	87	133	188	359	373	FBtr0339439;FBtr0074720;FBtr0074717;FBtr0074718;FBtr0074719;FBtr0339440;FBtr0074713;FBtr0307194;FBtr0307193;FBtr0307192;FBtr0074714;FBtr0074715
FBgn0027621+FBgn0031023:E014	FBgn0027621+FBgn0031023	E014	11.5674	0.297441	17.4149	3.00468e-05	0.00117367	3.14541	0.0123367	-15.9907	chrX	19509768	19509817	50	+	38	16	28	0	0	0	FBtr0307196;FBtr0307195
FBgn0027621+FBgn0031023:E017	FBgn0027621+FBgn0031023	E017	141.836	0.0292857	24.0461	9.40558e-07	5.45945e-05	10.0307	5.44284	-1.78119	chrX	19511113	19511345	233	+	322	184	330	50	38	33	FBtr0307196;FBtr0074721;FBtr0307195
FBgn0027657:E007	FBgn0027657	E007	37.1602	0.0967619	18.5581	1.64805e-05	0.00068857	0.0175533	3.2505	15.0681	chr3R	15901208	15901382	175	-	0	0	0	65	89	53	FBtr0083246;FBtr0083247
FBgn0027948:E009	FBgn0027948	E009	144.243	0.115426	36.2653	1.72204e-09	1.64871e-07	11.9664	3.64844	-3.45875	chr3R	16057294	16057389	96	+	354	225	327	22	5	41	FBtr0304801;FBtr0304802
FBgn0028342:E006	FBgn0028342	E006	59.9463	0.0731888	17.671	2.62604e-05	0.00103786	3.14268	6.41469	2.06635	chrX	10214555	10217393	2839	+	18	19	8	77	105	108	FBtr0343981
FBgn0028369:E004	FBgn0028369	E004	12.7884	0.347451	46.2097	1.06247e-11	1.3647e-09	6.51433	0.00394276	-21.3907	chrX	2862764	2862816	53	+	33	13	46	0	0	0	FBtr0309500;FBtr0309501;FBtr0070559
FBgn0028369:E005	FBgn0028369	E005	5.07254	0.596339	23.3645	1.34027e-06	7.46195e-05	4.08563	0.00394274	-20.0383	chrX	2968281	2968578	298	+	9	13	11	0	0	0	FBtr0309500;FBtr0070559
FBgn0028369:E012	FBgn0028369	E012	144.792	0.0302135	66.553	3.40609e-16	6.87738e-14	2.40714	7.00433	3.09236	chrX	3099582	3099761	180	+	2	3	7	238	298	251	FBtr0309498;FBtr0309499
FBgn0028371:E004	FBgn0028371	E004	76.8314	0.0908425	15.4766	8.35328e-05	0.00284683	4.65963	8.59619	1.77962	chr2R	22719681	22721775	2095	-	98	69	41	107	114	37	FBtr0301374;FBtr0301377;FBtr0330233;FBtr0330234
FBgn0028371:E007	FBgn0028371	E007	22.4887	0.200694	15.2913	9.21419e-05	0.0031008	3.9284	1.09258	-3.69587	chr2R	22723937	22724157	221	-	69	20	69	4	0	0	FBtr0302374;FBtr0071919;FBtr0330233;FBtr0330234;FBtr0301375;FBtr0301374;FBtr0301377;FBtr0301376;FBtr0302116;FBtr0302117
FBgn0028371:E015	FBgn0028371	E015	12.3043	0.327345	14.648	0.000129571	0.00415299	2.95698	0.0126064	-15.7498	chr2R	22729815	22730233	419	-	55	15	19	0	0	0	FBtr0302374;FBtr0301374;FBtr0330233;FBtr0330234
FBgn0028371:E018	FBgn0028371	E018	48.3623	0.159095	16.0088	6.30483e-05	0.0022363	5.62024	2.38112	-2.48427	chr2R	22731144	22731491	348	-	115	76	119	16	3	0	FBtr0302374;FBtr0301374;FBtr0330234
FBgn0028371:E022	FBgn0028371	E022	18.7496	0.203951	24.9605	5.85174e-07	3.5105e-05	3.63789	0.0126064	-16.3488	chr2R	22733546	22734196	651	-	37	34	57	0	0	0	FBtr0302374;FBtr0301374;FBtr0330233;FBtr0330234
FBgn0028371:E023	FBgn0028371	E023	19.7066	0.255097	21.8083	3.01288e-06	0.000152829	3.7294	0.0126065	-16.4206	chr2R	22736605	22736915	311	-	26	35	73	0	0	0	FBtr0302374;FBtr0301374;FBtr0330233;FBtr0330234
FBgn0028394:E002	FBgn0028394	E002	30.7536	0.178013	13.2418	0.000273776	0.0077379	5.3567	2.15647	-2.63118	chr2L	8529368	8529557	190	+	73	59	45	12	13	0	FBtr0079686
FBgn0028394:E010	FBgn0028394	E010	91.1361	0.0706817	24.0299	9.48508e-07	5.49944e-05	8.9306	4.29712	-2.12564	chr2L	8540458	8541439	982	+	248	81	201	49	32	16	FBtr0079687;FBtr0079686;FBtr0333417
FBgn0028399:E006	FBgn0028399	E006	177.679	0.0217813	46.0409	1.15811e-11	1.46935e-09	5.47163	10.3131	1.8474	chr3L	16414794	16414802	9	+	49	37	35	239	406	248	FBtr0075389
FBgn0028474:E009	FBgn0028474	E009	16.8458	0.22143	26.7557	2.30871e-07	1.53792e-05	0.562855	4.1432	5.76391	chrX	5670556	5670652	97	+	2	0	0	19	40	33	FBtr0340463
FBgn0028509:E002	FBgn0028509	E002	124.505	0.0364378	25.8482	3.6935e-07	2.32319e-05	5.47299	9.44301	1.58819	chr2L	13878957	13879706	750	+	54	49	57	144	184	220	FBtr0080547
FBgn0028525:E004	FBgn0028525	E004	84.197	0.0571079	34.7011	3.84407e-09	3.46916e-07	4.83626	0.0231552	-15.4185	chr2L	16304122	16304305	184	+	162	188	210	0	0	0	FBtr0080830
FBgn0028540:E002	FBgn0028540	E002	34.5307	0.120349	16.3863	5.16581e-05	0.00187475	2.77348	6.58985	2.50577	chr2L	13775048	13775185	138	-	53	32	48	33	18	31	FBtr0343663;FBtr0346632
FBgn0028622:E003	FBgn0028622	E003	89.5753	0.0432275	31.4421	2.05477e-08	1.65569e-06	4.64189	0.0338492	-14.2041	chr2R	20564130	20564251	122	-	246	143	235	0	0	0	FBtr0342704;FBtr0086258
FBgn0028646:E012	FBgn0028646	E012	47.8585	0.0914403	34.3551	4.59194e-09	4.08722e-07	0.0263444	4.22439	14.6545	chr3R	30450229	30450406	178	-	0	0	0	113	95	56	FBtr0085695;FBtr0085694;FBtr0330290
FBgn0028646:E014	FBgn0028646	E014	10.7224	0.333399	45.4699	1.55002e-11	1.91966e-09	5.73001	0.00918655	-18.5776	chr3R	30455651	30455867	217	-	18	17	39	0	0	0	FBtr0306586;FBtr0085692
FBgn0028743:E008	FBgn0028743	E008	16.3552	0.241001	16.7666	4.227e-05	0.00157804	3.13018	0.011739	-16.12	chr2R	17798129	17798287	159	+	47	36	27	0	0	0	FBtr0340279
FBgn0028886:E009	FBgn0028886	E009	15.6514	0.335756	12.9258	0.000324088	0.00887471	1.71252	3.31125	1.90447	chr2L	14851282	14851749	468	-	56	12	33	0	12	0	FBtr0080685;FBtr0300845
FBgn0029504:E010	FBgn0029504	E010	18.8065	0.273294	16.9865	3.76468e-05	0.00143645	0.0109783	3.16637	16.3465	chrX	7696477	7696704	228	-	0	0	0	24	24	52	FBtr0071079
FBgn0029608:E002	FBgn0029608	E002	48.7223	0.0801438	13.3643	0.000256466	0.00732042	0.889909	3.20898	3.70308	chrX	2252724	2252860	137	-	0	1	0	74	122	75	FBtr0342767;FBtr0070416
FBgn0029664:E001	FBgn0029664	E001	39.8651	0.0805218	14.9866	0.000108279	0.00356523	6.44902	3.26456	-1.97189	chrX	3482965	3483083	119	+	65	28	72	36	28	27	FBtr0070568;FBtr0331609
FBgn0029728:E007	FBgn0029728	E007	64.3712	0.0581478	13.0106	0.000309739	0.0085449	2.11224	0.0230117	-13.0416	chrX	4798571	4799878	1308	-	178	121	142	0	0	0	FBtr0070731;FBtr0332313;FBtr0332312
FBgn0029733:E001	FBgn0029733	E001	91.7491	0.0418248	28.1128	1.14444e-07	8.10198e-06	4.47459	0.0422398	-13.4589	chrX	4906900	4907405	506	+	254	152	231	0	0	0	FBtr0070721
FBgn0029897:E004	FBgn0029897	E004	58.0736	0.0854317	26.9949	2.03989e-07	1.3641e-05	2.51601	6.77902	2.86949	chrX	6743950	6744108	159	-	20	3	11	76	127	94	FBtr0070982
FBgn0029986:E002	FBgn0029986	E002	44.6357	0.0850718	16.5442	4.75291e-05	0.00175418	3.53954	0.0339424	-13.4117	chrX	7955771	7955990	220	-	120	78	110	0	0	0	FBtr0071127
FBgn0030034:E004	FBgn0030034	E004	100.848	0.041249	23.024	1.59989e-06	8.72991e-05	4.50796	8.24737	1.75448	chrX	8403943	8404516	574	+	48	24	25	122	239	128	FBtr0343353
FBgn0030049:E015	FBgn0030049	E015	53.9514	0.0731814	13.165	0.000285232	0.00797483	3.6713	6.6419	1.71804	chrX	8567621	8570159	2539	+	21	19	47	69	97	64	FBtr0331725;FBtr0112964
FBgn0030136:E003	FBgn0030136	E003	874.706	0.00646757	256.464	1.01221e-57	1.45905e-54	11.637	23.9676	2.19013	chrX	9555210	9555661	452	+	261	183	230	1264	1519	1467	FBtr0343411
FBgn0030148+FBgn0028341:E014	FBgn0030148+FBgn0028341	E014	8.46254	0.48522	14.2422	0.000160722	0.00496736	0.00832541	2.85364	16.8441	chrX	9645711	9645925	215	-	0	0	0	10	11	24	FBtr0071406
FBgn0030148+FBgn0028341:E016	FBgn0030148+FBgn0028341	E016	8.12157	0.461895	14.7227	0.000124537	0.00403149	0.00832535	2.80209	16.7915	chrX	9650485	9650776	292	-	0	0	0	7	20	18	FBtr0071405
FBgn0030310:E004	FBgn0030310	E004	36.8377	0.10115	20.9407	4.73725e-06	0.000229958	0.0360383	3.28747	13.0252	chrX	11562519	11562779	261	+	0	0	0	59	108	42	FBtr0340296;FBtr0073509
FBgn0030311:E004	FBgn0030311	E004	86.1335	0.0728663	50.2695	1.34013e-12	1.9371e-10	2.61396	8.44322	3.39874	chrX	11571411	11571504	94	+	7	18	10	122	205	123	FBtr0433504
FBgn0030336:E009	FBgn0030336	E009	52.2614	0.0609351	13.5533	0.000231885	0.00674116	3.45698	6.13838	1.66294	chrX	11815540	11815743	204	-	20	17	26	93	71	70	FBtr0345160
FBgn0030400:E006	FBgn0030400	E006	9.16306	0.459595	14.8697	0.000115196	0.0037596	0.0172444	2.92794	14.8173	chrX	12573815	12573859	45	-	0	0	0	6	29	17	FBtr0273245
FBgn0030485:E005	FBgn0030485	E005	78.974	0.157283	22.4907	2.11163e-06	0.00011102	2.246	7.18462	3.36641	chrX	13411426	13411588	163	-	17	0	5	173	118	122	FBtr0301560
FBgn0030485:E007	FBgn0030485	E007	144.765	0.0198887	59.4196	1.27396e-14	2.28748e-12	11.5729	6.52965	-1.67345	chrX	13412487	13412868	382	-	194	170	188	115	118	111	FBtr0343148;FBtr0073787
FBgn0030519:E007	FBgn0030519	E007	22.2272	0.214706	28.7134	8.39211e-08	6.13357e-06	0.021962	4.02374	15.0387	chrX	13741684	13741952	269	+	0	0	0	21	73	33	FBtr0331719
FBgn0030600:E017	FBgn0030600	E017	146.901	0.0308679	14.9683	0.000109335	0.00359316	6.35023	3.63143	-1.61912	chrX	15055371	15056418	1048	-	368	263	355	2	11	5	FBtr0346087;FBtr0073970
FBgn0030600:E020	FBgn0030600	E020	49.8926	0.0955282	19.7123	9.00195e-06	0.000409403	3.7582	0.0258757	-14.368	chrX	15057302	15058001	700	-	138	52	169	0	0	0	FBtr0346087;FBtr0073970
FBgn0030608:E004	FBgn0030608	E004	62.8631	0.0454774	31.7571	1.74709e-08	1.41878e-06	3.21208	6.98552	2.25106	chrX	15072786	15072967	182	-	18	18	19	93	120	89	FBtr0346060;FBtr0340427;FBtr0340428
FBgn0030613:E001	FBgn0030613	E001	87.184	0.0417789	23.7774	1.08146e-06	6.16695e-05	4.21389	0.0155674	-16.1653	chrX	15089682	15089961	280	+	213	148	241	0	0	0	FBtr0307209;FBtr0307208;FBtr0307207;FBtr0307210;FBtr0346798;FBtr0452148;FBtr0452147;FBtr0452146;FBtr0330401;FBtr0330400
FBgn0030613:E002	FBgn0030613	E002	71.9665	0.0522409	19.1451	1.2115e-05	0.000529186	3.82774	0.015566	-15.8875	chrX	15093238	15093375	138	+	165	130	198	0	0	0	FBtr0307209;FBtr0307208;FBtr0307207;FBtr0307210;FBtr0346798;FBtr0452148;FBtr0452147;FBtr0452146;FBtr0330401;FBtr0330400
FBgn0030613:E003	FBgn0030613	E003	74.7761	0.0635538	18.6221	1.59366e-05	0.000669063	3.89689	0.015566	-15.9393	chrX	15093556	15093968	413	+	157	165	177	0	0	0	FBtr0307209;FBtr0307208;FBtr0307207;FBtr0307210;FBtr0346798;FBtr0452148;FBtr0452147;FBtr0452146;FBtr0330401;FBtr0330400
FBgn0030816+FBgn0030817:E003	FBgn0030816+FBgn0030817	E003	20.3871	0.130521	28.1536	1.12061e-07	7.94406e-06	1.59503	5.85752	3.76112	chrX	17096285	17096645	361	+	9	9	16	36	26	22	FBtr0074383
FBgn0030816+FBgn0030817:E006	FBgn0030816+FBgn0030817	E006	42.3632	0.178559	18.5341	1.6689e-05	0.000696163	2.80931	7.76586	2.94658	chrX	17097472	17098488	1017	+	62	8	44	44	55	50	FBtr0074383
FBgn0030816+FBgn0030817:E011	FBgn0030816+FBgn0030817	E011	116.002	0.0510566	68.1725	1.49799e-16	3.13442e-14	7.54477	2.97465	-2.69718	chrX	17102400	17103400	1001	+	265	205	298	9	12	1	FBtr0074385;FBtr0334461;FBtr0074384;FBtr0334460;FBtr0340358
FBgn0030892:E003	FBgn0030892	E003	53.7347	0.052263	22.3827	2.2338e-06	0.000116733	3.36834	6.53395	1.91944	chrX	18089925	18089982	58	-	31	14	22	75	90	78	FBtr0308352
FBgn0030997:E003	FBgn0030997	E003	42.3876	0.121531	12.8845	0.000331321	0.00904413	3.28032	0.0230297	-14.311	chrX	19198517	19198781	265	-	77	67	149	0	0	0	FBtr0074695;FBtr0308082
FBgn0031091:E005	FBgn0031091	E005	160.897	0.108251	36.6217	1.43427e-09	1.39638e-07	7.79819	2.23265	-3.62231	chrX	20162732	20162836	105	-	503	275	326	1	0	8	FBtr0333547;FBtr0333546
FBgn0031091:E006	FBgn0031091	E006	24.3596	0.150685	19.65	9.30013e-06	0.00041929	3.06095	0.0306404	-13.2871	chrX	20162837	20162841	5	-	65	50	50	0	0	0	FBtr0333547
FBgn0031091:E007	FBgn0031091	E007	158.048	0.0446712	44.0524	3.19698e-11	3.79628e-09	7.69411	3.12986	-2.6073	chrX	20165657	20165830	174	-	455	231	400	11	3	4	FBtr0333547;FBtr0333546
FBgn0031149:E001	FBgn0031149	E001	19.1725	0.292346	14.7419	0.000123273	0.00399305	0.0320985	3.12354	13.2114	chrX	21049885	21049963	79	-	0	0	0	61	16	25	FBtr0345923
FBgn0031150:E010	FBgn0031150	E010	61.6155	0.079754	25.6624	4.06682e-07	2.52737e-05	3.208	7.42402	2.43193	chrX	21080780	21082391	1612	+	29	8	31	115	89	81	FBtr0332845;FBtr0332846
FBgn0031191+FBgn0027279:E012	FBgn0031191+FBgn0027279	E012	105.249	0.0562628	22.2206	2.43052e-06	0.000125747	10.3288	5.39486	-1.89284	chrX	22482842	22483022	181	+	178	86	127	133	74	62	FBtr0339501;FBtr0339500;FBtr0310475;FBtr0100652;FBtr0100651;FBtr0100650;FBtr0077353;FBtr0077352
FBgn0031191+FBgn0027279:E013	FBgn0031191+FBgn0027279	E013	727.951	0.00953632	133.322	7.68589e-31	3.62579e-28	25.1227	14.4888	-1.68899	chrX	22483087	22484526	1440	+	931	628	927	688	768	570	FBtr0339501;FBtr0339500;FBtr0310475;FBtr0100652;FBtr0100651;FBtr0100650;FBtr0077353;FBtr0077352
FBgn0031191+FBgn0027279:E018	FBgn0031191+FBgn0027279	E018	92.5058	0.0292414	34.4212	4.4386e-09	3.95752e-07	9.57591	5.12916	-1.81722	chrX	22485957	22486084	128	+	132	82	117	67	96	83	FBtr0339501;FBtr0339500;FBtr0077352;FBtr0100651;FBtr0100652
FBgn0031191+FBgn0027279:E023	FBgn0031191+FBgn0027279	E023	157.442	0.101576	36.0789	1.89483e-09	1.80085e-07	2.88585	9.45759	3.44462	chrX	22491595	22492421	827	+	14	0	17	268	365	221	FBtr0343580;FBtr0343579;FBtr0299523
FBgn0031220:E022	FBgn0031220	E022	38.1101	0.119026	20.7662	5.18896e-06	0.000250735	6.23696	2.24008	-2.96281	chr2L	121633	121754	122	-	12	14	9	72	39	64	FBtr0078159;FBtr0078156
FBgn0031228+FBgn0031229:E001	FBgn0031228+FBgn0031229	E001	25.0427	0.25694	21.0516	4.47073e-06	0.000218041	5.07309	1.05922	-4.5257	chr2L	114726	114991	266	+	80	28	65	0	6	0	FBtr0306542;FBtr0330638;FBtr0330639
FBgn0031298:E007	FBgn0031298	E007	201.684	0.0239879	62.4856	2.68406e-15	5.08326e-13	6.69151	13.3592	2.02721	chr2L	1083379	1085380	2002	+	138	72	113	341	296	217	FBtr0332569
FBgn0031318:E013	FBgn0031318	E013	17.8276	0.235137	15.1134	0.000101241	0.00335695	3.80036	0.99882	-3.85895	chr2L	1177497	1177589	93	+	48	32	37	4	0	0	FBtr0331288
FBgn0031357:E004	FBgn0031357	E004	7.99008	0.42027	27.1443	1.8882e-07	1.27415e-05	0.0175662	3.82592	15.5373	chr2L	1711366	1711465	100	+	0	0	0	12	22	11	FBtr0077882
FBgn0031414:E005	FBgn0031414	E005	129.471	0.031098	28.5427	9.16549e-08	6.64721e-06	4.85168	0.0162579	-16.4481	chr2L	2338765	2341094	2330	+	258	213	422	0	0	0	FBtr0344662;FBtr0344663
FBgn0031418:E007	FBgn0031418	E007	86.2405	0.0406912	28.7884	8.07344e-08	5.9257e-06	8.64461	4.49133	-1.90255	chr2L	2374489	2374627	139	-	183	105	172	27	37	46	FBtr0077791
FBgn0031450:E006	FBgn0031450	E006	8.58235	0.401917	18.7537	1.48732e-05	0.000630556	0.0194071	3.03049	14.5759	chr2L	2740995	2741051	57	+	0	0	0	14	12	20	FBtr0089749
FBgn0031574:E002	FBgn0031574	E002	16.4089	0.229663	23.5319	1.22858e-06	6.9147e-05	3.57088	0.0212747	-14.7851	chr2L	3863130	3863368	239	+	30	27	56	0	0	0	FBtr0334832
FBgn0031850:E009	FBgn0031850	E009	69.5422	0.0560701	22.7851	1.81167e-06	9.69189e-05	4.14734	0.917852	-4.35568	chr2L	6690977	6691098	122	-	176	99	212	1	0	0	FBtr0079314;FBtr0114488;FBtr0079311;FBtr0079313;FBtr0079312
FBgn0031850:E013	FBgn0031850	E013	38.5449	0.106727	14.8379	0.000117158	0.00381165	3.09547	0.0145752	-15.4633	chr2L	6699987	6700116	130	-	130	52	92	0	0	0	FBtr0079314;FBtr0114488;FBtr0079311;FBtr0079313;FBtr0079312
FBgn0031857:E001	FBgn0031857	E001	75.1581	0.167611	41.9386	9.41837e-11	1.05105e-08	7.38609	2.82242	-2.78706	chr2L	6759829	6760225	397	-	201	101	189	1	20	10	FBtr0331218;FBtr0331220;FBtr0331221;FBtr0331216
FBgn0031879:E003	FBgn0031879	E003	57.5846	0.0661348	21.4744	3.58593e-06	0.000179269	3.78452	0.0180379	-15.4293	chr2L	6973745	6975132	1388	-	170	82	154	0	0	0	FBtr0290119;FBtr0302162;FBtr0339664;FBtr0307074;FBtr0307072;FBtr0307073
FBgn0031914:E013	FBgn0031914	E013	21.5963	0.157152	18.5054	1.69421e-05	0.000705018	3.19152	0.0217227	-14.4003	chr2L	7444927	7445269	343	+	63	41	44	0	0	0	FBtr0344858;FBtr0301152;FBtr0332531;FBtr0332530;FBtr0079447;FBtr0079446;FBtr0079448
FBgn0031937:E005	FBgn0031937	E005	112.069	0.0556483	12.667	0.000372157	0.00992332	1.46927	4.16907	3.01295	chr2L	7724369	7724517	149	-	0	2	0	265	216	134	FBtr0300709;FBtr0343407
FBgn0031937:E007	FBgn0031937	E007	73.8913	0.0506609	15.8907	6.7107e-05	0.00236089	0.0284514	3.39161	13.7975	chr2L	7725161	7725249	89	-	0	0	0	141	142	122	FBtr0300709;FBtr0343407
FBgn0031971:E001	FBgn0031971	E001	21.4264	0.342232	36.1657	1.81233e-09	1.72877e-07	7.25261	0.640554	-7.01488	chr2L	7998869	7998945	77	+	63	45	30	5	0	0	FBtr0343382
FBgn0032005:E003	FBgn0032005	E003	14.3915	0.389408	16.0218	6.26161e-05	0.00222401	0.411685	3.72185	6.35614	chr2L	8218854	8218871	18	-	0	0	1	24	8	42	FBtr0306170
FBgn0032130:E002	FBgn0032130	E002	181.448	0.148919	26.6217	2.47455e-07	1.61929e-05	13.601	4.28789	-3.37107	chr2L	9570271	9571414	1144	+	541	290	294	28	8	62	FBtr0079835
FBgn0032140:E002	FBgn0032140	E002	38.8198	0.0905369	16.5298	4.78917e-05	0.00175881	0.0411339	3.09096	12.4655	chr2L	9737330	9737949	620	+	0	0	0	55	90	70	FBtr0335503
FBgn0032243:E005	FBgn0032243	E005	10.6363	0.34315	12.7304	0.000359752	0.00965267	2.66066	0.0120845	-15.5667	chr2L	10414781	10414919	139	+	27	12	37	0	0	0	FBtr0331642;FBtr0302039;FBtr0080018;FBtr0302038
FBgn0032259:E001	FBgn0032259	E001	51.4212	0.161574	23.2874	1.39509e-06	7.70149e-05	5.75787	1.47432	-3.93849	chr2L	10488694	10488845	152	+	187	39	144	0	5	2	FBtr0100565
FBgn0032341:E002	FBgn0032341	E002	19.8439	0.182592	15.224	9.54835e-05	0.0031946	1.78875	4.97424	2.95628	chr2L	11103323	11103409	87	-	21	5	6	35	25	24	FBtr0080230
FBgn0032428:E003	FBgn0032428	E003	62.9625	0.0610773	15.438	8.52583e-05	0.00289923	3.05488	0.0605741	-11.3148	chr2L	12425343	12425483	141	+	162	110	162	0	0	0	FBtr0080366
FBgn0032456:E001	FBgn0032456	E001	824.794	0.0186912	52.2514	4.88319e-13	7.36623e-11	11.3421	19.6766	1.65185	chr2L	12719045	12719240	196	+	192	66	181	1341	1580	1283	FBtr0090022;FBtr0090023;FBtr0090019;FBtr0090026;FBtr0090027;FBtr0090025;FBtr0090028;FBtr0090015;FBtr0347485
FBgn0032456:E003	FBgn0032456	E003	24.6408	0.243275	13.2323	0.00027517	0.00775618	6.19586	1.84847	-3.49843	chr2L	12722277	12722354	78	+	43	59	13	17	13	5	FBtr0090020;FBtr0090021;FBtr0090024;FBtr0090013;FBtr0090029;FBtr0090017;FBtr0090016;FBtr0090014;FBtr0090018
FBgn0032482:E005	FBgn0032482	E005	72.2994	0.0478092	20.6508	5.5113e-06	0.000264563	3.81681	7.18116	1.83267	chr2L	13209436	13209471	36	+	32	14	29	124	96	114	FBtr0080439
FBgn0032495:E002	FBgn0032495	E002	82.0672	0.0505059	13.0931	0.000296388	0.00823349	2.94774	1.40534	-2.139	chr2L	13249122	13249538	417	+	233	94	259	1	0	0	FBtr0080452
FBgn0032495:E004	FBgn0032495	E004	19.4526	0.201741	23.5347	1.22681e-06	6.91225e-05	1.34098	5.22984	3.93317	chr2L	13249812	13250189	378	+	52	23	45	0	7	7	FBtr0080452
FBgn0032515:E004	FBgn0032515	E004	22.9804	0.138536	16.782	4.19289e-05	0.00156982	2.09539	5.34976	2.71039	chr2L	13384023	13384165	143	+	27	6	15	32	31	27	FBtr0303269
FBgn0032551:E001	FBgn0032551	E001	29.3119	0.129777	15.0955	0.000102205	0.00338673	2.58299	0.0298872	-12.8684	chr2L	14783301	14783934	634	-	48	47	107	0	0	0	FBtr0080688
FBgn0032689:E008	FBgn0032689	E008	77.004	0.0430379	53.8563	2.15707e-13	3.47623e-11	8.73271	3.27169	-2.84869	chr2L	18605023	18605249	227	-	204	127	122	20	22	18	FBtr0343829
FBgn0032729:E004	FBgn0032729	E004	54.0133	0.0843872	24.4228	7.73497e-07	4.54053e-05	7.87194	3.6067	-2.26396	chr2L	18974189	18974373	185	-	100	52	66	35	38	50	FBtr0081186;FBtr0340324
FBgn0032889:E002	FBgn0032889	E002	70.9478	0.0411351	32.4923	1.19663e-08	1.00968e-06	8.34864	4.05942	-2.09344	chr2L	20823642	20824115	474	+	96	90	163	30	39	40	FBtr0345687
FBgn0032938:E013	FBgn0032938	E013	59.1711	0.0513043	18.5165	1.68441e-05	0.000701506	6.4885	3.47822	-1.80635	chr2L	21279884	21280447	564	+	147	77	129	13	22	14	FBtr0346464;FBtr0330678;FBtr0081483
FBgn0032974:E001	FBgn0032974	E001	28.3326	0.137104	34.4924	4.27925e-09	3.8286e-07	4.30907	0.0303865	-14.3001	chr2L	22121338	22121413	76	+	96	49	52	0	0	0	FBtr0331655
FBgn0033010:E006	FBgn0033010	E006	93.2843	0.0279845	56.4504	5.76327e-14	9.74162e-12	8.95318	4.83819	-1.78963	chr2R	5154195	5154756	562	+	233	94	166	46	41	43	FBtr0086080;FBtr0086079
FBgn0033015:E001	FBgn0033015	E001	37.0565	0.178382	23.1905	1.46717e-06	8.07363e-05	1.91768	6.63732	3.59227	chr2R	5259004	5259224	221	+	23	5	3	72	42	62	FBtr0111115
FBgn0033015:E002	FBgn0033015	E002	220.495	0.0208978	53.3954	2.72739e-13	4.30181e-11	7.57907	14.1136	1.82827	chr2R	5259799	5260171	373	+	149	138	177	308	330	203	FBtr0111115
FBgn0033015:E003	FBgn0033015	E003	25.1987	0.144059	30.2885	3.72332e-08	2.86662e-06	1.34961	5.59257	4.1091	chr2R	5263948	5263995	48	+	4	2	9	38	67	26	FBtr0111115
FBgn0033019:E002	FBgn0033019	E002	57.956	0.071144	12.7788	0.000350562	0.0094599	5.83736	3.2611	-1.68561	chr2R	5350740	5350821	82	+	140	82	140	5	18	11	FBtr0347210;FBtr0347209
FBgn0033170+FBgn0033169:E007	FBgn0033170+FBgn0033169	E007	68.3291	0.120984	19.9311	8.02832e-06	0.000369331	6.11359	2.29366	-2.83653	chr2R	7443443	7443827	385	+	187	98	175	5	0	9	FBtr0088973;FBtr0088972;FBtr0100138
FBgn0033212:E003	FBgn0033212	E003	85.9806	0.0470197	20.7085	5.34788e-06	0.000257671	3.89908	7.49023	1.89367	chr2R	7677735	7677997	263	-	18	21	28	149	177	97	FBtr0088940;FBtr0088939;FBtr0300779
FBgn0033226:E005	FBgn0033226	E005	94.8372	0.0827124	20.5493	5.81142e-06	0.000276666	4.20378	9.4564	2.35661	chr2R	7813078	7813197	120	+	63	29	35	150	217	68	FBtr0339119;FBtr0088837
FBgn0033226:E006	FBgn0033226	E006	100.888	0.0322583	30.7672	2.90909e-08	2.27347e-06	5.03076	9.31345	1.79197	chr2R	7813198	7813280	83	+	58	55	64	152	147	111	FBtr0339119
FBgn0033373+FBgn0033374:E001	FBgn0033373+FBgn0033374	E001	34.9721	0.137058	19.0153	1.29675e-05	0.000560756	2.54949	7.33494	3.06063	chr2R	9089774	9090021	248	-	55	16	53	21	27	48	FBtr0310143;FBtr0310144;FBtr0088633;FBtr0310146;FBtr0310145
FBgn0033373+FBgn0033374:E002	FBgn0033373+FBgn0033374	E002	213.552	0.0160191	220.16	8.34783e-50	8.49384e-47	5.88452	18.6618	3.40588	chr2R	9090083	9090485	403	-	214	179	236	183	281	207	FBtr0310143;FBtr0310144;FBtr0088633;FBtr0310146;FBtr0310145
FBgn0033373+FBgn0033374:E003	FBgn0033373+FBgn0033374	E003	190.282	0.0407613	74.705	5.46575e-18	1.24947e-15	5.86502	16.921	3.11808	chr2R	9090543	9090749	207	-	199	152	281	119	196	224	FBtr0310143;FBtr0310144;FBtr0088633;FBtr0310146;FBtr0310145
FBgn0033373+FBgn0033374:E004	FBgn0033373+FBgn0033374	E004	108.184	0.0508228	65.0507	7.29973e-16	1.45133e-13	4.29826	13.2322	3.28237	chr2R	9090811	9091036	226	-	107	71	164	126	107	91	FBtr0310143;FBtr0310144;FBtr0310145;FBtr0310146;FBtr0088633
FBgn0033373+FBgn0033374:E007	FBgn0033373+FBgn0033374	E007	364.134	0.0138036	231.966	2.22173e-52	2.562e-49	8.14654	22.8257	3.08216	chr2R	9091407	9091653	247	-	457	306	463	359	390	280	FBtr0310143;FBtr0310144;FBtr0088633;FBtr0310146;FBtr0310145
FBgn0033373+FBgn0033374:E008	FBgn0033373+FBgn0033374	E008	17.2284	0.218541	16.6216	4.56276e-05	0.00169259	1.52362	5.75081	3.83999	chr2R	9091730	9091770	41	-	13	15	13	12	12	34	FBtr0310145;FBtr0310146
FBgn0033373+FBgn0033374:E010	FBgn0033373+FBgn0033374	E010	243.329	0.0174091	181.338	2.47365e-41	1.66705e-38	6.58519	19.1712	3.1615	chr2R	9092432	9092505	74	-	348	164	300	188	290	231	FBtr0310143;FBtr0310144;FBtr0088633;FBtr0310145
FBgn0033373+FBgn0033374:E014	FBgn0033373+FBgn0033374	E014	2488.57	0.00553186	241.384	1.96266e-54	2.42491e-51	28.149	16.7801	-1.61454	chr2R	9093460	9094427	968	-	6797	4186	5548	127	260	152	FBtr0088632
FBgn0033373+FBgn0033374:E015	FBgn0033373+FBgn0033374	E015	239.104	0.0161062	49.4809	2.00315e-12	2.82467e-10	9.28932	4.85836	-1.8854	chr2R	9094492	9094658	167	-	663	367	585	12	20	11	FBtr0088632
FBgn0033403+FBgn0267578+FBgn0262220+FBgn0033405:E002	FBgn0033403+FBgn0267578+FBgn0262220+FBgn0033405	E002	104.079	0.0426863	19.4404	1.03788e-05	0.000461504	4.75444	2.39355	-1.98434	chr2R	9310329	9312745	2417	-	249	163	303	0	0	6	FBtr0088558;FBtr0332997;FBtr0332996;FBtr0346992
FBgn0033438:E007	FBgn0033438	E007	18.8557	0.185325	23.214	1.44939e-06	7.98427e-05	6.20482	1.52493	-4.05808	chr2R	9657594	9658230	637	-	13	23	49	12	10	12	FBtr0334808;FBtr0334807
FBgn0033453:E001	FBgn0033453	E001	204.508	0.0286089	48.5489	3.22149e-12	4.38765e-10	11.0903	5.48555	-2.05368	chr2R	9842686	9842840	155	+	455	326	505	44	31	22	FBtr0345020
FBgn0033502+FBgn0033504:E021	FBgn0033502+FBgn0033504	E021	150.906	0.0313036	13.7862	0.000204838	0.00607398	3.20716	5.62492	1.62626	chr2R	10292495	10292872	378	+	1	7	5	223	376	232	FBtr0299825;FBtr0088342;FBtr0088343
FBgn0033608:E001	FBgn0033608	E001	85.8804	0.0668113	52.1833	5.05534e-13	7.60381e-11	8.53734	3.14371	-2.89792	chr2R	11284283	11284413	131	+	236	106	207	15	8	21	FBtr0332421
FBgn0033627:E002	FBgn0033627	E002	68.8057	0.0656346	24.4679	7.55594e-07	4.45054e-05	7.52679	3.48562	-2.23204	chr2R	11368286	11368400	115	+	175	91	142	27	11	18	FBtr0088129
FBgn0033716:E002	FBgn0033716	E002	77.5253	0.155142	24.2711	8.36854e-07	4.89583e-05	7.7522	2.24315	-3.59152	chr2R	12338300	12338448	149	+	171	137	196	6	0	13	FBtr0301874
FBgn0033865:E002	FBgn0033865	E002	87.5638	0.066689	14.8408	0.00011698	0.00381061	4.21617	2.25798	-1.80488	chr2R	13692538	13693369	832	-	227	152	218	5	0	0	FBtr0087650
FBgn0033886:E007	FBgn0033886	E007	15.449	0.255977	27.0494	1.98326e-07	1.33138e-05	3.94431	0.0139232	-16.296	chr2R	13960319	13960326	8	-	55	16	41	0	0	0	FBtr0087611;FBtr0087610;FBtr0114494;FBtr0114493
FBgn0033886:E008	FBgn0033886	E008	15.449	0.255977	27.0494	1.98326e-07	1.33138e-05	3.94431	0.0139232	-16.296	chr2R	13960327	13960404	78	-	55	16	41	0	0	0	FBtr0087610;FBtr0114493
FBgn0033936:E001	FBgn0033936	E001	33.1218	0.229522	16.1023	6.00105e-05	0.0021432	0.428767	0.238935	-1.68719	chr2R	14420324	14424594	4271	+	94	60	74	0	0	0	FBtr0345529;FBtr0087488
FBgn0033987:E002	FBgn0033987	E002	27.5846	0.106601	21.4011	3.7256e-06	0.000185491	2.02476	5.35975	2.8148	chr2R	14965684	14965999	316	+	10	6	15	47	34	44	FBtr0087411
FBgn0034072:E009	FBgn0034072	E009	1221.35	0.00443988	321.598	6.49942e-72	1.60604e-68	32.4295	17.9929	-1.87261	chr2R	16086931	16087725	795	-	1461	1128	1378	1079	1452	1010	FBtr0087258;FBtr0306238
FBgn0034091:E005	FBgn0034091	E005	10.2264	0.375431	13.3626	0.000256691	0.00732282	0.895822	3.93511	4.2738	chr2R	16205320	16205580	261	-	0	3	5	12	27	12	FBtr0306653;FBtr0306652;FBtr0113084;FBtr0332855
FBgn0034258:E001	FBgn0034258	E001	71.1086	0.0497518	103.384	2.76089e-24	9.42553e-22	8.82658	1.59493	-4.95501	chr2R	17665678	17665758	81	+	219	118	139	4	5	5	FBtr0340269
FBgn0034371:E009	FBgn0034371	E009	36.268	0.13049	50.7232	1.06353e-12	1.55024e-10	0.0147607	5.14131	16.8949	chr2R	18652524	18652776	253	-	0	0	0	79	83	40	FBtr0086658;FBtr0301862
FBgn0034389:E001	FBgn0034389	E001	12.6846	0.20297	25.945	3.51287e-07	2.22395e-05	5.4681	1.23872	-4.29127	chr2R	18761758	18762221	464	+	16	11	19	8	12	13	FBtr0110970;FBtr0346955;FBtr0330004;FBtr0345950
FBgn0034389:E003	FBgn0034389	E003	7.99889	0.794959	14.4995	0.000140196	0.00443061	5.22248	0.692833	-5.83482	chr2R	18768275	18768924	650	+	6	14	20	10	0	0	FBtr0330005;FBtr0110970;FBtr0346955;FBtr0330004;FBtr0345950
FBgn0034497:E003	FBgn0034497	E003	53.5026	0.0727895	32.3838	1.26535e-08	1.05396e-06	3.68319	0.0352294	-13.4194	chr2R	20280235	20280445	211	-	156	91	124	0	0	0	FBtr0342679;FBtr0086303;FBtr0342680
FBgn0034543:E001	FBgn0034543	E001	11.2575	0.314837	17.8338	2.41068e-05	0.000961929	3.08901	0.0134923	-15.6801	chr2R	20670636	20670938	303	+	20	27	27	0	0	0	FBtr0345353
FBgn0034638:E002	FBgn0034638	E002	16.0948	0.369611	15.1626	9.86358e-05	0.00328181	0.545981	2.97141	4.89052	chr2R	21606194	21606360	167	-	1	0	0	12	52	27	FBtr0071691
FBgn0034638:E006	FBgn0034638	E006	5.81558	0.565689	16.9935	3.75071e-05	0.00143217	3.48373	0.0151779	-15.688	chr2R	21607511	21608125	615	-	9	7	25	0	0	0	FBtr0344882
FBgn0034709:E005	FBgn0034709	E005	52.3738	0.300055	13.7646	0.000207203	0.00613357	2.26721	7.67276	3.53069	chr2R	22202490	22202671	182	-	29	0	14	112	37	98	FBtr0071784
FBgn0034720:E015	FBgn0034720	E015	8.22171	0.3962	14.4722	0.00014224	0.00448426	0.0173816	2.60611	14.458	chr2R	22354388	22354708	321	-	0	0	0	13	21	12	FBtr0113106;FBtr0071847
FBgn0034741:E001	FBgn0034741	E001	95.9074	0.102077	31.0185	2.55587e-08	2.02797e-06	2.33333	6.33926	2.89228	chr2R	22597245	22598129	885	+	9	5	0	197	199	123	FBtr0343000
FBgn0034792:E001	FBgn0034792	E001	49.1048	0.104074	16.0661	6.11679e-05	0.00217853	6.2455	2.80486	-2.31734	chr2R	22882747	22882975	229	-	138	60	106	3	20	12	FBtr0332910
FBgn0034797:E003	FBgn0034797	E003	88.2133	0.0454271	13.2778	0.000268574	0.0076116	4.62813	2.43949	-1.85146	chr2R	22904072	22904473	402	+	204	131	271	5	0	2	FBtr0304795;FBtr0071942;FBtr0071943
FBgn0034797:E011	FBgn0034797	E011	35.1293	0.120546	13.2354	0.000274706	0.00775151	2.9502	0.0258979	-13.6658	chr2R	22914179	22914348	170	+	85	39	127	0	0	0	FBtr0304795;FBtr0071942;FBtr0071943
FBgn0034971:E005	FBgn0034971	E005	149.875	0.0434846	22.781	1.81552e-06	9.70248e-05	5.88272	10.5479	1.70338	chr2R	24070768	24071004	237	+	103	29	68	191	331	166	FBtr0302165;FBtr0343336
FBgn0035023:E002	FBgn0035023	E002	516.093	0.0377506	46.7444	8.08754e-12	1.0492e-09	6.38645	13.2857	2.14641	chr2R	24539941	24541020	1080	+	37	39	10	911	971	872	FBtr0300186;FBtr0290219;FBtr0290218
FBgn0035060:E004	FBgn0035060	E004	165.489	0.0305215	44.5225	2.51449e-11	3.02743e-09	10.9457	5.36603	-2.07892	chr2R	24770298	24771324	1027	-	392	266	329	46	28	42	FBtr0308684
FBgn0035084:E004	FBgn0035084	E004	104.777	0.0588779	32.7163	1.06641e-08	9.05696e-07	10.4512	5.23628	-2.01393	chr2R	24944601	24944854	254	-	148	138	123	69	114	61	FBtr0343512
FBgn0035084:E005	FBgn0035084	E005	33.9638	0.0869784	20.6588	5.48846e-06	0.00026371	6.33784	2.71489	-2.45415	chr2R	24944960	24945201	242	-	39	48	62	15	30	20	FBtr0343512
FBgn0035181:E001	FBgn0035181	E001	15.2104	0.385059	13.2275	0.000275871	0.0077675	0.864899	3.93623	4.376	chr3L	1034697	1034885	189	+	5	0	0	23	49	12	FBtr0072621
FBgn0035205:E002	FBgn0035205	E002	7.77598	0.414353	15.2108	9.61502e-05	0.00321484	2.77433	0.0261393	-13.4614	chr3L	1307548	1307625	78	+	17	17	18	0	0	0	FBtr0072669
FBgn0035206:E003	FBgn0035206	E003	42.4613	0.10672	13.2189	0.000277138	0.00779471	5.66904	2.76415	-2.07848	chr3L	1313122	1313205	84	-	115	55	87	18	8	6	FBtr0072728
FBgn0035264+FBgn0027594:E019	FBgn0035264+FBgn0027594	E019	37.143	0.136786	37.1628	1.08667e-09	1.08441e-07	7.86033	1.94423	-4.04485	chr3L	1731246	1731520	275	-	82	47	82	13	4	19	FBtr0334077;FBtr0072797
FBgn0035264+FBgn0027594:E020	FBgn0035264+FBgn0027594	E020	62.8718	0.0874479	64.6036	9.15898e-16	1.79409e-13	10.4096	2.26926	-4.42027	chr3L	1731589	1733289	1701	-	82	111	166	8	22	21	FBtr0334077;FBtr0072797
FBgn0035264+FBgn0027594:E026	FBgn0035264+FBgn0027594	E026	18.8302	0.565759	14.5756	0.000134645	0.00428389	5.74815	1.2494	-4.41136	chr3L	1735403	1735514	112	-	39	33	37	0	17	0	FBtr0334077;FBtr0072797
FBgn0035264+FBgn0027594:E027	FBgn0035264+FBgn0027594	E027	4.24263	0.791	13.2535	0.000272074	0.00769398	2.9681	0.00803712	-17.0594	chr3L	1735566	1735767	202	-	10	3	18	0	0	0	FBtr0334077;FBtr0072797
FBgn0035331:E005	FBgn0035331	E005	27.4265	0.162723	16.8001	4.15322e-05	0.00155722	3.49299	0.0207428	-14.7944	chr3L	2343852	2345799	1948	+	63	59	62	0	0	0	FBtr0330187;FBtr0072887
FBgn0035346:E002	FBgn0035346	E002	75.3769	0.076948	25.0626	5.54977e-07	3.34482e-05	0.0258422	4.14104	14.6524	chr3L	2488891	2489009	119	+	0	0	0	190	138	86	FBtr0072921
FBgn0035397:E014	FBgn0035397	E014	39.263	0.202404	31.661	1.83571e-08	1.48378e-06	1.0245	5.93301	5.07597	chr3L	3081978	3082227	250	+	6	0	0	93	69	49	FBtr0072996
FBgn0035407:E001	FBgn0035407	E001	793.968	0.22034	31.0349	2.53432e-08	2.01704e-06	27.7259	13.0282	-2.32245	chr3L	3163786	3165088	1303	-	1446	917	1487	384	541	397	FBtr0073112;FBtr0329990
FBgn0035407:E003	FBgn0035407	E003	20.6256	0.189657	35.3817	2.71018e-09	2.51136e-07	1.36635	3.76369	2.92663	chr3L	3165578	3165901	324	-	0	3	5	36	46	26	FBtr0329990
FBgn0035461+FBgn0052264:E011	FBgn0035461+FBgn0052264	E011	116.648	0.041308	73.4228	1.04648e-17	2.32069e-15	3.49268	10.3768	3.16505	chr3L	3758407	3759156	750	-	41	15	21	130	264	195	FBtr0303097;FBtr0308638
FBgn0035533:E001	FBgn0035533	E001	52.4438	0.141383	15.159	9.88281e-05	0.00328532	2.88023	6.60674	2.40409	chr3L	4322491	4322671	181	-	7	6	36	67	127	63	FBtr0306534;FBtr0333570;FBtr0333571
FBgn0035715:E004	FBgn0035715	E004	86.5332	0.0743446	24.8878	6.07653e-07	3.64115e-05	3.32624	7.55731	2.37914	chr3L	6754813	6754936	124	-	9	11	28	169	168	103	FBtr0330065
FBgn0035715:E005	FBgn0035715	E005	134.81	0.0282401	44.8548	2.12204e-11	2.56683e-09	11.7349	5.77472	-2.07124	chr3L	6755073	6755123	51	-	264	160	188	77	118	63	FBtr0330065;FBtr0330064;FBtr0076949;FBtr0330062
FBgn0035772:E004	FBgn0035772	E004	139.442	0.0259928	32.4602	1.21659e-08	1.02154e-06	5.16158	9.03698	1.6294	chr3L	7366162	7366210	49	-	39	34	33	204	290	193	FBtr0302548
FBgn0035772:E005	FBgn0035772	E005	134.728	0.0297375	37.5165	9.06439e-10	9.13339e-08	4.68582	8.98017	1.89111	chr3L	7366442	7366516	75	-	43	20	26	184	305	192	FBtr0302547;FBtr0302548
FBgn0035793:E009	FBgn0035793	E009	377.07	0.0213396	78.1663	9.472e-19	2.26507e-16	17.6034	8.4463	-2.1765	chr3L	7514649	7515047	399	+	799	522	834	70	153	140	FBtr0290026;FBtr0305073;FBtr0076791;FBtr0332143
FBgn0035879:E011	FBgn0035879	E011	25.19	0.130925	13.9842	0.000184353	0.00556836	2.02107	4.92261	2.57351	chr3L	8351767	8352279	513	+	12	9	7	52	41	23	FBtr0113153
FBgn0035903+FBgn0035901:E009	FBgn0035903+FBgn0035901	E009	301.528	0.0279878	72.841	1.40526e-17	3.08991e-15	14.0405	6.49513	-2.26181	chr3L	8515384	8516450	1067	+	633	405	876	59	46	45	FBtr0333055;FBtr0333054;FBtr0076621
FBgn0035903+FBgn0035901:E010	FBgn0035903+FBgn0035901	E010	186.2	0.0329373	41.1777	1.39002e-10	1.52497e-08	10.9313	5.85678	-1.8212	chr3L	8516513	8517066	554	+	412	239	497	29	43	50	FBtr0333055;FBtr0333054;FBtr0076621
FBgn0035903+FBgn0035901:E012	FBgn0035903+FBgn0035901	E012	12.0757	0.361459	15.3571	8.89859e-05	0.00300824	2.97985	0.0241348	-13.8981	chr3L	8517316	8517417	102	+	14	36	26	0	0	0	FBtr0333055;FBtr0333054;FBtr0076621
FBgn0035906:E002	FBgn0035906	E002	285.129	0.0167443	93.2031	4.71942e-22	1.41561e-19	7.92969	13.9874	1.66968	chr3L	8521732	8522318	587	-	119	68	138	365	604	365	FBtr0076654
FBgn0035978:E001	FBgn0035978	E001	73.644	0.0552955	26.6561	2.43087e-07	1.59271e-05	2.49474	5.95653	2.51827	chr3L	9350867	9351456	590	-	11	3	5	120	134	134	FBtr0301699
FBgn0035989:E012	FBgn0035989	E012	27.5998	0.123179	31.1517	2.38627e-08	1.90798e-06	4.88033	1.0863	-4.34062	chr3L	9426678	9426758	81	-	65	40	81	3	0	2	FBtr0076480
FBgn0036053:E007	FBgn0036053	E007	164.514	0.0278842	50.5313	1.17282e-12	1.69999e-10	11.2227	5.62735	-2.01463	chr3L	9863777	9863914	138	-	430	237	299	49	62	31	FBtr0076363;FBtr0076365;FBtr0076364
FBgn0036053:E008	FBgn0036053	E008	161.649	0.026832	67.9923	1.64139e-16	3.42067e-14	11.3114	5.02806	-2.36429	chr3L	9863915	9864099	185	-	433	242	306	26	51	36	FBtr0076365;FBtr0076364
FBgn0036239:E001	FBgn0036239	E001	2577.26	0.00331644	521.271	2.23873e-115	1.05611e-111	23.7923	43.255	2.02948	chr3L	11998398	11998996	599	-	1791	1309	2082	3091	3794	3155	FBtr0076060;FBtr0076059;FBtr0076058
FBgn0036239:E002	FBgn0036239	E002	1559.86	0.00407477	1028.37	1.2253e-225	1.27166e-221	32.1159	10.523	-3.43897	chr3L	11999612	12000272	661	-	3945	2404	3931	142	189	117	FBtr0300272;FBtr0344758
FBgn0036305:E002	FBgn0036305	E002	25.1877	0.266915	13.7542	0.000208357	0.00616071	4.69318	1.4429	-3.40802	chr3L	12750231	12750344	114	+	77	32	57	1	0	8	FBtr0331554
FBgn0036373:E003	FBgn0036373	E003	116.835	0.129259	20.6233	5.59113e-06	0.000267652	3.32377	8.70911	2.79513	chr3L	13495627	13496146	520	+	2	14	29	212	264	138	FBtr0075811
FBgn0036391:E001	FBgn0036391	E001	128.445	0.0504663	16.3787	5.18639e-05	0.00188073	3.60829	7.57121	2.14917	chr3L	13977905	13979207	1303	-	334	219	294	8	6	15	FBtr0333027;FBtr0333028;FBtr0333029
FBgn0036391:E009	FBgn0036391	E009	309.047	0.0176377	33.0437	9.01112e-09	7.75464e-07	5.70949	2.42771	-2.47402	chr3L	13985121	13986168	1048	-	731	470	950	0	2	1	FBtr0333026;FBtr0333027;FBtr0333028;FBtr0333029
FBgn0036397:E003	FBgn0036397	E003	12.7189	0.317694	16.6014	4.61163e-05	0.0017069	3.1268	0.0214423	-14.3785	chr3L	14001645	14001789	145	-	20	34	28	0	0	0	FBtr0075786
FBgn0036403+FBgn0036402:E002	FBgn0036403+FBgn0036402	E002	61.1714	0.0556265	97.9314	4.33132e-23	1.38741e-20	8.57071	1.56918	-4.91604	chr3L	14031661	14032073	413	+	133	99	171	3	6	6	FBtr0075769
FBgn0036476+FBgn0086690:E012	FBgn0036476+FBgn0086690	E012	39.4886	0.0864669	25.9125	3.57243e-07	2.24977e-05	1.9742	5.40329	2.91128	chr3L	15079082	15079425	344	-	10	2	7	60	67	74	FBtr0333940;FBtr0333946
FBgn0036476+FBgn0086690:E018	FBgn0036476+FBgn0086690	E018	13.3055	0.294992	21.1355	4.27929e-06	0.000209491	0.0271152	3.24573	13.8092	chr3L	15089792	15090193	402	-	0	0	0	22	17	32	FBtr0333943;FBtr0333942;FBtr0305977;FBtr0305979
FBgn0036576+FBgn0036575+FBgn0052152:E001	FBgn0036576+FBgn0036575+FBgn0052152	E001	56.0232	0.0613696	32.7684	1.03819e-08	8.84627e-07	6.44519	2.52366	-2.71395	chr3L	16136487	16137801	1315	-	118	113	114	9	11	5	FBtr0075490
FBgn0036621:E001	FBgn0036621	E001	28.1902	0.257195	13.2692	0.000269804	0.00764229	1.71641	5.01914	3.10149	chr3L	16370938	16372436	1499	-	15	3	0	36	62	45	FBtr0333265
FBgn0036681+FBgn0010352:E024	FBgn0036681+FBgn0010352	E024	445.83	0.0159438	210.399	1.12392e-47	1.00556e-44	6.42029	19.357	3.26474	chr3L	16966068	16966358	291	+	71	55	116	754	796	702	FBtr0333214;FBtr0112860
FBgn0036684+FBgn0262189:E010	FBgn0036684+FBgn0262189	E010	5.77444	0.573919	12.7612	0.000353878	0.00952461	0.0153786	2.54506	14.7428	chr3L	17001645	17001747	103	-	0	0	0	6	14	12	FBtr0075297
FBgn0036714:E002	FBgn0036714	E002	177.7	0.0755609	14.4845	0.00014132	0.00446068	7.91793	4.29686	-1.77441	chr3L	17352419	17352579	161	+	494	257	453	21	3	8	FBtr0331845;FBtr0347064
FBgn0036730:E002	FBgn0036730	E002	1220.56	0.566109	13.4865	0.000240287	0.0069349	20.8455	10.0816	-2.17617	chr3L	17479308	17480141	834	+	3199	2457	2364	72	96	32	FBtr0075223;FBtr0310051
FBgn0036740:E006	FBgn0036740	E006	9.75197	0.357532	26.0141	3.38926e-07	2.16329e-05	3.87015	0.013786	-16.2697	chr3L	17621506	17621625	120	-	36	12	22	0	0	0	FBtr0333123
FBgn0036838+FBgn0036837:E001	FBgn0036838+FBgn0036837	E001	859.946	0.0108701	133.856	5.87559e-31	2.82311e-28	13.27	23.5323	1.74358	chr3L	18990026	18992725	2700	-	385	189	344	1225	1789	1056	FBtr0332651;FBtr0075043;FBtr0075042;FBtr0075045;FBtr0075044
FBgn0036838+FBgn0036837:E005	FBgn0036838+FBgn0036837	E005	90.6396	0.048718	23.7358	1.10509e-06	6.28099e-05	3.92454	8.08596	2.09792	chr3L	18995431	18995809	379	-	38	21	18	108	175	155	FBtr0075042
FBgn0036857:E002	FBgn0036857	E002	3.94486	0.982285	19.6115	9.48978e-06	0.000426358	4.30062	0.0127687	-16.7961	chr3L	19268849	19268913	65	-	7	2	20	0	0	0	FBtr0075017
FBgn0036862:E003	FBgn0036862	E003	53.1337	0.0762698	12.8195	0.000343023	0.00928711	0.904424	3.293	3.7311	chr3L	19285224	19285413	190	-	0	1	0	126	90	73	FBtr0332155;FBtr0345390;FBtr0075014;FBtr0331425
FBgn0036896:E008	FBgn0036896	E008	135.339	0.0536655	26.4689	2.67821e-07	1.73289e-05	4.36917	9.00417	2.1015	chr3L	19632367	19633096	730	-	33	20	23	312	156	200	FBtr0302513
FBgn0036896:E009	FBgn0036896	E009	28.7758	0.0977354	20.647	5.52238e-06	0.00026485	5.89782	2.39219	-2.61076	chr3L	19634232	19634463	232	-	56	29	56	16	13	18	FBtr0074963;FBtr0074965;FBtr0074964
FBgn0036897:E006	FBgn0036897	E006	78.3518	0.0380054	36.4741	1.54711e-09	1.49781e-07	4.38234	8.70917	1.99541	chr3L	19640359	19640984	626	-	61	39	62	106	104	91	FBtr0306354
FBgn0037000:E005	FBgn0037000	E005	19.1068	0.193641	38.373	5.84356e-10	6.01655e-08	4.41257	0.0166509	-16.1045	chr3L	20494663	20494921	259	-	44	44	39	0	0	0	FBtr0078220
FBgn0037076:E004	FBgn0037076	E004	78.4224	0.121956	17.9301	2.29168e-05	0.00091972	6.87006	2.83424	-2.56422	chr3L	21349042	21349288	247	-	184	128	198	15	10	0	FBtr0305306
FBgn0037239:E004	FBgn0037239	E004	36.2714	0.0999474	12.6662	0.000372325	0.00992332	6.04745	3.01408	-2.01589	chr3R	4379307	4379449	143	+	38	26	18	48	49	36	FBtr0078916
FBgn0037323:E002	FBgn0037323	E002	53.1141	0.104077	18.3166	1.8707e-05	0.000771042	4.03345	0.024842	-14.6901	chr3R	5401507	5401811	305	-	148	90	130	0	0	0	FBtr0078795;FBtr0344832
FBgn0037341:E003	FBgn0037341	E003	84.2117	0.0546019	17.1099	3.52771e-05	0.001356	4.66536	8.15913	1.62372	chr3R	5565166	5565453	288	+	62	39	35	134	157	69	FBtr0290215
FBgn0037391:E007	FBgn0037391	E007	182.647	0.0369351	28.7346	8.30071e-08	6.07533e-06	5.45547	10.3432	1.86452	chr3R	5861747	5861902	156	-	59	22	39	374	320	218	FBtr0078663
FBgn0037443:E007	FBgn0037443	E007	25.6422	0.149142	13.0002	0.000311457	0.00858317	4.25022	1.66324	-2.7108	chr3R	6391161	6391225	65	-	76	39	51	7	2	1	FBtr0289940;FBtr0289939;FBtr0290327;FBtr0290326;FBtr0300261
FBgn0037683:E002	FBgn0037683	E002	24.6885	0.156799	14.353	0.000151537	0.00474279	0.0278113	2.50963	12.9928	chr3R	9363522	9364034	513	+	0	0	0	21	57	58	FBtr0082025
FBgn0037705+FBgn0260722:E009	FBgn0037705+FBgn0260722	E009	146.719	0.0281086	40.8161	1.67251e-10	1.80437e-08	10.9505	5.99996	-1.75628	chr3R	9542010	9542924	915	-	262	180	341	48	90	52	FBtr0082118
FBgn0037749:E005	FBgn0037749	E005	7.30141	0.431365	12.9402	0.000321598	0.00882515	2.5582	0.0186221	-14.2055	chr3R	9771492	9771542	51	-	18	11	22	0	0	0	FBtr0082160
FBgn0037878:E002	FBgn0037878	E002	12.0041	0.347081	13.5335	0.000234348	0.0067959	2.74478	0.0287045	-13.1604	chr3R	11221518	11221639	122	-	15	30	33	0	0	0	FBtr0082367
FBgn0037912+FBgn0037913:E001	FBgn0037912+FBgn0037913	E001	1059.01	0.00478827	340.792	4.28912e-76	1.30924e-72	12.6915	25.0134	2.06905	chr3R	11559896	11560792	897	-	245	189	285	1740	2108	1434	FBtr0100323;FBtr0100465;FBtr0100461;FBtr0100462;FBtr0100464
FBgn0037912+FBgn0037913:E002	FBgn0037912+FBgn0037913	E002	584.604	0.011222	177.393	1.79749e-40	1.1807e-37	8.71979	19.1457	2.33936	chr3R	11560852	11561205	354	-	95	97	140	944	1223	804	FBtr0100323;FBtr0100465;FBtr0100461;FBtr0100462;FBtr0100464
FBgn0037912+FBgn0037913:E003	FBgn0037912+FBgn0037913	E003	93.5757	0.0754239	17.6762	2.61886e-05	0.0010366	4.08071	7.72849	1.85319	chr3R	11562201	11562296	96	-	12	23	36	180	187	94	FBtr0100462
FBgn0037923+FBgn0037921:E012	FBgn0037923+FBgn0037921	E012	5.84697	0.529017	15.939	6.54155e-05	0.00230921	0.42553	3.28837	5.90266	chr3R	11625626	11625644	19	-	0	2	0	9	11	10	FBtr0300580;FBtr0345158;FBtr0082451
FBgn0037989:E021	FBgn0037989	E021	77.5654	0.087395	34.4647	4.34041e-09	3.87664e-07	10.3657	3.62693	-3.05286	chr3R	12076906	12077536	631	-	130	72	182	56	23	44	FBtr0300351;FBtr0307016
FBgn0037989:E022	FBgn0037989	E022	22.8712	0.428704	22.7635	1.83214e-06	9.78121e-05	6.51137	0.938437	-5.59933	chr3R	12079681	12079928	248	-	68	31	51	0	0	8	FBtr0300351;FBtr0307016
FBgn0038079+FBgn0016693:E001	FBgn0038079+FBgn0016693	E001	36.8983	0.0999432	102.351	4.65145e-24	1.55725e-21	7.86184	0.350285	-8.9915	chr3R	12695129	12695406	278	+	106	52	101	0	1	0	FBtr0113226;FBtr0113227;FBtr0113228
FBgn0038079+FBgn0016693:E003	FBgn0038079+FBgn0016693	E003	32.2508	0.116682	87.141	1.01053e-20	2.71703e-18	7.35407	0.350167	-8.79795	chr3R	12696123	12696299	177	+	89	43	95	0	1	0	FBtr0113228;FBtr0113226;FBtr0113227;FBtr0114500;FBtr0114501;FBtr0114499
FBgn0038079+FBgn0016693:E005	FBgn0038079+FBgn0016693	E005	40.5723	0.436568	23.0196	1.60361e-06	8.73022e-05	8.04327	1.14427	-5.64207	chr3R	12696724	12697030	307	+	51	57	159	0	0	10	FBtr0113228;FBtr0114499;FBtr0114500;FBtr0113227
FBgn0038084:E001	FBgn0038084	E001	19.2142	0.185067	17.7504	2.5186e-05	0.000999962	2.70026	0.0285004	-13.1337	chr3R	12746036	12746679	644	-	59	24	54	0	0	0	FBtr0082658
FBgn0038191:E002	FBgn0038191	E002	220.844	0.0465567	13.1472	0.000287949	0.00804211	5.57033	10.0044	1.70635	chr3R	13961139	13961335	197	-	523	394	501	35	32	7	FBtr0082876
FBgn0038197:E002	FBgn0038197	E002	61.3845	0.0890633	15.0356	0.000105501	0.00348261	2.47682	5.37692	2.24211	chr3R	14057025	14057428	404	+	8	7	3	146	78	92	FBtr0082886
FBgn0038400:E002	FBgn0038400	E002	111.173	0.0232341	34.638	3.97081e-09	3.57111e-07	4.80088	8.46599	1.64855	chr3R	16145306	16145684	379	-	40	25	40	181	193	154	FBtr0347199;FBtr0083281
FBgn0038400:E005	FBgn0038400	E005	8.00166	0.487325	18.2743	1.9127e-05	0.000785238	3.46835	0.0145789	-15.7914	chr3R	16146743	16146855	113	-	11	25	14	0	0	0	FBtr0347199;FBtr0083281
FBgn0038412:E001	FBgn0038412	E001	81.4919	0.107973	57.6704	3.09928e-14	5.37885e-12	4.17206	0.988451	-4.15902	chr3R	16305758	16307398	1641	+	222	123	224	0	0	1	FBtr0083266
FBgn0038412:E002	FBgn0038412	E002	37.8027	0.167451	44.3343	2.76816e-11	3.3098e-09	2.38244	7.78795	3.43094	chr3R	16308331	16308700	370	+	99	50	34	22	36	7	FBtr0083266
FBgn0038465:E004	FBgn0038465	E004	32.088	0.112367	15.7993	7.04303e-05	0.00246113	0.0248798	3.00124	13.8311	chr3R	17004866	17005052	187	+	0	0	0	54	64	58	FBtr0083371;FBtr0337060
FBgn0038473:E005	FBgn0038473	E005	9.99251	0.409274	16.0322	6.22748e-05	0.0022134	3.16747	0.0208109	-14.5021	chr3R	17072582	17072675	94	-	12	15	42	0	0	0	FBtr0083426
FBgn0038683:E006	FBgn0038683	E006	9.65888	0.373412	17.48	2.90341e-05	0.00113975	3.11757	0.0177386	-14.9171	chr3R	19156813	19157017	205	-	34	10	26	0	0	0	FBtr0083750
FBgn0038740:E008	FBgn0038740	E008	187.812	0.0666359	63.9493	1.27661e-15	2.49044e-13	9.85551	2.78009	-3.67328	chr3R	19869410	19871001	1592	-	494	335	437	0	11	9	FBtr0330036;FBtr0330034;FBtr0113250;FBtr0330035;FBtr0083859
FBgn0038740:E012	FBgn0038740	E012	28.1916	0.121467	32.4066	1.25064e-08	1.04338e-06	3.88282	0.0167601	-15.7155	chr3R	19874201	19874286	86	-	75	48	72	0	0	0	FBtr0330036;FBtr0330034;FBtr0113250;FBtr0330035;FBtr0083859
FBgn0038740:E013	FBgn0038740	E013	60.1742	0.0775667	23.4217	1.30099e-06	7.27492e-05	5.54517	2.33172	-2.50582	chr3R	19874345	19874510	166	-	139	98	161	9	5	0	FBtr0330036;FBtr0083859;FBtr0330035;FBtr0113250;FBtr0330034
FBgn0038803:E001	FBgn0038803	E001	94.9774	0.142418	29.7904	4.8137e-08	3.65728e-06	11.4563	3.39212	-3.54079	chr3R	20560865	20561146	282	+	189	150	188	44	6	41	FBtr0083905;FBtr0083904;FBtr0083907;FBtr0083906
FBgn0038803:E002	FBgn0038803	E002	29.2171	0.258301	19.4413	1.03738e-05	0.000461504	6.60938	1.58652	-4.12729	chr3R	20561147	20561299	153	+	86	37	56	13	0	7	FBtr0083905;FBtr0345213;FBtr0083907;FBtr0083906;FBtr0083904
FBgn0038803:E004	FBgn0038803	E004	26.5817	0.170763	36.0493	1.92385e-09	1.82509e-07	6.50829	1.1124	-5.10719	chr3R	20561357	20561411	55	+	73	49	46	6	0	4	FBtr0083905;FBtr0345213;FBtr0083907;FBtr0083906;FBtr0083904
FBgn0038803:E005	FBgn0038803	E005	243.969	0.024918	88.8629	4.23147e-21	1.15568e-18	5.41944	12.1275	2.35264	chr3R	20565791	20566428	638	+	56	17	47	436	386	414	FBtr0083908
FBgn0038826:E003	FBgn0038826	E003	26.1716	0.137822	14.6746	0.00012776	0.00411527	0.00400012	2.83475	18.9399	chr3R	20778895	20779780	886	+	0	0	0	51	43	48	FBtr0334716;FBtr0334720;FBtr0083959
FBgn0038828:E003	FBgn0038828	E003	48.1416	0.0917322	13.9663	0.000186117	0.00560532	3.58783	1.52419	-2.4727	chr3R	20817309	20817427	119	-	83	98	138	0	0	3	FBtr0334723;FBtr0083994
FBgn0038917:E005	FBgn0038917	E005	61.9493	0.0910759	28.4056	9.83816e-08	7.0514e-06	3.11924	7.74667	2.63697	chr3R	21905928	21907182	1255	+	26	22	19	53	107	124	FBtr0084148
FBgn0039015:E001	FBgn0039015	E001	66.9701	0.0713494	14.3024	0.000155668	0.00485452	3.1072	1.20139	-2.74381	chr3R	22732356	22732590	235	-	170	122	166	1	0	0	FBtr0302204
FBgn0039015:E002	FBgn0039015	E002	61.4807	0.0617599	14.167	0.000167279	0.00512424	2.98012	1.19902	-2.62883	chr3R	22732652	22732787	136	-	179	100	148	0	1	0	FBtr0302204
FBgn0039015:E004	FBgn0039015	E004	12.0659	0.332568	23.1683	1.48425e-06	8.15032e-05	0.926319	6.88819	5.8004	chr3R	22733408	22733707	300	-	14	19	5	0	14	19	FBtr0302204
FBgn0039025+FBgn0039026:E005	FBgn0039025+FBgn0039026	E005	16.4011	0.257247	28.34	1.0177e-07	7.25421e-06	0.0127151	3.96358	16.572	chr3R	22781728	22782158	431	+	0	0	0	25	53	16	FBtr0084312;FBtr0310037
FBgn0039025+FBgn0039026:E006	FBgn0039025+FBgn0039026	E006	88.7027	0.173336	25.9396	3.52273e-07	2.22657e-05	2.51525	8.87593	3.65597	chr3R	22784467	22785405	939	+	1	8	27	131	224	114	FBtr0084312;FBtr0310037
FBgn0039045+FBgn0053193:E003	FBgn0039045+FBgn0053193	E003	32.7776	0.0935529	12.7825	0.000349881	0.00944643	2.74112	5.46037	1.99388	chr3R	23054888	23055176	289	-	21	14	19	53	58	28	FBtr0344299;FBtr0084357
FBgn0039120:E011	FBgn0039120	E011	12.1908	0.273744	26.0048	3.40575e-07	2.16762e-05	3.64285	0.0257103	-14.2964	chr3R	23781410	23781621	212	-	29	21	34	0	0	0	FBtr0084460
FBgn0039129:E003	FBgn0039129	E003	88.8758	0.0706585	19.3116	1.11028e-05	0.000490757	4.21509	8.49818	2.03639	chr3R	23933404	23933410	7	-	133	123	250	23	42	21	FBtr0084519
FBgn0039130:E001	FBgn0039130	E001	62.1828	0.0690424	12.8388	0.000339499	0.00922855	7.65207	4.30028	-1.67256	chr3R	23933912	23934060	149	+	61	55	119	54	39	58	FBtr0084494
FBgn0039132:E006	FBgn0039132	E006	443.778	0.00691528	193.111	6.65629e-44	4.9344e-41	10.123	17.4984	1.62832	chr3R	23960898	23961118	221	+	233	137	185	624	777	605	FBtr0305039;FBtr0305040
FBgn0039172+FBgn0266744:E007	FBgn0039172+FBgn0266744	E007	26.6664	0.317221	20.3612	6.41176e-06	0.000303023	5.20495	1.09664	-4.49988	chr3R	24230669	24230958	290	-	73	31	78	6	0	0	FBtr0345247;FBtr0345246
FBgn0039209:E008	FBgn0039209	E008	111.747	0.0268518	54.7842	1.34515e-13	2.20197e-11	4.68055	9.57402	2.08181	chr3R	24571291	24571965	675	-	45	37	50	156	186	165	FBtr0345204;FBtr0084675
FBgn0039209:E009	FBgn0039209	E009	51.7127	0.140288	27.409	1.64661e-07	1.13024e-05	2.11853	6.91581	3.42419	chr3R	24571966	24572495	530	-	7	2	19	79	68	110	FBtr0084675
FBgn0039356:E002	FBgn0039356	E002	52.9431	0.0806007	13.2084	0.000278696	0.00782159	3.16229	1.05093	-3.18077	chr3R	25678973	25679158	186	+	137	72	163	1	0	0	FBtr0084900
FBgn0039358:E006	FBgn0039358	E006	90.8504	0.0569319	20.4164	6.22948e-06	0.000295755	4.02596	7.99687	1.99179	chr3R	25682432	25682873	442	+	34	17	29	86	195	160	FBtr0113291
FBgn0039451:E001	FBgn0039451	E001	93.1087	0.0634448	16.8976	3.94523e-05	0.00149549	4.98353	9.05658	1.73747	chr3R	26719847	26720323	477	-	81	66	39	118	106	129	FBtr0339242
FBgn0039713:E003	FBgn0039713	E003	7.89586	0.460446	19.2004	1.17688e-05	0.000515364	3.36193	0.0222058	-14.4872	chr3R	29861867	29861896	30	+	25	18	10	0	0	0	FBtr0346159;FBtr0310274
FBgn0039734:E002	FBgn0039734	E002	63.1673	0.0605381	17.0723	3.59824e-05	0.00137699	3.56277	0.020251	-14.9208	chr3R	30000727	30000966	240	+	142	130	154	0	0	0	FBtr0085550;FBtr0085551
FBgn0039734:E008	FBgn0039734	E008	75.6367	0.0554942	15.3756	8.81189e-05	0.00298097	3.89467	1.01764	-3.87597	chr3R	30002447	30003010	564	+	160	146	206	1	0	0	FBtr0085550;FBtr0085551
FBgn0039848+FBgn0039849:E001	FBgn0039848+FBgn0039849	E001	141.597	0.0268315	66.6403	3.25863e-16	6.60534e-14	11.5817	5.23191	-2.31875	chr3R	31458380	31458822	443	-	242	208	317	56	61	44	FBtr0085810
FBgn0039848+FBgn0039849:E002	FBgn0039848+FBgn0039849	E002	347.99	0.0112629	97.1191	6.52794e-23	2.07821e-20	16.941	9.70835	-1.65296	chr3R	31458878	31459821	944	-	599	429	669	157	230	175	FBtr0085810
FBgn0039883:E005	FBgn0039883	E005	17.5294	0.20038	14.0423	0.000178747	0.00543063	1.62946	4.68395	3.05134	chr3R	31825844	31826305	462	+	7	13	4	22	33	21	FBtr0309829;FBtr0304594;FBtr0304595
FBgn0039897:E007	FBgn0039897	E007	56.3383	0.148944	17.5737	2.76387e-05	0.00108901	2.13148	5.52852	2.75639	chr4	234265	234345	81	+	0	6	9	85	123	91	FBtr0333671;FBtr0300798;FBtr0300799;FBtr0089116;FBtr0300800;FBtr0308086;FBtr0308087;FBtr0089119;FBtr0300796;FBtr0300797
FBgn0039938:E004	FBgn0039938	E004	196.416	0.0198826	69.0897	9.40847e-17	1.98465e-14	3.73493	8.3891	2.34856	chr4	806822	806956	135	-	14	10	7	323	416	320	FBtr0334489
FBgn0039938:E008	FBgn0039938	E008	408.947	0.0352722	35.0565	3.2027e-09	2.9363e-07	19.5388	10.0786	-1.9776	chr4	833379	834393	1015	-	402	130	413	541	598	400	FBtr0100600
FBgn0040011:E001	FBgn0040011	E001	19.7653	0.227804	18.4982	1.70066e-05	0.000706742	4.05723	0.846008	-4.52733	chr2L	22579072	22579252	181	+	36	29	69	0	3	0	FBtr0111252
FBgn0040309:E004	FBgn0040309	E004	11.01	0.362632	17.7822	2.47692e-05	0.000985678	0.0168124	3.1071	15.0621	chrX	13330502	13330535	34	+	0	0	0	11	17	31	FBtr0073764;FBtr0339699
FBgn0040370:E001	FBgn0040370	E001	44.8002	0.0802198	28.7023	8.44019e-08	6.16003e-06	3.4852	0.0281269	-13.9092	chrX	283186	286406	3221	-	122	74	115	0	0	0	FBtr0300326
FBgn0040388:E002	FBgn0040388	E002	80.5959	0.0644161	42.8479	5.9166e-11	6.80763e-09	10.4486	3.691	-3.02561	chrX	2445861	2446181	321	-	114	90	197	56	47	23	FBtr0334883
FBgn0040507:E003	FBgn0040507	E003	37.8872	0.107295	16.6115	4.58722e-05	0.00169907	3.35706	0.0169548	-15.2614	chr3L	2239093	2239916	824	+	92	73	93	0	0	0	FBtr0072874;FBtr0332662
FBgn0040512:E002	FBgn0040512	E002	148.193	0.0329132	43.9049	3.44724e-11	4.07481e-09	5.56919	11.2051	2.04014	chr3L	16671939	16672453	515	-	102	36	67	184	307	178	FBtr0075353
FBgn0040524:E002	FBgn0040524	E002	140.349	0.0311568	34.158	5.08132e-09	4.49491e-07	4.96316	0.0224572	-15.5819	chr3R	8008552	8008661	110	-	299	234	435	0	0	0	FBtr0335231;FBtr0308077;FBtr0081821;FBtr0308078
FBgn0040528:E006	FBgn0040528	E006	10.2329	0.347647	19.815	8.53123e-06	0.00038936	3.28173	0.0169569	-15.1955	chr3R	8249955	8250120	166	+	37	16	19	0	0	0	FBtr0300372
FBgn0040571:E001	FBgn0040571	E001	49.9374	0.209981	44.4974	2.54696e-11	3.05942e-09	4.26061	2.43563	-1.6165	chr3R	20036421	20039735	3315	-	132	100	93	5	6	0	FBtr0083838;FBtr0344607;FBtr0300810
FBgn0040571:E005	FBgn0040571	E005	7.79368	0.747938	15.2713	9.31223e-05	0.00312973	0.675602	4.50096	5.47678	chr3R	20055728	20056097	370	-	7	0	2	5	32	3	FBtr0083838;FBtr0300810
FBgn0040658+FBgn0034763:E001	FBgn0040658+FBgn0034763	E001	23.2228	0.335527	16.5409	4.76124e-05	0.00175515	1.29816	5.13724	3.97504	chr2R	22669145	22669431	287	+	1	0	12	44	32	40	FBtr0343011
FBgn0040658+FBgn0034763:E002	FBgn0040658+FBgn0034763	E002	68.385	0.0627598	45.2177	1.76303e-11	2.16794e-09	3.01079	8.45812	2.99555	chr2R	22669432	22669855	424	+	15	16	36	90	121	111	FBtr0100554;FBtr0343011
FBgn0040658+FBgn0034763:E003	FBgn0040658+FBgn0034763	E003	17.7962	0.292366	16.7683	4.22321e-05	0.00157784	1.03351	4.53484	4.27173	chr2R	22669924	22670053	130	+	6	2	0	36	44	14	FBtr0100554;FBtr0343011
FBgn0040658+FBgn0034763:E004	FBgn0040658+FBgn0034763	E004	118.926	0.0767344	45.6258	1.43142e-11	1.78556e-09	3.89628	11.1496	3.06008	chr2R	22670145	22670586	442	+	24	17	74	151	222	193	FBtr0100554;FBtr0343011
FBgn0041087:E005	FBgn0041087	E005	21.3196	0.250395	14.6704	0.000128038	0.00411657	3.28736	0.0193642	-14.8174	chr2R	9417156	9417335	180	+	65	12	81	0	0	0	FBtr0088506;FBtr0339380
FBgn0041087:E006	FBgn0041087	E006	23.231	0.221484	17.6104	2.71108e-05	0.00106902	3.4139	0.0193645	-14.9266	chr2R	9417395	9417571	177	+	63	56	35	0	0	0	FBtr0088506;FBtr0339380
FBgn0041180:E008	FBgn0041180	E008	15.7841	0.23159	19.7947	8.62219e-06	0.000393166	0.0257081	3.08598	13.817	chr2L	19553970	19553975	6	+	0	0	0	30	23	32	FBtr0331329;FBtr0331330
FBgn0041182:E012	FBgn0041182	E012	134.218	0.0278853	25.3256	4.84239e-07	2.94586e-05	2.8064	5.52893	1.96207	chr2L	7699379	7700668	1290	-	5	0	6	183	346	214	FBtr0335488;FBtr0335487;FBtr0079513;FBtr0079511;FBtr0079510
FBgn0041183:E002	FBgn0041183	E002	72.2633	0.0771748	18.5642	1.64278e-05	0.000686923	4.40292	0.0139358	-16.6117	chr2L	15889860	15890955	1096	-	229	109	170	0	0	0	FBtr0080811
FBgn0041781:E006	FBgn0041781	E006	18.6647	0.266427	19.655	9.27614e-06	0.000418572	4.59591	1.002	-4.39982	chr2L	10979633	10979713	81	+	53	25	47	0	6	0	FBtr0305256;FBtr0329949
FBgn0042131+FBgn0261797:E008	FBgn0042131+FBgn0261797	E008	62.6927	0.0595924	21.8086	3.01242e-06	0.000152829	3.44154	7.04885	2.07785	chr3L	4812894	4813089	196	-	31	21	15	108	88	91	FBtr0332749;FBtr0273370;FBtr0332746;FBtr0332745
FBgn0042135:E001	FBgn0042135	E001	139.883	0.0341711	38.2352	6.27104e-10	6.43116e-08	11.634	5.96827	-1.95007	chr2R	7716807	7718278	1472	-	286	177	181	86	86	80	FBtr0088936
FBgn0042135:E007	FBgn0042135	E007	39.6448	0.145319	30.5637	3.23083e-08	2.50604e-06	1.12074	5.48078	4.58686	chr2R	7722034	7722655	622	-	4	0	2	54	50	103	FBtr0330327;FBtr0088937
FBgn0042178:E001	FBgn0042178	E001	20.0089	0.254812	19.8459	8.39426e-06	0.000384462	3.0772	0.0137946	-15.6051	chr3L	16595181	16595419	239	+	92	29	22	0	0	0	FBtr0345368
FBgn0042178:E002	FBgn0042178	E002	47.1618	0.0753217	63.7979	1.37859e-15	2.66933e-13	4.70959	0.0137969	-16.8356	chr3L	16595420	16595599	180	+	122	90	110	0	0	0	FBtr0345368;FBtr0075312;FBtr0331558
FBgn0042178:E005	FBgn0042178	E005	27.4002	0.139088	34.8285	3.60066e-09	3.27225e-07	3.60029	0.0137969	-16.0584	chr3L	16596677	16596736	60	+	87	38	69	0	0	0	FBtr0075312
FBgn0042178:E006	FBgn0042178	E006	41.0396	0.0876917	54.9392	1.24315e-13	2.04145e-11	4.39803	0.0137969	-16.6374	chr3L	16596737	16597034	298	+	112	70	102	0	0	0	FBtr0331558;FBtr0075312;FBtr0345368
FBgn0042178:E010	FBgn0042178	E010	180.688	0.0237222	144.273	3.09739e-33	1.74706e-30	9.06328	3.12831	-3.08685	chr3L	16598196	16599318	1123	+	464	350	386	8	3	11	FBtr0331558;FBtr0075312;FBtr0345368
FBgn0042178:E012	FBgn0042178	E012	993.371	0.0224726	103.264	2.93266e-24	9.94652e-22	16.513	28.7409	1.73099	chr3L	16599741	16600459	719	+	1568	1120	1450	593	770	768	FBtr0331558;FBtr0075312;FBtr0345368
FBgn0042627:E006	FBgn0042627	E006	33.1316	0.103863	19.0966	1.24265e-05	0.000541425	3.3678	0.0225596	-14.4466	chr2L	3054688	3054783	96	+	92	55	83	0	0	0	FBtr0077657;FBtr0335386
FBgn0042693:E014	FBgn0042693	E014	532.06	0.0171079	266.405	6.89254e-60	1.11771e-56	22.3025	6.31287	-3.75183	chr3R	18173126	18174190	1065	+	1157	951	1256	62	105	46	FBtr0083556;FBtr0083555
FBgn0042693:E015	FBgn0042693	E015	147.397	0.0238954	198.446	4.55948e-45	3.53135e-42	12.31	2.39083	-4.7638	chr3R	18174540	18175044	505	+	362	237	384	10	12	8	FBtr0083556;FBtr0083555
FBgn0044823+FBgn0037350:E003	FBgn0044823+FBgn0037350	E003	359	0.0187263	117.279	2.4937e-27	9.72956e-25	8.82669	18.9566	2.27337	chr3R	5622119	5622688	570	-	322	127	269	449	507	460	FBtr0113194;FBtr0078740
FBgn0046253:E005	FBgn0046253	E005	8.88772	0.476341	14.2037	0.000164047	0.00504011	1.61237	2.86692	1.66201	chr2R	23346004	23346470	467	-	6	7	27	5	14	0	FBtr0273227
FBgn0050296:E007	FBgn0050296	E007	30.0331	0.137169	13.3913	0.000252799	0.00723565	3.06927	0.01513	-15.331	chr2R	21019740	21019859	120	+	95	31	91	0	0	0	FBtr0301897;FBtr0301892;FBtr0071528;FBtr0310056;FBtr0310057;FBtr0301898;FBtr0113371;FBtr0342839;FBtr0342838;FBtr0113369
FBgn0050410+FBgn0050409:E001	FBgn0050410+FBgn0050409	E001	37.9237	0.275061	18.961	1.33417e-05	0.000573121	5.42046	1.25987	-4.21702	chr2R	23354367	23354479	113	+	81	95	64	6	0	0	FBtr0445664;FBtr0445665
FBgn0050424:E005	FBgn0050424	E005	10.8586	0.308494	17.3319	3.13873e-05	0.00122278	2.96716	0.029331	-13.3232	chr2R	24967051	24967086	36	-	25	23	25	0	0	0	FBtr0343511;FBtr0113377;FBtr0113376
FBgn0050499:E004	FBgn0050499	E004	77.6521	0.0786624	13.6986	0.000214618	0.00631346	7.90974	4.42029	-1.68942	chr2R	7565583	7565751	169	-	137	111	157	21	27	50	FBtr0088954
FBgn0051064:E004	FBgn0051064	E004	247.512	0.0235144	85.2534	2.62476e-20	6.87899e-18	15.3272	6.52166	-2.51209	chr3R	27230864	27232108	1245	-	517	377	490	80	73	92	FBtr0085124;FBtr0339248;FBtr0085126;FBtr0347560
FBgn0051064:E010	FBgn0051064	E010	218.622	0.0588332	72.6542	1.54476e-17	3.36809e-15	15.1657	4.50792	-3.55128	chr3R	27237004	27237846	843	-	486	295	600	25	81	17	FBtr0347560;FBtr0339249;FBtr0085126;FBtr0339248
FBgn0051100:E001	FBgn0051100	E001	10.4926	0.352711	14.6678	0.00012822	0.00411988	1.6204	3.46593	2.19607	chr3R	8995229	8995599	371	-	26	6	9	4	7	15	FBtr0082011;FBtr0336756
FBgn0051116:E017	FBgn0051116	E017	15.7748	0.196693	25.6948	3.99898e-07	2.49718e-05	5.58519	1.50541	-3.78992	chr3R	11803716	11804609	894	-	22	13	15	6	20	21	FBtr0082526;FBtr0082527
FBgn0051116:E018	FBgn0051116	E018	30.1538	0.137837	13.9047	0.000192317	0.00575533	0.0134691	2.83009	15.4321	chr3R	11806033	11806567	535	-	0	0	0	59	66	42	FBtr0082528;FBtr0113391
FBgn0051146:E001	FBgn0051146	E001	35.2019	0.11273	27.3324	1.71319e-07	1.16668e-05	0.0159219	3.7331	15.7498	chr3R	7658247	7658353	107	+	0	0	0	44	54	91	FBtr0305969;FBtr0081541
FBgn0051146:E002	FBgn0051146	E002	35.2118	0.114342	27.1019	1.93005e-07	1.30071e-05	0.01592	3.73362	15.7506	chr3R	7658354	7658668	315	+	0	0	0	43	54	92	FBtr0081541
FBgn0051151:E006	FBgn0051151	E006	9.40019	0.393267	16.0335	6.2232e-05	0.0022134	0.0183376	2.86146	14.5736	chr3R	22713365	22713367	3	-	0	0	0	19	25	9	FBtr0310427;FBtr0310425;FBtr0110835
FBgn0051361:E013	FBgn0051361	E013	111.537	0.0390348	33.5154	7.07025e-09	6.15586e-07	0.035664	4.60566	14.0307	chr3R	12111274	12111420	147	+	0	0	0	163	283	177	FBtr0339642;FBtr0082542;FBtr0300126;FBtr0339641
FBgn0051601:E006	FBgn0051601	E006	42.5854	0.0945547	15.0367	0.00010544	0.00348261	3.25274	0.0240935	-14.1563	chr2L	22043347	22043466	120	-	155	61	86	0	0	0	FBtr0308578;FBtr0307507
FBgn0051646+FBgn0266069:E014	FBgn0051646+FBgn0266069	E014	35.2156	0.133102	22.2304	2.4181e-06	0.000125229	4.11158	0.0102953	-17.2872	chr2L	5651610	5652180	571	-	74	68	97	0	0	0	FBtr0079114
FBgn0051675:E001	FBgn0051675	E001	44.7208	0.508677	34.2279	4.90219e-09	4.34845e-07	1.65276	7.06767	4.20417	chr2L	20867755	20868197	443	+	5	7	7	92	86	53	FBtr0081429
FBgn0051675:E003	FBgn0051675	E003	36.727	0.47802	32.4569	1.21865e-08	1.02162e-06	5.74701	1.52565	-3.83423	chr2L	20869117	20869650	534	+	136	47	65	0	0	10	FBtr0081429
FBgn0052062:E005	FBgn0052062	E005	189.112	0.0429825	22.3733	2.24473e-06	0.000117187	6.41351	11.0809	1.59755	chr3L	10517962	10518306	345	+	66	73	48	276	253	338	FBtr0113419;FBtr0113418;FBtr0305094;FBtr0305095;FBtr0305096;FBtr0332985
FBgn0052103:E006	FBgn0052103	E006	122.025	0.0223734	67.435	2.17746e-16	4.46611e-14	5.07121	10.9498	2.24381	chr3L	12408110	12408650	541	-	76	60	68	150	197	160	FBtr0075983
FBgn0052311:E010	FBgn0052311	E010	62.0926	0.0669046	21.0824	4.39957e-06	0.000214772	0.016992	3.60915	15.4645	chr3L	2129580	2129786	207	-	0	0	0	93	153	100	FBtr0332119;FBtr0332120;FBtr0332118;FBtr0332116;FBtr0332115;FBtr0332114
FBgn0052373:E001	FBgn0052373	E001	18.2848	0.262294	15.8294	6.9317e-05	0.00242712	3.13707	0.0158256	-15.2644	chr3L	7650548	7650865	318	+	56	14	64	0	0	0	FBtr0076805;FBtr0076806
FBgn0052425:E004	FBgn0052425	E004	30.062	0.14622	33.7781	6.1771e-09	5.42373e-07	0.466715	4.77091	6.71278	chr3L	20509900	20509960	61	+	0	0	1	34	58	71	FBtr0078204
FBgn0052425:E006	FBgn0052425	E006	2999.44	0.00557121	406.981	1.6648e-90	5.39936e-87	19.4498	40.0582	2.37312	chr3L	20510780	20511058	279	+	773	521	540	4579	5799	4673	FBtr0078204;FBtr0113436
FBgn0052451:E013	FBgn0052451	E013	148.109	0.0373474	37.2318	1.04889e-09	1.05075e-07	12.1012	6.04798	-2.02784	chr3L	22785260	22787631	2372	+	315	175	201	97	67	96	FBtr0078533
FBgn0052533+FBgn0044030:E012	FBgn0052533+FBgn0044030	E012	71.8484	0.0474178	35.9643	2.00969e-09	1.89958e-07	8.50091	3.73354	-2.38829	chrX	19479918	19480238	321	-	131	98	157	30	39	19	FBtr0346015
FBgn0052549:E010	FBgn0052549	E010	53.4056	0.160036	19.3728	1.0753e-05	0.000476509	9.15333	3.09584	-3.14593	chrX	18407797	18407885	89	-	54	32	92	43	20	84	FBtr0074570;FBtr0340421;FBtr0340422;FBtr0074574;FBtr0074575
FBgn0052549:E011	FBgn0052549	E011	172.984	0.0883494	39.2647	3.70071e-10	3.88739e-08	16.1889	5.57678	-3.13083	chrX	18408518	18408859	342	-	238	125	207	158	73	249	FBtr0340421;FBtr0340422;FBtr0074574;FBtr0074575
FBgn0052549:E014	FBgn0052549	E014	74.3117	0.0537333	43.4691	4.30703e-11	5.0338e-09	10.2481	3.81404	-2.87386	chrX	18409884	18410144	261	-	99	56	65	93	93	50	FBtr0074570;FBtr0340421;FBtr0340422;FBtr0074574;FBtr0074575
FBgn0052654:E005	FBgn0052654	E005	115.052	0.0687031	22.8418	1.75901e-06	9.45891e-05	9.85522	4.66079	-2.17891	chrX	12601583	12601897	315	+	165	190	290	25	64	22	FBtr0310304;FBtr0340105;FBtr0340106
FBgn0052677:E003	FBgn0052677	E003	26.4508	0.166391	13.8555	0.000197414	0.00589086	3.01156	0.0134725	-15.6109	chrX	10630174	10631388	1215	+	98	42	46	0	0	0	FBtr0343041
FBgn0052695:E002	FBgn0052695	E002	9.66169	0.545632	15.5162	8.17992e-05	0.0028018	3.03508	1.36327	-2.31112	chrX	9873415	9873541	127	-	0	4	9	15	9	17	FBtr0343033;FBtr0346169
FBgn0052813:E001	FBgn0052813	E001	49.4791	0.0812343	19.1452	1.21142e-05	0.000529186	6.70759	3.04588	-2.28654	chrX	1380914	1381126	213	+	101	62	118	26	9	14	FBtr0070219;FBtr0330318
FBgn0052813:E003	FBgn0052813	E003	219.85	0.0728763	19.6977	9.0712e-06	0.000412126	13.5773	7.17032	-1.87433	chrX	1385904	1386362	459	+	503	283	390	36	119	124	FBtr0330317;FBtr0342737;FBtr0342735;FBtr0070219;FBtr0330318
FBgn0052813:E006	FBgn0052813	E006	24.0371	0.143067	55.0238	1.19082e-13	1.96171e-11	0.00954858	4.94856	18.041	chrX	1388568	1388796	229	+	0	0	0	44	43	44	FBtr0070222;FBtr0330320;FBtr0330319
FBgn0052813:E009	FBgn0052813	E009	15.7306	0.243206	22.7429	1.85187e-06	9.86627e-05	0.695366	3.95885	5.02216	chrX	1389081	1389600	520	+	0	0	3	22	36	27	FBtr0330320
FBgn0053113:E011	FBgn0053113	E011	9.59621	0.349899	15.6924	7.45229e-05	0.00258672	3.32279	0.592048	-4.97981	chr2L	4999386	4999502	117	-	25	20	17	2	0	0	FBtr0079044
FBgn0053170:E001	FBgn0053170	E001	9.58249	0.318208	20.2681	6.73154e-06	0.000316981	3.46248	0.402331	-6.21358	chr3L	22864600	22864841	242	+	22	16	27	0	1	0	FBtr0299877
FBgn0053196:E047	FBgn0053196	E047	114.611	0.0428725	21.8043	3.01922e-06	0.000153001	4.71911	1.03588	-4.38047	chr2L	4518710	4520299	1590	-	302	154	352	0	0	1	FBtr0332351;FBtr0332347;FBtr0332353;FBtr0332345;FBtr0332355;FBtr0332343;FBtr0332350;FBtr0332344;FBtr0332348;FBtr0332349;FBtr0332346;FBtr0305145;FBtr0332354;FBtr0332352;FBtr0305142;FBtr0305141
FBgn0053196:E060	FBgn0053196	E060	59.3083	0.067062	14.6986	0.000126138	0.0040762	3.21046	6.14443	1.87966	chr2L	4526606	4527229	624	-	126	94	144	7	20	9	FBtr0332351;FBtr0332347;FBtr0332353;FBtr0332345;FBtr0332355;FBtr0332343;FBtr0332350;FBtr0332344;FBtr0332348;FBtr0332349;FBtr0332346;FBtr0305145;FBtr0332354;FBtr0332352;FBtr0305142;FBtr0305141
FBgn0053260+FBgn0260233+FBgn0013263:E001	FBgn0053260+FBgn0260233+FBgn0013263	E001	352.819	0.0559979	67.5728	2.03053e-16	4.18127e-14	20.4012	6.76551	-3.27406	chr3L	14747929	14749737	1809	-	870	441	734	44	144	150	FBtr0100445;FBtr0333045;FBtr0300642;FBtr0075707;FBtr0300641
FBgn0053523:E001	FBgn0053523	E001	6.97578	0.499864	14.2941	0.000156354	0.00487007	2.82785	0.0118043	-15.8104	chr3L	5923862	5924195	334	+	10	16	20	0	0	0	FBtr0330119;FBtr0306383;FBtr0091475
FBgn0053653:E001	FBgn0053653	E001	24.3171	0.144046	59.27	1.37454e-14	2.44272e-12	5.74979	0.00979656	-18.4021	chr4	1230837	1231014	178	+	69	45	53	0	0	0	FBtr0333702
FBgn0053653:E022	FBgn0053653	E022	11.6303	0.296488	27.3523	1.69565e-07	1.15777e-05	3.98226	0.00978236	-17.3422	chr4	1254006	1254212	207	+	38	22	20	0	0	0	FBtr0091630;FBtr0307334;FBtr0307333
FBgn0058006:E010	FBgn0058006	E010	18.9711	0.176287	20.173	7.07461e-06	0.000330735	5.08339	1.68532	-3.19111	chr2L	22755857	22756349	493	-	27	26	46	9	6	9	FBtr0111230
FBgn0058263:E009	FBgn0058263	E009	51.8789	0.0754417	18.7235	1.51112e-05	0.000639078	2.62319	5.67311	2.23177	chr2R	2564444	2564669	226	-	13	7	8	115	90	58	FBtr0301780
FBgn0064225:E009	FBgn0064225	E009	11.6059	0.324441	30.9821	2.60419e-08	2.06315e-06	4.38134	0.0185475	-15.7727	chr2L	22536651	22536687	37	-	49	16	18	0	0	0	FBtr0344793;FBtr0332633
FBgn0064225:E010	FBgn0064225	E010	16.3593	0.375827	19.6153	9.47072e-06	0.00042587	5.0081	0.880884	-5.02038	chr2L	22536688	22536884	197	-	49	23	35	6	0	0	FBtr0344793
FBgn0065080+FBgn0260003:E012	FBgn0065080+FBgn0260003	E012	120.811	0.065563	19.7807	8.68559e-06	0.000395362	3.76139	7.71178	2.08259	chr3R	19483904	19484944	1041	+	12	20	11	238	292	111	FBtr0110919;FBtr0110918;FBtr0083764;FBtr0110917
FBgn0065080+FBgn0260003:E014	FBgn0065080+FBgn0260003	E014	95.4479	0.0334055	26.1424	3.17141e-07	2.03676e-05	9.48194	5.29476	-1.69623	chr3R	19485609	19485770	162	+	92	86	105	109	115	72	FBtr0083765;FBtr0083764;FBtr0334562;FBtr0334564;FBtr0110917;FBtr0110919;FBtr0110918
FBgn0065080+FBgn0260003:E015	FBgn0065080+FBgn0260003	E015	64.5234	0.057194	26.6703	2.41307e-07	1.58505e-05	8.55208	4.0082	-2.20048	chr3R	19485832	19485991	160	+	104	63	66	79	54	35	FBtr0083765;FBtr0083764;FBtr0334562;FBtr0334564;FBtr0110917;FBtr0110919;FBtr0110918
FBgn0065080+FBgn0260003:E019	FBgn0065080+FBgn0260003	E019	38.9427	0.0888676	19.2912	1.12221e-05	0.000494764	6.8488	3.01178	-2.37965	chr3R	19493965	19494128	164	+	71	34	46	37	21	35	FBtr0083765;FBtr0083764;FBtr0334562;FBtr0334564;FBtr0334565;FBtr0110917;FBtr0110919;FBtr0110918
FBgn0065080+FBgn0260003:E020	FBgn0065080+FBgn0260003	E020	41.3708	0.0980743	20.9222	4.78316e-06	0.00023197	7.28096	2.98347	-2.58498	chr3R	19494213	19494318	106	+	67	33	72	21	29	42	FBtr0083765;FBtr0083764;FBtr0334562;FBtr0334564;FBtr0334565;FBtr0110917;FBtr0110919;FBtr0110918
FBgn0065080+FBgn0260003:E025	FBgn0065080+FBgn0260003	E025	55.843	0.0541856	14.2886	0.00015681	0.00488132	7.20655	4.07376	-1.65447	chr3R	19506595	19506728	134	+	61	56	44	49	66	59	FBtr0083765;FBtr0083764;FBtr0083766;FBtr0334562;FBtr0334564;FBtr0334565;FBtr0110917;FBtr0110919;FBtr0110918
FBgn0065080+FBgn0260003:E037	FBgn0065080+FBgn0260003	E037	435.72	0.013152	132.561	1.12761e-30	5.27153e-28	6.40232	14.5483	2.40965	chr3R	19585241	19586195	955	+	66	29	36	843	780	661	FBtr0334563;FBtr0110916
FBgn0065080+FBgn0260003:E048	FBgn0065080+FBgn0260003	E048	13.695	0.279678	14.2389	0.000161009	0.00497029	0.00986065	2.6838	16.1785	chr3R	19593796	19594098	303	+	0	0	0	34	29	13	FBtr0110919;FBtr0334562;FBtr0334563
FBgn0065092+FBgn0001316:E017	FBgn0065092+FBgn0001316	E017	43.7395	0.0947214	36.424	1.58735e-09	1.53391e-07	1.31264	5.38089	4.07736	chr3L	447711	448132	422	-	0	2	5	79	73	80	FBtr0333852
FBgn0065092+FBgn0001316:E023	FBgn0065092+FBgn0001316	E023	411.416	0.0100637	255.811	1.40461e-57	1.96995e-54	5.37272	16.0503	3.21304	chr3L	489953	490823	871	-	47	37	34	719	842	614	FBtr0343526;FBtr0333851
FBgn0065096+FBgn0041789:E020	FBgn0065096+FBgn0041789	E020	56.4521	0.12506	13.0883	0.000297141	0.00824999	2.57018	5.63768	2.27257	chr2L	19423279	19423414	136	-	17	1	7	72	97	120	FBtr0100449
FBgn0066292+FBgn0053558:E004	FBgn0066292+FBgn0053558	E004	45.7442	0.075655	18.2501	1.93721e-05	0.000792164	3.23339	6.75578	2.13469	chr2R	6926473	6926591	119	-	34	15	39	66	83	38	FBtr0306616;FBtr0332942;FBtr0302578
FBgn0066292+FBgn0053558:E016	FBgn0066292+FBgn0053558	E016	345.661	0.0155284	89.7725	2.67185e-21	7.41431e-19	9.14632	17.8174	1.98046	chr2R	6931063	6931842	780	-	255	189	250	463	404	458	FBtr0302578;FBtr0302579;FBtr0306616;FBtr0306615;FBtr0113470;FBtr0332944;FBtr0302034;FBtr0332942
FBgn0066292+FBgn0053558:E017	FBgn0066292+FBgn0053558	E017	164.373	0.0293005	79.3508	5.20051e-19	1.26105e-16	5.32374	13.2041	2.65628	chr2R	6931843	6932643	801	-	117	39	85	252	235	227	FBtr0302578;FBtr0302579;FBtr0306616;FBtr0306615;FBtr0113470;FBtr0332944;FBtr0302034;FBtr0332942;FBtr0332943
FBgn0083975:E017	FBgn0083975	E017	4.81159	1.34919	16.5316	4.78456e-05	0.00175836	0.00560313	3.09763	18.2238	chr3R	20244680	20245473	794	+	0	0	0	11	7	8	FBtr0346343
FBgn0085342+FBgn0032618:E001	FBgn0085342+FBgn0032618	E001	90.4267	0.0463481	48.0411	4.17385e-12	5.56785e-10	10.1839	4.50996	-2.37042	chr2L	16879517	16879920	404	+	162	104	140	31	97	51	FBtr0080947;FBtr0112511
FBgn0085342+FBgn0032618:E002	FBgn0085342+FBgn0032618	E002	36.2927	0.0771048	21.7245	3.14741e-06	0.000159032	6.40906	2.91782	-2.27835	chr2L	16880589	16880660	72	+	71	36	54	26	26	21	FBtr0080947;FBtr0112511
FBgn0085344+FBgn0005654:E005	FBgn0085344+FBgn0005654	E005	24.2948	0.179831	21.4502	3.63137e-06	0.000181191	3.59814	0.0112146	-16.6546	chr2R	13205338	13205400	63	-	38	47	79	0	0	0	FBtr0300287;FBtr0087768
FBgn0085370:E019	FBgn0085370	E019	138.755	0.0352717	27.3802	1.6713e-07	1.14567e-05	5.21389	9.49481	1.74482	chr2L	18546525	18547044	520	-	57	40	26	253	199	203	FBtr0343830;FBtr0303162;FBtr0112544
FBgn0085430:E010	FBgn0085430	E010	7.27528	0.425186	12.7706	0.000352117	0.00949198	2.53914	0.0265528	-13.1602	chrX	18880637	18884075	3439	+	21	11	19	0	0	0	FBtr0333160
FBgn0085434:E005	FBgn0085434	E005	36.6099	0.123756	39.9323	2.62921e-10	2.80731e-08	4.79264	0.00696792	-18.8573	chr2R	24894084	24894606	523	+	98	80	68	0	0	0	FBtr0308345;FBtr0308343;FBtr0308342;FBtr0308347;FBtr0308346;FBtr0333817;FBtr0333816;FBtr0333815;FBtr0330240
FBgn0085434:E011	FBgn0085434	E011	19.2917	0.193071	22.5984	1.99655e-06	0.000105314	3.48201	0.00696786	-17.9329	chr2R	24905247	24905381	135	+	50	41	39	0	0	0	FBtr0308345;FBtr0308344;FBtr0308343;FBtr0308342;FBtr0308347;FBtr0308346;FBtr0333817;FBtr0333816;FBtr0333815;FBtr0330240
FBgn0085438+FBgn0037739:E005	FBgn0085438+FBgn0037739	E005	91.1769	0.0475332	18.9165	1.36568e-05	0.000584631	5.18406	9.07602	1.62941	chr3R	9744681	9745445	765	-	73	49	116	83	159	80	FBtr0331694
FBgn0085438+FBgn0037739:E011	FBgn0085438+FBgn0037739	E011	70.0048	0.191232	19.6747	9.18101e-06	0.000415664	7.20855	2.27953	-3.3333	chr3R	9747507	9747744	238	-	188	117	153	15	0	4	FBtr0345176
FBgn0085442:E013	FBgn0085442	E013	61.9175	0.067875	15.9656	6.45029e-05	0.00228165	3.83478	7.2247	1.83668	chr2R	24886946	24887144	199	+	55	20	24	104	89	70	FBtr0305056
FBgn0085443:E006	FBgn0085443	E006	18.8747	0.222007	22.0714	2.62692e-06	0.0001347	0.0150244	3.36949	15.6209	chrX	10492500	10492692	193	-	0	0	0	19	43	42	FBtr0112690;FBtr0336902
FBgn0085443:E007	FBgn0085443	E007	15.2833	0.249093	18.6665	1.55696e-05	0.000655794	0.0150243	3.02787	15.312	chrX	10492693	10492751	59	-	0	0	0	24	22	36	FBtr0112690
FBgn0085443:E008	FBgn0085443	E008	89.7683	0.065872	20.9551	4.70178e-06	0.00022845	3.46174	7.07426	2.0714	chrX	10492752	10493736	985	-	29	4	12	141	170	149	FBtr0112690;FBtr0336902;FBtr0336903
FBgn0085446:E013	FBgn0085446	E013	119.749	0.0422623	96.7146	8.00748e-23	2.53368e-20	13.4832	3.81625	-3.68235	chrX	6571923	6572268	346	+	188	163	299	39	58	42	FBtr0308093
FBgn0085446:E015	FBgn0085446	E015	117.476	0.0262204	38.1744	6.46971e-10	6.60879e-08	10.857	5.71829	-1.87057	chrX	6576790	6576957	168	+	177	118	121	104	113	94	FBtr0112706;FBtr0112707;FBtr0301324;FBtr0301323;FBtr0112704;FBtr0345069;FBtr0345068;FBtr0336676;FBtr0336677;FBtr0336674;FBtr0336675;FBtr0336672;FBtr0336673;FBtr0336670;FBtr0336671;FBtr0336669;FBtr0345070;FBtr0308093;FBtr0303206;FBtr0303205
FBgn0085446:E019	FBgn0085446	E019	131.137	0.0267114	46.0076	1.17797e-11	1.49091e-09	11.7437	5.89165	-2.01528	chrX	6578292	6583178	4887	+	177	115	202	86	143	104	FBtr0112707;FBtr0301324;FBtr0345069;FBtr0345068;FBtr0336676;FBtr0336675;FBtr0336673;FBtr0303206
FBgn0085446:E027	FBgn0085446	E027	59.9192	0.0672511	16.7717	4.21568e-05	0.00157722	7.96548	4.01659	-1.98706	chrX	6588067	6588218	152	+	102	39	89	33	72	50	FBtr0112706;FBtr0112704;FBtr0301323;FBtr0345069;FBtr0301324;FBtr0336676;FBtr0336677;FBtr0336674;FBtr0336675;FBtr0336672;FBtr0336673;FBtr0336670;FBtr0336671;FBtr0336669;FBtr0345070;FBtr0308093;FBtr0303205
FBgn0085470+FBgn0250903:E006	FBgn0085470+FBgn0250903	E006	9.59553	0.374563	25.4121	4.63e-07	2.8366e-05	0.012982	3.70992	16.3208	chr2L	8528506	8528618	113	-	0	0	0	17	11	23	FBtr0112743;FBtr0112745
FBgn0085478:E003	FBgn0085478	E003	72.4145	0.0773494	13.7882	0.000204619	0.00607398	8.31159	4.35562	-1.87664	chrX	9328353	9328594	242	-	96	72	174	39	71	23	FBtr0331304;FBtr0308591;FBtr0112754;FBtr0112753;FBtr0343029;FBtr0343028
FBgn0085732:E001	FBgn0085732	E001	33.4197	0.0958453	15.5241	8.14598e-05	0.00279202	5.75537	2.93916	-1.94495	chr2R	1211067	1211267	201	+	64	35	55	20	21	21	FBtr0334740
FBgn0086251:E005	FBgn0086251	E005	9.47688	0.382604	14.2057	0.000163875	0.00503778	2.80887	0.02077	-14.1606	chr2L	21148418	21148546	129	-	14	23	25	0	0	0	FBtr0333085
FBgn0086355:E003	FBgn0086355	E003	137.803	0.0328567	26.5547	2.56177e-07	1.66795e-05	4.12048	7.74335	1.83071	chr3R	30134095	30134250	156	-	12	13	22	264	227	222	FBtr0085584
FBgn0086384:E001	FBgn0086384	E001	73.042	0.0640131	73.2247	1.15697e-17	2.55479e-15	9.96302	2.44799	-4.07259	chrX	19689697	19690593	897	-	174	83	203	18	11	15	FBtr0345992
FBgn0086655:E002	FBgn0086655	E002	30.8232	0.135797	14.029	0.000180017	0.00545963	3.89788	1.28869	-3.19684	chr2R	6610487	6610898	412	+	78	58	69	4	0	0	FBtr0114364;FBtr0332950
FBgn0086698:E003	FBgn0086698	E003	94.4361	0.0528687	30.7775	2.89378e-08	2.26492e-06	11.3655	4.3581	-2.79248	chr2L	1711928	1712087	160	-	98	131	115	56	99	77	FBtr0333545;FBtr0333544;FBtr0077911
FBgn0086698:E004	FBgn0086698	E004	264.628	0.0221556	73.8856	8.27792e-18	1.85956e-15	18.0112	7.61849	-2.54692	chr2L	1712145	1712542	398	-	375	227	336	236	183	276	FBtr0333545;FBtr0333544;FBtr0077911
FBgn0086698:E005	FBgn0086698	E005	3.95656	0.818896	12.8738	0.000333205	0.0090908	3.17478	0.013091	-15.8463	chr2L	1712597	1712611	15	-	12	3	14	0	0	0	FBtr0333544;FBtr0077911
FBgn0086698:E006	FBgn0086698	E006	71.8395	0.0422479	26.1333	3.18645e-07	2.04389e-05	9.38404	4.05431	-2.43887	chr2L	1712612	1713108	497	-	92	77	70	54	74	71	FBtr0333545;FBtr0333544;FBtr0077911
FBgn0086698:E007	FBgn0086698	E007	159.435	0.0744357	28.6197	8.80794e-08	6.4104e-06	14.989	5.53049	-2.92379	chr2L	1713167	1714117	951	-	300	115	242	145	176	59	FBtr0333545;FBtr0333544;FBtr0077911
FBgn0086698:E008	FBgn0086698	E008	83.1345	0.0677472	18.2322	1.95545e-05	0.000798364	10.2117	4.32118	-2.50221	chr2L	1714173	1714473	301	-	69	73	145	45	99	84	FBtr0333545;FBtr0333544;FBtr0077911
FBgn0086698:E009	FBgn0086698	E009	154.423	0.0564604	53.9799	2.02551e-13	3.28462e-11	15.6543	4.91053	-3.39864	chr2L	1715139	1715851	713	-	273	207	205	143	76	70	FBtr0333545;FBtr0333544;FBtr0077911
FBgn0086706:E005	FBgn0086706	E005	29.4781	0.123962	21.9639	2.77834e-06	0.000141624	5.85249	2.09	-2.97835	chr3L	8974348	8974417	70	-	62	48	53	17	9	4	FBtr0076558
FBgn0086779:E010	FBgn0086779	E010	431.849	0.0257987	127.835	1.21948e-29	5.36283e-27	7.00863	19.3824	3.01385	chr2L	21746152	21747332	1181	-	72	90	139	691	918	546	FBtr0301616;FBtr0301617;FBtr0332471
FBgn0086779:E011	FBgn0086779	E011	38.3669	0.221744	15.9607	6.46716e-05	0.00228606	1.8046	6.02414	3.48617	chr2L	21753219	21753426	208	-	0	9	10	78	82	37	FBtr0301616;FBtr0301617;FBtr0332471
FBgn0086784:E010	FBgn0086784	E010	38.1645	0.170863	16.3189	5.35263e-05	0.00193695	5.3528	1.91597	-2.97051	chr2R	8733792	8734304	513	-	83	58	105	0	4	10	FBtr0088715;FBtr0301639
FBgn0087002:E006	FBgn0087002	E006	52.7645	0.111885	16.0762	6.08445e-05	0.0021685	3.78429	1.51245	-2.64919	chr4	1065940	1073105	7166	+	133	105	116	3	0	0	FBtr0345296;FBtr0334627;FBtr0345297;FBtr0089188
FBgn0243516:E013	FBgn0243516	E013	30.2933	0.118192	18.971	1.32717e-05	0.000570584	1.97829	5.34188	2.87217	chr2R	22116151	22116164	14	-	5	7	13	30	67	51	FBtr0302296;FBtr0071795;FBtr0302298
FBgn0243516:E014	FBgn0243516	E014	115.319	0.0968918	36.5287	1.50435e-09	1.45914e-07	3.35812	10.5047	3.31463	chr2R	22116165	22116342	178	-	11	34	23	116	234	225	FBtr0302296;FBtr0071795;FBtr0071794;FBtr0302298
FBgn0250785:E013	FBgn0250785	E013	240.539	0.0425265	25.6644	4.06249e-07	2.52737e-05	10.835	6.11047	-1.67209	chr2L	20796037	20796134	98	-	531	425	561	51	10	33	FBtr0335146;FBtr0089947;FBtr0089945
FBgn0250785:E014	FBgn0250785	E014	154.266	0.0612804	27.6918	1.42267e-07	9.82738e-06	8.81908	4.04265	-2.26555	chr2L	20796653	20797042	390	-	424	241	353	23	2	16	FBtr0335146;FBtr0089947;FBtr0089945
FBgn0259174:E017	FBgn0259174	E017	72.0091	0.0852624	28.5414	9.17174e-08	6.64721e-06	8.09814	3.11115	-2.77385	chr3L	17542200	17542384	185	+	139	109	188	15	30	5	FBtr0331843;FBtr0331844;FBtr0299648;FBtr0299647;FBtr0299645;FBtr0300519
FBgn0259174:E019	FBgn0259174	E019	39.258	0.26754	17.4459	2.95609e-05	0.00115597	6.17988	1.63704	-3.84159	chr3L	17542590	17542812	223	+	57	69	123	11	0	2	FBtr0331843;FBtr0331844;FBtr0299648;FBtr0299647;FBtr0299645;FBtr0300519
FBgn0259176:E006	FBgn0259176	E006	466.556	0.0153721	133.543	6.87707e-31	3.27399e-28	7.52253	18.5293	2.67023	chr2L	12460761	12461256	496	-	114	59	124	816	760	739	FBtr0299657
FBgn0259247:E010	FBgn0259247	E010	4.9393	0.647167	12.8624	0.000335251	0.00914179	2.71786	0.0107814	-15.9574	chr2R	5447299	5447974	676	+	8	8	18	0	0	0	FBtr0299918
FBgn0259481:E001	FBgn0259481	E001	147.6	0.0257767	114.003	1.30121e-26	4.92865e-24	13.397	4.74686	-3.03172	chr3L	11522757	11524295	1539	-	316	200	290	41	78	54	FBtr0089332;FBtr0089333
FBgn0259683:E002	FBgn0259683	E002	790.194	0.00873466	541.401	9.34701e-120	4.85035e-116	10.4889	23.1081	2.38094	chr2L	22189745	22189974	230	-	235	134	185	1220	1559	1148	FBtr0344025;FBtr0336971;FBtr0334170
FBgn0259683:E003	FBgn0259683	E003	205.788	0.0224248	86.6683	1.2834e-20	3.43289e-18	13.8389	7.22668	-1.90834	chr2L	22196251	22196755	505	-	335	274	353	125	110	115	FBtr0344025;FBtr0336971;FBtr0334170
FBgn0259683:E006	FBgn0259683	E006	78.021	0.0472466	40.2879	2.19167e-10	2.35954e-08	8.83945	4.19303	-2.16662	chr2L	22212725	22213148	424	-	142	91	159	51	33	33	FBtr0336971
FBgn0259683:E007	FBgn0259683	E007	106.564	0.0314018	74.6199	5.70648e-18	1.2931e-15	10.5613	4.59009	-2.42633	chr2L	22213206	22213469	264	-	234	117	218	52	54	36	FBtr0336971
FBgn0259683:E008	FBgn0259683	E008	112.443	0.0321498	107.026	4.39458e-25	1.53049e-22	11.2768	4.0017	-3.01627	chr2L	22213531	22214099	569	-	239	186	206	42	42	24	FBtr0336971
FBgn0259734:E001	FBgn0259734	E001	4.04419	0.767343	12.7405	0.000357824	0.00961088	0.0139598	2.592	15.0749	chrX	9030205	9030896	692	+	0	0	0	7	12	4	FBtr0302906;FBtr0302905;FBtr0343357
FBgn0259734:E003	FBgn0259734	E003	12.3175	0.465738	16.8975	3.94536e-05	0.00149549	0.670378	4.36258	5.40878	chrX	9040038	9040316	279	+	0	4	0	33	13	16	FBtr0302905;FBtr0300001;FBtr0343357
FBgn0259735:E005	FBgn0259735	E005	60.9463	0.176953	16.4807	4.91475e-05	0.00179603	2.23649	5.8423	2.77767	chr2L	16603824	16604396	573	+	0	7	10	112	66	132	FBtr0335497;FBtr0300004
FBgn0259735:E006	FBgn0259735	E006	591.817	0.00908486	246.7	1.36093e-55	1.76553e-52	8.24751	17.6529	2.25454	chr2L	16621836	16622841	1006	+	85	55	104	1108	1037	902	FBtr0335497;FBtr0300004
FBgn0260442:E001	FBgn0260442	E001	56.8954	0.0781446	15.91	6.64282e-05	0.00234177	7.61767	3.88974	-1.94976	chr3L	8545001	8545089	89	+	70	46	40	52	47	83	FBtr0333107;FBtr0305210;FBtr0305211
FBgn0260442:E002	FBgn0260442	E002	82.2234	0.0643197	19.0666	1.26233e-05	0.000549077	2.64391	5.94716	2.34594	chr3L	8546675	8546875	201	+	9	3	7	140	111	176	FBtr0305212;FBtr0333109;FBtr0333108
FBgn0260462:E005	FBgn0260462	E005	411.416	0.0127883	96.6101	8.44181e-23	2.65492e-20	8.76929	16.3577	1.84492	chr3R	5243152	5243837	686	-	127	83	156	618	674	668	FBtr0303994
FBgn0260462:E006	FBgn0260462	E006	129.357	0.0371542	51.992	5.57272e-13	8.3337e-11	4.05122	9.54359	2.49045	chr3R	5243838	5244254	417	-	26	13	39	239	259	158	FBtr0303994;FBtr0078823
FBgn0260634+FBgn0053111:E001	FBgn0260634+FBgn0053111	E001	290.018	0.0288698	142.017	9.6416e-33	5.21168e-30	6.11307	19.7859	3.4744	chr3R	23801714	23802241	528	-	104	136	157	434	404	415	FBtr0100312;FBtr0334892;FBtr0334893;FBtr0084530;FBtr0084529
FBgn0260634+FBgn0053111:E002	FBgn0260634+FBgn0053111	E002	37.1381	0.128865	16.521	4.81134e-05	0.00176445	2.71165	6.80354	2.66368	chr3R	23805760	23806120	361	-	48	14	21	68	52	22	FBtr0100312;FBtr0084529;FBtr0084530
FBgn0260634+FBgn0053111:E003	FBgn0260634+FBgn0053111	E003	29.8015	0.126965	13.0122	0.000309466	0.00854192	2.62756	5.86892	2.32543	chr3R	23806311	23806537	227	-	41	12	25	20	49	37	FBtr0334893
FBgn0260634+FBgn0053111:E004	FBgn0260634+FBgn0053111	E004	121.624	0.0272763	183.904	6.80979e-42	4.77532e-39	3.16877	13.6637	4.25947	chr3R	23806626	23806821	196	-	40	25	45	170	250	168	FBtr0100312;FBtr0334892;FBtr0334893;FBtr0084530;FBtr0084529
FBgn0260634+FBgn0053111:E005	FBgn0260634+FBgn0053111	E005	96.0175	0.0389415	120.039	6.20372e-28	2.49553e-25	3.02917	12.0492	4.01683	chr3R	23806883	23806995	113	-	53	19	30	137	191	126	FBtr0100312;FBtr0334892;FBtr0334893;FBtr0084530;FBtr0084529
FBgn0260634+FBgn0053111:E006	FBgn0260634+FBgn0053111	E006	188.676	0.0226772	200.822	1.382e-45	1.1033e-42	4.39287	16.5633	3.89116	chr3R	23807190	23807508	319	-	84	67	57	262	382	235	FBtr0100312;FBtr0334892;FBtr0334893;FBtr0084530;FBtr0084529
FBgn0260634+FBgn0053111:E007	FBgn0260634+FBgn0053111	E007	91.8712	0.0384544	109.452	1.29222e-25	4.56531e-23	3.13268	11.6308	3.81537	chr3R	23807574	23807760	187	-	30	35	40	122	166	132	FBtr0100312;FBtr0334892;FBtr0334893;FBtr0084530;FBtr0084529
FBgn0260634+FBgn0053111:E008	FBgn0260634+FBgn0053111	E008	165.379	0.0238168	215.401	9.11253e-49	8.92203e-46	3.7169	15.8051	4.2335	chr3R	23807824	23808029	206	-	55	37	59	254	248	278	FBtr0100312;FBtr0334892;FBtr0334893;FBtr0084530;FBtr0084529
FBgn0260635:E006	FBgn0260635	E006	63.6103	0.11911	13.2302	0.000275481	0.00776073	8.21492	3.93797	-2.1342	chr3L	16050458	16050671	214	-	150	80	55	15	65	45	FBtr0333619;FBtr0075499
FBgn0260635:E007	FBgn0260635	E007	14.8997	0.242219	20.5789	5.7222e-06	0.00027317	4.67282	1.06195	-4.28019	chr3L	16050672	16051034	363	-	41	26	24	0	5	4	FBtr0333619
FBgn0260659:E008	FBgn0260659	E008	73.0134	0.0629798	30.6354	3.11363e-08	2.41875e-06	3.44398	7.86294	2.3941	chr3R	15200686	15201225	540	+	41	14	17	97	161	94	FBtr0301104;FBtr0301103;FBtr0302325
FBgn0260753:E013	FBgn0260753	E013	6.02139	0.626019	23.6915	1.13084e-06	6.39928e-05	0.00667523	3.90085	18.3852	chrX	2576385	2577005	621	+	0	0	0	18	10	5	FBtr0070436;FBtr0308565
FBgn0260753:E015	FBgn0260753	E015	36.1544	0.550291	16.5193	4.8158e-05	0.00176484	3.93948	2.24798	-1.62129	chrX	2577593	2578640	1048	+	123	46	75	0	12	0	FBtr0340084;FBtr0340085
FBgn0260934+FBgn0002716:E003	FBgn0260934+FBgn0002716	E003	94.9719	0.0368588	23.8752	1.02788e-06	5.89378e-05	9.01126	4.93627	-1.7504	chr2R	19458477	19459523	1047	+	211	99	183	40	42	54	FBtr0086461
FBgn0260934+FBgn0002716:E008	FBgn0260934+FBgn0002716	E008	542.433	0.0104327	231.892	2.30519e-52	2.60046e-49	8.4713	20.919	2.69642	chr2R	19464310	19465694	1385	+	170	126	127	872	1047	736	FBtr0100393;FBtr0086457
FBgn0261041:E015	FBgn0261041	E015	45.4472	0.113235	21.7331	3.13334e-06	0.000158475	3.85232	0.010506	-17.0403	chr2R	13814243	13814314	72	+	162	75	81	0	0	0	FBtr0304695;FBtr0304694;FBtr0087631
FBgn0261112+FBgn0083068:E001	FBgn0261112+FBgn0083068	E001	131.341	0.057226	17.917	2.30757e-05	0.00092538	10.2898	5.7732	-1.68512	chr3L	11096496	11097061	566	+	297	161	236	53	32	83	FBtr0347287
FBgn0261112+FBgn0083068:E002	FBgn0261112+FBgn0083068	E002	176.767	0.0739978	15.7291	7.30896e-05	0.00254719	11.8953	6.71932	-1.67134	chr3L	11098092	11098411	320	+	393	201	345	32	68	130	FBtr0347287
FBgn0261113:E006	FBgn0261113	E006	42.4643	0.109707	13.0489	0.000303467	0.00839419	6.90156	3.29848	-2.13916	chr3R	18924070	18924145	76	+	81	27	39	49	54	20	FBtr0083703
FBgn0261238:E006	FBgn0261238	E006	91.4077	0.0439813	36.9369	1.22013e-09	1.20371e-07	3.72512	8.48592	2.38967	chr3R	7096887	7097250	364	-	40	18	18	136	176	133	FBtr0330367;FBtr0334674;FBtr0334675;FBtr0334676;FBtr0300495;FBtr0300494
FBgn0261238:E015	FBgn0261238	E015	1068.49	0.0127064	99.9454	1.5666e-23	5.08089e-21	15.4531	26.5173	1.66913	chr3R	7107078	7108424	1347	-	493	297	571	1163	2125	1567	FBtr0330367;FBtr0334674;FBtr0334675;FBtr0334676;FBtr0300494;FBtr0113200;FBtr0300495;FBtr0081614
FBgn0261238:E018	FBgn0261238	E018	914.577	0.00760696	181.523	2.25369e-41	1.55931e-38	26.685	15.6948	-1.64284	chr3R	7119462	7120882	1421	-	1528	1196	1579	535	583	445	FBtr0081613;FBtr0081612;FBtr0334677;FBtr0334672;FBtr0334673
FBgn0261243:E001	FBgn0261243	E001	84.0016	0.067567	17.6595	2.64188e-05	0.00104332	8.03825	4.1867	-1.89355	chr3L	1502843	1502981	139	+	161	148	161	24	46	11	FBtr0072697
FBgn0261262+FBgn0263983:E024	FBgn0261262+FBgn0263983	E024	37.3561	0.155734	20.0857	7.40486e-06	0.000344005	4.09475	0.00968083	-17.4529	chr3R	18975458	18976437	980	+	75	68	112	0	0	0	FBtr0304686;FBtr0304687;FBtr0304685;FBtr0330024;FBtr0304688
FBgn0261429:E003	FBgn0261429	E003	25.0171	0.156835	13.4223	0.00024865	0.00713659	2.88524	0.790442	-3.73779	chr2R	5364271	5364375	105	+	86	47	38	0	0	1	FBtr0335261;FBtr0302350
FBgn0261429:E004	FBgn0261429	E004	28.6592	0.142815	15.7035	7.40855e-05	0.00257326	3.0919	0.790267	-3.93833	chr2R	5364455	5364576	122	+	106	48	45	0	0	1	FBtr0335261;FBtr0302350
FBgn0261444:E013	FBgn0261444	E013	63.0681	0.0641512	14.5438	0.00013694	0.00435154	3.13913	5.9557	1.85403	chrX	1226105	1226282	178	-	14	5	18	117	141	66	FBtr0346960;FBtr0347011;FBtr0330205;FBtr0330207;FBtr0330206;FBtr0308707;FBtr0070249;FBtr0336978
FBgn0261444:E017	FBgn0261444	E017	262.968	0.0299689	45.0495	1.9212e-11	2.34026e-09	6.04465	12.0888	2.02641	chrX	1234754	1235053	300	-	43	25	69	411	559	381	FBtr0330205;FBtr0070249;FBtr0347011
FBgn0261458:E005	FBgn0261458	E005	9.13356	0.396535	19.3176	1.1068e-05	0.000489635	0.0172917	3.17014	15.0391	chr2L	1154282	1154406	125	-	0	0	0	9	29	14	FBtr0100023
FBgn0261564:E008	FBgn0261564	E008	31.9243	0.0856413	18.6802	1.54576e-05	0.000651607	5.55051	2.41949	-2.40189	chr2R	22927760	22928149	390	+	60	50	66	11	16	7	FBtr0336697
FBgn0261564:E016	FBgn0261564	E016	332.753	0.013053	101.008	9.16108e-24	3.02794e-21	8.24782	15.8995	1.93844	chr2R	22930389	22931166	778	+	134	108	151	518	515	472	FBtr0344190;FBtr0302769;FBtr0302770;FBtr0302771;FBtr0302772;FBtr0345077
FBgn0261570:E006	FBgn0261570	E006	129.126	0.185239	25.334	4.82139e-07	2.93997e-05	2.72762	9.05121	3.47901	chrX	17734712	17735263	552	+	29	1	2	196	254	236	FBtr0302836;FBtr0340629
FBgn0261573:E013	FBgn0261573	E013	320.861	0.00946091	198.666	4.08212e-45	3.20954e-42	17.138	7.49236	-2.44479	chrX	19524164	19524813	650	+	747	465	604	107	119	92	FBtr0336667
FBgn0261573:E014	FBgn0261573	E014	418.887	0.00934544	239.645	4.70069e-54	5.54382e-51	19.6272	8.1695	-2.60585	chrX	19525179	19525841	663	+	1028	609	787	120	154	106	FBtr0302860;FBtr0302861;FBtr0302859
FBgn0261617:E001	FBgn0261617	E001	73.0891	0.043391	20.0984	7.35593e-06	0.000342037	4.39531	8.16443	1.79826	chrX	9665442	9665672	231	-	61	43	50	111	98	69	FBtr0302723
FBgn0261673:E013	FBgn0261673	E013	25.0997	0.130873	38.7353	4.85357e-10	5.04733e-08	6.63922	1.48776	-4.3259	chr2R	12667835	12667994	160	-	60	25	65	11	5	6	FBtr0087867
FBgn0261673:E014	FBgn0261673	E014	22.2699	0.115748	39.6833	2.98661e-10	3.16935e-08	6.19542	1.47326	-4.15317	chr2R	12669887	12670219	333	-	53	29	46	6	10	6	FBtr0087867
FBgn0261722:E002	FBgn0261722	E002	68.2886	0.0396433	36.733	1.35466e-09	1.32135e-07	8.02037	3.84251	-2.13526	chr3L	15811220	15812241	1022	-	154	89	120	32	33	23	FBtr0075541;FBtr0075543
FBgn0261722:E003	FBgn0261722	E003	159.384	0.0201606	59.3869	1.29531e-14	2.3178e-12	11.8332	6.36824	-1.81184	chr3L	15812242	15812897	656	-	362	189	253	89	85	68	FBtr0075541
FBgn0261793:E004	FBgn0261793	E004	453.033	0.00940637	142.687	6.87957e-33	3.79781e-30	11.232	20.4909	1.80543	chrX	8410282	8410689	408	+	567	337	449	412	592	424	FBtr0330106;FBtr0333750;FBtr0112927;FBtr0300577
FBgn0261808:E004	FBgn0261808	E004	18.2978	0.254033	14.0862	0.000174621	0.00532573	0.0169647	2.82841	14.7646	chr3R	11204565	11204831	267	+	0	0	0	16	48	38	FBtr0335219;FBtr0113220
FBgn0261836+FBgn0065083+FBgn0065107+FBgn0065104:E021	FBgn0261836+FBgn0065083+FBgn0065107+FBgn0065104	E021	12.4031	0.275885	33.5274	7.02665e-09	6.12818e-07	4.29063	0.00941368	-17.6689	chr2L	5151749	5151941	193	+	30	25	29	0	0	0	FBtr0332406;FBtr0303387;FBtr0303384
FBgn0261836+FBgn0065083+FBgn0065107+FBgn0065104:E022	FBgn0261836+FBgn0065083+FBgn0065107+FBgn0065104	E022	24.6663	0.148104	64.8494	8.08452e-16	1.60123e-13	6.05525	0.00941367	-18.6673	chr2L	5152037	5152355	319	+	58	35	80	0	0	0	FBtr0332406;FBtr0303387;FBtr0303384
FBgn0261854:E016	FBgn0261854	E016	8.72692	0.40095	15.9825	6.39305e-05	0.00226449	3.33974	0.401375	-6.11609	chr2R	14950687	14950911	225	-	15	11	34	1	0	0	FBtr0303432;FBtr0303429;FBtr0303437
FBgn0261873:E020	FBgn0261873	E020	51.6884	0.100262	20.2313	6.86202e-06	0.000322248	7.15384	3.09001	-2.43231	chrX	8224785	8225078	294	+	127	54	114	20	30	8	FBtr0340141;FBtr0089978;FBtr0333721;FBtr0333720;FBtr0100376;FBtr0089974
FBgn0261885:E005	FBgn0261885	E005	141.382	0.0274346	34.044	5.38811e-09	4.7551e-07	10.41	5.8151	-1.69825	chr3R	17694834	17695313	480	-	257	219	286	67	54	39	FBtr0089582;FBtr0089581;FBtr0301487
FBgn0261954:E010	FBgn0261954	E010	26.4162	0.258509	16.2476	5.5579e-05	0.00200204	1.59143	5.32637	3.49194	chrX	2018087	2018209	123	+	4	0	15	36	58	39	FBtr0307290;FBtr0307289
FBgn0261955:E001	FBgn0261955	E001	28.0659	0.38119	19.0634	1.26444e-05	0.000549532	6.07164	1.22934	-4.61697	chrX	6350629	6350954	326	+	79	56	43	0	11	0	FBtr0070906
FBgn0261985:E001	FBgn0261985	E001	21.4753	0.364557	13.9778	0.000184986	0.00557773	4.7227	1.18923	-3.98423	chr3L	328097	328468	372	+	38	41	57	0	8	0	FBtr0306560;FBtr0306563
FBgn0261987:E007	FBgn0261987	E007	85.9674	0.0629994	18.1422	2.05009e-05	0.00083112	3.94633	0.0385381	-13.3599	chr3R	17722345	17722664	320	+	180	201	188	0	0	0	FBtr0083508
FBgn0261989:E004	FBgn0261989	E004	4.86321	0.970586	12.996	0.000312152	0.00859777	2.70113	0.0110476	-15.8691	chr2R	13572545	13572759	215	-	14	10	9	0	0	0	FBtr0346185
FBgn0262114:E004	FBgn0262114	E004	192.218	0.0154164	58.6893	1.84638e-14	3.25893e-12	7.15258	12.5055	1.63752	chr2R	10430534	10430879	346	+	131	99	120	263	286	226	FBtr0346961;FBtr0088263;FBtr0306247;FBtr0100460
FBgn0262123:E005	FBgn0262123	E005	6.72862	0.495234	13.8371	0.000199361	0.00593871	0.00680884	2.82569	17.3959	chr2R	1367772	1368399	628	+	0	0	0	15	13	9	FBtr0114030;FBtr0114029
FBgn0262419+FBgn0263413+FBgn0262459:E007	FBgn0262419+FBgn0263413+FBgn0262459	E007	8.30836	0.412836	13.2208	0.000276857	0.00779104	0.0092051	2.50744	16.1807	chr3R	10101035	10101356	322	+	0	0	0	12	24	11	FBtr0346908
FBgn0262448+FBgn0051044+FBgn0262404:E001	FBgn0262448+FBgn0051044+FBgn0262404	E001	16.572	0.212211	23.5759	1.20082e-06	6.77778e-05	3.23124	0.022652	-14.3151	chr3R	29214562	29214959	398	+	63	23	32	0	0	0	FBtr0303427;FBtr0303426;FBtr0085391
FBgn0262448+FBgn0051044+FBgn0262404:E002	FBgn0262448+FBgn0051044+FBgn0262404	E002	76.6198	0.13111	26.1498	3.15926e-07	2.03148e-05	6.72431	2.72901	-2.61119	chr3R	29214960	29215014	55	+	219	128	154	0	6	16	FBtr0085391
FBgn0262448+FBgn0051044+FBgn0262404:E003	FBgn0262448+FBgn0051044+FBgn0262404	E003	119.893	0.0346377	63.0384	2.02718e-15	3.85328e-13	8.33369	3.87864	-2.22	chr3R	29215015	29215181	167	+	318	165	300	15	12	18	FBtr0303427;FBtr0303426;FBtr0085391
FBgn0262448+FBgn0051044+FBgn0262404:E004	FBgn0262448+FBgn0051044+FBgn0262404	E004	110.187	0.0667362	27.7086	1.41037e-07	9.75822e-06	7.88844	4.28184	-1.77366	chr3R	29215182	29215584	403	+	362	169	167	12	11	31	FBtr0303427;FBtr0085391
FBgn0262448+FBgn0051044+FBgn0262404:E008	FBgn0262448+FBgn0051044+FBgn0262404	E008	66.885	0.0888865	15.7184	7.35052e-05	0.00255666	3.84161	8.84616	2.42208	chr3R	29217281	29217852	572	+	44	42	75	40	101	98	FBtr0303427;FBtr0085391
FBgn0262448+FBgn0051044+FBgn0262404:E010	FBgn0262448+FBgn0051044+FBgn0262404	E010	166.048	0.0532793	14.6984	0.000126154	0.0040762	7.12173	12.2964	1.60021	chr3R	29218465	29219667	1203	+	271	116	187	176	129	154	FBtr0303427;FBtr0303426;FBtr0085391
FBgn0262475:E004	FBgn0262475	E004	14.4232	0.234535	46.5036	9.14518e-12	1.18345e-09	5.09516	0.00528092	-19.8346	chr2L	12351704	12352783	1080	+	33	28	37	0	0	0	FBtr0304856;FBtr0332232;FBtr0332233;FBtr0332234;FBtr0304858;FBtr0304859;FBtr0304862;FBtr0304860
FBgn0262475:E008	FBgn0262475	E008	10.2481	0.313819	15.3168	9.09053e-05	0.00306913	0.00891584	2.54893	16.3202	chr2L	12366366	12366521	156	+	0	0	0	19	19	18	FBtr0304861
FBgn0262579:E001	FBgn0262579	E001	78.2816	0.0444886	100.941	9.47636e-24	3.11232e-21	11.3325	3.02946	-3.83557	chr3L	8063874	8064460	587	+	158	95	175	22	46	27	FBtr0304998
FBgn0262579:E002	FBgn0262579	E002	100.735	0.0409664	122.555	1.74467e-28	7.18527e-26	12.9986	3.23822	-4.04855	chr3L	8070952	8072304	1353	+	281	121	171	26	40	41	FBtr0333948;FBtr0304998
FBgn0262579:E011	FBgn0262579	E011	23.4743	0.146549	27.3725	1.67804e-07	1.14726e-05	0.0216505	3.55491	14.7216	chr3L	8096971	8097172	202	+	0	0	0	39	53	38	FBtr0304997;FBtr0304995
FBgn0262579:E022	FBgn0262579	E022	114.045	0.0665627	31.3268	2.1805e-08	1.74885e-06	2.99402	7.66738	2.72539	chr3L	8108286	8108506	221	+	21	2	7	167	254	189	FBtr0333948;FBtr0304995;FBtr0304999
FBgn0262614:E014	FBgn0262614	E014	165.583	0.0300169	46.0635	1.14484e-11	1.45608e-09	4.46786	9.73554	2.26549	chr3R	8835597	8837710	2114	-	19	30	24	287	300	259	FBtr0305302;FBtr0305303
FBgn0262614:E025	FBgn0262614	E025	29.6922	0.278837	12.8234	0.000342313	0.00928557	1.20857	4.23166	3.61984	chr3R	8865405	8866025	621	-	0	5	0	43	70	47	FBtr0305302
FBgn0262636:E002	FBgn0262636	E002	139.89	0.081246	21.5432	3.45949e-06	0.000173282	7.86042	4.25738	-1.77987	chr4	377094	377669	576	-	360	226	329	5	8	27	FBtr0089129;FBtr0089128;FBtr0307043;FBtr0307044
FBgn0262636:E003	FBgn0262636	E003	23.5867	0.153108	22.8927	1.713e-06	9.24767e-05	3.33753	0.0100568	-16.7516	chr4	377758	377825	68	-	74	35	57	0	0	0	FBtr0089129;FBtr0089128;FBtr0307043;FBtr0307044
FBgn0262636:E004	FBgn0262636	E004	19.2702	0.275352	14.0394	0.000179016	0.00543564	3.02306	0.0100562	-16.4658	chr4	377885	378202	318	-	88	15	40	0	0	0	FBtr0089129;FBtr0089128;FBtr0307043;FBtr0307044
FBgn0262636:E011	FBgn0262636	E011	86.2401	0.0394537	66.4435	3.6007e-16	7.24214e-14	4.29983	10.6218	2.63222	chr4	390425	391544	1120	-	98	51	127	82	94	83	FBtr0089129;FBtr0089128;FBtr0307043
FBgn0262636:E013	FBgn0262636	E013	66.2414	0.139973	47.2092	6.37992e-12	8.36028e-10	2.7651	10.9577	4.00034	chr4	393862	395605	1744	-	39	6	74	75	104	97	FBtr0307043
FBgn0262714:E005	FBgn0262714	E005	18.0793	0.344035	16.8393	4.0681e-05	0.00153417	4.63831	1.0035	-4.42211	chr3L	12806979	12807092	114	+	52	23	45	6	0	0	FBtr0114506;FBtr0075928;FBtr0075929
FBgn0262717:E001	FBgn0262717	E001	11.6301	0.320504	29.0747	6.96417e-08	5.17002e-06	4.28902	0.0128949	-16.7599	chr3R	10686943	10687302	360	+	39	10	36	0	0	0	FBtr0305666;FBtr0305665;FBtr0305664;FBtr0305663
FBgn0262717:E002	FBgn0262717	E002	8.58657	0.49281	18.9748	1.32454e-05	0.000570092	3.6635	0.0128934	-16.3042	chr3R	10689261	10689764	504	+	11	21	24	0	0	0	FBtr0305666;FBtr0305665;FBtr0305664;FBtr0305663
FBgn0262975:E009	FBgn0262975	E009	48.7719	0.110648	18.1027	2.09309e-05	0.000846566	6.22477	2.59252	-2.53511	chr3R	23191121	23191283	163	-	115	75	111	16	11	2	FBtr0306750
FBgn0263006:E002	FBgn0263006	E002	8.60451	0.444152	15.5657	7.96862e-05	0.00274027	0.0137105	2.88485	15.4362	chr2R	23926932	23927181	250	-	0	0	0	7	18	22	FBtr0072215;FBtr0343281
FBgn0263006:E003	FBgn0263006	E003	69.8314	0.116353	16.583	4.65668e-05	0.00171989	3.52128	7.55864	2.2149	chr2R	23927182	23927481	300	-	54	13	8	99	117	110	FBtr0343281
FBgn0263006:E004	FBgn0263006	E004	105.336	0.0824314	33.011	9.16405e-09	7.8732e-07	3.55397	9.51703	2.86106	chr2R	23927482	23927742	261	-	51	9	17	137	162	215	FBtr0343281;FBtr0072216
FBgn0263030+FBgn0263031:E001	FBgn0263030+FBgn0263031	E001	23.9022	0.152488	20.7958	5.1095e-06	0.000247334	1.37222	3.78706	2.93216	chr2R	22655549	22655753	205	-	4	3	0	38	64	27	FBtr0306910;FBtr0306911;FBtr0306908
FBgn0263030+FBgn0263031:E005	FBgn0263030+FBgn0263031	E005	9.75624	0.342403	20.123	7.26172e-06	0.000338263	4.03285	0.742339	-4.88711	chr2R	22656617	22656998	382	-	27	20	13	1	4	0	FBtr0345502;FBtr0306911;FBtr0306909;FBtr0306908
FBgn0263102:E011	FBgn0263102	E011	9.66645	0.382812	15.5267	8.13481e-05	0.00279003	2.95108	0.00957921	-16.5364	chr2R	10583949	10584123	175	+	14	24	25	0	0	0	FBtr0100606;FBtr0088278
FBgn0263197:E009	FBgn0263197	E009	110.727	0.0456856	22.1299	2.54804e-06	0.000131565	8.61479	4.49933	-1.8873	chr2R	17522853	17522960	108	-	180	181	298	18	26	31	FBtr0086950;FBtr0273446;FBtr0332265;FBtr0332264;FBtr0332266
FBgn0263289:E011	FBgn0263289	E011	70.0813	0.0558863	18.4162	1.77546e-05	0.000733537	4.11531	7.85877	1.87748	chr3R	26556214	26556288	75	+	36	38	45	69	119	101	FBtr0308633;FBtr0308632;FBtr0308631;FBtr0308630
FBgn0263289:E041	FBgn0263289	E041	110.146	0.07897	63.099	1.96577e-15	3.75028e-13	2.71192	10.9547	4.05562	chr3R	26597647	26598123	477	+	37	10	7	176	223	168	FBtr0308628;FBtr0308629;FBtr0308633;FBtr0308631;FBtr0308634;FBtr0335520
FBgn0263289:E042	FBgn0263289	E042	33.8361	0.381083	21.3442	3.83777e-06	0.00019021	0.883716	6.24459	5.65118	chr3R	26598577	26598712	136	+	0	5	0	22	96	67	FBtr0308628;FBtr0308629;FBtr0308633;FBtr0308631;FBtr0308626;FBtr0308634;FBtr0335520;FBtr0308627
FBgn0263289:E044	FBgn0263289	E044	516.469	0.0117024	322.859	3.45324e-72	8.95978e-69	6.94736	22.6129	3.51665	chr3R	26601247	26602939	1693	+	164	64	126	878	1014	690	FBtr0308628;FBtr0308629;FBtr0308633;FBtr0308631;FBtr0308626;FBtr0308627;FBtr0335520
FBgn0263289:E046	FBgn0263289	E046	105.96	0.0617218	65.2828	6.48865e-16	1.29504e-13	2.92748	10.6798	3.75987	chr3R	26603560	26604051	492	+	22	7	34	166	268	115	FBtr0308628;FBtr0308629;FBtr0308633;FBtr0308631;FBtr0308626;FBtr0308634;FBtr0335520;FBtr0308627
FBgn0263351:E001	FBgn0263351	E001	12.4598	0.250827	18.4298	1.76278e-05	0.000729459	3.74491	0.731793	-4.71412	chr3R	22462455	22462530	76	+	37	17	30	0	1	2	FBtr0084252;FBtr0084253;FBtr0301866
FBgn0263391:E002	FBgn0263391	E002	2244.98	0.00237948	854.646	7.10543e-188	6.14525e-184	22.6905	38.8781	1.78797	chr2R	19397335	19398555	1221	-	1614	1004	1254	2743	3371	3118	FBtr0309110;FBtr0309112;FBtr0309115;FBtr0309114;FBtr0340491;FBtr0309109
FBgn0263391:E003	FBgn0263391	E003	1010.67	0.00880594	274.025	1.50544e-61	2.60402e-58	14.415	28.3063	2.08887	chr2R	19398556	19398799	244	-	669	390	427	1181	1549	1617	FBtr0309106;FBtr0309110;FBtr0309112;FBtr0309115;FBtr0309114;FBtr0340491;FBtr0309109
FBgn0263391:E004	FBgn0263391	E004	60.1651	0.0769286	21.0402	4.49739e-06	0.00021898	3.9763	7.10512	1.68327	chr2R	19398800	19398805	6	-	58	32	19	60	88	94	FBtr0309106;FBtr0309110;FBtr0309109
FBgn0263391:E005	FBgn0263391	E005	229.434	0.0189069	133.87	5.83344e-31	2.82311e-28	6.53672	14.4058	2.31989	chr2R	19399026	19399093	68	-	149	61	92	307	357	357	FBtr0309106;FBtr0309110;FBtr0309112;FBtr0309115;FBtr0309114;FBtr0340491;FBtr0309109
FBgn0263391:E006	FBgn0263391	E006	991.206	0.00680463	424.871	2.12428e-94	7.34889e-91	28.5123	8.30641	-3.73667	chr2R	19399518	19401355	1838	-	2524	1617	2289	82	154	100	FBtr0309111;FBtr0309104;FBtr0309108
FBgn0263391:E007	FBgn0263391	E007	8348.59	0.00479873	1568.71	0	0	64.5971	17.4514	-4.65324	chr2R	19401697	19405424	3728	-	21896	14397	19288	538	590	408	FBtr0309113
FBgn0263391:E009	FBgn0263391	E009	11.9192	0.328894	17.0916	3.56196e-05	0.00136613	3.45907	0.0148118	-15.7379	chr2R	19406900	19407156	257	-	43	11	33	0	0	0	FBtr0309102
FBgn0263395:E009	FBgn0263395	E009	43.9979	0.0775369	14.0325	0.000179678	0.00545256	3.02102	5.88277	1.9291	chr2R	19220744	19220782	39	+	17	10	26	65	57	75	FBtr0086504;FBtr0086503;FBtr0340454
FBgn0263544+FBgn0039830:E010	FBgn0263544+FBgn0039830	E010	32.9186	0.127167	20.5645	5.76545e-06	0.00027473	1.6267	4.77449	3.11168	chr3R	31219373	31219535	163	-	9	0	3	56	66	51	FBtr0305121;FBtr0085773
FBgn0263659+FBgn0262432:E002	FBgn0263659+FBgn0262432	E002	36.4768	0.151122	36.9918	1.18629e-09	1.17255e-07	3.98586	0.0215728	-15.0629	chr2R	16830689	16831431	743	+	68	68	112	0	0	0	FBtr0310102;FBtr0310103
FBgn0263659+FBgn0262432:E003	FBgn0263659+FBgn0262432	E003	11.988	0.293701	13.1155	0.000292862	0.00814863	2.2833	0.0215728	-13.4528	chr2R	16831432	16831518	87	+	35	28	17	0	0	0	FBtr0304404;FBtr0310102;FBtr0310103
FBgn0263780:E008	FBgn0263780	E008	64.7057	0.128248	13.7763	0.000205917	0.00610248	7.93647	4.1671	-1.86997	chr2R	1995173	1995361	189	-	127	86	72	28	92	14	FBtr0334734;FBtr0300103
FBgn0263780:E011	FBgn0263780	E011	117.672	0.101124	38.1893	6.42035e-10	6.5713e-08	2.87199	9.15418	3.36308	chr2R	2053024	2053291	268	-	10	6	22	142	230	243	FBtr0334734;FBtr0300103
FBgn0263780:E012	FBgn0263780	E012	79.4371	0.152473	36.7553	1.33927e-09	1.3088e-07	1.68229	7.6134	4.3696	chr2R	2053345	2053618	274	-	3	9	0	189	134	100	FBtr0334734;FBtr0300103
FBgn0263929:E002	FBgn0263929	E002	7.63551	0.525233	13.7408	0.000209847	0.00619771	0.0100531	2.80806	16.2535	chr3R	14749475	14749616	142	+	0	0	0	9	7	24	FBtr0305693;FBtr0305691;FBtr0305695
FBgn0263929:E016	FBgn0263929	E016	283.317	0.0133494	88.7966	4.37577e-21	1.18884e-18	8.25427	14.885	1.73838	chr3R	14794529	14795868	1340	+	165	99	168	442	417	353	FBtr0305692;FBtr0305693;FBtr0305690;FBtr0305695
FBgn0264357:E001	FBgn0264357	E001	60.9603	0.210961	29.243	6.38451e-08	4.78765e-06	9.61502	2.13024	-4.36986	chr3R	21140739	21141311	573	+	147	88	142	17	22	0	FBtr0084018
FBgn0264449:E012	FBgn0264449	E012	15.9288	0.36158	19.2419	1.15159e-05	0.000505698	0.821269	4.60605	4.98019	chrX	836026	836356	331	-	6	0	0	23	20	38	FBtr0332610
FBgn0264449:E021	FBgn0264449	E021	47.6305	0.0576996	14.5338	0.000137669	0.00437206	3.72696	6.5365	1.62803	chrX	908750	909194	445	-	39	34	43	42	76	52	FBtr0332604;FBtr0343359;FBtr0343358
FBgn0264489:E011	FBgn0264489	E011	7.62424	0.419922	23.7106	1.11963e-06	6.34972e-05	3.49574	0.00573732	-18.505	chr3L	9824821	9827895	3075	+	19	17	15	0	0	0	FBtr0332830;FBtr0332831
FBgn0264542:E013	FBgn0264542	E013	3.74782	0.818301	13.3607	0.000256959	0.00732644	2.8096	0.00737589	-17.1486	chrX	12565015	12566836	1822	-	6	8	11	0	0	0	FBtr0333154
FBgn0264598:E025	FBgn0264598	E025	34.3417	0.111335	17.2364	3.30053e-05	0.00128101	3.16999	0.0139704	-15.6544	chrX	2387413	2387664	252	-	70	71	90	0	0	0	FBtr0333532;FBtr0333533;FBtr0333530;FBtr0333531;FBtr0333527;FBtr0333526;FBtr0333529;FBtr0333528
FBgn0264693:E011	FBgn0264693	E011	52.8408	0.0553887	14.5807	0.000134284	0.00427739	6.73881	3.81599	-1.64836	chr3L	4128614	4128973	360	-	100	71	83	20	33	33	FBtr0310633;FBtr0113135;FBtr0310636;FBtr0310637
FBgn0264695:E008	FBgn0264695	E008	43.3175	0.0913608	13.9883	0.000183955	0.0055628	3.18583	0.0131538	-15.8426	chr2L	16768611	16768884	274	+	90	64	148	0	0	0	FBtr0080896;FBtr0307496;FBtr0307494;FBtr0080903;FBtr0307492;FBtr0080898;FBtr0301827;FBtr0080899;FBtr0080900;FBtr0080901;FBtr0080902;FBtr0080895;FBtr0080905;FBtr0080906;FBtr0080907;FBtr0301828;FBtr0301829;FBtr0307495;FBtr0080897;FBtr0346712;FBtr0307493
FBgn0264753:E016	FBgn0264753	E016	13.9323	0.263053	14.457	0.000143394	0.00451149	3.2128	0.743408	-4.22558	chr2R	19328533	19329161	629	-	27	21	46	2	0	0	FBtr0334283
FBgn0264817+FBgn0283521:E009	FBgn0264817+FBgn0283521	E009	738.876	0.00823529	276.097	5.32288e-62	9.52465e-59	11.2429	27.1968	2.6957	chr2R	10491260	10492585	1326	-	481	235	422	1038	1218	927	FBtr0089361
FBgn0264817+FBgn0283521:E011	FBgn0264817+FBgn0283521	E011	356.358	0.0144884	70.6328	4.30308e-17	9.26538e-15	15.2995	8.40143	-1.76906	chr2R	10500198	10502059	1862	-	766	606	714	108	94	69	FBtr0089355
FBgn0264817+FBgn0283521:E022	FBgn0264817+FBgn0283521	E022	105.281	0.066982	14.282	0.000157366	0.00488692	5.48121	9.7791	1.68631	chr2R	10518703	10519375	673	-	130	84	44	127	125	115	FBtr0089363
FBgn0264817+FBgn0283521:E023	FBgn0264817+FBgn0283521	E023	4441.27	0.00236674	1212.39	1.24037e-265	2.14552e-261	47.571	20.9541	-2.78996	chr2R	10519620	10521277	1658	-	11250	7447	9609	520	723	557	FBtr0089349;FBtr0089342
FBgn0264894:E011	FBgn0264894	E011	43.4171	0.0919986	16.8308	4.0864e-05	0.00153884	0.785041	3.41145	4.24177	chr2L	13271628	13271972	345	+	1	0	0	83	72	80	FBtr0334854;FBtr0334855;FBtr0334857;FBtr0334851;FBtr0334852;FBtr0334853;FBtr0334858;FBtr0334859;FBtr0334861;FBtr0334860;FBtr0334863
FBgn0264894:E014	FBgn0264894	E014	49.3614	0.0905693	23.7316	1.10749e-06	6.28775e-05	0.0105256	3.6404	16.8713	chr2L	13274310	13274376	67	+	0	0	0	81	71	113	FBtr0334854;FBtr0334855;FBtr0334856;FBtr0334857;FBtr0334851;FBtr0334852;FBtr0334853;FBtr0334858;FBtr0334859;FBtr0334861;FBtr0334860;FBtr0334863;FBtr0334862
FBgn0264895:E004	FBgn0264895	E004	213.617	0.0196707	277.599	2.50566e-62	4.6437e-59	3.47594	15.1599	4.30224	chr2L	7529202	7530574	1373	-	30	32	23	362	415	328	FBtr0334847
FBgn0264895:E005	FBgn0264895	E005	80.8002	0.156116	13.8927	0.00019355	0.00578555	8.17178	3.5979	-2.38005	chr2L	7536275	7536473	199	-	154	114	215	3	20	36	FBtr0334846;FBtr0334850;FBtr0334849;FBtr0334848
FBgn0264895:E007	FBgn0264895	E007	126.284	0.0249064	147.771	5.32401e-34	3.03597e-31	10.7068	2.54358	-4.17342	chr2L	7568574	7568978	405	-	318	210	306	9	12	9	FBtr0334846;FBtr0334850
FBgn0264895:E009	FBgn0264895	E009	38.5394	0.36577	14.8943	0.000113706	0.00371565	5.93212	1.55026	-3.88004	chr2L	7576245	7576607	363	-	113	73	64	0	12	0	FBtr0334846
FBgn0264895:E010	FBgn0264895	E010	12.2258	0.305072	19.4421	1.03697e-05	0.000461504	0.644385	3.74281	5.07955	chr2L	7578237	7578980	744	-	0	0	3	26	18	20	FBtr0334849
FBgn0264959:E003	FBgn0264959	E003	30.0365	0.248621	13.286	0.0002674	0.00758246	1.68412	5.65941	3.5044	chr2R	5992992	5993377	386	+	5	10	4	63	79	12	FBtr0335276
FBgn0264959:E004	FBgn0264959	E004	485.482	0.00668603	258.483	3.67415e-58	5.4474e-55	9.66897	20.7021	2.27737	chr2R	5997764	6001423	3660	+	264	184	227	721	763	640	FBtr0335276
FBgn0264975:E020	FBgn0264975	E020	98.0112	0.0458762	35.3524	2.75129e-09	2.54492e-07	10.1595	4.73379	-2.22312	chrX	8552120	8553332	1213	+	210	112	153	47	86	36	FBtr0301763;FBtr0333523
FBgn0264975:E021	FBgn0264975	E021	70.9777	0.0661941	89.9602	2.43001e-21	6.77947e-19	9.99346	1.9344	-4.76151	chrX	8553333	8555170	1838	+	176	130	144	11	15	2	FBtr0301763
FBgn0265045:E031	FBgn0265045	E031	4.40201	0.669522	16.5364	4.77246e-05	0.00175515	3.09168	0.006032	-18.0054	chr2R	15964812	15965570	759	-	8	8	14	0	0	0	FBtr0336648
FBgn0265052:E005	FBgn0265052	E005	43.4992	0.08739	16.2922	5.4286e-05	0.00196034	0.0168601	3.08263	15.0311	chr2R	23684512	23684562	51	+	0	0	0	68	90	81	FBtr0336679
FBgn0265052:E006	FBgn0265052	E006	43.4992	0.08739	16.2922	5.4286e-05	0.00196034	0.0168601	3.08263	15.0311	chr2R	23684563	23684654	92	+	0	0	0	68	90	81	FBtr0336678;FBtr0336679
FBgn0265082:E013	FBgn0265082	E013	134.012	0.0419928	54.0157	1.98895e-13	3.23545e-11	13.0471	5.33938	-2.61228	chr3R	4926787	4932590	5804	+	192	113	241	108	76	117	FBtr0336812
FBgn0265082:E014	FBgn0265082	E014	210.2	0.0166461	109.692	1.14474e-25	4.09674e-23	15.67	7.00088	-2.3723	chr3R	4932730	4940218	7489	+	266	183	341	191	199	141	FBtr0336812
FBgn0265089:E003	FBgn0265089	E003	136.999	0.0288871	14.422	0.000146087	0.00458606	4.53258	1.66555	-2.89298	chr3L	8229824	8229898	75	+	379	218	355	2	0	0	FBtr0076701
FBgn0265194:E044	FBgn0265194	E044	7.40363	0.512123	13.0858	0.000297545	0.00825679	2.86619	0.00270587	-20.0996	chr2R	15309196	15309368	173	-	9	9	34	0	0	0	FBtr0339074;FBtr0339080
FBgn0265297:E001	FBgn0265297	E001	50.8944	0.293271	17.9117	2.31391e-05	0.000927208	6.13284	1.50825	-4.05594	chr2R	18140078	18140332	255	+	115	108	107	0	0	8	FBtr0086736
FBgn0265434:E010	FBgn0265434	E010	87.1401	0.0888922	34.7958	3.66167e-09	3.32188e-07	9.88301	3.42618	-3.07753	chr2R	24997578	24997697	120	-	158	157	175	43	14	18	FBtr0072398;FBtr0072399
FBgn0265457+FBgn0029941:E004	FBgn0265457+FBgn0029941	E004	58.6646	0.126789	53.1658	3.06557e-13	4.79152e-11	8.02747	1.14672	-5.63019	chrX	7277915	7278527	613	-	240	61	116	3	0	4	FBtr0339822;FBtr0339823;FBtr0339821
FBgn0265457+FBgn0029941:E015	FBgn0265457+FBgn0029941	E015	12.3523	0.303991	24.7199	6.62975e-07	3.94531e-05	3.74219	0.0107356	-16.8941	chrX	7405145	7405797	653	-	25	16	46	0	0	0	FBtr0303415;FBtr0339822;FBtr0339823;FBtr0339821
FBgn0265523+FBgn0264678:E011	FBgn0265523+FBgn0264678	E011	390.823	0.0244383	218.163	2.27558e-49	2.27086e-46	19.2471	4.54883	-4.24655	chrX	12717624	12718051	428	-	1018	726	793	29	57	21	FBtr0333774;FBtr0333775
FBgn0265523+FBgn0264678:E016	FBgn0265523+FBgn0264678	E016	76.1882	0.248823	17.6783	2.61593e-05	0.00103623	8.50482	2.76047	-3.26243	chrX	12731907	12732400	494	-	188	125	162	30	0	7	FBtr0333768;FBtr0333766
FBgn0265523+FBgn0264678:E017	FBgn0265523+FBgn0264678	E017	43.2012	0.0864622	17.2878	3.21241e-05	0.00124868	6.15345	2.75836	-2.32251	chrX	12741449	12741641	193	-	72	76	94	12	9	17	FBtr0333768;FBtr0333766
FBgn0265598+FBgn0027087:E014	FBgn0265598+FBgn0027087	E014	241.708	0.0304842	43.2775	4.75019e-11	5.52683e-09	14.3206	7.34075	-1.96475	chrX	18566696	18567138	443	+	467	353	465	111	76	102	FBtr0340363;FBtr0340365;FBtr0340364;FBtr0340367;FBtr0340366
FBgn0265598+FBgn0027087:E015	FBgn0265598+FBgn0027087	E015	79.134	0.0798888	21.21	4.11602e-06	0.000202697	8.48166	3.84444	-2.29701	chrX	18567511	18567636	126	+	145	102	200	25	16	37	FBtr0340363;FBtr0340365;FBtr0340364;FBtr0340367;FBtr0340366
FBgn0265607+FBgn0083942:E010	FBgn0265607+FBgn0083942	E010	7.54679	0.564967	18.0109	2.19643e-05	0.000883542	1.05988	3.66643	3.58394	chr2L	17171412	17171967	556	+	7	3	26	7	8	0	FBtr0340178;FBtr0343134;FBtr0110785
FBgn0265767:E013	FBgn0265767	E013	9.01675	0.376954	13.6746	0.000217379	0.00638382	0.0120757	2.55914	15.4564	chrX	23033543	23033644	102	+	0	0	0	22	19	9	FBtr0113769;FBtr0113768;FBtr0347557;FBtr0301132;FBtr0340198;FBtr0340199;FBtr0301133
FBgn0265784:E002	FBgn0265784	E002	40.9788	0.0973606	13.06	0.000301674	0.00835154	2.58936	5.46241	2.1595	chrX	18366561	18366719	159	+	15	5	14	39	78	82	FBtr0112878;FBtr0112879;FBtr0310341
FBgn0265784:E003	FBgn0265784	E003	45.4991	0.0801727	22.9234	1.68586e-06	9.11279e-05	2.31751	5.85245	2.67994	chrX	18366720	18367003	284	+	9	11	6	54	123	58	FBtr0112878;FBtr0112879
FBgn0265784:E012	FBgn0265784	E012	243.475	0.0205595	52.2526	4.88022e-13	7.36623e-11	14.6306	8.28322	-1.67662	chrX	18373456	18374096	641	+	375	292	426	114	195	155	FBtr0308232
FBgn0265784:E013	FBgn0265784	E013	28.8993	0.197412	19.62	9.44734e-06	0.000425188	1.12425	4.80117	4.19413	chrX	18375249	18375386	138	+	1	4	1	56	83	20	FBtr0112878;FBtr0310340;FBtr0446106;FBtr0074555
FBgn0265987+FBgn0003204:E004	FBgn0265987+FBgn0003204	E004	39.8825	0.130641	34.9742	3.34106e-09	3.04165e-07	7.25263	1.87432	-3.91619	chrX	10744779	10745250	472	+	123	58	67	3	18	5	FBtr0343045;FBtr0343044
FBgn0265991:E008	FBgn0265991	E008	20.0477	0.179235	14.7723	0.000121303	0.00393418	0.0156433	2.74291	14.9099	chr2R	15766714	15767253	540	-	0	0	0	25	52	35	FBtr0392901;FBtr0329911;FBtr0342711;FBtr0310087;FBtr0100388
FBgn0265998:E008	FBgn0265998	E008	268.131	0.03034	72.2752	1.87189e-17	4.06427e-15	6.18558	14.7432	2.54945	chr3R	28893202	28895062	1861	+	92	37	96	514	478	313	FBtr0299744
FBgn0266000+FBgn0285992:E015	FBgn0266000+FBgn0285992	E015	129.589	0.027776	46.349	9.89589e-12	1.27424e-09	5.89838	11.6371	1.98505	chrX	4937975	4938105	131	-	196	92	148	136	144	94	FBtr0343142;FBtr0343137
FBgn0266076+FBgn0267668:E004	FBgn0266076+FBgn0267668	E004	14.6684	0.265732	21.1292	4.29339e-06	0.000209983	0.0112452	3.13003	16.2438	chr3L	10332461	10332800	340	+	0	0	0	19	43	21	FBtr0347139
FBgn0266098+FBgn0029746:E002	FBgn0266098+FBgn0029746	E002	42.528	0.214005	22.1225	2.55791e-06	0.000131943	5.57967	1.29812	-4.21466	chrX	5085890	5086201	312	+	134	70	84	6	0	0	FBtr0344648;FBtr0344649;FBtr0344651;FBtr0344650;FBtr0344652;FBtr0344669
FBgn0266098+FBgn0029746:E003	FBgn0266098+FBgn0029746	E003	72.6615	0.16845	20.7661	5.18942e-06	0.000250735	7.17901	2.41444	-3.15529	chrX	5089342	5090145	804	+	198	139	131	16	5	0	FBtr0344648;FBtr0344649;FBtr0344651;FBtr0344650;FBtr0344652;FBtr0344647;FBtr0344669
FBgn0266098+FBgn0029746:E030	FBgn0266098+FBgn0029746	E030	46.0393	0.09833	31.9105	1.61445e-08	1.3214e-06	5.76779	1.58967	-3.72605	chrX	5239426	5240382	957	+	120	84	99	6	0	3	FBtr0344647;FBtr0344652
FBgn0266409:E003	FBgn0266409	E003	94.1065	0.0917124	23.7045	1.1232e-06	6.36301e-05	4.06839	9.00964	2.30969	chr3R	22727102	22727491	390	+	25	52	19	146	154	131	FBtr0344358;FBtr0344361;FBtr0344360
FBgn0266526+FBgn0050497:E004	FBgn0266526+FBgn0050497	E004	79.5811	0.0481426	55.6446	8.68331e-14	1.44886e-11	8.55473	2.71147	-3.33126	chr2R	7742008	7742178	171	-	227	112	175	6	20	10	FBtr0088934;FBtr0344567
FBgn0266699:E003	FBgn0266699	E003	29.4467	0.1537	14.1144	0.000172026	0.00526654	3.99146	2.00775	-1.98556	chr3R	30783166	30783464	299	-	53	55	76	5	0	6	FBtr0345123
FBgn0266756:E007	FBgn0266756	E007	33.0077	0.110267	14.2954	0.000156247	0.00486966	3.09734	0.0114821	-16.1533	chr3R	14808627	14808811	185	-	99	49	84	0	0	0	FBtr0334289;FBtr0334288;FBtr0334292;FBtr0334285;FBtr0334293;FBtr0334290;FBtr0334286;FBtr0334287;FBtr0334291
FBgn0266958+FBgn0035872:E001	FBgn0266958+FBgn0035872	E001	175.003	0.033216	28.34	1.0177e-07	7.25421e-06	12.1669	6.88566	-1.66694	chr3L	8309351	8310492	1142	-	393	210	260	64	96	117	FBtr0345854
FBgn0267336+FBgn0283554:E007	FBgn0267336+FBgn0283554	E007	20.8121	0.193503	35.3414	2.76691e-09	2.55482e-07	0.809749	5.44524	5.50594	chr3R	9943895	9945166	1272	+	2	0	4	47	23	37	FBtr0114583;FBtr0114581
FBgn0267385:E002	FBgn0267385	E002	92.5426	0.0402281	78.9204	6.46632e-19	1.55347e-16	9.6291	2.9418	-3.44179	chr3R	22369282	22369565	284	+	194	158	223	12	25	10	FBtr0084214
FBgn0267487:E012	FBgn0267487	E012	239.614	0.021056	189.301	4.5186e-43	3.30252e-40	13.9433	3.50417	-4.02894	chr3L	1472918	1474182	1265	-	607	366	629	23	12	16	FBtr0310161
FBgn0267487:E014	FBgn0267487	E014	56.8919	0.092538	80.065	3.62297e-19	8.9101e-17	7.0001	0.0170506	-17.3747	chr3L	1474611	1475257	647	-	124	140	110	0	0	0	FBtr0310161
FBgn0267577+FBgn0039350+FBgn0262388:E001	FBgn0267577+FBgn0039350+FBgn0262388	E001	16.3696	0.235087	21.6092	3.34248e-06	0.00016807	0.602302	3.80894	5.32509	chr3R	25637843	25638033	191	+	2	0	0	20	27	40	FBtr0084887;FBtr0084886;FBtr0084888;FBtr0113287;FBtr0445401
FBgn0267577+FBgn0039350+FBgn0262388:E003	FBgn0267577+FBgn0039350+FBgn0262388	E003	97.9762	0.106588	19.5193	9.95865e-06	0.000444728	3.90508	8.76843	2.34889	chr3R	25638073	25638529	457	+	20	8	58	122	160	187	FBtr0084887
FBgn0267577+FBgn0039350+FBgn0262388:E005	FBgn0267577+FBgn0039350+FBgn0262388	E005	37.2361	0.0869872	18.8719	1.39798e-05	0.00059658	2.31992	5.43927	2.46455	chr3R	25646682	25646743	62	+	8	8	13	68	49	61	FBtr0084887;FBtr0084886;FBtr0084889;FBtr0113287;FBtr0445401
FBgn0267624+FBgn0004449:E009	FBgn0267624+FBgn0004449	E009	119.964	0.0556585	25.0144	5.69049e-07	3.42168e-05	2.91561	6.71553	2.41629	chr3L	22304967	22305764	798	-	4	2	14	241	190	205	FBtr0330159;FBtr0306107
FBgn0267791:E012	FBgn0267791	E012	49.5578	0.0566855	27.8569	1.30629e-07	9.11099e-06	6.64625	2.87983	-2.42182	chr2R	20605852	20605876	25	+	130	66	97	11	15	16	FBtr0086222;FBtr0301760
FBgn0267861:E007	FBgn0267861	E007	336.42	0.036407	126.217	2.75649e-29	1.18215e-26	4.27011	15.296	3.7338	chr2R	1516662	1516830	169	-	23	38	18	626	614	534	FBtr0344972
FBgn0267991+FBgn0003963:E001	FBgn0267991+FBgn0003963	E001	30.943	0.263953	25.4028	4.65252e-07	2.84703e-05	7.05609	1.44296	-4.59125	chr2L	476220	476331	112	+	63	58	65	14	4	0	FBtr0333013;FBtr0333012
FBgn0267991+FBgn0003963:E002	FBgn0267991+FBgn0003963	E002	49.8583	0.129704	23.0583	1.57166e-06	8.59396e-05	8.22367	2.77301	-3.15119	chr2L	489517	490834	1318	+	123	84	47	35	22	10	FBtr0333013
FBgn0267991+FBgn0003963:E005	FBgn0267991+FBgn0003963	E005	14.7269	0.259382	42.3065	7.80343e-11	8.80294e-09	5.15928	0.0103912	-17.9178	chr2L	491879	492649	771	+	48	31	21	0	0	0	FBtr0347589;FBtr0347590
FBgn0267991+FBgn0003963:E007	FBgn0267991+FBgn0003963	E007	178.704	0.036732	91.6812	1.01827e-21	2.95195e-19	2.92213	10.3953	3.68582	chr2L	523736	524059	324	+	15	13	4	308	419	242	FBtr0329895;FBtr0078063
FBgn0278598+FBgn0040009:E014	FBgn0278598+FBgn0040009	E014	171.003	0.0258701	68.8691	1.05223e-16	2.21062e-14	12.1453	5.87124	-2.12469	chr2L	22547540	22548452	913	+	411	228	322	60	72	50	FBtr0415459;FBtr0415456;FBtr0415457
FBgn0283440+FBgn0283442:E005	FBgn0283440+FBgn0283442	E005	292.558	0.0129885	52.9122	3.48788e-13	5.40278e-11	9.62162	4.76315	-2.04567	chr2L	15069034	15070096	1063	+	789	535	638	10	19	7	FBtr0445189;FBtr0445188
FBgn0283440+FBgn0283442:E006	FBgn0283440+FBgn0283442	E006	293.117	0.0611222	35.5501	2.48569e-09	2.31575e-07	9.68408	3.52366	-2.93681	chr2L	15070423	15072133	1711	+	751	476	783	6	14	0	FBtr0445189;FBtr0445188
FBgn0283510:E003	FBgn0283510	E003	23.9077	0.438876	14.6579	0.00012889	0.00413629	5.2979	1.18159	-4.33586	chr2R	9959949	9960077	129	+	75	46	31	0	0	8	FBtr0088385
FBgn0283657:E005	FBgn0283657	E005	18.9439	0.149231	16.0794	6.07404e-05	0.00216628	3.95913	1.28183	-3.25736	chrX	3724637	3724871	235	+	52	27	45	3	3	1	FBtr0299579
FBgn0283657:E010	FBgn0283657	E010	57.1033	0.12656	17.8193	2.42912e-05	0.000968142	3.15766	7.69106	2.58058	chrX	3762498	3762857	360	+	18	10	52	110	98	47	FBtr0345319;FBtr0112680
FBgn0284408+FBgn0263531:E011	FBgn0284408+FBgn0263531	E011	73.1651	0.104915	16.8116	4.12805e-05	0.0015504	1.12576	4.37265	3.91956	chrX	2478423	2478506	84	-	0	0	2	80	244	94	FBtr0342809;FBtr0342823;FBtr0342819
FBgn0284408+FBgn0263531:E023	FBgn0284408+FBgn0263531	E023	122.099	0.0351742	79.6307	4.51357e-19	1.09962e-16	13.0473	4.63252	-3.02379	chrX	2486057	2486242	186	-	132	66	80	146	137	163	FBtr0342821;FBtr0342806;FBtr0342810
FBgn0284408+FBgn0263531:E034	FBgn0284408+FBgn0263531	E034	153.958	0.0231149	61.4842	4.4632e-15	8.30124e-13	11.9466	5.61099	-2.20748	chrX	2494404	2494637	234	-	106	57	68	210	234	217	FBtr0342820;FBtr0342808;FBtr0342826;FBtr0342806;FBtr0342805;FBtr0342815;FBtr0342814;FBtr0342817;FBtr0342816;FBtr0342824;FBtr0342810;FBtr0342813;FBtr0342819;FBtr0342825
FBgn0284408+FBgn0263531:E035	FBgn0284408+FBgn0263531	E035	417.028	0.0093078	202.853	4.98005e-46	4.10198e-43	20.6123	8.99293	-2.47614	chrX	2495041	2495238	198	-	252	191	271	549	582	577	FBtr0342808;FBtr0342806;FBtr0342805;FBtr0342820;FBtr0342817;FBtr0342816;FBtr0342810;FBtr0342819
FBgn0284408+FBgn0263531:E036	FBgn0284408+FBgn0263531	E036	129.242	0.0313897	79.9915	3.76023e-19	9.20405e-17	12.9966	4.83591	-2.88779	chrX	2495612	2495728	117	-	73	79	117	148	202	145	FBtr0342808;FBtr0342805;FBtr0342820;FBtr0342817;FBtr0342810;FBtr0342819
FBgn0284408+FBgn0263531:E037	FBgn0284408+FBgn0263531	E037	17.9679	0.22084	15.5313	8.11503e-05	0.00278509	5.67596	1.67172	-3.5342	chrX	2495948	2496033	86	-	11	8	33	28	22	9	FBtr0342808;FBtr0342806;FBtr0342805;FBtr0342820;FBtr0342810;FBtr0342819
FBgn0284408+FBgn0263531:E038	FBgn0284408+FBgn0263531	E038	31.9529	0.119693	21.2075	4.12142e-06	0.000202719	6.66694	2.38956	-2.96996	chrX	2496461	2496593	133	-	36	21	13	31	59	32	FBtr0342808;FBtr0342806;FBtr0342805;FBtr0342820;FBtr0342810;FBtr0342819
FBgn0284408+FBgn0263531:E039	FBgn0284408+FBgn0263531	E039	89.4465	0.0801993	35.5282	2.51391e-09	2.33785e-07	11.2261	3.94926	-3.04117	chrX	2496776	2496925	150	-	60	83	48	88	90	143	FBtr0342808;FBtr0342806;FBtr0342805;FBtr0342820;FBtr0342816;FBtr0342810;FBtr0342813;FBtr0342819
FBgn0284408+FBgn0263531:E040	FBgn0284408+FBgn0263531	E040	91.6214	0.0735246	32.2952	1.32443e-08	1.1014e-06	10.5335	4.13676	-2.71957	chrX	2497318	2497488	171	-	52	67	51	82	106	165	FBtr0342808;FBtr0342806;FBtr0342805;FBtr0342820;FBtr0342816;FBtr0342810;FBtr0342813;FBtr0342819
FBgn0284408+FBgn0263531:E042	FBgn0284408+FBgn0263531	E042	162.353	0.0275572	101.47	7.25412e-24	2.41302e-21	15.0014	5.33174	-3.0324	chrX	2498483	2498631	149	-	99	98	167	198	212	187	FBtr0342808;FBtr0342826;FBtr0342806;FBtr0342805;FBtr0342820;FBtr0342814;FBtr0342816;FBtr0342810;FBtr0342813;FBtr0342819
FBgn0284408+FBgn0263531:E043	FBgn0284408+FBgn0263531	E043	155.315	0.0185976	49.143	2.37968e-12	3.30177e-10	10.7701	5.78128	-1.81516	chrX	2499211	2499678	468	-	69	52	64	250	242	210	FBtr0342808;FBtr0342813;FBtr0342817;FBtr0342806;FBtr0342807;FBtr0342805;FBtr0342820;FBtr0342821;FBtr0342822;FBtr0342816;FBtr0342810;FBtr0342826;FBtr0342812;FBtr0342819;FBtr0342825
FBgn0284435:E004	FBgn0284435	E004	25.1834	0.165231	33.1155	8.6845e-09	7.48598e-07	7.33163	1.78567	-4.0876	chrX	142870	143519	650	+	52	19	39	28	8	16	FBtr0340057;FBtr0345993;FBtr0345994
FBgn0285896+FBgn0013563:E005	FBgn0285896+FBgn0013563	E005	457.108	0.00773515	154.653	1.66718e-35	1.00597e-32	20.0641	11.4763	-1.67713	chr3L	14072932	14074518	1587	+	534	299	444	496	614	407	FBtr0075777
FBgn0285896+FBgn0013563:E007	FBgn0285896+FBgn0013563	E007	129.868	0.0395574	35.2587	2.8869e-09	2.66087e-07	11.8089	5.80068	-2.07678	chr3L	14074836	14075459	624	+	169	103	150	80	140	157	FBtr0075777
FBgn0285896+FBgn0013563:E013	FBgn0285896+FBgn0013563	E013	1075.95	0.00635693	317.748	4.48245e-71	1.05729e-67	12.1849	21.4466	1.7062	chr3L	14079455	14082188	2734	+	151	122	173	1743	2219	1625	FBtr0100676;FBtr0075778
FBgn0285896+FBgn0013563:E014	FBgn0285896+FBgn0013563	E014	365.326	0.0101518	96.0591	1.11503e-22	3.46474e-20	7.35149	12.7912	1.6246	chr3L	14082274	14083229	956	+	60	45	55	579	802	519	FBtr0100676;FBtr0075778
FBgn0285917:E001	FBgn0285917	E001	126.957	0.0530279	28.5144	9.30054e-08	6.72766e-06	5.55128	11.1977	2.04753	chr2R	18278198	18278979	782	-	134	77	59	127	221	141	FBtr0301550
FBgn0285926+FBgn0266731:E018	FBgn0285926+FBgn0266731	E018	85.0187	0.0505791	19.6733	9.18768e-06	0.000415664	4.77759	8.70759	1.74484	chrX	10813249	10814093	845	-	64	55	58	79	101	138	FBtr0301409;FBtr0073413;FBtr0073414;FBtr0073415;FBtr0073416;FBtr0073417;FBtr0305150;FBtr0346315
FBgn0285955:E016	FBgn0285955	E016	28.802	0.143293	15.393	8.73131e-05	0.00296134	0.0143049	2.97645	15.404	chr3R	14480642	14480912	271	-	0	0	0	67	58	34	FBtr0112632;FBtr0112630
